# Supplementary material for: Genome-resolved correlation mapping links microbial community structure to metabolic interactions driving methane production from wastewater
Source: Nat Commun. 2023 Sep 4;14:5380. doi: 10.1038/s41467-023-40907-5 (PMC10477309; doi:10.1038/s41467-023-40907-5)
Supplement: Supplementary file 3 — Supplementary Data 1 [file 41467_2023_40907_MOESM3_ESM.xlsx]

## Sheet: Sheet1
Date	16S_Sample	Omics_Sample	Configuration	Inflow (ML/D)	Volatile Solids Destroyed (kg)	Organic Loading Rate (kg/m^3)	Hydraulic Retention Time (d)	Temperature (C)	Methane (%)	Carbon Dioxide (%)	Hydrogen Sulfide (ppm)	Total Solids (%)	Volatile Solids (%)	Volatile Solids Reduction (%)	pH	Alkalinity (mg/L)	Volatile Fatty Acids (mg/L)	Total Gas (m^3)	Conductivitiy (umhos/cm)	Soluble Chemical Oxygen Demand (mg/L)	Soluble Biological Oxygen Demand (mg/L)	Total Chemical Oxygen Demand (mg/L)	Total Biological Oxygen Demand (mg/L)	Volatile Suspended Solids (%)	Total Suspended Solids (mg/L)	Final Ammonia (mg/L)	Final Nitrite (mg/L)	Final Nitrate (mg/L)	Final Chlorides (mg/L)
2016-10-13	AD1_1	NA	Standard_Operation_I	0.138368	4202.29	0.990139	38.3037	38.0874	60.4	39.4667	112	1.87	74.1667	58.9772	7.23333	4573.33	492	4843.06	633	234	129.429	593	261	92.4303	251	32.5	0.0542857	0.217143	72.8571
2016-10-26	AD1_2	NA	Standard_Operation_I	0.208375	4152.27	1.53247	25.435	38.0694	60.9667	38.9667	96.3333	1.84667	73.9	58.8221	7.23333	4546.67	440	5023.03	610	209	113.643	589	268	91.9028	247	33.95	0.0585714	0.232857	75
2016-11-09	AD1_3	NA	Standard_Operation_I	0.175185	4282.66	1.25091	30.2537	37.9187	60.6	39.4	96.5	1.825	72.45	57.6582	7.3	4490	439	4469.67	612	226	111	605	253.857	92.0319	251	32.2	0.0371429	0.235714	75
2016-11-23	AD1_4	NA	Standard_Operation_I	0.181406	4635.55	1.36028	29.2162	37.9715	60.8333	39.1667	99.3333	1.83333	72.3333	57.6357	7.4	4490	429.667	4491.66	568	191	107.143	487	268	90.7767	206	31.25	0.03	0.228571	54
2016-12-07	AD1_5	NA	Standard_Operation_I	0.205398	4204.97	1.46808	25.8036	38.0883	60.4	39.6	94.3333	1.83	71.2667	65.426	7.3	4530	442	4673.74	591	223	99.5	579	262	89.899	198	31.15	0.0271429	0.2	62
2016-12-21	AD1_6	AD1_6	Standard_Operation_I	0.167234	3931.55	1.19959	31.6921	38.077	60.35	39.55	107	1.73	72.05	65.9581	7.2	4475	420	4433.81	625	218	98.2857	535	257	92.7928	222	31.25	0.0471429	0.224286	75
2017-01-04	AD1_7	AD1_7	Standard_Operation_I	0.180299	3878.8	1.28288	29.3956	37.9624	60.5	39.4333	111	1.65	72.6333	69.7103	7.26667	4426.67	427.333	4519.88	594	335	119.429	608	328.5	90.2326	215	31.2833	0.0385714	0.275714	68
2017-01-18	AD1_8	NA	Standard_Operation_I	0.199761	4285.46	1.38696	26.5317	37.7795	59.6333	40.3667	97.6667	1.65333	72.9667	56.7333	7.26667	4373.33	420	4490.5	572	158	91.8571	476	219.5	89.7196	214	26.7571	0.02	0.222857	77
2017-02-01	AD1_9	AD1_9	Standard_Operation_I	0.191411	4550.25	1.20296	27.6891	37.8416	60.4	39.5667	98.6667	1.68667	71.9667	65.9821	7.3	4376.67	410.333	4607.34	584	244	122	649	278.714	92.233	206	30.0143	0.0214286	0.247143	65
2017-02-15	AD1_10	NA	Standard_Operation_I	0.167329	4271.71	1.25428	31.6741	37.9058	60.5	39.4333	102	1.68333	72.6667	60.8696	7.3	4523.33	450.333	4108.43	552	186	104.286	476	268	90.7975	163	27.9429	0.0214286	0.208571	66
2017-03-01	AD1_11	AD1_11	Standard_Operation_I	0.186932	4374.53	1.43798	28.3525	37.8264	59.5	40.5333	109.333	1.73	72.5	60.546	7.33333	4656.67	445	4462.05	593	228	113.571	643	264	92.4901	253	31.7	0.0242857	0.187143	62
2017-03-15	AD1_12	NA	Standard_Operation_I	0.21144	5099.56	1.47863	25.0662	38.0364	60.5667	39.5	112.333	1.75333	72.2333	70.7648	7.26667	4640	450	4602.78	633	204	116.143	550	244.429	92.1951	205	27.1	0.0114286	0.192857	108
2017-03-29	AD1_13	NA	Standard_Operation_I	0.179606	4279.82	1.26779	29.509	38.2534	60.3143	39.6714	106.429	1.72857	71.9143	70.6914	7.2	4692.86	467.714	4914.02	509	171	92.4286	476	223.143	88.6364	176	25.9889	0.02	0.195714	48
2017-04-13	AD1_14	NA	Standard_Operation_I	0.196282	3660.97	1.28662	27.002	38.0169	60	39.85	104.75	1.7275	72.575	63.8285	7.225	4620	472.5	4954.25	604	213.6	112.143	560	262.571	92.3315	184	27.6857	0.0242857	0.222857	82.8571
2017-04-26	AD1_15	AD1_15	Standard_Operation_I	0.184743	6677.98	1.36042	28.6885	38.1171	59.5667	40.4	113	1.80333	73	67.5558	7.26333	4570	475	4914.8	693	254	113.857	622	275.5	92.2414	232	30.85	0.03	0.227143	99
2017-05-10	AD1_16	NA	Standard_Operation_I	0.268918	6378.52	1.82147	19.7086	38.0769	61.6	38.4	118	1.84	73.4667	62.0867	7.44667	4573.33	470	5611.81	674	242	109.667	591	269	92.1951	205	29.0286	0.03	0.172857	94
2017-05-24	AD1_17	NA	CEPT_Operation	0.209414	4642.59	1.43331	25.3087	37.9596	60.5	39.5	105	1.78333	72.7667	63.7427	7.29	4453.33	450	4970.56	566	231	82	539	230	92.1951	205	24.0429	0.108571	0.184286	68
2017-06-08	AD1_18	AD1_18	CEPT_Operation	0.191264	4389.55	1.24929	27.7104	38.0959	59.7333	40.1333	109.667	1.75333	72.2	52.9299	7.22	4506.67	462.667	5394.31	573.5	223	101	562	247	93.913	230	21.8143	0.09	0.171429	59.5714
2017-06-21	AD1_19	NA	CEPT_Operation	0.212657	4191.29	1.4766	24.9228	37.9339	59.7333	40.2	89.6667	1.86	73.0333	57.9801	7.21667	4386.67	432.667	4986.34	578	245	106.571	616	251	94.6502	243	27.8857	0.0571429	0.15	56
2017-07-05	AD1_20	NA	CEPT_Operation	0.249593	3928.63	1.65459	21.2345	38.0992	60.6333	39.3667	108	1.8	72.3	63.0149	7.22333	4336.67	427.333	4937.87	586	242	119.714	577	269.5	92.4171	211	36.4	0.0985714	0.171429	59
2017-07-19	AD1_21	AD1_21	CEPT_Operation	0.235684	4894.61	1.60174	22.4877	38.0982	61.3	38.6	118.667	1.79667	73.2	64.6538	7.18	4170	415	5720.22	568	251	114.143	634	270.5	90.3101	258	28.7714	0.108571	0.17	62
2017-08-02	AD1_22	NA	CEPT_Operation	0.259272	5422.33	1.76603	20.4418	38.1516	60.6	39.2333	127.667	1.80667	74.4667	61.492	7.21	4090	420.333	5738.77	559	244	124.167	588	284.5	91.5709	261	26.3286	0.0485714	0.15	60
2017-08-16	AD1_23	NA	CEPT_Operation	0.217115	5086.31	1.82952	24.411	37.8877	60.5333	39.4667	129	1.76333	74.2667	59.1471	7.18667	4096.67	397.333	4961.32	561	224	90.7143	598	267	92.437	238	28.5857	0.04	0.16	54
2017-08-30	AD1_24	NA	CEPT_Operation	0.226144	5149.32	1.66342	23.4363	37.915	60.8	39.1333	118.667	1.75	74.0667	58.1612	7.20667	4286.67	405.333	4879.49	558	257	135	676	271	92.8571	224	27.4889	0.0614286	0.172857	52
2017-09-13	AD1_25	NA	CEPT_Operation	0.236188	4522.53	1.60879	22.4398	37.9273	60.5333	39.3	125.333	1.78667	74.2333	59.22	7.18667	4373.33	414.667	4971.81	557	242	117.286	615	282.5	93.4694	245	30.5167	0.0757143	0.181429	57
2017-09-27	AD1_26	AD1_26	CEPT_Operation	0.260218	5684.34	1.69651	20.3676	38.0108	60.3	39.5	122	1.73	74.4333	60.6398	7.14333	4310	420	5447.91	553	238	127.143	655	278	93.8053	226	25.6143	0.0514286	0.192857	58
2017-10-13	AD1_27	NA	Standard_Operation_II	0.244762	5504.82	1.61853	21.6537	38.0052	60.4	39.4	128	1.69	74.3	52.545	7.13	4210	412	4985.68	569	264.667	112.286	577	289.4	91.5144	183	37.3	0.0442857	0.2	68
2017-11-08	AD1_28	AD1_28	Standard_Operation_II	0.144525	4322.95	1.09204	36.6718	37.8788	60.1667	39.7667	114.333	1.62667	73.6	57.5443	7.19	4073.33	405.333	4053.34	605	262	115.143	676	298.5	92.6531	245	31.2714	0.0228571	0.132857	67
2017-11-22	AD1_30	NA	Standard_Operation_II	0.157321	4387.16	1.32024	33.689	37.9575	60.3	39.6	120	1.72	72.3667	64.5209	7.4	4143.33	395	4825.08	544	186	107	537	260	91.2281	171	21.1	0.02	0.151429	53
2017-12-06	AD1_31	NA	Standard_Operation_II	0.135105	4340.76	1.04614	39.2286	37.9827	59.3167	40.6833	108	1.70667	72.8667	61.1029	7.15333	4305	432.5	4154.75	601	240	107.429	589	239.286	92.3729	236	37.3	0.0314286	0.152857	67
2017-12-20	AD1_32	AD1_32	Standard_Operation_II	0.145816	3699.92	1.11247	36.3471	38.1111	60	40	112.5	1.69	72.05	62.3323	7.16	4295	412.5	4571.78	577	210	106.286	511	290.5	91.5254	177	25.2625	0.0128571	0.128571	58
2018-01-26	AD1_34	NA	Standard_Operation_II	0.167428	4526.25	1.23665	31.6554	38.1789	59.1	40.9	115	1.68	72.1	60.7007	7.21	3950	405	4546.82	565	216.333	112.857	558	269.2	91.7828	204	29.2333	0.0414286	0.0928571	59.1429
2018-02-07	AD1_35	NA	Standard_Operation_II	0.154074	4253.65	1.28177	34.3991	38.1686	59.9667	40	115.667	1.75	71.4	68.2979	7.34	4216.67	427.333	4450.07	589	288	136.857	622	288	91.4286	210	31.3	0.0385714	0.128571	62
2018-03-21	AD1_38	AD1_38	Standard_Operation_II	0.171393	4040.65	1.16544	30.9231	38.0432	59.5	40.4333	126.333	1.71667	72.5667	64.8817	7.23667	4510	462.667	4481.74	601	243	133.571	598	280	90.6103	213	34.15	0.0185714	0.175714	65
2018-04-04	AD1_39	NA	Standard_Operation_II	0.220461	5668.62	1.65088	24.0406	37.9062	56.8	43.1667	102.333	1.77667	72.3	59.5021	7.18667	4463.33	480.333	5463.19	586	254	129.429	590	289	91.3462	208	33.2	0.0185714	0.187143	60
2018-04-18	AD1_40	NA	Standard_Operation_II	0.179236	4955.76	1.34177	29.5699	37.8821	60.7333	39.1	105.333	1.95	71.1333	58.442	7.22	4480	432.667	5048.35	603	236	108.143	596	245	93.5644	202	31.1	0.0185714	0.161429	78
2018-05-09	AD1_41	NA	Standard_Operation_II	0.195061	4864.39	1.42018	27.171	37.8569	60.9	39.1	109.667	1.93333	72.3333	65.2208	7.25333	4770	480	5035.31	602	298	133.429	687	304	93.578	218	33.8	0.0214286	0.19	88
2018-05-16	AD1_42	NA	Serial_Operation	0.0884435	2622.07	0.67167	59.9252	37.9477	59.9333	40	115	1.86667	72.0667	67.1551	7.26	4940	540	3074.7	598	252	129.429	622	300.714	92.3729	236	35.95	0.03	0.19	79
2018-05-17	AD1_43	AD1_43	Serial_Operation	0.0828363	2358.18	0.654451	63.9816	38.0524	60.4667	39.5	116	1.85333	71.7333	66.0707	7.31	5130	495	3084.26	604	248.6	128.857	612	297	92.8074	223	36	0.03	0.19	77
2018-06-20	AD1_48	AD1_48	Serial_Operation	0.388134	1188.94	1.19662	13.6551	38.3131	61.9	38	127	1.865	72.05	15.8958	7.295	5170	465	3302.39	560	252	146.571	621	301	91.7526	194	35.1	0.0442857	0.175714	58
2018-06-27	AD1_49	NA	Serial_Operation	0.381947	852.62	1.1713	13.8763	38.1989	61.7333	38.1667	128.333	1.84667	72.3667	11.1123	7.24333	4980	458	2647.85	591	262	124.857	623	280	93.4211	228	35.35	0.0671429	0.145714	66
2018-07-18	AD1_51	NA	Serial_Operation	0.391237	1143.41	1.21924	13.5468	38.235	62.8667	37.0333	121.333	1.89667	71.8667	12.5657	7.25667	5023.33	456.333	2865.81	574	257	113.857	597	279.5	91.7749	231	36.05	0.0542857	0.131429	60
2018-08-01	AD1_52	AD1_52	Serial_Operation	0.488234	1174.91	1.55131	10.8554	38.4617	62.7	37.3	126.667	1.90667	72.1667	17.372	7.38	5200	460	3191.44	554	267	119.143	670	273	91.8919	222	38.1	0.05	0.15	56
