# Supplementary material for: Genome-resolved correlation mapping links microbial community structure to metabolic interactions driving methane production from wastewater
Source: Nat Commun. 2023 Sep 4;14:5380. doi: 10.1038/s41467-023-40907-5 (PMC10477309; doi:10.1038/s41467-023-40907-5)
Supplement: Supplementary file 4 — Supplementary Data 2 [file 41467_2023_40907_MOESM4_ESM.xlsx]

## Sheet: metaT_library_info
Metatranscriptome	Total Reads Generated	Reads Passing QC	Percent Reads Passing QC	Percent Reads Binned (%)
AD1_6	53818696	38650736	71.8	33.5
AD1_7	63283221	41815487	66.1	44
AD1_9	53854535	36676446	68.1	33.9
AD1_11	58629946	40401954	68.9	44.4
AD1_15	47745744	34354803	72	31.1
AD1_18	60716725	42793586	70.5	21.5
AD1_21	53320452	38274186	71.8	35.6
AD1_26	51589541	37878989	73.4	33.3
AD1_28	48236938	34510952	71.5	32.4
AD1_32	58423831	42509973	72.8	25
AD1_38	58424850	41049765	70.3	17.7
AD1_43	53785910	39720904	73.9	27
AD1_48	49451211	35363936	71.5	25.8
AD1_52	60972772	35175451	57.7	22.3
