# Supplementary material for: Genome-resolved correlation mapping links microbial community structure to metabolic interactions driving methane production from wastewater
Source: Nat Commun. 2023 Sep 4;14:5380. doi: 10.1038/s41467-023-40907-5 (PMC10477309; doi:10.1038/s41467-023-40907-5)
Supplement: Supplementary file 5 — Supplementary Data 3 [file 41467_2023_40907_MOESM5_ESM.xlsx]

## Sheet: TableS3
Metagenome	Total Reads Generated	Reads Passing QC	Percent Reads Passing QC	Reads Assembled	Percent QC Reads Assembled	Contigs Generated	Contig N50	HQ MAGs Binned	MQ MAGs Binned	Percent Reads Binned (%)	NCBI BioProject	NCBI BioSample	IMG ID (IMG TAXON OID)	IMG STUDY	GOLD ID (SEQUENCING PROJECT)	GOLD ID (ANALYSIS PROJECT)
AD1_6	278245680	204823204	73.6	184545707	90.1	992380	1886	4	41	11.9	PRJNA502381	SAMN10350794	3300028593	Gs0127566	Gp0293654	Ga0255347
AD1_7	242196532	187452352	77.4	172081259	91.8	846172	1851	3	45	16.2	PRJNA502380	SAMN10350793	3300028568	Gs0127566	Gp0293652	Ga0255345
AD1_8	223215702	163580390	73.3	147058771	89.9	835936	1776	5	30	11.9	PRJNA518419	SAMN10863929	3300028677	Gs0127566	Gp0293653	Ga0255346
AD1_9	214245210	155338004	72.5	139338190	89.7	814887	1633	0	37	10.4	PRJNA502378	SAMN10350633	3300028561	Gs0127566	Gp0293650	Ga0255343
AD1_11	227661878	173112014	76	157185709	90.8	843836	1683	6	28	14.3	PRJNA502379	SAMN10350642	3300028564	Gs0127566	Gp0293651	Ga0255344
AD1_13	233581876	175696838	75.2	159005638	90.5	856092	1712	2	37	15.8	PRJNA502376	SAMN10350806	3300028570	Gs0127566	Gp0293648	Ga0255341
AD1_15	221049474	173779024	78.6	157096238	90.4	849673	1750	2	33	11.9	PRJNA502377	SAMN10350792	3300028567	Gs0127566	Gp0293649	Ga0255342
AD1_17	232954992	175165266	75.2	156072252	89.1	941393	1519	5	33	16.8	PRJNA502375	SAMN10350581	3300028576	Gs0127566	Gp0293647	Ga0255340
AD1_18	131280298	129458120	98.6	116900682	90.3	876539	1296	3	23	7.5	PRJNA620832	SAMN14511163	3300036958	Gs0127566	Gp0406093	Ga0377216
AD1_21	71372440	70194540	98.3	60577888	86.3	569363	1229	3	17	10.5	PRJNA620833	SAMN14511197	3300036959	Gs0127566	Gp0406094	Ga0377217
AD1_26	99067422	96952768	97.9	85027578	87.7	604617	1407	0	30	15.6	PRJNA620758	SAMN14511199	3300036951	Gs0127566	Gp0406085	Ga0377208
AD1_28	70857052	69256930	97.7	59353189	85.7	519075	1293	1	17	9.2	PRJNA620835	SAMN14511198	3300036961	Gs0127566	Gp0406096	Ga0377219
AD1_32	128977638	127728266	99	116615907	91.3	679692	1365	2	21	5.9	PRJNA620756	SAMN14511128	3300036949	Gs0127566	Gp0406083	Ga0377206
AD1_38	94611356	93699732	99	84891957	90.6	593915	1231	1	21	7.6	PRJNA620838	SAMN14511102	3300036963	Gs0127566	Gp0406099	Ga0377222
AD1_43	84199814	82766938	98.3	73000439	88.2	528476	1315	0	16	13.8	PRJNA620839	SAMN14511004	3300036964	Gs0127566	Gp0406100	Ga0377223
AD1_48	97148966	96383370	99.2	85973966	89.2	642226	1254	1	20	11	PRJNA620843	SAMN14511107	3300036967	Gs0127566	Gp0406104	Ga0377227
AD1_52	141390222	140186638	99.1	129252080	92.2	699659	1537	2	26	14.2	PRJNA620754	SAMN14511158	3300036947	Gs0127566	Gp0406081	Ga0377204
