# Supplementary material for: Genome-resolved correlation mapping links microbial community structure to metabolic interactions driving methane production from wastewater
Source: Nat Commun. 2023 Sep 4;14:5380. doi: 10.1038/s41467-023-40907-5 (PMC10477309; doi:10.1038/s41467-023-40907-5)
Supplement: Supplementary file 6 — Supplementary Data 4 [file 41467_2023_40907_MOESM6_ESM.xlsx]

## Sheet: Sheet1
Group	F	R^2	FDR p	Significant
All vs. All	46.398	0.7811	<0.001	*
SO1 vs SO2	1.6337	0.0613	0.187	n.s.
SO1 vs CEPT	6.2952	0.2078	0.003	*
SO1 vs Serial	90.512	0.819	<0.001	*
SO2 vs CEPT	2.6662	0.1231	0.08	n.s.
SO2 vs Serial	83.894	0.8483	<0.001	*
CEPT vs Serial	126.27	0.9002	<0.001	*
