# Supplementary material for: Genome-resolved correlation mapping links microbial community structure to metabolic interactions driving methane production from wastewater
Source: Nat Commun. 2023 Sep 4;14:5380. doi: 10.1038/s41467-023-40907-5 (PMC10477309; doi:10.1038/s41467-023-40907-5)
Supplement: Supplementary file 7 — Supplementary Data 5 [file 41467_2023_40907_MOESM7_ESM.xlsx]

## Sheet: tableS3_AD1
ASV	domain	phylum	class	order	family	genus	species	V4_sequence	AD1_1_I	AD1_1_II	AD1_1_III	AD1_10_I	AD1_10_II	AD1_10_III	AD1_11_I	AD1_11_II	AD1_11_III	AD1_12_II	AD1_12_III	AD1_13_II	AD1_13_III	AD1_14_II	AD1_14_III	AD1_15_I	AD1_15_II	AD1_15_III	AD1_16_I	AD1_16_II	AD1_16_III	AD1_17_I	AD1_17_II	AD1_17_III	AD1_18_III	AD1_19_I	AD1_19_II	AD1_2_I	AD1_2_II	AD1_2_III	AD1_20_I	AD1_20_III	AD1_21_I	AD1_22_I	AD1_22_II	AD1_22_III	AD1_23_I	AD1_23_II	AD1_23_III	AD1_24_I	AD1_24_II
002661ea4898804fc51d1befda3dc0f0	Bacteria	Bacteroidetes	Bacteroidia	Bacteroidales	Bacteroidetes_vadinHA17	midas_g_19	midas_s_19_ESV19.1449	CACGGGGGTTGCGAGCGTTGTCCGGAATTACTAGGCGTAAAGGGCAGGTAGGCGGATCTATAAGTTTTTTGTCAAATTCAACGGCTCACCCGTTGCGCGGCAGGAGATACTGTAGATCTGGAATGCGGTTGGGGAAGACAGAATTCCTGGTGTAGCGGTGGAATGCGCAGAGATCAGGAGGAATACCGAAGGCGAAGGCAGTCTTCTAAGCCGTAATTGACGCTAAACTGCGAAGGTGTGGGTATCAAACAGGATTAGAAACCCTAGTAGTCCGGCTGGCTGACTATCTC	52	0	0	2	0	22	49	26	37	16	25	0	20	41	2	0	7	13	14	0	9	12	60	15	3	15	2	0	20	17	2	10	3	2	2	2	2	2	2	3	13
0030ca981a7f68faa3c6fd29f5b18c20	Bacteria	Verrucomicrobia	Verrucomicrobiae	Pedosphaerales	Pedosphaeraceae	midas_g_3750	midas_s_3750_ESV3750.1473	CACGGGGGTTGCGAGCGTTGTCCGGAATTACTAGGCGTAAAGGGCAGGTAGGCGGATCTATAAGTTTTTTGTCAAATTCAACGGCTCACCCGTTGCGCGGCAGGAGATACTGTAGATCTGGAATGCGGTTGGGGAAGACAGAATTCCTGGTGTAGCGGTGGAATGCGCAGAGATCAGGAGGAATACCGAAGGCGAAGGCAGTCTTCTAAGCCGTAATTGACGCTAAACTGCGAAGGTGTGGGTATCAAACAGGATTAGAAACCCCAGTAGTCCGGCTGGCTGACTATCTC	1	1	1	1	1	1	1	1	1	1	1	1	1	1	1	1	1	0	0	1	0	0	1	1	0	0	1	1	1	1	1	0	0	1	1	1	1	1	1	4	0
0068841f1feab42bab48cec5823545aa	Bacteria	Firmicutes	Clostridia	MBA03	midas_f_112	midas_g_112	midas_s_3245_ESV9271.1458	CACGGGGGTTGCGAGCGTTGTCCGGAATTACTAGGCGTAAAGGGCAGGTAGGCGGATCTATAAGTTTTTTGTCAAATTCAACGGCTCACCCGTTGCGCGGCAGGAGATACTGTAGATCTGGAATGCGGTTGGGGAAGACAGAATTCCTGGTGTAGCGGTGGAATGCGCAGAGATCAGGAGGAATACCGAAGGCGAAGGCAGTCTTCTAAGCCGTAATTGACGCTAAACTGCGAAGGTGTGGGTATCAAACAGGATTAGATACCCTAGTAGTCCGGCTGGCTGACTATCTC	0	0	0	0	0	0	0	0	0	12	0	0	0	0	0	0	0	1	1	0	1	14	25	0	1	1	0	0	0	0	0	1	1	0	0	0	0	0	0	1	1
009f9cdd00467729fce46140c092aacb	Bacteria	Bacteroidetes	Bacteroidia	Sphingobacteriales	Lentimicrobiaceae	midas_g_110	midas_s_110_ESV110.1462	CACGGGGGTTGCGAGCGTTGTCCGGAATTACTAGGCGTAAAGGGCAGGTAGGCGGATCTATAAGTTTTTTGTCAAATTCAACGGCTCACCCGTTGCGCGGCAGGAGATACTGTAGATCTGGAATGCGGTTGGGGAAGACAGAATTCCTGGTGTAGCGGTGGAATGCGCAGAGATCAGGAGGAATACCGAAGGCGAAGGCAGTCTTCTAAGCCGTAATTGACGCTAAACTGCGAAGGTGTGGGTATCAAACAGGATTAGAAACCCTTGTAGTCCGGCTGGCTGACTATCTC	26	36	34	47	25	20	37	20	25	20	52	0	38	0	25	26	20	20	27	0	30	25	18	11	41	61	59	46	36	35	0	24	71	49	0	5	35	0	18	22	17
013df0188dadb5ea1b7a18efd68d50d0	Bacteria	Proteobacteria	Deltaproteobacteria	Syntrophobacterales	Syntrophaceae	Smithella	midas_s_372_ESV372.1486	CACGGGGGTTGCGAGCGTTGTCCGGAATTACTAGGCGTAAAGGGCAGGTAGGCGGATCTATAAGTTTTTTGTCAAATTCAACGGCTCACCCGTTGCGCGGCAGGAGATACTGTAGATCTGGAATGCGGTTGGGGAAGACAGAATTCCTGGTGTAGCGGTGGAATGCGCAGAGATCAGGAGGAATACCGAAGGCGAAGGCAGTCTTCTAAGCCGTAATTGACGCTAAACTGCGAAGGTGTGGGTATCAAACAGGATTAGATACCCCAGTAGTCCGGCTGGCTGACTATCTC	0	0	0	0	0	0	0	0	0	0	0	0	0	0	0	0	0	2	2	0	2	2	0	0	2	2	0	53	0	0	32	2	2	0	0	0	0	0	0	2	2
01771722a903756d2bd67fd3074da5c7	Bacteria	Thermotogae	Thermotogae	Petrotogales	Petrotogaceae	SC103	midas_s_1054_ESV7318.1502	CACGGGGGTTGCGAGCGTTGTCCGGAATTACTAGGCGTAAAGGGCAGGTAGGCGGATCTATAAGTTTTTTGTCAAATTCAACGGCTCACCCGTTGCGCGGCAGGAGATACTGTAGATCTGGAATGCGGTTGGGGAAGACAGAATTCCTGGTGTAGCGGTGGAATGCGCAGAGATCAGGAGGAATACCGAAGGCGAAGGCAGTCTTCTAAGCCGTAATTGACGCTAAACTGCGAAGGTGTGGGTATCAAACAGGATTAGAAACCCCTGTAGTCCGGCTGGCTGACTATCTC	2	3	3	2	3	2	3	2	2	3	2	3	2	3	2	3	2	19	0	3	0	0	3	2	0	0	2	3	2	2	2	0	0	2	2	2	2	2	2	0	0
01a51e47f8c633a34c197d9c33d84bcb	Bacteria	Bacteroidetes	Bacteroidia	Sphingobacteriales	ST-12K33	midas_g_22	midas_s_22_ESV22.1445	CACGGGGGTTGCGAGCGTTGTCCGGAATTACTAGGCGTAAAGGGCAGGTAGGCGGATCTATAAGTTTTTTGTCAAATTCAACGGCTCACCCGTTGCGCGGCAGGAGATACTGTAGATCTGGAATGCGGTTGGGGAAGACAGAATTCCTGGTGTAGCGGTGGAATGCGCAGAGATCAGGAGGAATACCGAAGGCGAAGGCAGTCTTCTAAGCCGTAATTGACGCTAAACTGCGAAGGTGTGGGTATCAAACAGGATTAGATACCCTTGTAGTCCGGCTGGCTGACTATCTC	1	4	4	1	4	1	4	1	1	4	32	4	1	4	1	4	14	2	3	4	19	1	4	29	3	4	1	4	6	10	14	8	30	1	1	1	1	1	1	0	1
01aa9c17805107b42606a7e1e2858b1c	Bacteria	Bacteroidetes	Bacteroidia	Sphingobacteriales	Lentimicrobiaceae	midas_g_526	midas_s_2192_ESV8744.1462	CACGGGGGTTGCGAGCGTTGTCCGGAATTACTAGGCGTAAAGGGCAGGTAGGCGGATCTATAAGTTTTTTGTCAAATTCAACGGCTCACCCGTTGCGCGGCAGGAGATACTGTAGATCTGGAATGCGGTTGGGGAAGACAGAATTCCTGGTGTAGCGGTGGAATGCGCAGAGATCAGGAGGAATACCGAAGGCGAAGGCAGTCTTCTAAGCCGTAATTGACGCTAAACTGCGAAGGTGTGGGTATCAAACAGGATTAGAAACCCTGGTAGTCCGGCTGGCTGACTATCTC	1	0	0	1	36	1	0	1	1	0	1	0	1	0	70	0	1	0	10	0	0	0	0	1	5	9	1	0	1	1	1	0	9	1	1	1	1	1	1	0	0
029a9f7f7f17e15d976760c4e06b574b	Archaea	Euryarchaeota	Thermococci	Methanofastidiosales	Methanofastidiosaceae	Ca_Methanofastidiosum	midas_s_8154_ESV8604.1437	CACGGGGGTTGCGAGCGTTGTCCGGAATTACTAGGCGTAAAGGGCAGGTAGGCGGATCTATAAGTTTTTTGTCAAATTCAACGGCTCACCCGTTGCGCGGCAGGAGATACTGTAGATCTGGAATGCGGTTGGGGAAGACAGAATTCCTGGTGTAGCGGTGGAATGCGCAGAGATCAGGAGGAATACCGAAGGCGAAGGCAGTCTTCTAAGCCGTAATTGACGCTAAACTGCGAAGGTGTGGGTATCAAACAGGATTAGAAACCCCGGTAGTCCGGCTGGCTGACTATCTC	3	5	5	3	5	3	5	3	46	5	3	5	3	5	3	5	21	0	8	5	1	4	5	3	5	0	3	5	3	3	3	8	8	3	3	3	3	3	3	14	6
02b235bf81d114aa7eb9aa1c5173e716	Bacteria	Spirochaetes	Spirochaetia	Spirochaetales	Spirochaetaceae	Treponema_2	midas_s_6751_ESV6751.1469	CACGGGGGTTGCGAGCGTTGTCCGGAATTACTAGGCGTAAAGGGCAGGTAGGCGGATCTATAAGTTTTTTGTCAAATTCAACGGCTCACCCGTTGCGCGGCAGGAGATACTGTAGATCTGGAATGCGGTTGGGGAAGACAGAATTCCTGGTGTAGCGGTGGAATGCGCAGAGATCAGGAGGAATACCGAAGGCGAAGGCAGTCTTCTAAGCCGTAATTGACGCTAAACTGCGAAGGTGTGGGTATCAAACAGGATTAGATACCCTGGTAGTCCGGCTGGCTGACTATCTC	0	0	0	21	0	0	0	0	32	0	0	0	0	0	0	45	0	8	1	0	1	6	0	52	19	12	0	0	32	0	50	1	1	0	0	22	38	0	28	11	1
0368987a967f03dcad9a9842c3317aa9	Bacteria	Proteobacteria	Betaproteobacteria	Betaproteobacteriales	Burkholderiaceae	Diaphorobacter	midas_s_838_ESV4497.1451	CACGGGGGTTGCGAGCGTTGTCCGGAATTACTAGGCGTAAAGGGCAGGTAGGCGGATCTATAAGTTTTTTGTCAAATTCAACGGCTCACCCGTTGCGCGGCAGGAGATACTGTAGATCTGGAATGCGGTTGGGGAAGACAGAATTCCTGGTGTAGCGGTGGAATGCGCAGAGATCAGGAGGAATACCGAAGGCGAAGGCAGTCTTCTAAGCCGTAATTGACGCTAAACTGCGAAGGTGTGGGTATCAAACAGGATTAGAAACCCGTGTAGTCCGGCTGGCTGACTATCTC	0	1	1	0	1	0	1	0	0	1	0	1	0	1	0	1	0	0	0	1	0	0	1	0	0	0	0	1	0	0	0	0	0	0	0	0	0	0	0	0	0
03d09753c6b78d5b6588f70e2865c9e9	Bacteria	Atribacteria	Caldatribacteriia	Caldatribacteriales	Caldatribacteriaceae	Ca_Caldatribacterium	midas_s_77_ESV4361.1496	CACGGGGGTTGCGAGCGTTGTCCGGAATTACTAGGCGTAAAGGGCAGGTAGGCGGATCTATAAGTTTTTTGTCAAATTCAACGGCTCACCCGTTGCGCGGCAGGAGATACTGTAGATCTGGAATGCGGTTGGGGAAGACAGAATTCCTGGTGTAGCGGTGGAATGCGCAGAGATCAGGAGGAATACCGAAGGCGAAGGCAGTCTTCTAAGCCGTAATTGACGCTAAACTGCGAAGGTGTGGGTATCAAACAGGATTAGAAACCCGAGTAGTCCGGCTGGCTGACTATCTC	1	0	0	1	0	1	0	1	1	0	1	0	1	0	1	25	1	0	0	0	0	13	0	1	0	0	1	0	1	1	1	0	0	1	1	1	1	1	1	16	16
043822c2a30df5dd10e27c192dc4bf28	Bacteria	Verrucomicrobia	Verrucomicrobiae	LD1-PB3	midas_f_131	midas_g_131	midas_s_208_ESV208.1502	TACGGGGGGTGCAAGCGTTGTTCGGAATTATTGGGCGTAAAGAGCGTGTAGGCGGTTGGACAAGTCAGATGTGAAAGCCCTGGGCTTAACTCAGGAAGTGCATTTGAAACTGTTCAGCTGGAGTAAGGGAGAGGAAAGTGGAATTCCTGGTGTAGAGGTGAAATTCGTAGATATCAGGAGGAACACCGGTGGCGAAGGCGACTTTCTGGCCCTATACTGACGCTGAGACGCGAGAGCGTGGGTAGCAAACAGGATTAGAAACCCTAGTAGTCCGGCTGGCTGACTATCTC	0	0	0	0	81	0	0	0	0	0	0	0	0	0	0	67	0	27	4	0	18	4	0	0	4	19	60	0	0	0	0	4	4	0	0	0	70	0	0	4	4
04853619e061c2d70572297dee8536b1	Bacteria	Cloacimonetes	Cloacimonadia	Cloacimonadales	Cloacimonadaceae	W5	midas_s_383_ESV8995.1477	CACGGGGGTTGCGAGCGTTGTCCGGAATTACTAGGCGTAAAGGGCAGGTAGGCGGATCTATAAGTTTTTTGTCAAATTCAACGGCTCACCCGTTGCGCGGCAGGAGATACTGTAGATCTGGAATGCGGTTGGGGAAGACAGAATTCCTGGTGTAGCGGTGGAATGCGCAGAGATCAGGAGGAATACCGAAGGCGAAGGCAGTCTTCTAAGCCGTAATTGACGCTAAACTGCGAAGGTGTGGGTATCAAACAGGATTAGATACCCGTGTAGTCCGGCTGGCTGACTATCTC	0	0	26	29	179	19	91	99	0	0	0	0	14	0	81	65	7	28	27	0	26	31	0	0	30	39	26	0	80	38	0	19	29	0	0	59	0	0	0	38	42
04a7bb1c22fae921edbbfbf4d1d8fd20	Bacteria	Spirochaetes	Leptospirae	Leptospirales	Leptospiraceae	RBG-16-49-21	midas_s_3554_ESV3554.1471	TACGGGGGGTGCAAGCGTTGTTCGGAATTATTGGGCGTAAAGAGCGTGTAGGCGGTTGGACAAGTCAGATGTGAAAGCCCTGGGCTTAACTCAGGAAGTGCATTTGAAACTGTTCAGCTGGAGTAAGGGAGAGGAAAGTGGAATTCCTGGTGTAGAGGTGAAATTCGTAGATATCAGGAGGAACACCGGTGGCGAAGGCGACTTTCTGGCCCTATACTGACGCTGAGACGCGAGAGCGTGGGTAGCAAACAGGATTAGAAACCCCAGTAGTCCGGCTGGCTGACTATCTC	0	1	1	9	1	0	1	0	0	1	0	1	0	1	0	1	0	0	0	1	0	0	1	0	0	0	0	1	0	0	0	0	0	0	47	0	0	0	0	0	0
04bda8029dc769f725fbfc18332d0f93	Bacteria	Bacteroidetes	Bacteroidia	Sphingobacteriales	Lentimicrobiaceae	midas_g_110	midas_s_110_ESV110.1462	TACGGGGGGTGCAAGCGTTGTTCGGAATTATTGGGCGTAAAGAGCGTGTAGGCGGTTGGACAAGTCAGATGTGAAAGCCCTGGGCTTAACTCAGGAAGTGCATTTGAAACTGTTCAGCTGGAGTAAGGGAGAGGAAAGTGGAATTCCTGGTGTAGAGGTGAAATTCGTAGATATCAGGAGGAACACCGGTGGCGAAGGCGACTTTCTGGCCCTATACTGACGCTGAGACGCGAGAGCGTGGGTAGCAAACAGGATTAGATACCCTAGTAGTCCGGCTGGCTGACTATCTC	60	2	23	27	2	4	2	4	54	20	4	2	18	24	17	2	20	26	17	32	26	17	2	26	27	50	36	21	20	28	4	16	56	4	4	4	40	4	24	11	14
04ccd8db5fee099705ae713406625b41	Bacteria	Proteobacteria	Deltaproteobacteria	Syntrophobacterales	Syntrophaceae	midas_g_134	midas_s_1266_ESV3856.1490	CACGTAGGGGGCGAGCGTTGTTCGGAATTACTGGGCGTAAAGGGCATGTAGGCGGCTTGGTAAGCCTGGCGTGAAAGTCTGCAGCTTAACTGTAGGGATGCGTTGGGAACTGCTTAGCTTGAGTTACGGAGAGGGAGCTGGAATTCCTGGTGTAGGGGTGAAATCTGTAGATATCAGGAAGAACACCGATGGCGAAGGCAAGCTTCTGGCCGACAACTGACGCTGAGGTGCGAAAGTGTGGGGATCAAACAGGATTAGAAACCCTAGTAGTCCGGCTGGCTGACTATCTC	1	0	42	10	74	1	0	1	78	10	1	0	13	0	17	0	20	19	17	0	16	20	82	1	18	6	1	12	1	35	58	11	11	1	1	20	1	1	34	6	6
0506a4363a35c407fb6b254e4974e4c2	Bacteria	Proteobacteria	Deltaproteobacteria	Syntrophobacterales	Syntrophaceae	Smithella	midas_s_136_ESV3239.1485	TACGGGGGGTGCAAGCGTTGTTCGGAATTATTGGGCGTAAAGAGCGTGTAGGCGGTTGGACAAGTCAGATGTGAAAGCCCTGGGCTTAACTCAGGAAGTGCATTTGAAACTGTTCAGCTGGAGTAAGGGAGAGGAAAGTGGAATTCCTGGTGTAGAGGTGAAATTCGTAGATATCAGGAGGAACACCGGTGGCGAAGGCGACTTTCTGGCCCTATACTGACGCTGAGACGCGAGAGCGTGGGTAGCAAACAGGATTAGATACCCCAGTAGTCCGGCTGGCTGACTATCTC	3	0	0	3	0	3	0	3	3	28	3	0	3	0	3	0	3	3	3	0	3	3	0	3	3	3	3	59	3	3	3	3	3	3	3	3	3	3	3	3	3
056fec5f9cd4a1e5d2e9635ab0c42b01	Bacteria	Proteobacteria	Deltaproteobacteria	SAR324_cladeMarine_group_B	midas_f_995	midas_g_995	midas_s_995_ESV1874.1483	CACGTAGGGGGCGAGCGTTGTTCGGAATTACTGGGCGTAAAGGGCATGTAGGCGGCTTGGTAAGCCTGGCGTGAAAGTCTGCAGCTTAACTGTAGGGATGCGTTGGGAACTGCTTAGCTTGAGTTACGGAGAGGGAGCTGGAATTCCTGGTGTAGGGGTGAAATCTGTAGATATCAGGAAGAACACCGATGGCGAAGGCAAGCTTCTGGCCGACAACTGACGCTGAGGTGCGAAAGTGTGGGGATCAAACAGGATTAGAAACCCCAGTAGTCCGGCTGGCTGACTATCTC	0	0	0	0	0	25	0	0	0	0	0	0	0	0	0	0	0	5	5	50	5	5	0	42	5	5	0	24	0	0	0	5	5	30	53	35	0	35	0	5	5
0590474c658d369834ccbd033165ccf3	Bacteria	Proteobacteria	Deltaproteobacteria	SAR324_cladeMarine_group_B	midas_f_995	midas_g_995	midas_s_995_ESV1874.1483	TACGGAGGATGCAAGCGTTATCCGGATTTATTGGGTTTAAAGGGTGCGCAGGTTGTTTGATAAGTCAGTGGTGAAAGTCTGTCGCTTAACGGTAGGATTGCCATTGATACTGTTGGACTTGAATATGGATGAGGTAGGCGGAATGTGTAGTGTAGCGGTGAAATGCATAGATATTACACAGAACACCGATTGCGAAGGCAGCTTACTAATCCATCATTGACGCTGAGGCACGAAAGCGTGGGGATCAAACAGGATTAGAAACCCTAGTAGTCCGGCTGGCTGACTATCTC	1	2	2	1	2	1	2	1	1	26	30	2	24	2	1	2	1	1	0	2	0	17	2	1	0	0	1	2	1	1	1	28	0	1	1	1	1	1	1	23	0
068ebffab7949582edaee1446386b68f	Bacteria	Thermotogae	Thermotogae	Petrotogales	Petrotogaceae	SC103	midas_s_1054_ESV7318.1502	CACGTAGGGGGCGAGCGTTGTTCGGAATTACTGGGCGTAAAGGGCATGTAGGCGGCTTGGTAAGCCTGGCGTGAAAGTCTGCAGCTTAACTGTAGGGATGCGTTGGGAACTGCTTAGCTTGAGTTACGGAGAGGGAGCTGGAATTCCTGGTGTAGGGGTGAAATCTGTAGATATCAGGAAGAACACCGATGGCGAAGGCAAGCTTCTGGCCGACAACTGACGCTGAGGTGCGAAAGTGTGGGGATCAAACAGGATTAGATACCCTAGTAGTCCGGCTGGCTGACTATCTC	0	0	0	0	0	0	0	0	0	0	33	0	0	0	0	0	0	0	0	0	0	0	0	0	0	0	0	35	0	0	0	0	0	0	0	0	0	0	0	0	0
06cad973a2cc507279e3896a6a6d0e73	Bacteria	Fusobacteria	Fusobacteriia	Fusobacteriales	Leptotrichiaceae	Leptotrichia	midas_s_2907_ESV5576.1435	TACGGAGGATGCAAGCGTTATCCGGATTTATTGGGTTTAAAGGGTGCGCAGGTTGTTTGATAAGTCAGTGGTGAAAGTCTGTCGCTTAACGGTAGGATTGCCATTGATACTGTTGGACTTGAATATGGATGAGGTAGGCGGAATGTGTAGTGTAGCGGTGAAATGCATAGATATTACACAGAACACCGATTGCGAAGGCAGCTTACTAATCCATCATTGACGCTGAGGCACGAAAGCGTGGGGATCAAACAGGATTAGAAACCCCAGTAGTCCGGCTGGCTGACTATCTC	1	1	1	1	1	1	1	1	1	1	1	1	1	1	1	1	17	22	19	1	24	0	1	1	4	0	1	1	1	1	1	0	0	1	1	1	1	1	1	3	0
07338e9240b94b21897cc4e4bc5abd58	Bacteria	Bacteroidetes	Bacteroidia	Sphingobacteriales	ST-12K33	midas_g_22	midas_s_22_ESV178.1445	TACGTAGGGTGCAAGCGTTAATCGGAATTACTGGGCGTAAAGCGTGCGCAGGCGGTTATATAAGACAGATGTGAAATCCCCGGGCTCAACCTGGGAACTGCATTTGTGACTGTATAGCTAGAGTACGGCAGAGGGGGATGGAATTCCGCGTGTAGCAGTGAAATGCGTAGATATGCGGAGGAACACCGATGGCGAAGGCAATCCCCTGGGCCTGTACTGACGCTCATGCACGAAAGCGTGGGGAGCAAACAGGATTAGAAACCCTAGTAGTCCGGCTGGCTGACTATCTC	2	2	2	2	2	2	2	2	2	31	2	2	20	2	2	2	9	0	3	2	5	1	2	2	6	1	2	2	2	22	2	4	0	21	2	2	2	2	2	0	1
0755962ebb365b4ff830d13c17ba96ba	Bacteria	Proteobacteria	Deltaproteobacteria	midas_o_41	Syntrophorhabdaceae	Syntrophorhabdus	midas_s_998_ESV3981.1486	CACGTAGGGGGCGAGCGTTGTTCGGAATTACTGGGCGTAAAGGGCATGTAGGCGGCTTGGTAAGCCTGGCGTGAAAGACTGCAGCTTAACTGTAGGGATGCGTTGGGAACTGCTTAGCTTGAGTTACGGAGAGGGAGCTGGAATTCCTGGTGTAGGGGTGAAATCTGTAGATATCAGGAAGAACACCGATGGCGAAGGCAAGCTTCTGGTCGATAACTGACGCTGAGGTGCGAAAGTGTGGGGATCAAACAGGATTAGAAACCCTAGTAGTCCGGCTGGCTGACTATCTC	1	0	0	1	0	21	0	1	1	0	1	0	1	0	1	0	1	0	24	55	13	18	0	1	0	0	1	0	1	1	33	0	0	1	1	1	1	1	1	0	0
07702c2fcf8c543555b419eead5f67a7	Bacteria	Firmicutes	Clostridia	Clostridiales	Ruminococcaceae	Ruminococcus_1	midas_s_815_ESV3271.1435	CACGGGGGTTGCAAGCGTTGTCCGGAATTACTAGGCGTAAAGTGCAGGTAGGCGGATAGATAAGTTTAAGGTTAAAGGCTACGGCTTACCCGTAGTAAGGCGTTAGATACTGTTTATCTGGAATGCGGTTGAGGGAGACAGAATTCCTGGTGTAGCGGTGGAATGCGCAGAGATCAGGAGGAATACCGAAGGCGAAGGCAGTCTTCTAAGCCGATATTGACGCTAAACTGCGAAGGTGTGGGGATCAAACAGGATTAGAAACCCTAGTAGTCCGGCTGGCTGACTATCTC	2	0	0	2	0	2	0	2	2	0	2	119	2	0	2	0	2	1	1	0	1	1	0	2	1	3	2	0	2	2	2	1	1	81	2	2	2	2	2	1	1
07790d7784c1c8b614fa90a7ba2712ee	Bacteria	Bacteroidetes	Bacteroidia	Sphingobacteriales	Lentimicrobiaceae	midas_g_526	midas_s_2192_ESV8744.1462	TACGGAGGATGCAAGCGTTATCCGGATTTATTGGGTTTAAAGGGTGCGCAGGTTGTTTGATAAGTCAGTGGTGAAAGTCTGTCGCTTAACGGTAGGATTGCCATTGATACTGTTGGACTTGAATATGGATGAGGTAGGCGGAATGTGTAGTGTAGCGGTGAAATGCATAGATATTACACAGAACACCGATTGCGAAGGCAGCTTACTAATCCATCATTGACGCTGAGGCACGAAAGCGTGGGGATCAAACAGGATTAGATACCCTAGTAGTCCGGCTGGCTGACTATCTC	2	0	0	2	0	2	0	2	2	0	2	0	18	0	2	0	2	3	3	63	15	3	0	2	11	15	2	71	2	2	28	3	18	33	2	2	2	2	2	3	3
083b94743f5e6ae3d4cbc821ca1450e1	Bacteria	Verrucomicrobia	Verrucomicrobiae	Pedosphaerales	Pedosphaeraceae	midas_g_3750	midas_s_3750_ESV3750.1473	TACGGAGGATGCGAGCGTTATCCGGATTTATTGGGTTTAAAGGGTGCGTAGGCGGCCGAGTAAGTCAGCGGTGAAATTTTGCAGCTTAACTGTAACAGTGCCGTTGATACTGCATGGCTAGGATTTGGTTGCTGTGGGTGGAATGTGTGGTGTAGCGGTGAAATGCTTAGATATCACACAGAATATCAATTGCGAAGGCAGCTCACAAAGCCAAGATTGACGCTGAGGCACGAAAGTGTGGGGATCAAACAGGATTAGAAACCCTAGTAGTCCGGCTGGCTGACTATCTC	2	0	0	2	0	44	0	2	2	0	2	0	2	0	2	0	2	0	0	0	0	0	0	2	0	0	2	37	2	2	2	0	0	2	2	2	2	2	2	14	0
0872d4872489be78134e97e18a7c5a0e	Bacteria	Spirochaetes	Leptospirae	Leptospirales	Leptospiraceae	RBG-16-49-21	midas_s_3554_ESV3554.1471	CACGTAGGGGGCGAGCGTTGTTCGGAATTACTGGGCGTAAAGGGCATGTAGGCGGCTTGGTAAGCCTGGCGTGAAAGACTGCAGCTTAACTGTAGGGATGCGTTGGGAACTGCTTAGCTTGAGTTACGGAGAGGGAGCTGGAATTCCTGGTGTAGGGGTGAAATCTGTAGATATCAGGAAGAACACCGATGGCGAAGGCAAGCTTCTGGTCGATAACTGACGCTGAGGTGCGAAAGTGTGGGGATCAAACAGGATTAGAAACCCCAGTAGTCCGGCTGGCTGACTATCTC	25	0	0	0	0	0	0	0	0	0	17	0	0	0	0	0	0	1	1	0	1	22	0	0	1	1	0	0	0	0	0	1	1	0	0	0	42	0	0	1	1
08895b12b5a13cc344dd61d74494b21e	Bacteria	Proteobacteria	Deltaproteobacteria	midas_o_41	Syntrophorhabdaceae	Syntrophorhabdus	midas_s_998_ESV3981.1486	TACGTAGGGTGCAAGCGTTAATCGGAATTACTGGGCGTAAAGCGTGCGCAGGCGGTTATATAAGACAGATGTGAAATCCCCGGGCTCAACCTGGGAACTGCATTTGTGACTGTATAGCTAGAGTACGGCAGAGGGGGATGGAATTCCGCGTGTAGCAGTGAAATGCGTAGATATGCGGAGGAACACCGATGGCGAAGGCAATCCCCTGGGCCTGTACTGACGCTCATGCACGAAAGCGTGGGGAGCAAACAGGATTAGAAACCCCAGTAGTCCGGCTGGCTGACTATCTC	1	0	57	1	0	1	0	1	1	0	1	0	1	0	1	0	1	1	1	0	1	1	0	1	13	1	1	0	1	1	1	6	1	1	1	1	1	1	1	1	1
08caa16ba33b764d1edc0008a4d6ae54	Bacteria	Proteobacteria	Deltaproteobacteria	Syntrophobacterales	Syntrophaceae	midas_g_134	midas_s_1266_ESV3856.1490	TACGGAGGATGCAAGCGTTATCCGGATTTATTGGGTTTAAAGGGTGCGCAGGTTGTTTGATAAGTCAGTGGTGAAAGTCTGTCGCTTAACGGTAGGATTGCCATTGATACTGTTGGACTTGAATATGGATGAGGTAGGCGGAATGTGTAGTGTAGCGGTGAAATGCATAGATATTACACAGAACACCGATTGCGAAGGCAGCTTACTAATCCATCATTGACGCTGAGGCACGAAAGCGTGGGGATCAAACAGGATTAGATACCCCAGTAGTCCGGCTGGCTGACTATCTC	0	0	22	12	0	33	46	56	33	14	0	91	29	0	13	0	20	20	22	13	22	39	0	14	9	9	0	22	21	24	0	9	9	18	0	24	55	70	31	9	36
090791a89edbd2155fa82a58b2ba53bd	Bacteria	Spirochaetes	Spirochaetia	Spirochaetales	Spirochaetaceae	Treponema_2	midas_s_6751_ESV6751.1469	TACGGGGGGTGCAAGCGTTGTTCGGAATTATTGGGCGTAAAGAGCGTGTAGGCGGTTGGACAAGTCAGATGTGAAAGCCCTGGGCTTAACTCAGGAAGTGCATTTGAAACTGTTCAGCTGGAGTAAGGGAGAGGAAAGTGGAATTCCTGGTGTAGAGGTGAAATTCGTAGATATCAGGAGGAACACCGGTGGCGAAGGCGACTTTCTGGCCCTATACTGACGCTGAGACGCGAGAGCGTGGGTAGCAAACAGGATTAGAAACCCGAGTAGTCCGGCTGGCTGACTATCTC	0	2	2	0	2	72	2	0	0	2	0	2	0	2	0	2	0	5	0	2	0	0	2	0	0	0	0	2	0	20	0	0	0	0	0	0	0	0	0	0	0
094776be6e34c4760a1d845390f74eeb	Bacteria	Kiritimatiellaeota	Kiritimatiellae	WCHB1-41	midas_f_2060	midas_g_2060	midas_s_2060_ESV7214.1493	TACGTAGGGGGCGAGCGTTGTCCGGATTTACTGGGCGTAAAGGGTGAGTAGGCGGTTATATATGTCAGGTGTAAAAAGCTATGGCTTAACCATAGTAAGCACTTGAAACTGTATGACTTGAGTGCAGGAGAGGTAAGCGGAATTCCTAGTGTAGCGGTGAAATGCGTAGATATTAGGAGGAACACCGGTGGCGAAGGCGGCTTACTGGACTGTAACTGACGCTGAGTCACGAAAGCGTGGGTAGCAAACAGGATTAGAAACCCTAGTAGTCCGGCTGGCTGACTATCTCG	1	1	1	1	1	1	1	1	1	1	1	1	1	1	1	1	15	41	0	1	0	0	1	1	0	0	1	1	1	1	1	0	23	1	1	1	1	1	1	0	0
094b58ad323de34149ffff15051d5a66	Bacteria	Verrucomicrobia	Verrucomicrobiae	Pedosphaerales	Pedosphaeraceae	midas_g_8975	midas_s_8975_ESV8975.1493	TACGTAGGGTGCGAGCGTTAATCGGAATTACTGGGCGTAAAGCGTGCGCAGGCGGTTATATAAGACAGATGTGAAATCCCCGGGCTCAACCTGGGACCTGCATTTGTGACTGTATAGCTAGAGTACGGTAGAGGGGGATGGAATTCCGCGTGTAGCAGTGAAATGCGTAGATATGCGGAGGAACACCGATGGCGAAGGCAATCCCCTGGACCTGTACTGACGCTCATGCACGAAAGCGTGGGGAGCAAACAGGATTAGAAACCCTAGTAGTCCGGCTGGCTGACTATCTC	3	0	74	3	0	20	0	3	3	0	3	60	24	0	3	0	3	5	5	0	16	10	34	33	5	22	3	0	3	3	3	5	5	57	3	20	49	3	3	5	19
097c37bdfb664df78ee7b1aac50949f9	Bacteria	Bacteroidetes	Bacteroidia	Bacteroidales	Paludibacteraceae	midas_g_2677	midas_s_2677_ESV2677.1448	CACGGGGGTTGCGAGCGTTGTCCGGAATTACTAGGCGTAAAGGGCAGGCAGGCGGATCCATAAGTTTATCGTTTAAGGCGTCGGCTTAACCGGCGTAGGGCGGTAGATACTGTGGATCTGGAATGCGGTTGGGGAAGACAGAATTCCTGGTGTAGCGGTGGAATGCGCAGAGATCAGGAGGAATACCGAAGGCGAAGGCAGTCTTCCAAGCCGTTATTGACGCTCAACTGCGAAGGTGTGGGTATCAAACAGGATTAGAAACCCTAGTAGTCCGGCTGGCTGACTATCTC	1	2	2	1	31	1	2	1	1	2	1	2	1	2	1	2	1	1	27	2	13	6	2	1	0	0	1	2	1	1	1	0	0	1	1	1	1	1	1	10	0
0988545ab6e7074e039201c98b51b5ef	Bacteria	Tenericutes	Mollicutes	Acholeplasmatales	Acholeplasmataceae	Acholeplasma	midas_s_3686_ESV6749.1482	TACGGAGGATGCAAGCGTTATCCGGATTCACTGGGTTTAAAGGGTGCGCAGGCGGACATTTAAGTCAGGGGTGAAATCCTACAGCTTAACTGTAGAACTGCCCTTGATACTGAATGCCTAGAGTAAAGCTGAAGTGGGCGGAATGTGTTGTGTAGCGGTGAAATGCTTAGATATAACACAGAACACCAATCGCGAAGGCAGCTCACTAAACTTTAACTGACGCTCATGCACGAAAGCGTGGGGAGCAAACAGGATTAGAAACCCTAGTAGTCCGGCTGGCTGACTATCTC	0	0	0	0	0	0	0	0	0	0	0	0	0	0	0	0	0	2	2	0	2	2	0	0	2	2	0	0	0	67	0	2	2	0	0	0	0	0	0	2	2
0a242cf29ec8baedaac80fe99c5e0cc5	Bacteria	Bacteroidetes	Bacteroidia	Bacteroidales	Rikenellaceae	Rikenellaceae_RC9_gut_group	midas_s_3232_ESV7550.1446	CACGGGGGTTGCAAGCGTTGTCCGGAATTACTAGGCGTAAAGTGCAGGTAGGCGGATAGATAAGTTTAAGGTTAAAGGCTACGGCTTACCCGTAGTAAGGCGTTAGATACTGTTTATCTGGAATGCGGTTGAGGGAGACAGAATTCCTGGTGTAGCGGTGGAATGCGCAGAGATCAGGAGGAATACCGAAGGCGAAGGCAGTCTTCTAAGCCGATATTGACGCTAAACTGCGAAGGTGTGGGGATCAAACAGGATTAGAAACCCCAGTAGTCCGGCTGGCTGACTATCTC	0	77	1	0	1	0	1	0	38	1	28	35	0	1	0	1	0	0	0	1	0	0	1	35	0	0	0	1	0	57	0	0	0	0	44	0	0	0	0	0	13
0a5a377b7985c2958f521e0411d90f39	Archaea	Euryarchaeota	Methanomicrobia	Methanomicrobiales	Methanospirillaceae	Methanospirillum	midas_s_2576_ESV2765.1431	CACGTAGGGGGCGAGCGTTGTTCGGAATTACTGGGCGTAAAGGGCATGTAGGCGGCTTGGTAAGCCTGGCGTGAAAGACTGCAGCTTAACTGTAGGGATGCGTTGGGAACTGCTTAGCTTGAGTTACGGAGAGGGAGCTGGAATTCCTGGTGTAGGGGTGAAATCTGTAGATATCAGGAAGAACACCGATGGCGAAGGCAAGCTTCTGGTCGATAACTGACGCTGAGGTGCGAAAGTGTGGGGATCAAACAGGATTAGATACCCTAGTAGTCCGGCTGGCTGACTATCTC	2	2	2	2	2	2	2	2	2	2	2	2	2	2	2	2	2	0	0	2	0	0	2	2	0	0	2	2	2	2	2	0	0	2	2	2	2	2	2	57	0
0b289fc3958581a1c1122269cd00ddf0	Bacteria	Chloroflexi	Anaerolineae	Anaerolineales	Anaerolineaceae	midas_g_156	midas_s_156_ESV8768.1425	TACGGAGGATGCGAGCGTTATCCGGATTTATTGGGTTTAAAGGGTGCGTAGGCGGCCGAGTAAGTCAGCGGTGAAATTTTGCAGCTTAACTGTAACAGTGCCGTTGATACTGCATGGCTAGGATTTGGTTGCTGTGGGTGGAATGTGTGGTGTAGCGGTGAAATGCTTAGATATCACACAGAATATCAATTGCGAAGGCAGCTCACAAAGCCAAGATTGACGCTGAGGCACGAAAGTGTGGGGATCAAACAGGATTAGAAACCCCAGTAGTCCGGCTGGCTGACTATCTC	0	6	6	12	6	0	6	0	0	6	0	6	15	6	18	6	19	4	9	6	13	10	6	95	19	20	0	6	0	0	0	7	11	0	0	0	18	0	0	19	0
0b48851d61f07de3b3d4a0785dfcaf22	Bacteria	Bacteroidetes	Bacteroidia	Bacteroidales	Marinilabiliaceae	midas_g_2026	midas_s_2026_ESV7142.1445	TACGTAGGGTGCAAGCGTTAATCGGAATTACTGGGCGTAAAGCGTGCGCAGGCGGTTATATAAGACAGATGTGAAATCCCCGGGCTCAACCTGGGAACTGCATTTGTGACTGTATAGCTAGAGTACGGCAGAGGGGGATGGAATTCCGCGTGTAGCAGTGAAATGCGTAGATATGCGGAGGAACACCGATGGCGAAGGCAATCCCCTGGGCCTGTACTGACGCTCATGCACGAAAGCGTGGGGAGCAAACAGGATTAGATACCCTAGTAGTCCGGCTGGCTGACTATCTC	0	16	0	0	0	0	0	0	0	0	0	0	0	0	0	0	0	1	1	0	1	1	0	0	1	1	0	21	0	27	0	1	1	0	0	26	0	0	0	1	1
0b5cc2572bdb01597ada64add855a27d	Bacteria	Chloroflexi	Anaerolineae	Anaerolineales	Anaerolineaceae	midas_g_467	midas_s_467_ESV1728.1424	TACGTAGGGTGCAAGCGTTAATCGGAATTACTGGGCGTAAAGCGTGCGCAGGCGGTTATATAAGACAGATGTGAAATCCCCGGGCTCAACCTGGGAACTGCATTTGTGACTGTATAGCTAGAGTACGGCAGAGGGGGATGGAATTCCGCGTGTAGCAGTGAAATGCGTAGATATGCGGAGGAACACCGATGGCGAAGGCAATCCCCTGGGCCTGTACTGACGCTCATGCACGAAAGCGTGGGGAGCAAACAGGATTAGAAACCCTTGTAGTCCGGCTGGCTGACTATCTC	2	0	0	52	84	2	0	2	2	0	2	0	2	0	2	0	2	0	0	0	0	0	0	2	14	26	2	0	2	2	2	0	0	2	2	2	2	2	2	0	0
0b81807db140194a9cf6bc4155b287ee	Bacteria	Chloroflexi	Anaerolineae	Anaerolineales	Anaerolineaceae	midas_g_156	midas_s_876_ESV8700.1425	CACGGGGGTTGCGAGCGTTGTCCGGAATTACTAGGCGTAAAGGGCAGGCAGGCGGATCCATAAGTTTATCGTTTAAGGCGTCGGCTTAACCGGCGTAGGGCGGTAGATACTGTGGATCTGGAATGCGGTTGGGGAAGACAGAATTCCTGGTGTAGCGGTGGAATGCGCAGAGATCAGGAGGAATACCGAAGGCGAAGGCAGTCTTCCAAGCCGTTATTGACGCTCAACTGCGAAGGTGTGGGTATCAAACAGGATTAGAAACCCCAGTAGTCCGGCTGGCTGACTATCTC	0	0	0	0	0	0	0	0	0	0	0	0	0	0	0	0	2	1	1	0	1	1	0	0	1	1	24	0	0	0	0	1	1	0	0	0	0	0	0	1	1
0bccf03c5abe06f1f42ddedb7e56d2c6	Bacteria	Spirochaetes	Spirochaetia	Spirochaetales	Spirochaetaceae	Treponema_2	midas_s_6751_ESV6751.1469	TACGGAGGATGCGAGCGTTATCCGGATTTATTGGGTTTAAAGGGTGCGTAGGCGGCCGAGTAAGTCAGCGGTGAAATTTTGCAGCTTAACTGTAACAGTGCCGTTGATACTGCATGGCTAGGATTTGGTTGCTGTGGGTGGAATGTGTGGTGTAGCGGTGAAATGCTTAGATATCACACAGAATATCAATTGCGAAGGCAGCTCACAAAGCCAAGATTGACGCTGAGGCACGAAAGTGTGGGGATCAAACAGGATTAGATACCCTAGTAGTCCGGCTGGCTGACTATCTC	5	67	0	5	0	5	0	5	5	33	5	0	5	0	5	61	8	17	6	0	6	13	0	5	6	6	5	51	16	5	5	6	6	5	5	5	5	5	5	15	6
0bd71dcd52f41b0684603687bb36f505	Bacteria	Bacteroidetes	Bacteroidia	Sphingobacteriales	Lentimicrobiaceae	midas_g_526	midas_s_2192_ESV7238.1462	TACGGGGGGTGCGAGCGTTGTTCGGAATCATTGGGCGTAAAGAGCGCGCAGGCGGCTTGGTGAGTCAGATGTGAAAGCCCTGGGCTTAACCCAGGAAGTGCATTTGATACTGCCTCGCTAGAGTACGGGAGAGGAAAGTGGAATTCCTGGTGTAGAGGTGAAATTCGTAGATATCAGGAGGAACACCGGTGGCGAAGGCGACTTTCTGGCCCGATACTGACGCTCAGGCGCGAAAGCGTGGGGAGCAAACAGGATTAGAAACCCTAGTAGTCCGGCTGGCTGACTATCTC	0	1	1	0	1	0	1	0	0	1	0	1	0	1	0	1	0	1	1	1	1	1	1	0	1	1	0	1	0	0	0	1	1	0	0	21	0	0	0	1	1
0c08af9e7030e242233903e3610249c1	Bacteria	Firmicutes	Clostridia	DTU014	midas_f_148	midas_g_606	midas_s_1830_ESV9052.1463	TACGTAGGGTGCGAGCGTTAATCGGAATTACTGGGCGTAAAGCGTGCGCAGGCGGTTATATAAGACAGATGTGAAATCCCCGGGCTCAACCTGGGACCTGCATTTGTGACTGTATAGCTAGAGTACGGTAGAGGGGGATGGAATTCCGCGTGTAGCAGTGAAATGCGTAGATATGCGGAGGAACACCGATGGCGAAGGCAATCCCCTGGACCTGTACTGACGCTCATGCACGAAAGCGTGGGGAGCAAACAGGATTAGATACCCTAGTAGTCCGGCTGGCTGACTATCTC	0	1	1	0	1	0	1	16	12	1	0	1	22	1	0	1	0	0	0	1	25	0	1	0	0	0	23	1	0	0	0	0	23	0	0	0	0	0	16	0	0
0c20e358d41e8aa724b33e5cb570f54c	Bacteria	Bacteroidetes	Bacteroidia	Bacteroidales	Rikenellaceae	Rikenellaceae_RC9_gut_group	midas_s_3232_ESV7550.1446	CACGGGGGTTGCAAGCGTTGTCCGGAATTACTAGGCGTAAAGTGCAGGTAGGCGGATAGATAAGTTTAAGGTTAAAGGCTACGGCTTACCCGTAGTAAGGCGTTAGATACTGTTTATCTGGAATGCGGTTGAGGGAGACAGAATTCCTGGTGTAGCGGTGGAATGCGCAGAGATCAGGAGGAATACCGAAGGCGAAGGCAGTCTTCTAAGCCGATATTGACGCTAAACTGCGAAGGTGTGGGGATCAAACAGGATTAGATACCCTAGTAGTCCGGCTGGCTGACTATCTC	0	0	0	0	0	0	0	0	0	0	0	0	0	0	0	0	5	14	20	80	21	10	0	0	1	1	0	0	0	0	0	1	1	0	0	0	0	0	0	1	1
0c50ebc4c5200177e6737277a035f5c1	Bacteria	Proteobacteria	Betaproteobacteria	Betaproteobacteriales	Burkholderiaceae	Acidovorax	Acidovorax_defluvii_ESV7315.1455	CACGTAGGAGGCAAACGTTATCCGGATTTACTGGGCGTAAAGCGCGTGTAGGTGGTTTGGTAAGTAGGGCGTGAAAGCTCCTGGCTCAACTGGGAGAGGACGTTCTAAACTGCCAAGCTTGAGGATGGTAGAGGGAGGTGGAATTCCGGGTGTAGCGGTGGAATGCGCAGATATCCGGAGGAACACCAGTGGCGAAGGCGGCCTCCTGGACCACTCCTGACACTCAGACGCGAAAGCTAGGGTAGCAAACGGGATTAGAAACCCCAGTAGTCCGGCTGGCTGACTATCTC	0	3	3	0	3	0	3	0	0	3	0	3	0	3	0	3	0	32	16	3	18	11	3	0	0	0	0	3	0	0	0	0	15	0	0	0	0	0	0	0	0
0d64df0bc748dfc48b1b3fc960ea8d38	Bacteria	Synergistetes	Synergistia	Synergistales	Synergistaceae	midas_g_249	midas_s_249_ESV8548.1441	TACGTAGGGTGCAAGCGTTAATCGGAATTACTGGGCGTAAAGCGTGCGCAGGCGGTTATATAAGACAGATGTGAAATCCCCGGGCTCAACCTGGGAACTGCATTTGTGACTGTATAGCTAGAGTACGGCAGAGGGGGATGGAATTCCGCGTGTAGCAGTGAAATGCGTAGATATGCGGAGGAACACCGATGGCGAAGGCAATCCCCTGGGCCTGTACTGACGCTCATGCACGAAAGCGTGGGGAGCAAACAGGATTAGAAACCCCTGTAGTCCGGCTGGCTGACTATCTC	0	1	1	0	1	0	1	0	0	1	0	1	0	1	0	1	0	1	1	11	1	1	1	0	1	1	0	1	10	22	0	1	1	0	0	0	0	11	0	1	1
0dbbb01dd0338e665d71977cba0c16c9	Bacteria	Spirochaetes	MVP-15	midas_o_6772	midas_f_6772	midas_g_6772	midas_s_6772_ESV6772.1478	CACGTAGGAGGCAAACGTTATCCGGATTTACTGGGCGTAAAGCGCGTGTAGGTGGTTTGGTAAGTAGGGCGTGAAAGCTCCTGGCTCAACTGGGAGAGGACGTTCTAAACTGCCAAGCTTGAGGATGGTAGAGGGAGGTGGAATTCCGGGTGTAGCGGTGGAATGCGCAGATATCCGGAGGAACACCAGTGGCGAAGGCGGCCTCCTGGACCACTCCTGACACTCAGACGCGAAAGCTAGGGTAGCAAACGGGATTAGAAACCCTAGTAGTCCGGCTGGCTGACTATCTC	0	1	1	0	1	0	1	0	0	1	0	1	7	1	0	1	30	1	1	1	1	1	1	0	1	1	0	1	0	0	0	1	1	0	0	0	0	0	0	1	1
0e4089ac2fbba8c76e3c56e611de641d	Bacteria	Planctomycetes	Pla3_lineage	midas_o_485	midas_f_485	midas_g_485	midas_s_485_ESV485.1492	CACGGGGGTTGCAAGCGTTGTCCGGAATTACTAGGCGTAAAGTGCAGGTAGGCGGATAGATAAGTTTAAGGTTAAAGGCTACGGCTTACCCGTAGTAAGGCGTTAGATACTGTTTATCTGGAATGCGGTTGAGGGAGACAGAATTCCTGGTGTAGCGGTGGAATGCGCAGAGATCAGGAGGAATACCGAAGGCGAAGGCAGTCTTCTAAGCCGATATTGACGCTAAACTGCGAAGGTGTGGGGATCAAACAGGATTAGAAACCCTTGTAGTCCGGCTGGCTGACTATCTC	1	5	5	1	5	1	5	42	1	5	1	5	13	5	1	5	39	23	11	5	2	3	5	1	8	0	1	5	35	1	1	18	0	1	1	1	1	1	1	8	0
0e643091537aea4e77c87006b4baa435	Bacteria	Chloroflexi	Anaerolineae	Anaerolineales	Anaerolineaceae	midas_g_467	midas_s_467_ESV1089.1424	CACGGGGGTTGCAAGCGTTGTCCGGAATTACTAGGCGTAAAGTGCAGGTAGGCGGATAGATAAGTTTAAGGTTAAAGGCTACGGCTTACCCGTAGTAAGGCGTTAGATACTGTTTATCTGGAATGCGGTTGAGGGAGACAGAATTCCTGGTGTAGCGGTGGAATGCGCAGAGATCAGGAGGAATACCGAAGGCGAAGGCAGTCTTCTAAGCCGATATTGACGCTAAACTGCGAAGGTGTGGGGATCAAACAGGATTAGATACCCCAGTAGTCCGGCTGGCTGACTATCTC	3	0	0	3	0	3	0	3	3	0	3	0	3	0	3	60	3	39	0	0	33	0	0	3	0	62	3	0	37	3	3	0	0	3	3	3	3	3	3	0	0
0e7f1912d4c0bd0acf79795b6ed9091f	Bacteria	Bacteroidetes	Bacteroidia	Bacteroidales	Rikenellaceae	Rikenellaceae_RC9_gut_group	midas_s_3232_ESV7550.1446	TACGGGGGGTGCGAGCGTTGTTCGGAATCATTGGGCGTAAAGAGCGCGCAGGCGGCTTGGTGAGTCAGATGTGAAAGCCCTGGGCTTAACCCAGGAAGTGCATTTGATACTGCCTCGCTAGAGTACGGGAGAGGAAAGTGGAATTCCTGGTGTAGAGGTGAAATTCGTAGATATCAGGAGGAACACCGGTGGCGAAGGCGACTTTCTGGCCCGATACTGACGCTCAGGCGCGAAAGCGTGGGGAGCAAACAGGATTAGAAACCCCAGTAGTCCGGCTGGCTGACTATCTC	0	1	1	7	1	0	1	0	0	15	0	1	0	1	0	1	0	0	0	1	6	7	1	18	0	0	0	1	0	0	0	13	0	0	0	11	11	0	0	0	0
0ed41d70238796a9a3e1a512685b3454	Bacteria	Bacteroidetes	Bacteroidia	Bacteroidales	Paludibacteraceae	midas_g_2677	midas_s_2677_ESV2677.1448	TACGTAGGTGGCGAGCGTTATCCGGATTTACTGGGTGTAAAGGGCGCGCAGGCGGCCCTGGAAGTCAGATGTGAAAGATCAAGGCTTAACTTTGACAGGTCATCTGAAACTTTGGGGCTTGAGTATCAGAGGGGAAAGTGGAATTCCTAGTGGAGCGGTAAAATGCACAGAGATTAGGAGGAACACCGGTGGCGAAGGCGACTTTCTGGCTGACAACTGACGCTGAGGCGCGAAAGCGTGGGGAGCAAACAGGATTAGAAACCCTAGTAGTCCGGCTGGCTGACTATCTC	1	0	0	1	0	1	40	1	1	0	1	0	1	0	1	0	13	8	0	0	0	0	0	1	0	10	1	0	1	47	1	0	13	1	1	1	1	1	1	0	0
0ee112169f3c61eee10c8768402051c7	Bacteria	Verrucomicrobia	Verrucomicrobiae	Pedosphaerales	Pedosphaeraceae	midas_g_8975	midas_s_8975_ESV8975.1493	TACGGAGGATGCAAGCGTTATCCGGATTCACTGGGTTTAAAGGGTGCGCAGGCGGACATTTAAGTCAGGGGTGAAATCCTACAGCTTAACTGTAGAACTGCCCTTGATACTGAATGCCTAGAGTAAAGCTGAAGTGGGCGGAATGTGTTGTGTAGCGGTGAAATGCTTAGATATAACACAGAACACCAATCGCGAAGGCAGCTCACTAAACTTTAACTGACGCTCATGCACGAAAGCGTGGGGAGCAAACAGGATTAGAAACCCCAGTAGTCCGGCTGGCTGACTATCTC	1	0	0	1	0	1	0	1	1	28	1	0	1	0	1	29	25	0	8	0	0	0	0	1	0	0	1	0	1	1	1	0	0	1	1	1	1	1	1	0	0
0f1c64a36563645ac7c093804b3da009	Bacteria	Verrucomicrobia	Verrucomicrobiae	Pedosphaerales	Pedosphaeraceae	midas_g_8975	midas_s_8975_ESV8975.1493	TACGGAGGATGCAAGCGTTATCCGGATTCACTGGGTTTAAAGGGTGCGCAGGCGGACATTTAAGTCAGGGGTGAAATCCTACAGCTTAACTGTAGAACTGCCCTTGATACTGAATGCCTAGAGTAAAGCTGAAGTGGGCGGAATGTGTTGTGTAGCGGTGAAATGCTTAGATATAACACAGAACACCAATCGCGAAGGCAGCTCACTAAACTTTAACTGACGCTCATGCACGAAAGCGTGGGGAGCAAACAGGATTAGATACCCTAGTAGTCCGGCTGGCTGACTATCTC	0	1	1	0	1	0	1	0	0	1	0	1	0	1	0	1	0	0	0	1	0	18	1	0	4	0	0	1	0	0	0	0	0	0	0	0	0	0	0	0	0
0f69f458b712071c68478a720c65eef4	Bacteria	Patescibacteria	ABY1	Ca_Falkowbacteria	midas_f_5033	midas_g_5033	midas_s_5033_ESV6445.1440	CACGGGGGTTGCGAGCGTTGTCCGGAATTACTAGGCGTAAAGGGCAGGCAGGCGGATCCATAAGTTTATCGTTTAAGGCGTCGGCTTAACCGGCGTAGGGCGGTAGATACTGTGGATCTGGAATGCGGTTGGGGAAGACAGAATTCCTGGTGTAGCGGTGGAATGCGCAGAGATCAGGAGGAATACCGAAGGCGAAGGCAGTCTTCCAAGCCGTTATTGACGCTCAACTGCGAAGGTGTGGGTATCAAACAGGATTAGAAACCCTTGTAGTCCGGCTGGCTGACTATCTC	1	0	0	1	0	1	0	1	1	0	1	11	1	0	1	0	13	0	0	0	0	22	0	1	16	0	1	9	1	1	1	0	0	1	1	1	1	1	1	0	0
0f80d0ae2349482912e9522364c87d9a	Bacteria	Verrucomicrobia	Verrucomicrobiae	Pedosphaerales	Pedosphaeraceae	midas_g_8975	midas_s_8975_ESV8975.1493	CACGGGGGTTGCGAGCGTTGTCCGGAATTACTAGGCGTAAAGGGCAGGCAGGCGGATCCATAAGTTTATCGTTTAAGGCGTCGGCTTAACCGGCGTAGGGCGGTAGATACTGTGGATCTGGAATGCGGTTGGGGAAGACAGAATTCCTGGTGTAGCGGTGGAATGCGCAGAGATCAGGAGGAATACCGAAGGCGAAGGCAGTCTTCCAAGCCGTTATTGACGCTCAACTGCGAAGGTGTGGGTATCAAACAGGATTAGATACCCTAGTAGTCCGGCTGGCTGACTATCTC	0	5	5	0	5	5	5	0	17	5	0	5	0	5	15	5	0	0	0	5	0	0	5	17	0	0	0	5	0	0	33	0	0	31	0	0	0	0	0	15	29
102b0b1bedff20a9b507d593c1b35ec2	Bacteria	Proteobacteria	Betaproteobacteria	Betaproteobacteriales	Burkholderiaceae	Acidovorax	Acidovorax_defluvii_ESV7315.1455	TACGGAGGATGCAAGCGTTATCCGGATTCATTGGGTTTAAAGGGTGCGTAGGCGGGCTATTAAGTCAGTGGTGAAATCCTGCAGCTTAACTGCAGAACTGCCGTTGATACTGATAGTCTTGAGTTTGGTTAAGGTAGGCGGAATGTGTAATGTAGCGGTGAAATGCTTAGATATTACACAGAACACCAATTGCGTAGGCAGCTTACTGAGCCGACACTGACGCTGAGGCACGAAAGCGTGGGGATCAAACAGGATTAGAAACCCTAGTAGTCCGGCTGGCTGACTATCTC	0	1	1	45	1	0	1	0	0	1	0	1	0	1	0	1	0	0	0	1	0	14	1	34	0	0	27	1	0	0	0	0	0	0	0	0	0	0	0	0	0
110dd61493ffcf6c6069dfc1a4e8fa16	Bacteria	Verrucomicrobia	Verrucomicrobiae	Pedosphaerales	Pedosphaeraceae	midas_g_5504	midas_s_5504_ESV5504.1475	CACGGGGGTTGCGAGCGTTGTCCGGAATTACTAGGCGTAAAGGGCAGGTAGGCGGATCTACGAGTTTTTTGTTAAAGGCTACGGCTCAACTGTAGTAGAGCAGGAGATACTGTAGGTCTGGAATGCGGTAGGGGAAGACAGAATTCCTGGTGTAGCGGTGGAATGCGCAGAGATCAGGAGGAATACCGAAGGCGAAGGCAGTCTTCTAGGCCGTAATTGACGCTTAACTGCGAAGGTGTGGGGATCAAACAGGATTAGAAACCCCAGTAGTCCGGCTGGCTGACTATCTC	0	1	1	0	1	8	1	0	0	1	20	1	5	1	0	1	0	0	5	1	0	0	1	0	0	0	0	9	0	0	0	0	0	0	0	0	0	0	0	11	0
116fee48ad34aab563894070836939f8	Bacteria	Verrucomicrobia	Verrucomicrobiae	Opitutales	Opitutaceae	Cephaloticoccus	midas_s_5279_ESV5279.1482	TACGTAGGGGGCGAGCGTTGTCCGGATTTACTGGGCGTAAAGGGTGAGTAGGCGGTTATATATGTCAGGTGTAAAAAGCTATGGCTTAACCATAGTAAGCACTTGAAACTGTATGACTTGAGTGCAGGAGAGGTAAGCGGAATTCCTAGTGTAGCGGTGAAATGCGTAGATATTAGGAGGAACACCGGTGGCGAAGGCGGCTTACTGGACTGTAACTGACGCTGAGTCACGAAAGCGTGGGTAGCAAACAGGATTAGAAACCCCAGTAGTCCGGCTGGCTGACTATCTCG	0	3	3	0	3	0	11	5	0	3	0	3	0	3	0	3	0	0	0	3	0	0	3	0	0	12	0	3	0	0	0	0	0	58	69	44	0	0	0	0	0
118fe58f9e05eb71f3e9f5dcbb35131a	Bacteria	Proteobacteria	Betaproteobacteria	Betaproteobacteriales	Burkholderiaceae	AAP99	midas_s_564_ESV564.1456	TACGTAGGTGGCGAGCGTTGTCCGGAATTACTGGGCGTAAAGGGCGCGCAGGCGGCCTGTTAAGTCGGACGTGAAATCCCCTGGCTCAACTGGGGGAGGTCGTTCGAAACTGGCGGGCTTGAGTGCGGGAGAGGGAAGCGGAATTCCCGGTGTAGCGGTGAAATGCGTAGATATCGGGAGGAACACCAGTGGCGAAGGCGGCTTCCTGGACCGCAACTGACGCTGAGGCGCGAAAGCTGGGGGAGCGAACAGGATTAGAAACCCTAGTAGTCCGGCTGGCTGACTATCTC	2	1	1	2	1	2	1	2	2	1	2	20	2	1	2	1	2	0	22	1	24	0	1	14	0	0	2	1	2	2	2	0	2	2	2	2	2	2	2	0	0
11af595a04c784df3b295749f0c4ab12	Bacteria	Thermotogae	Thermotogae	Petrotogales	Petrotogaceae	Defluviitoga	Defluviitoga_tunisiensis_ESV7734.1434	TACGTAGGTGGCGAGCGTTGTCCGGAATTACTGGGCGTAAAGGGCGCGCAGGCGGCCTGTTAAGTCGGACGTGAAATCCCCTGGCTCAACTGGGGGAGGTCGTTCGAAACTGGCGGGCTTGAGTGCGGGAGAGGGAAGCGGAATTCCCGGTGTAGCGGTGAAATGCGTAGATATCGGGAGGAACACCAGTGGCGAAGGCGGCTTCCTGGACCGCAACTGACGCTGAGGCGCGAAAGCTGGGGGAGCGAACAGGATTAGAAACCCCAGTAGTCCGGCTGGCTGACTATCTC	0	18	2	0	2	0	2	31	0	2	23	2	0	2	0	2	0	0	0	2	0	0	2	0	0	0	0	2	0	0	0	0	0	0	0	0	14	0	0	0	0
11dccbf882186823b01e871127118e23	Bacteria	Proteobacteria	Deltaproteobacteria	Syntrophobacterales	Syntrophaceae	Smithella	midas_s_372_ESV372.1486	TACGTAGGTGGCGAGCGTTATCCGGATTTACTGGGTGTAAAGGGCGCGCAGGCGGCCCTGGAAGTCAGATGTGAAAGATCAAGGCTTAACTTTGACAGGTCATCTGAAACTTTGGGGCTTGAGTATCAGAGGGGAAAGTGGAATTCCTAGTGGAGCGGTAAAATGCACAGAGATTAGGAGGAACACCGGTGGCGAAGGCGACTTTCTGGCTGACAACTGACGCTGAGGCGCGAAAGCGTGGGGAGCAAACAGGATTAGAAACCCCAGTAGTCCGGCTGGCTGACTATCTC	0	0	0	0	0	0	49	0	0	0	31	0	0	0	0	0	0	0	0	0	0	0	0	0	0	0	0	0	0	0	0	0	0	0	0	0	0	0	0	6	0
128638e4312a6d6e2fea47ad01afa060	Bacteria	Cloacimonetes	Cloacimonadia	Cloacimonadales	Cloacimonadaceae	W5	midas_s_92_ESV2558.1471	TACGTAGGGTGCAAGCGTTAATCGGAATTACTGGGCGTAAAGCGTGCGCAGGCGGTTATATAAGACAGATGTGAAATCCCCGGGCTCAACCTGGGAACTGCATTTGTGACTGTATAGCTAGAGTACGGCAGAGGGGGATGGAATTCCGCGTGTAGCAGTGAAATGCGTAGATATGCGGAGGAACACCGATGGCGAAGGCAATCCCCTGGGCCTGTACTGACGCTCATGCACGAAAGCGTGGGGAGCAAACAGGATTAGATACCCCAGTAGTCCGGCTGGCTGACTATCTC	32	27	27	69	73	54	103	58	76	71	58	92	69	81	62	85	76	49	9	107	43	36	100	73	66	74	95	47	24	21	143	92	71	46	86	67	63	54	39	60	79
132a0a42c699e910ba32199ba00f402a	Bacteria	Firmicutes	Clostridia	Clostridiales	Ruminococcaceae	Fastidiosipila	midas_s_6851_ESV6851.1457	CACGGGGGTTGCGAGCGTTGTCCGGAATTACTAGGCGTAAAGGGCAGGCAGGCGGATCCATAAGTTTATCGTTTAAGGCGTCGGCTTAACCGGCGTAGGGCGGTAGATACTGTGGATCTGGAATGCGGTTGGGGAAGACAGAATTCCTGGTGTAGCGGTGGAATGCGCAGAGATCAGGAGGAATACCGAAGGCGAAGGCAGTCTTCCAAGCCGTTATTGACGCTCAACTGCGAAGGTGTGGGTATCAAACAGGATTAGATACCCCAGTAGTCCGGCTGGCTGACTATCTC	4	2	14	4	2	61	2	4	4	22	4	2	15	2	16	2	27	11	11	2	17	15	53	4	12	7	17	2	4	4	4	15	22	4	4	4	4	4	4	11	28
134a10df17bef8d2b6ab35faead8247d	Bacteria	Bacteroidetes	Bacteroidia	Bacteroidales	Rikenellaceae	Rikenellaceae_RC9_gut_group	midas_s_3232_ESV7550.1446	TACGGGGGGAGCAAGCGTTGTCCGGAATCACTGGGCGTAAAGAGCGCGTAGGCGTCCTAGTAAGTTTCTGGTGAAATACTCCTGCTCAACGGGAGAATTGCTGGAGATACTGTTAGGATTGAGTTTAGAAGAGGGAAGTGGAATTCCTGGTGTAGCGGTGAAATGCGTAGATATCAGGAAGAACACCGATGGCGAAGGCAGCTTCCTAGTCTAACACTGACGCTGTGGCGCGAAAGCGTGGGGAGCAAACAGGATTAGAAACCCTAGTAGTCCGGCTGGCTGACTATCTC	0	72	0	16	0	0	44	45	49	0	37	0	20	13	0	60	4	8	16	0	7	10	0	0	7	7	0	0	0	0	40	7	7	61	123	29	0	0	0	7	7
1352665478794aa92df65e3fc6d05ff1	Bacteria	Bacteroidetes	Bacteroidia	Sphingobacteriales	Lentimicrobiaceae	midas_g_526	midas_s_2192_ESV8744.1462	TACGTAGGGTGCGAGCGTTAATCGGAATTACTGGGCGTAAAGCGTGCGCAGGCGGTTATATAAGACAGATGTGAAATCCCCGGGCTCAACCTGGGACCTGCATTTGTGACTGTATAGCTAGAGTACGGTAGAGGGGGATGGAATTCCGCGTGTAGCAGTGAAATGCGTAGATATGCGGAGGAACACCGATGGCGAAGGCAATCCCCTGGACCTGTACTGACGCTCATGCACGAAAGCGTGGGGAGCAAACAGGATTAGATACCCTTGTAGTCCGGCTGGCTGACTATCTC	0	2	44	0	2	20	2	54	0	2	0	66	0	2	0	2	0	8	8	2	8	14	79	0	27	20	102	2	0	0	0	18	21	0	0	0	0	0	73	8	24
1366e867f4a9fcc60cfc667e8edc7e27	Bacteria	Spirochaetes	MVP-15	midas_o_6772	midas_f_6772	midas_g_6772	midas_s_6772_ESV6772.1478	CACGGGGGTTGCAAGCGTTGTCCGGAATTACTAGGCGTAAAGTGCAGGTAGGCGGATAGATAAGTTTAAGGTTAAAGGCTACGGCTTACCCGTAGTAAGGCGTTAGATACTGTTTATCTGGAATGCGGTTGAGGGAGACAGAATTCCTGGTGTAGCGGTGGAATGCGCAGAGATCAGGAGGAATACCGAAGGCGAAGGCAGTCTTCTAAGCCGATATTGACGCTAAACTGCGAAGGTGTGGGGATCAAACAGGATTAGATACCCTTGTAGTCCGGCTGGCTGACTATCTC	0	14	1	0	1	0	20	0	26	1	0	1	0	1	0	1	0	1	37	1	1	1	1	0	8	1	0	21	0	0	24	1	8	0	0	0	11	42	0	1	1
138bf8516b873b3488c1c9180cda7bdb	Bacteria	Bacteroidetes	Bacteroidia	Bacteroidales	M2PB4-65_termite_group	midas_g_3141	midas_s_3141_ESV6299.1444	TACGGAGGATGCAAGCGTTATCCGGATTCACTGGGTTTAAAGGGTGCGCAGGCGGACATTTAAGTCAGGGGTGAAATCCTACAGCTTAACTGTAGAACTGCCCTTGATACTGAATGCCTAGAGTAAAGCTGAAGTGGGCGGAATGTGTTGTGTAGCGGTGAAATGCTTAGATATAACACAGAACACCAATCGCGAAGGCAGCTCACTAAACTTTAACTGACGCTCATGCACGAAAGCGTGGGGAGCAAACAGGATTAGAAACCCTTGTAGTCCGGCTGGCTGACTATCTC	0	1	1	0	1	0	1	0	0	5	0	1	0	1	0	1	0	0	0	1	0	0	1	0	12	10	18	1	0	0	14	0	0	0	0	0	0	0	0	0	0
13908fc85d67bcdcfa09a52315f49156	Bacteria	Spirochaetes	Spirochaetia	Spirochaetales	Spirochaetaceae	Treponema_2	midas_s_6261_ESV6927.1466	AACGTAGGAGACGAGCGTTATCCGGATTTACTGGGCGTAAAGAGCGTGTAGGAGGCAATACAAGTTGGATGTAAAAGCTCTCGGCTAAACTGAGAGAGGACGTTCAAGACTGTAGAGCTAGAGGAAGGCAGAGGTAGATGGAACTCCGGGAGTAGTGGTGAAATGCGTAGATATCCGGAAGAACACCAGAGGCGAAAGCGATCTACTGGGCCTTAACAGACACTGAGACGCGAAAGCCAGGGTAGCAAACGGGATTAGAAACCCTAGTAGTCCGGCTGGCTGACTATCTC	0	1	1	0	1	0	1	0	0	1	0	1	0	1	0	1	0	29	8	1	0	0	1	0	0	0	0	1	0	0	0	0	0	0	0	0	0	0	0	0	0
13bfea3ce1b2249272c2fa46e35add26	Bacteria	Bacteroidetes	Bacteroidia	Sphingobacteriales	Lentimicrobiaceae	midas_g_526	midas_s_2192_ESV7238.1462	TACGTAGGGGGCGAGCGTTGTCCGGATTTACTGGGCGTAAAGGGTGAGTAGGCGGTTATATATGTCAGGTGTAAAAAGCTATGGCTTAACCATAGTAAGCACTTGAAACTGTATGACTTGAGTGCAGGAGAGGTAAGCGGAATTCCTAGTGTAGCGGTGAAATGCGTAGATATTAGGAGGAACACCGGTGGCGAAGGCGGCTTACTGGACTGTAACTGACGCTGAGTCACGAAAGCGTGGGTAGCAAACAGGATTAGAAACCCTTGTAGTCCGGCTGGCTGACTATCTCG	3	0	34	3	0	3	0	3	3	0	3	0	3	0	3	54	3	4	0	0	0	0	0	3	11	12	3	0	3	3	3	18	16	3	3	3	3	3	3	0	20
14637da2aef00de59c3868a5f0652a9b	Bacteria	Spirochaetes	MVP-15	midas_o_6772	midas_f_6772	midas_g_6772	midas_s_6772_ESV6772.1478	TACGTAGGGTGCAAGCGTTAATCGGAATTACTGGGCGTAAAGCGTGCGCAGGCGGTTATATAAGACAGATGTGAAATCCCCGGGCTCAACCTGGGAACTGCATTTGTGACTGTATAGCTAGAGTACGGCAGAGGGGGATGGAATTCCGCGTGTAGCAGTGAAATGCGTAGATATGCGGAGGAACACCGATGGCGAAGGCAATCCCCTGGGCCTGTACTGACGCTCATGCACGAAAGCGTGGGGAGCAAACAGGATTAGATACCCCTGTAGTCCGGCTGGCTGACTATCTC	29	2	2	0	2	13	2	0	0	2	0	2	0	2	0	2	0	0	0	2	18	13	2	0	0	0	0	2	0	0	0	0	0	0	44	0	0	0	16	0	0
14cd26d44970adb8a85d2ed1c6a4dc64	Bacteria	Proteobacteria	Deltaproteobacteria	Syntrophobacterales	Syntrophaceae	midas_g_134	midas_s_134_ESV134.1492	CACGTAAGTTGCGAGCGTTGTTCGGAATTATTGGGCGTAAAGGGCATGTAGGCGGATTTGCAAGCTTGATGTGAAATCCCGCAGCTTAACTGCGGAACTGCATTGGGAACTGCAAGACTAGAGTTACTGAGGGGAAACTAGAATTCCAAGTGTAGGGGTGAAATCTGTAGATATTTGGAAGAATACCAATGGCGAAGGCAAGTTTCTGGCAGATAACTGACGCTGAGGTGCGAAGGTGCGGGGAGCAAACAGGATTAGAAACCCTAGTAGTCCGGCTGGCTGACTATCTC	0	1	1	0	1	0	1	0	0	1	0	1	0	1	0	1	0	1	1	1	1	1	1	0	1	1	0	1	0	0	0	1	1	0	68	15	0	0	0	7	1
14f83650d4e97f853a502dca50f8ff7d	Bacteria	Bacteroidetes	Bacteroidia	Sphingobacteriales	Lentimicrobiaceae	midas_g_526	midas_s_2192_ESV8744.1462	TACGTAGGGTGCGAGCGTTAATCGGAATTACTGGGCGTAAAGCGTGCGCAGGCGGTTATGTAAGACAGATGTGAAATCCCCGGGCTCAACCTGGGAACTGCGTTTGTGACTGCATAACTAGAGTACGGCAGAGGGAGGTGGAATTCCGCGTGTAGCAGTGAAATGCGTAGAGATGCGGAGGAACACCGATGGCGAAGGCAGCCTCCTGGGCCAGTACTGACGCTCATGCACGAAAGCGTGGGGAGCAAACAGGATTAGAAACCCTAGTAGTCCGGCTGGCTGACTATCTC	0	4	4	0	4	0	4	0	0	4	0	4	0	4	0	4	0	0	19	4	0	0	4	0	12	13	0	4	78	23	0	6	15	0	0	0	0	0	0	11	8
150f11debb8925365a67c1aa2599232e	Bacteria	Cloacimonetes	Cloacimonadia	Cloacimonadales	Cloacimonadaceae	W5	midas_s_383_ESV8995.1477	TACGTAGGGTGCAAGCGTTAATCGGAATTACTGGGCGTAAAGCGTGCGCAGGCGGTTATATAAGACAGATGTGAAATCCCCGGGCTCAACCTGGGAACTGCATTTGTGACTGTATAGCTAGAGTACGGCAGAGGGGGATGGAATTCCGCGTGTAGCAGTGAAATGCGTAGATATGCGGAGGAACACCGATGGCGAAGGCAATCCCCTGGGCCTGTACTGACGCTCATGCACGAAAGCGTGGGGAGCAAACAGGATTAGATACCCTTGTAGTCCGGCTGGCTGACTATCTC	137	138	0	18	0	97	0	6	6	0	6	128	14	0	6	0	24	10	0	0	9	20	0	85	18	23	63	0	6	32	6	20	17	6	6	6	6	6	6	40	3
1562dd5628a962856faa9e7de569e619	Bacteria	Firmicutes	Clostridia	Clostridiales	Christensenellaceae	Christensenellaceae_R-7_group	midas_s_2629_ESV2629.1440	CACGGGGGTTGCGAGCGTTGTCCGGAATTACTAGGCGTAAAGGGCAGGTAGGCGGATCTACGAGTTTTTTGTTAAAGGCTACGGCTCAACTGTAGTAGAGCAGGAGATACTGTAGGTCTGGAATGCGGTAGGGGAAGACAGAATTCCTGGTGTAGCGGTGGAATGCGCAGAGATCAGGAGGAATACCGAAGGCGAAGGCAGTCTTCTAGGCCGTAATTGACGCTTAACTGCGAAGGTGTGGGGATCAAACAGGATTAGAAACCCTAGTAGTCCGGCTGGCTGACTATCTC	0	1	1	0	1	50	45	0	0	1	0	1	35	1	0	9	0	12	3	1	2	2	1	0	2	2	15	1	0	0	0	2	2	0	0	52	0	0	69	13	35
1575f1d4aea4c73a4621842d27864d28	Bacteria	Fusobacteria	Fusobacteriia	Fusobacteriales	Leptotrichiaceae	Leptotrichia	midas_s_2907_ESV5576.1435	AACGTAGGAGACGAGCGTTATCCGGATTTACTGGGCGTAAAGAGCGTGTAGGAGGCAATACAAGTTGGATGTAAAAGCTCTCGGCTAAACTGAGAGAGGACGTTCAAGACTGTAGAGCTAGAGGAAGGCAGAGGTAGATGGAACTCCGGGAGTAGTGGTGAAATGCGTAGATATCCGGAAGAACACCAGAGGCGAAAGCGATCTACTGGGCCTTAACAGACACTGAGACGCGAAAGCCAGGGTAGCAAACGGGATTAGAAACCCCAGTAGTCCGGCTGGCTGACTATCTC	12	0	0	0	0	0	18	0	26	0	0	0	0	0	0	0	0	1	4	0	1	1	0	0	1	1	0	20	0	0	0	1	1	0	0	0	0	0	0	1	1
1584589d927ecb92b64f416e67338c7d	Bacteria	Spirochaetes	Leptospirae	Leptospirales	Leptospiraceae	RBG-16-49-21	midas_s_3554_ESV3554.1471	TACGGAGGGTGCAAGCGTTATTCGGAATTACTGGGTTTAAAGGGTGCGTAGGCGGTTAAATAAGTTGTCAGTGAAAGGCTACGGCTCAACTGTAGTAGTGCTGGCGATACTGTATAACTAAGAACATGGGAGGGGTACCTGGAATGTGTGGTGTAGCGGTGAAATGCGTAGATATCACACAGAACACCGGAGGCAAAGGCGGGGTACTAGACCATAGTTGACGCTGAGGCACGAAAGCGTGGGGATCAAACAGGATTAGAAACCCCAGTAGTCCGGCTGGCTGACTATCT	0	0	0	0	0	0	0	0	0	0	0	0	0	0	14	23	24	1	1	0	1	1	0	0	1	22	0	0	0	0	0	1	10	58	0	0	0	0	70	1	1
15b31b777542e5d4190c9d778f84b93c	Bacteria	Synergistetes	Synergistia	Synergistales	Synergistaceae	midas_g_249	midas_s_249_ESV8548.1441	TACGGAGGATGCAAGCGTTATCCGGATTTATTGGGTTTAAAGGGTGCGTAGGTGGGCTTATAAGTCAGCGGTGAAATCCCCCGGCTCAACCAGGGAATTGCCGTTGATACTGTTAGCCTTGAGTACAGTTGAAGTGGGCGGAATGTAGCATGTAGCGGTGAAATGCATAGATATGCTACAGAACACCAATAGCGAAGGCAGCTCACTAAGTTGTAACTGACACTAATGCACGAAAGCGTGGGGATCAAACAGGATTAGAAACCCCAGTAGTCCGGCTGGCTGACTATCTC	2	2	2	2	2	16	2	2	2	2	2	2	2	2	2	2	2	0	0	2	0	0	2	2	0	0	2	2	2	2	2	0	21	2	2	2	2	2	2	0	0
15c2dc335c87adc182a534b98a519ac8	Bacteria	Chloroflexi	Anaerolineae	Anaerolineales	Anaerolineaceae	midas_g_467	midas_s_6232_ESV9275.1435	TACGGAGGATGCAAGCGTTATCCGGATTCACTGGGTTTAAAGGGTGCGCAGGCGGACATTTAAGTCAGGGGTGAAATCCTACAGCTTAACTGTAGAACTGCCCTTGATACTGAATGCCTAGAGTAAAGCTGAAGTGGGCGGAATGTGTTGTGTAGCGGTGAAATGCTTAGATATAACACAGAACACCAATCGCGAAGGCAGCTCACTAAACTTTAACTGACGCTCATGCACGAAAGCGTGGGGAGCAAACAGGATTAGATACCCTTGTAGTCCGGCTGGCTGACTATCTC	0	71	1	0	1	0	1	0	0	1	0	1	0	1	0	1	0	0	0	1	0	0	1	0	9	0	0	1	0	0	0	0	0	0	66	0	0	0	0	8	9
15c9c69919622eb5e6cd3d5142c3cf6b	Bacteria	Patescibacteria	Microgenomatia	Ca_Collierbacteria	midas_f_2215	midas_g_2215	midas_s_2215_ESV9391.1410	TACGGGGGGAGCAAGCGTTGTCCGGAATCACTGGGCGTAAAGAGCGCGTAGGCGTCCTAGTAAGTTTCTGGTGAAATACTCCTGCTCAACGGGAGAATTGCTGGAGATACTGTTAGGATTGAGTTTAGAAGAGGGAAGTGGAATTCCTGGTGTAGCGGTGAAATGCGTAGATATCAGGAAGAACACCGATGGCGAAGGCAGCTTCCTAGTCTAACACTGACGCTGTGGCGCGAAAGCGTGGGGAGCAAACAGGATTAGAAACCCCAGTAGTCCGGCTGGCTGACTATCTC	0	1	8	4	8	7	1	3	0	1	0	1	2	1	0	1	2	1	0	1	2	1	1	0	9	2	5	1	4	3	4	8	7	2	0	0	0	0	10	9	5
16543b0ed8b70d19476b80cd2a976772	Bacteria	Acidobacteria	Thermoanaerobaculia	Thermoanaerobaculales	Thermoanaerobaculaceae	Subgroup_10	midas_s_213_ESV213.1476	CACGTAGGAGGCGAACGTTATCCGGATTTACTGGGCGTAAAGCGCGTGTAGGTGGTTTGGTAAGTAGGGCGTGAAAGCTCCCGGCTCAACTGGGAGAGGCCGTTCTAAACTGCCAAGCTAGAGGATGGTAGAGGGAGGTGGAATTCCGGGTGTAGCGGTGGAATGCGCAGATATCCGGAGGAACACCAGTGGCGAAGGCGGCCTCCTGGGCCACTCCTGACACTCAGACGCGAAAGCTAGGGTAGCAAACGGGATTAGAAACCCCAGTAGTCCGGCTGGCTGACTATCTC	1	0	0	43	0	1	0	1	28	0	1	0	1	0	1	0	1	3	3	0	3	3	0	1	3	3	12	0	1	1	1	3	3	1	14	1	1	1	1	13	3
167131bab7ece72750d08f3357a487bb	Bacteria	Proteobacteria	Deltaproteobacteria	Syntrophobacterales	Syntrophobacteraceae	Syntrophobacter	midas_s_744_ESV5165.1483	TACGGAGGATGCAAGCGTTATCCGGATTTATTGGGTTTAAAGGGTGCGTAGGTGGGCTTATAAGTCAGCGGTGAAATCCCCCGGCTCAACCAGGGAATTGCCGTTGATACTGTTAGCCTTGAGTACAGTTGAAGTGGGCGGAATGTAGCATGTAGCGGTGAAATGCATAGATATGCTACAGAACACCAATAGCGAAGGCAGCTCACTAAGTTGTAACTGACACTAATGCACGAAAGCGTGGGGATCAAACAGGATTAGAAACCCTAGTAGTCCGGCTGGCTGACTATCTC	2	0	16	2	0	2	0	2	2	11	18	0	2	0	2	0	2	2	2	21	2	2	15	2	14	2	2	0	2	2	6	12	2	2	2	2	2	2	2	2	2
16799b11325cceb05d0218b1bc3920d0	Bacteria	Synergistetes	Synergistia	Synergistales	Synergistaceae	midas_g_5426	midas_s_5426_ESV7175.1443	TACGGGGGGTGCGAGCGTTGTTCGGAATCATTGGGCGTAAAGAGCGCGCAGGCGGCTTGGTGAGTCAGATGTGAAAGCCCTGGGCTTAACCCAGGAAGTGCATTTGATACTGCCTCGCTAGAGTACGGGAGAGGAAAGTGGAATTCCTGGTGTAGAGGTGAAATTCGTAGATATCAGGAGGAACACCGGTGGCGAAGGCGACTTTCTGGCCCGATACTGACGCTCAGGCGCGAAAGCGTGGGGAGCAAACAGGATTAGAAACCCTTGTAGTCCGGCTGGCTGACTATCTC	1	0	23	1	0	1	0	1	1	0	1	0	1	0	1	0	1	9	7	0	0	0	0	1	0	0	1	0	1	1	1	0	0	1	1	1	1	1	1	0	0
16973c11609ff683b4487b03d2ae27bf	Bacteria	Chloroflexi	Anaerolineae	Anaerolineales	Anaerolineaceae	Leptolinea	midas_s_825_ESV7626.1423	TACGTAGGGGGCGAGCGTTGTCCGGATTTACTGGGCGTAAAGGGTGAGTAGGCGGTTATATATGTCAGGTGTAAAAAGCTATGGCTTAACCATAGTAAGCACTTGAAACTGTATGACTTGAGTGCAGGAGAGGTAAGCGGAATTCCTAGTGTAGCGGTGAAATGCGTAGATATTAGGAGGAACACCGGTGGCGAAGGCGGCTTACTGGACTGTAACTGACGCTGAGTCACGAAAGCGTGGGTAGCAAACAGGATTAGATACCCTAGTAGTCCGGCTGGCTGACTATCTCG	0	0	0	0	51	44	0	22	0	0	0	0	24	0	0	0	0	6	19	0	18	9	0	0	0	26	18	0	37	0	0	0	0	0	0	0	12	0	0	33	21
16bc314b5351a80a8fca5c3a0b9147a4	Bacteria	Chloroflexi	Anaerolineae	Anaerolineales	Anaerolineaceae	midas_g_467	midas_s_467_ESV1089.1424	CACGTAGGAGGCAAACGTTATCCGGATTTACTGGGCGTAAAGCGCGTGTAGGTGGTTTTGTAAGTAGGGCGTGAAAGCTCCCGGCTCAACTGGGAGAGGCCGTTCTAAACTGCAGAGCTAGAGGATGGTAGAGGGAGGTGGAATTCCAGGTGTAGCGGTGGAATGCGCAGATATCTGGAGGAACACCAGTGGCGAAGGCGGCCTCCTGGACCATTCCTGACACTCAGACGCGAAAGCTAGGGTAGCAAACGGGATTAGAAACCCCAGTAGTCCGGCTGGCTGACTATCTC	0	1	1	0	1	0	1	0	0	1	51	1	56	1	0	1	0	0	0	1	0	0	1	0	0	0	0	1	0	0	0	0	0	0	0	0	0	0	0	0	0
17ad4b6c72f526f92871db473bd15b5c	Bacteria	Cloacimonetes	Cloacimonadia	Cloacimonadales	Cloacimonadaceae	W5	midas_s_383_ESV8995.1477	TACGAGTGGCGCAAGCGTTGTTCGGATTCACTGGGCATAAAGCGCGCGTAGGCGGTGCTGTAAGTCGGTTGTGAAAGCCCCCGGCTCAACCGGGGAATCGCAGTCGAAACTGCAGTGCTAGAGTCTGGAAGGGGGGAGTGGAATTCCTGGTGGAGCGGTGAAATGCGTAGATATCAGGAGGAACGCCGGTGGCGAAGGCGACTCTCTGGTCCAGTACTGACGCTCAGAGCGCGAAAGCTAGGGGAGCAAACAGGATTAGAAACCCTAGTAGTCCGGCTGGCTGACTATCT	3	0	107	23	0	31	0	3	3	0	3	0	3	0	3	0	11	6	11	0	7	9	0	3	11	21	3	0	3	3	30	5	12	3	3	3	3	3	3	1	1
17c22ff5c33d5ce8ef17fbd0364141f2	Bacteria	Proteobacteria	Deltaproteobacteria	Syntrophobacterales	Syntrophaceae	midas_g_134	midas_s_134_ESV134.1492	TACGTAGGGTGCGAGCGTTAATCGGAATTACTGGGCGTAAAGCGTGCGCAGGCGGTCTTGTAAGACAGTCGTGAAATCCCTGGGCTTAACCTAGGAACTGCGATTGTGACTGCAAGGCTAGAGTGTGTCAGAGGGGGGTGGAATTCCACGTGTAGCAGTGAAATGCGTAGAGATGTGGAGGAACACCGATGGCGAAGGCAGCCCCCTGGGATAACACTGACGCTCATGCACGAAAGCGTGGGGAGCAAACAGGATTAGAAACCCTAGTAGTCCGGCTGGCTGACTATCTC	0	0	0	0	0	0	0	0	0	0	0	0	0	0	0	0	25	30	0	0	0	0	0	0	12	0	0	0	0	0	0	0	0	0	0	0	0	0	0	22	0
181a1630c8f95c8d4940b27605cf4414	Bacteria	Bacteroidetes	Bacteroidia	Bacteroidales	Dysgonomonadaceae	midas_g_1791	midas_s_1791_ESV7500.1449	TACGGAGGATGCAAGCGTTATCCGGATTCATTGGGTTTAAAGGGTGCGTAGGCGGGCTATTAAGTCAGTGGTGAAATCCTGCAGCTTAACTGCAGAACTGCCGTTGATACTGATAGTCTTGAGTTTGGTTAAGGTAGGCGGAATGTGTAATGTAGCGGTGAAATGCTTAGATATTACACAGAACACCAATTGCGTAGGCAGCTTACTGAGCCGACACTGACGCTGAGGCACGAAAGCGTGGGGATCAAACAGGATTAGAAACCCCAGTAGTCCGGCTGGCTGACTATCTC	18	1	1	0	1	0	1	0	0	1	0	1	0	1	0	1	0	0	0	1	0	0	1	0	0	7	0	1	0	0	0	0	10	0	0	0	0	0	0	0	0
1827408bab3c06ab557a04bb530e2cfd	Bacteria	Verrucomicrobia	Verrucomicrobiae	Opitutales	Opitutaceae	Cephaloticoccus	midas_s_5279_ESV5279.1482	CACGGGGGTTGCGAGCGTTGTCCGGAATTACTAGGCGTAAAGGGCAGGCAGGCGGATCCATAAGTTTATCGTTTAAGGCGTCGGCTTAACCGGCGTAGGGCGGTAGATACTGTGGATCTGGAATGCGGTTGGGGAAGACAGAATTCCTGGTGTAGCGGTGGAATGCGCAGAGATCAGGAGGAATACCGAAGGCGAAGGCAGTCTTCCAAGCCGTTATTGACGCTCAACTGCGAAGGTGTGGGTATCAAACAGGATTAGATACCCTTGTAGTCCGGCTGGCTGACTATCTC	0	1	1	0	1	0	1	0	0	1	0	1	0	1	0	13	2	1	1	1	1	1	1	0	1	1	0	1	0	8	0	1	1	21	0	29	0	36	0	1	1
1829b11eaea555779f099680b56d7737	Bacteria	Cloacimonetes	Cloacimonadia	Cloacimonadales	Cloacimonadaceae	W5	midas_s_92_ESV2558.1471	TACGGGGGGTGCAAGCGTTGTTCGGAATTATTGGGCGTAAAGAGCGTGTAGGCGGCTGAGCAAGTCAGATGTGAAAGCCCCGGGCTTAACCCGGGAAGTGCATTTGAAACTGTTCGGCTTGAGTAAGGGAGAGGAAAGTGGAATTCCTGGTGTAGAGGTGAAATTCGTAGATATCAGGAGGAACACCGGCGGCGAAGGCGACTTTCTGGCCCTATACTGACGCTGAGACGCGAGAGCGTGGGTAGCAAACAGGATTAGAAACCCTAGTAGTCCGGCTGGCTGACTATCTC	0	1	1	0	1	0	1	0	0	1	0	1	0	1	0	1	35	0	19	1	4	0	1	0	5	0	0	1	0	0	0	0	0	0	0	0	0	0	0	0	0
18445a6d5760bf769e84da3b7e08d527	Bacteria	Firmicutes	Clostridia	DTU014	midas_f_148	midas_g_515	midas_s_1315_ESV9069.1457	TACGGGGGGTGCGAGCGTTGTTCGGAATTATTGGGCGTAAAGAGCGTGTAGGCGGCTGGATCAGTCAGATGTGAAATCCCTGGGCTTAACCCAGGACGTGCATTTGAAACTGTCCAGCTTGAGTAGGGGAGAGGAAAGTGGAATTCCTGGTGTAGAGGTGAAATTCGTAGATATCAGGAGGAACACCGGTGGCGAAGGCGACTTTCTGGCCCTATACTGACGCTGAGACGCGAGAGCGTGGGTAGCAAACAGGATTAGAAACCCTAGTAGTCCGGCTGGCTGACTATCTC	0	2	2	0	2	0	2	0	0	2	129	2	0	2	0	2	0	1	1	2	1	1	2	0	1	1	0	2	0	0	0	1	1	0	0	0	74	0	0	1	1
186789139b2b520d5ffa683e176ec04d	Bacteria	Bacteroidetes	Bacteroidia	Bacteroidales	Dysgonomonadaceae	Proteiniphilum	midas_s_738_ESV2490.1451	TACGGGGGGTGCGAGCGTTGTTCGGAATCATTGGGCGTAAAGAGCGCGCAGGCGGCTTGGTGAGTCAGATGTGAAAGCCCTGGGCTTAACCCAGGAAGTGCATTTGATACTGCCTCGCTAGAGTACGGGAGAGGAAAGTGGAATTCCTGGTGTAGAGGTGAAATTCGTAGATATCAGGAGGAACACCGGTGGCGAAGGCGACTTTCTGGCCCGATACTGACGCTCAGGCGCGAAAGCGTGGGGAGCAAACAGGATTAGATACCCTAGTAGTCCGGCTGGCTGACTATCTC	3	0	0	3	0	39	59	3	3	0	3	0	3	0	3	0	3	10	23	0	0	0	0	28	15	0	3	0	3	3	3	0	0	3	3	3	3	3	3	0	0
187a518231ce9f6ade6d13a86a555ad8	Bacteria	Firmicutes	Erysipelotrichia	Erysipelotrichales	Erysipelotrichaceae	Turicibacter	Turicibacter_sanguinis_ESV4758.1438	TACGGGGGGTGCGAGCGTTGTTCGGAATCATTGGGCGTAAAGAGCGCGCAGGCGGCTTGGTGAGTCAGATGTGAAAGCCCTGGGCTTAACCCAGGAAGTGCATTTGATACTGCCTCGCTAGAGTACGGGAGAGGAAAGTGGAATTCCTGGTGTAGAGGTGAAATTCGTAGATATCAGGAGGAACACCGGTGGCGAAGGCGACTTTCTGGCCCGATACTGACGCTCAGGCGCGAAAGCGTGGGGAGCAAACAGGATTAGATACCCTTGTAGTCCGGCTGGCTGACTATCTC	0	1	1	0	1	0	1	0	0	1	0	1	0	1	5	1	0	0	0	1	0	0	1	0	0	0	0	1	0	0	0	0	0	0	0	0	0	23	0	0	0
1880638d197c0324686b1268e7663d9b	Bacteria	Proteobacteria	Deltaproteobacteria	Syntrophobacterales	Syntrophaceae	Smithella	midas_s_7762_ESV7762.1487	CACGTAGGAGGCAAACGTTATCCGGATTTACTGGGCGTAAAGCGCGTGTAGGTGGTTTGGTAAGTAGGGCGTGAAAGCTCCTGGCTCAACTGGGAGAGGACGTTCTAAACTGCCAAGCTTGAGGATGGTAGAGGGAGGTGGAATTCCGGGTGTAGCGGTGGAATGCGCAGATATCCGGAGGAACACCAGTGGCGAAGGCGGCCTCCTGGACCACTCCTGACACTCAGACGCGAAAGCTAGGGTAGCAAACGGGATTAGAAACCCTTGTAGTCCGGCTGGCTGACTATCTC	0	1	1	0	1	0	1	0	0	1	0	1	0	1	0	1	0	0	0	1	0	10	1	0	16	0	0	1	0	0	0	0	0	0	0	0	53	0	0	0	0
18848e6b1b105f166bd688692ed015af	Bacteria	Bacteroidetes	Bacteroidia	Bacteroidales	Bacteroidetes_vadinHA17	midas_g_410	midas_s_410_ESV9458.1448	CACGGGGGTTGCGAGCGTTGTCCGGAATTACTAGGCGTAAAGGGCAGGCAGGCGGATCCATAAGTTTATCGTTTAAGGCGTCGGCTTAACCGGCGTAGGGCGGTAGATACTGTGGATCTGGAATGCGGTTGGGGAAGACAGAATTCCTGGTGTAGCGGTGGAATGCGCAGAGATCAGGAGGAATACCGAAGGCGAAGGCAGTCTTCCAAGCCGTTATTGACGCTCAACTGCGAAGGTGTGGGTATCAAACAGGATTAGAAACCCGAGTAGTCCGGCTGGCTGACTATCTC	5	0	86	5	0	5	0	5	5	78	5	0	33	0	5	0	5	10	1	0	11	1	0	5	1	1	5	0	5	5	5	1	1	5	5	5	5	5	5	1	1
1896e8c51e9659d24f873f0c51c67d8d	Archaea	Euryarchaeota	Thermococci	Methanofastidiosales	Methanofastidiosaceae	Ca_Methanofastidiosum	midas_s_8154_ESV8604.1437	TACGTAGGGTGCGAGCGTTAATCGGAATTACTGGGCGTAAAGCGTGCGCAGGCGGTTATGTAAGACAGATGTGAAATCCCCGGGCTCAACCTGGGAACTGCGTTTGTGACTGCATAACTAGAGTACGGCAGAGGGAGGTGGAATTCCGCGTGTAGCAGTGAAATGCGTAGAGATGCGGAGGAACACCGATGGCGAAGGCAGCCTCCTGGGCCAGTACTGACGCTCATGCACGAAAGCGTGGGGAGCAAACAGGATTAGATACCCTAGTAGTCCGGCTGGCTGACTATCTC	0	0	0	0	0	0	0	0	0	0	0	0	0	0	0	0	0	1	1	0	1	1	0	0	1	1	0	0	0	0	49	1	1	0	0	0	0	0	0	1	1
18f935a03dfa2ac46784228ac10ec90e	Bacteria	Thermotogae	Thermotogae	Petrotogales	Petrotogaceae	Defluviitoga	Defluviitoga_tunisiensis_ESV7734.1434	TACAGAGGTGGCGAGCGTTGTTCGGATTTACTGGGCGTAAAGGGCGCGTAGGCGGCCGGTCGTGTCGGGTGTGAAATCCATGGGCCCAACCCATGAAGTGCGCCCGAAACTGCCCGGCTGGAGTGCGGGAGGGGAGATCGGAATGCATGGTGTAGCGGTGAAATGCGTTGATATCATGCAGAACACCGGTGGCGAAGGCGGATCTCTGGAACGCTACTGACGCTGAGGCGCGAAAGCAGGGGGAGCAAACAGGATTAGAAACCCTAGTAGTCCGGCTGGCTGACTATCTC	0	0	0	0	0	0	0	0	0	0	0	0	0	0	0	0	0	1	1	0	1	1	0	0	1	1	0	16	0	0	53	1	1	0	0	0	0	0	0	1	1
19206dbc1828e6c1e2c4acfac3c1b672	Bacteria	Spirochaetes	Leptospirae	Leptospirales	Leptospiraceae	RBG-16-49-21	midas_s_3702_ESV3702.1472	TACGTAGGGTGCGAGCGTTAATCGGAATTACTGGGCGTAAAGCGTGCGCAGGCGGTTATGTAAGACAGATGTGAAATCCCCGGGCTCAACCTGGGAACTGCGTTTGTGACTGCATAACTAGAGTACGGCAGAGGGAGGTGGAATTCCGCGTGTAGCAGTGAAATGCGTAGAGATGCGGAGGAACACCGATGGCGAAGGCAGCCTCCTGGGCCAGTACTGACGCTCATGCACGAAAGCGTGGGGAGCAAACAGGATTAGAAACCCCAGTAGTCCGGCTGGCTGACTATCTC	0	2	2	0	36	0	2	0	0	32	0	2	0	2	0	2	0	2	2	2	24	2	2	0	21	23	0	2	0	0	0	2	2	74	0	0	39	0	0	2	2
199434c5698bc16445e96a8a9ff2175a	Bacteria	Tenericutes	Mollicutes	Acholeplasmatales	Acholeplasmataceae	Acholeplasma	midas_s_3686_ESV4621.1481	TACGGGGGGTGCGAGCGTTGTTCGGAATCATTGGGCGTAAAGAGCGCGCAGGCGGCTTGGTGAGTCAGATGTGAAAGCCCTGGGCTTAACCCAGGAAGTGCATTTGATACTGCCTCGCTAGAGTACGGGAGAGGAAAGTGGAATTCCTGGTGTAGAGGTGAAATTCGTAGATATCAGGAGGAACACCGGTGGCGAAGGCGACTTTCTGGCCCGATACTGACGCTCAGGCGCGAAAGCGTGGGGAGCAAACAGGATTAGATACCCCAGTAGTCCGGCTGGCTGACTATCTC	1	0	0	1	0	1	0	1	1	0	1	0	1	0	1	0	1	1	1	0	1	20	99	1	1	1	1	0	1	1	1	1	15	1	1	1	107	1	1	37	1
19ae43d31941976b6092fde8657c997f	Bacteria	Verrucomicrobia	Verrucomicrobiae	LD1-PB3	midas_f_131	midas_g_131	midas_s_131_ESV131.1500	CACGTAAGTTGCGAGCGTTGTTCGGAATTATTGGGCGTAAAGGGCATGTAGGCGGATTTGCAAGCTTGATGTGAAATCCCGCAGCTTAACTGCGGAACTGCATTGGGAACTGCAAGACTAGAGTTACTGAGGGGAAACTAGAATTCCAAGTGTAGGGGTGAAATCTGTAGATATTTGGAAGAATACCAATGGCGAAGGCAAGTTTCTGGCAGATAACTGACGCTGAGGTGCGAAGGTGCGGGGAGCAAACAGGATTAGAAACCCCAGTAGTCCGGCTGGCTGACTATCTC	0	0	0	0	0	0	0	0	0	0	0	37	33	0	0	0	27	1	1	0	30	1	0	0	1	1	0	0	0	0	0	1	1	0	0	0	0	0	0	1	1
1a20acbee7ad3f9ed2db692f1a6d3329	Bacteria	Proteobacteria	Deltaproteobacteria	Syntrophobacterales	Syntrophaceae	Smithella	midas_s_136_ESV3239.1485	TACGGAGGATGCAAGCGTTATCCGGATTCATTGGGTTTAAAGGGTGCGTAGGCGGGCTATTAAGTCAGTGGTGAAATCCTGCAGCTTAACTGCAGAACTGCCGTTGATACTGATAGTCTTGAGTTTGGTTAAGGTAGGCGGAATGTGTAATGTAGCGGTGAAATGCTTAGATATTACACAGAACACCAATTGCGTAGGCAGCTTACTGAGCCGACACTGACGCTGAGGCACGAAAGCGTGGGGATCAAACAGGATTAGATACCCTAGTAGTCCGGCTGGCTGACTATCTC	0	1	1	0	1	0	1	0	57	1	0	1	22	1	0	1	0	0	0	1	0	0	1	0	0	0	0	1	0	0	0	0	0	0	0	0	0	0	25	0	0
1a3e93f62bdea4140a60ade943add86d	Bacteria	Firmicutes	Clostridia	D8A-2	midas_f_13	midas_g_13	midas_s_305_ESV305.1455	TACGTAGGTGGCGAGCGTTGTCCGGAATTACTGGGCGTAAAGGGCGCGCAGGCGGCCTGTTAAGTCGGACGTGAAATCCCCTGGCTCAACTGGGGGAGGTCGTTCGAAACTGGCGGGCTTGAGTGCGGGAGAGGGAAGCGGAATTCCCGGTGTAGCGGTGAAATGCGTAGATATCGGGAGGAACACCAGTGGCGAAGGCGGCTTCCTGGACCGCAACTGACGCTGAGGCGCGAAAGCTGGGGGAGCGAACAGGATTAGATACCCTAGTAGTCCGGCTGGCTGACTATCTC	3	0	0	3	0	3	0	3	3	0	3	0	32	117	3	0	6	2	2	0	2	17	0	3	2	2	3	0	3	3	3	2	2	3	3	3	3	3	3	2	2
1a9290449d550125fbaa973b772aa694	Bacteria	Cloacimonetes	Cloacimonadia	Cloacimonadales	Cloacimonadaceae	W5	midas_s_383_ESV8995.1477	TACGGGGGGTGCAAGCGTTGTTCGGAATCATTGGGCGTAAAGAGCGTGTAGGCGGCTTGATAAGTCAGATGTGAAATCCCTGGGCTTAACCCAGGAAGTGCATTTGAAACTGTCTGGCTGGAGTAAGGGAGAGGAAAGTGGAATTCCTGGTGTAGAGGTGAAATTCGTAGATATCAGGAGGAACACCGGTGGCGAAGGCGACTTTCTGGCCCTATACTGACGCTGAGACGCGAAAGCGTGGGTAGCAAACAGGATTAGAAACCCTAGTAGTCCGGCTGGCTGACTATCTC	84	67	0	17	0	52	0	0	0	0	29	0	13	0	0	0	0	1	6	0	12	22	0	0	11	19	92	0	0	0	0	9	6	0	59	0	0	0	0	1	1
1a987946950add9137db1f3282bb7656	Bacteria	Actinobacteria	Actinobacteria	Micrococcales	Microbacteriaceae	Leucobacter	midas_s_3890_ESV7421.1444	CACGGGGGTTGCGAGCGTTGTCCGGAATTACTAGGCGTAAAGGGCAGGTAGGCGGATCTACGAGTTTTTTGTTAAAGGCTACGGCTCAACTGTAGTAGAGCAGGAGATACTGTAGGTCTGGAATGCGGTAGGGGAAGACAGAATTCCTGGTGTAGCGGTGGAATGCGCAGAGATCAGGAGGAATACCGAAGGCGAAGGCAGTCTTCTAGGCCGTAATTGACGCTTAACTGCGAAGGTGTGGGGATCAAACAGGATTAGATACCCTAGTAGTCCGGCTGGCTGACTATCTC	0	0	0	0	0	34	0	0	0	0	0	0	0	22	0	0	0	1	1	0	1	1	0	0	10	1	0	0	0	0	0	1	1	0	0	0	0	0	0	1	1
1add26df40865259906babe39af65255	Bacteria	Planctomycetes	Phycisphaerae	MSBL9	KCLunmb-38-53	midas_g_3662	midas_s_3662_ESV3662.1457	TACGTAGGTGGCGAGCGTTATCCGGATTTACTGGGTGTAAAGGGCGCGCAGGCGGCCCTGGAAGTCAGATGTGAAAGATCAAGGCTTAACTTTGACAGGTCATCTGAAACTTTGGGGCTTGAGTATCAGAGGGGAAAGTGGAATTCCTAGTGGAGCGGTAAAATGCACAGAGATTAGGAGGAACACCGGTGGCGAAGGCGACTTTCTGGCTGACAACTGACGCTGAGGCGCGAAAGCGTGGGGAGCAAACAGGATTAGAAACCCTTGTAGTCCGGCTGGCTGACTATCTC	2	1	1	2	19	2	1	2	2	1	2	1	2	1	2	1	2	0	0	1	0	0	1	2	19	0	2	1	2	2	2	0	0	2	2	2	2	2	2	0	0
1b5cfb090df3ee64bcbc9b97665901fb	Bacteria	Firmicutes	Clostridia	DTU014	midas_f_148	midas_g_515	midas_s_1102_ESV8919.1455	TACGGAGGATGCAAGCGTTATCCGGATTCATTGGGTTTAAAGGGTGCGTAGGCGGGCTATTAAGTCAGTGGTGAAATCCTGCAGCTTAACTGCAGAACTGCCGTTGATACTGATAGTCTTGAGTTTGGTTAAGGTAGGCGGAATGTGTAATGTAGCGGTGAAATGCTTAGATATTACACAGAACACCAATTGCGTAGGCAGCTTACTGAGCCGACACTGACGCTGAGGCACGAAAGCGTGGGGATCAAACAGGATTAGAAACCCTTGTAGTCCGGCTGGCTGACTATCTC	0	0	0	0	0	86	0	0	0	0	0	0	16	0	22	0	0	18	21	0	13	1	0	0	1	1	0	133	0	0	0	24	1	0	0	0	0	0	0	1	1
1b9c573a03f36eab3474856d5ad77c1d	Bacteria	Proteobacteria	Betaproteobacteria	Betaproteobacteriales	Burkholderiaceae	Acidovorax	Acidovorax_defluvii_ESV7315.1455	TACGTAGGGGGCGAGCGTTATCCGGAATTATTGGGCGTAAAGGGCGAGTAGGCGGTCTGTTAAGTCAGGTGTGAAATTTCAGGGCTCAACCCTGAAACTGCGCTTGAAACTGGCAGGCTAGAGGACAGGAGAGGGAAGTGGAATTCCCGGTGTAGCGGTGGAATGCGTAGATATCGGGAGGAACACCAGTGGCGAAGGCGGCTTCCTGGACTGTACCTGACGCTGAGGAGCGAAAGCTGGGGGAGCAAACAGGATTAGAAACCCTAGTAGTCCGGCTGGCTGACTATCTC	100	0	0	3	0	3	0	3	3	0	3	0	3	0	3	0	45	12	15	175	12	42	0	3	47	0	3	0	3	3	3	0	0	3	3	3	3	66	3	29	0
1ba9c83c398a3767ec029ed84beca128	Bacteria	Firmicutes	Clostridia	Clostridiales	Christensenellaceae	Christensenellaceae_R-7_group	midas_s_2629_ESV2629.1440	CACGTAGGAGGCAAACGTTATCCGGATTTACTGGGCGTAAAGCGCGTGTAGGTGGTTTGGTAAGTAGGGCGTGAAAGCTCCTGGCTCAACTGGGAGAGGACGTTCTAAACTGCCAAGCTTGAGGATGGTAGAGGGAGGTGGAATTCCGGGTGTAGCGGTGGAATGCGCAGATATCCGGAGGAACACCAGTGGCGAAGGCGGCCTCCTGGACCACTCCTGACACTCAGACGCGAAAGCTAGGGTAGCAAACGGGATTAGAAACCCCTGTAGTCCGGCTGGCTGACTATCTC	2	3	3	2	3	2	3	2	2	3	2	3	2	3	2	3	2	0	0	3	17	21	3	2	15	6	2	3	2	2	2	0	0	2	34	2	2	2	2	6	0
1bcd4a623c2959e6aeb6a757a5c3b82b	Bacteria	Proteobacteria	Deltaproteobacteria	Syntrophobacterales	Syntrophaceae	midas_g_134	midas_s_1266_ESV3856.1490	TACGGAGGGTGCAAGCGTTGTTCGGAATTATTGGGCGTAAAGGGCGCGTAGGTGGTTGTGATAGTCAGATGTGAAATCCTTCGGCTCAACCGAAGAACTGCATCTGAAACTTCATAGCTCGAGTACAGGAGAGGGAAACGGAATTCCCGGTGTAGAGGTGAAATTCGTAGATATCGGGAGGAACACCAGTGGCGAAGGCGGTTTCCTGGCCTGATACTGACGCTGAGGCGCGAAAGCGTGGGGAGCAAACAGGATTAGAAACCCTAGTAGTCCGGCTGGCTGACTATCTC	0	0	22	12	0	45	0	0	0	28	0	83	7	36	12	0	6	21	20	18	15	16	0	14	11	4	0	0	23	9	11	12	14	23	19	4	42	0	0	4	4
1c751f698a5afa1722dff80a5312c690	Bacteria	Cloacimonetes	Cloacimonadia	Cloacimonadales	Cloacimonadaceae	Ca_Cloacimonas	midas_s_301_ESV1145.1468	TACGGAGGGTGCAAGCGTTATTCGGAATTACTGGGTTTAAAGGGTGCGTAGGCGGTTAAATAAGTTGTCAGTGAAAGGCTACGGCTCAACTGTAGTAGTGCTGGCGATACTGTATAACTAAGAACATGGGAGGGGTACCTGGAATGTGTGGTGTAGCGGTGAAATGCGTAGATATCACACAGAACACCGGAGGCAAAGGCGGGGTACTAGACCATAGTTGACGCTGAGGCACGAAAGCGTGGGGATCAAACAGGATTAGAAACCCTAGTAGTCCGGCTGGCTGACTATCT	1	1	1	1	1	1	1	1	1	1	1	1	1	35	1	1	33	0	0	1	0	0	1	1	0	17	1	1	1	1	1	13	12	1	1	1	1	1	1	18	11
1c97e0e748755597ae44fb9c5cdf1044	Bacteria	Verrucomicrobia	Verrucomicrobiae	Pedosphaerales	Pedosphaeraceae	midas_g_8975	midas_s_8975_ESV8975.1493	TACGTAGGTGGCGAGCGTTATCCGGATTTACTGGGTGTAAAGGGCGCGCAGGCGGCCCTGGAAGTCAGATGTGAAAGATCAAGGCTTAACTTTGACAGGTCATCTGAAACTTTGGGGCTTGAGTATCAGAGGGGAAAGTGGAATTCCTAGTGGAGCGGTAAAATGCACAGAGATTAGGAGGAACACCGGTGGCGAAGGCGACTTTCTGGCTGACAACTGACGCTGAGGCGCGAAAGCGTGGGGAGCAAACAGGATTAGATACCCTAGTAGTCCGGCTGGCTGACTATCTC	0	1	1	0	1	0	1	0	0	1	0	1	0	1	0	1	0	1	1	1	1	1	1	0	1	1	0	1	0	0	22	1	1	0	0	0	0	0	0	1	1
1c9877e48ca5c2c36407d410e7f9e110	Bacteria	Spirochaetes	Spirochaetia	Spirochaetales	Spirochaetaceae	Treponema_2	midas_s_6261_ESV6927.1466	TACGGGGGGTGCGAGCGTTGTTCGGAATTATTGGGCGTAAAGAGCGTGTAGGCGGCTGGATCAGTCAGATGTGAAATCCCTGGGCTTAACCCAGGACGTGCATTTGAAACTGTCCAGCTTGAGTAGGGGAGAGGAAAGTGGAATTCCTGGTGTAGAGGTGAAATTCGTAGATATCAGGAGGAACACCGGTGGCGAAGGCGACTTTCTGGCCCTATACTGACGCTGAGACGCGAGAGCGTGGGTAGCAAACAGGATTAGAAACCCCAGTAGTCCGGCTGGCTGACTATCTC	0	0	0	0	26	0	0	0	0	0	0	0	16	0	0	0	0	0	0	0	0	0	0	0	0	0	0	0	0	0	22	0	0	0	0	0	0	0	48	22	0
1c9a662ab67decd114d6e3580a89ab00	Bacteria	Chloroflexi	Anaerolineae	Anaerolineales	Anaerolineaceae	midas_g_156	midas_s_156_ESV8768.1425	TACGGGGGGTGCGAGCGTTGTTCGGAATCATTGGGCGTAAAGAGCGCGCAGGCGGCTTGGTGAGTCAGATGTGAAAGCCCTGGGCTTAACCCAGGAAGTGCATTTGATACTGCCTCGCTAGAGTACGGGAGAGGAAAGTGGAATTCCTGGTGTAGAGGTGAAATTCGTAGATATCAGGAGGAACACCGGTGGCGAAGGCGACTTTCTGGCCCGATACTGACGCTCAGGCGCGAAAGCGTGGGGAGCAAACAGGATTAGAAACCCCTGTAGTCCGGCTGGCTGACTATCTC	109	4	4	16	4	0	4	0	0	68	0	4	0	4	35	4	19	15	26	4	22	23	4	0	41	34	0	58	41	34	0	19	28	88	72	0	66	0	0	3	12
1cd0c4d0c528ed11f3dc5acb0d196904	Bacteria	Cloacimonetes	Cloacimonadia	Cloacimonadales	Cloacimonadaceae	Ca_Cloacimonas	midas_s_1905_ESV9088.1525	TACGTAGGGGGCGAGCGTTGTCCGGAATGATTGGGCGTAAAGGGCGCGCAGGCGGCCTGTCAAGTCAGTAGTGGAAGTCCATTTTTCAAGGATGGAAGTGCTATAGAAACTGATGGGCTTGAGTGCAGGAGAGGTTATCGGAATTCCCGGTGTAGCGGTGAAATGCGTAGAGATCGGGAGGAACACCAGTGGCGAAGGCGGGTAACTGGACTGCAACTGACGCTGAGGCGCGAAAGTGTGGGGAGCAAACAGGATTAGAAACCCTAGTAGTCCGGCTGGCTGACTATCTC	4	4	4	4	4	4	4	4	4	4	4	4	4	4	4	4	4	0	19	4	0	0	4	4	25	20	4	4	4	4	4	36	4	4	4	4	4	4	4	7	0
1d151f0b777fafe59c5376d65be68b1d	Bacteria	Proteobacteria	Deltaproteobacteria	Syntrophobacterales	Syntrophaceae	Smithella	midas_s_552_ESV2995.1487	TACGTAGGGGGCGAGCGTTATCCGGAATTATTGGGCGTAAAGGGCGAGTAGGCGGTCTGTTAAGTCAGGTGTGAAATTTCAGGGCTCAACCCTGAAACTGCGCTTGAAACTGGCAGGCTAGAGGACAGGAGAGGGAAGTGGAATTCCCGGTGTAGCGGTGGAATGCGTAGATATCGGGAGGAACACCAGTGGCGAAGGCGGCTTCCTGGACTGTACCTGACGCTGAGGAGCGAAAGCTGGGGGAGCAAACAGGATTAGAAACCCCAGTAGTCCGGCTGGCTGACTATCTC	0	1	1	0	1	0	1	0	94	1	0	1	0	1	0	1	0	0	0	1	0	0	1	0	0	0	0	1	0	33	0	0	0	0	0	0	0	0	0	0	0
1da4a1e6363893e8af37572203885469	Bacteria	Bacteroidetes	Bacteroidia	Bacteroidales	Paludibacteraceae	midas_g_5907	midas_s_5907_ESV5907.1443	TACGTAGGGGGCGAGCGTTGTCCGGATTTACTGGGCGTAAAGGGTGAGTAGGCGGTTATATATGTCAGGTGTAAAAAGCTATGGCTTAACCATAGTAAGCACTTGAAACTGTATGACTTGAGTGCAGGAGAGGTAAGCGGAATTCCTAGTGTAGCGGTGAAATGCGTAGATATTAGGAGGAACACCGGTGGCGAAGGCGGCTTACTGGACTGTAACTGACGCTGAGTCACGAAAGCGTGGGTAGCAAACAGGATTAGATACCCCAGTAGTCCGGCTGGCTGACTATCTCG	0	0	0	0	0	0	19	0	0	0	0	0	0	0	0	0	0	1	1	0	1	1	0	0	1	1	0	0	0	18	0	1	1	0	0	0	0	0	0	1	1
1db6c14b5df698c60de7590bd5b07b5a	Bacteria	Spirochaetes	Spirochaetia	Spirochaetales	Spirochaetaceae	Treponema_2	midas_s_6751_ESV6751.1469	TACGGGGGGTGCAAGCGTTGTTCGGAATCATTGGGCGTAAAGAGCGTGTAGGCGGCTTGATAAGTCAGATGTGAAATCCCTGGGCTTAACCCAGGAAGTGCATTTGAAACTGTCTGGCTGGAGTAAGGGAGAGGAAAGTGGAATTCCTGGTGTAGAGGTGAAATTCGTAGATATCAGGAGGAACACCGGTGGCGAAGGCGACTTTCTGGCCCTATACTGACGCTGAGACGCGAAAGCGTGGGTAGCAAACAGGATTAGAAACCCCAGTAGTCCGGCTGGCTGACTATCTC	0	1	1	0	1	0	1	0	0	1	0	1	0	1	0	1	0	0	0	1	0	0	1	0	0	0	0	1	0	0	0	0	0	0	0	0	0	0	46	0	0
1dde737b0e5c54c368e3784554fc9d95	Bacteria	Acidobacteria	Thermoanaerobaculia	Thermoanaerobaculales	Thermoanaerobaculaceae	Subgroup_10	midas_s_213_ESV213.1476	TACGAGTGGCGCAAGCGTTGTTCGGATTCACTGGGCATAAAGCGCGCGTAGGCGGTGCTGTAAGTCGGTTGTGAAAGCCCCCGGCTCAACCGGGGAATCGCAGTCGAAACTGCAGTGCTAGAGTCTGGAAGGGGGGAGTGGAATTCCTGGTGGAGCGGTGAAATGCGTAGATATCAGGAGGAACGCCGGTGGCGAAGGCGACTCTCTGGTCCAGTACTGACGCTCAGAGCGCGAAAGCTAGGGGAGCAAACAGGATTAGAAACCCCAGTAGTCCGGCTGGCTGACTATCT	0	25	21	0	0	0	0	0	0	0	0	0	46	0	0	0	33	1	1	0	1	14	16	0	1	1	0	0	39	0	0	31	1	0	0	0	0	19	0	1	1
1e20a03181875fe7b6e9106e97a9bc26	Bacteria	Bacteroidetes	Bacteroidia	Bacteroidales	Bacteroidetes_vadinHA17	midas_g_19	midas_s_19_ESV19.1449	TACGGGGGGTGCAAGCGTTGTTCGGAATTATTGGGCGTAAAGAGCGTGTAGGCGGCTGAGCAAGTCAGATGTGAAAGCCCCGGGCTTAACCCGGGAAGTGCATTTGAAACTGTTCGGCTTGAGTAAGGGAGAGGAAAGTGGAATTCCTGGTGTAGAGGTGAAATTCGTAGATATCAGGAGGAACACCGGCGGCGAAGGCGACTTTCTGGCCCTATACTGACGCTGAGACGCGAGAGCGTGGGTAGCAAACAGGATTAGATACCCTAGTAGTCCGGCTGGCTGACTATCTC	21	61	23	2	0	2	7	43	23	15	2	32	25	19	21	18	22	20	22	14	29	23	0	19	7	7	2	1	29	21	30	19	13	2	2	2	2	2	2	10	15
1e491be759947d2bc5e7c38b74c92ec9	Bacteria	Marinimicrobia_SAR406_clade	midas_c_2712	midas_o_2712	midas_f_2712	midas_g_2712	midas_s_2712_ESV2712.1493	TACGGAGGATGCGAGCGTTATCCGGATTTATTGGGTTTAAAGGGTGCGTAGGCGGGATATTAAGTCAGCGGTGAAAGTTTTCGGCTCAACCTTAAAATTGCCGTTGAAACTGTTATTCTTGAGTGCAGTAGAGGTAGGCGGAATTCGTTGTGTAGCGGTGAAATGCGTAGATATAACGAGGAACTCCGATTGCGTAGGCAGCTTACTATATTGCTACTGACGCTGAGGCACGAAAGTGTGGGTATCAAACAGGATTAGAAACCCTAGTAGTCCGGCTGGCTGACTATCTC	0	10	10	0	82	0	10	0	0	10	56	10	51	10	0	10	0	0	0	10	0	33	10	0	14	10	0	10	0	0	0	0	39	0	0	0	144	115	0	25	0
1e7b5b7242eee45f7e7619e03bbb7d9c	Bacteria	Proteobacteria	Deltaproteobacteria	Syntrophobacterales	Syntrophaceae	Smithella	midas_s_1067_ESV6253.1487	TACCGGCAGCTCAAGTGGTAGCCGCGATTATTGGGCCTAAAACGTTCGTAGCCGGATAAGTAAGTCTTTGGTTAAATCCTGCGACTCAACCGTGGGAATTCTAGAGATACTGCTTGTCTTGAGACCGGGAGAGGTTGGAGGTACTCCTAGGGTAGGGGTGAAATCCTGTAATCCTAGGGGGACCACCTGTGGCGAAGGCGTCCAACTGGAACGGGTCTGACGGTGAGGGACGAAACCTAGGGGAGCGAGCCGGATTAGAAACCCCAGTAGTCCGGCTGGCTGACTATCTC	0	41	0	0	0	0	0	0	43	0	0	0	0	0	0	0	0	3	3	0	3	3	0	0	3	3	0	0	0	0	0	3	3	33	0	18	14	0	16	3	3
1e94b722124482d71330c6dfb854ce9c	Bacteria	Planctomycetes	Pla3_lineage	midas_o_485	midas_f_485	midas_g_485	midas_s_485_ESV485.1492	TACGGAGGATCCGAGCGTTATCCGGATTTACTGGGTTTAAAGGGTGCGTAGGCGGGTGGCTCAGTCGGCGGTGAAATGCAGCGGCTCAACCGTTGCCCTGCCGTCGAAACTGGCCGCCTTGAATTCGGTCGAGGCCGGCGGAATGCGCGGTGTAGCGGTGAAATGCTTAGATATCGCGCGGAACGCCGATTGCGGAGGCAGCTGGCTGGACCGAGATTGACGCTGATGCACGACAGCGTGGGGATCGAACAGGATTAGAAACCCTAGTAGTCCGGCTGGCTGACTATCTC	0	3	3	13	3	0	3	0	0	3	0	3	0	3	0	3	0	0	6	3	6	8	3	0	0	0	0	3	0	0	0	0	10	0	0	0	0	0	0	5	0
1e99a8e6688e405b9e08a75ffe6c97c2	Bacteria	Proteobacteria	Deltaproteobacteria	Myxococcales	Phaselicystidaceae	Phaselicystis	midas_s_2086_ESV2086.1481	TACGGGGGGTGCGAGCGTTGTTCGGAATCATTGGGCGTAAAGAGCGCGCAGGCGGCTTGGTGAGTCAGATGTGAAAGCCCTGGGCTTAACCCAGGAAGTGCATTTGATACTGCCTCGCTAGAGTACGGGAGAGGAAAGTGGAATTCCTGGTGTAGAGGTGAAATTCGTAGATATCAGGAGGAACACCGGTGGCGAAGGCGACTTTCTGGCCCGATACTGACGCTCAGGCGCGAAAGCGTGGGGAGCAAACAGGATTAGATACCCCTGTAGTCCGGCTGGCTGACTATCTC	0	2	2	7	2	0	2	63	0	2	0	2	28	2	0	2	0	0	0	2	0	0	2	0	0	0	0	2	0	44	0	0	0	0	0	0	0	0	0	0	0
1eecfbb3d9c5693cc4227e013622ae37	Bacteria	Verrucomicrobia	Verrucomicrobiae	LD1-PB3	midas_f_131	midas_g_131	midas_s_208_ESV208.1502	TACGTAGGTGGCGAGCGTTGTCCGGAATTACTGGGCGTAAAGGGCGCGCAGGCGGCCTGTTAAGTCGGACGTGAAATCCCCTGGCTCAACTGGGGGAGGTCGTTCGAAACTGGCGGGCTTGAGTGCGGGAGAGGGAAGCGGAATTCCCGGTGTAGCGGTGAAATGCGTAGATATCGGGAGGAACACCAGTGGCGAAGGCGGCTTCCTGGACCGCAACTGACGCTGAGGCGCGAAAGCTGGGGGAGCGAACAGGATTAGAAACCCTTGTAGTCCGGCTGGCTGACTATCTC	0	0	0	0	0	0	32	0	0	0	0	0	0	0	0	0	0	2	2	0	2	2	0	0	2	2	0	0	0	0	0	2	2	0	0	0	0	0	0	2	2
1ef9dcddfc2e4f54439bdcdc2a180100	Bacteria	Spirochaetes	Spirochaetia	Spirochaetales	Spirochaetaceae	midas_g_6209	midas_s_6209_ESV6209.1452	CACGTAGGAGGCAAACGTTATCCGGATTTACTGGGCGTAAAGCGCGTGTAGGTGGTTTGGTAAGTAGGGCGTGAAAGCTCCTGGCTCAACTGGGAGAGGACGTTCTAAACTGCCAAGCTTGAGGATGGTAGAGGGAGGTGGAATTCCGGGTGTAGCGGTGGAATGCGCAGATATCCGGAGGAACACCAGTGGCGAAGGCGGCCTCCTGGACCACTCCTGACACTCAGACGCGAAAGCTAGGGTAGCAAACGGGATTAGATACCCCAGTAGTCCGGCTGGCTGACTATCTC	0	0	0	0	0	0	0	0	0	0	0	0	0	0	0	0	0	1	1	0	1	1	0	0	1	1	0	6	0	0	0	1	1	0	0	0	0	0	0	1	1
1f17da7f8dcaf2582e599f3c08938cc8	Bacteria	Chloroflexi	Anaerolineae	Anaerolineales	Anaerolineaceae	midas_g_467	midas_s_6232_ESV9275.1435	TACGTAGGGTGCAAGCGTTAATCGGAATTACTGGGCGTAAAGCGTGCGCAGGCGGTTATATAAGACAGATGTGAAATCCCCGGGCTCAACCTGGGAACTGCATTTGTGACTGTATAGCTAGAGTACGGCAGAGGGGGATGGAATTCCGCGTGTAGCAGTGAAATGCGTAGATATGCGGAGGAACACCGATGGCGAAGGCAATCCCCTGGGCCTGTACTGACGCTCATGCACGAAAGCGTGGGGAGCAAACAGGATTAGAAACCCCGGTAGTCCGGCTGGCTGACTATCTC	0	1	1	0	1	0	1	0	0	1	0	1	0	1	0	1	0	0	0	1	0	0	1	0	0	0	0	1	0	0	0	9	0	0	0	0	31	0	0	12	0
1f829f9135de417d2e034fecc1842421	Bacteria	Spirochaetes	Spirochaetia	Spirochaetales	Spirochaetaceae	midas_g_4579	midas_s_4579_ESV4579.1461	TACGGGGGGTGCAAGCGTTGTTCGGAATTATTGGGCGTAAAGAGCGTGTAGGCGGCTGAGCAAGTCAGATGTGAAAGCCCCGGGCTTAACCCGGGAAGTGCATTTGAAACTGTTCGGCTTGAGTAAGGGAGAGGAAAGTGGAATTCCTGGTGTAGAGGTGAAATTCGTAGATATCAGGAGGAACACCGGCGGCGAAGGCGACTTTCTGGCCCTATACTGACGCTGAGACGCGAGAGCGTGGGTAGCAAACAGGATTAGAAACCCCAGTAGTCCGGCTGGCTGACTATCTC	2	2	2	2	2	2	2	2	2	2	2	2	2	2	2	2	2	0	0	2	0	0	2	2	0	0	2	2	2	2	2	0	0	2	2	2	2	2	2	0	0
2023633dce83c05533a76fd058e9e793	Bacteria	Chloroflexi	Anaerolineae	Anaerolineales	Anaerolineaceae	midas_g_156	midas_s_876_ESV8700.1425	TACGGAGGATGCGAGCGTTATCCGGATTTATTGGGTTTAAAGGGTGCGTAGGCGGATTGATAAGTCAGTGGTGAAATTCTACAGCTTAACTGTAGACTTGCCGTTGATACTGTTAGTCTTGAGTGTGGTCAAGGCAGGCGGAATGTGTAATGTAGCGGTGAAATGCTTAGATATTACACAGAACACCGATTGCGAAGGCAGCTTGCTGGGTCATTACTGACGCTGATGCACGAAAGCGTGGGGATCAAACAGGATTAGAAACCCTAGTAGTCCGGCTGGCTGACTATCTC	2	0	50	2	0	2	0	2	2	0	2	0	2	0	2	0	30	2	2	0	2	2	0	32	2	2	2	40	23	2	2	2	2	2	19	2	2	2	2	2	2
2038c95474864c4419c37503e38bd5e0	Bacteria	Spirochaetes	Leptospirae	Leptospirales	Leptospiraceae	RBG-16-49-21	midas_s_3702_ESV3702.1472	GACGTAGGGGGCAAGCGTTACCCGGAATTACTGGGCGTAAAGGGAGCGTAGGCGGGAGGTCAAGTCCGGTGTGAAAGTCCCTGGCTCAACCAGGGGATAGGGCTGGAAACTGACAATCTTGAGTACAGCAGAGGAAGAGGGAATTACCGGTGTAGGGGTGAAATCCGTAGAGACCGGTAGGAAGGCCAGTGGCGAAGGCGCTTTTCTGGGCTGTTACTGACGCTGAGGCTCGAAAGCCAGGGGAGCAAACCGGATTAGAAACCCTAGTAGTCCGGCTGGCTGACTATCTC	0	0	0	0	0	0	13	0	0	0	0	0	12	0	0	0	0	11	0	0	0	0	0	0	0	0	0	0	0	0	0	0	0	0	0	0	0	0	0	0	0
2045c20c43ef244860ee1e16603476f9	Bacteria	Bacteroidetes	Bacteroidia	Sphingobacteriales	Lentimicrobiaceae	midas_g_5795	midas_s_5795_ESV5795.1444	TACGGAGGGTGCGAGCGTTGTTCGGAATTATTGGGCGTAAAGGGCGCGTAGGCGGTTGTGTAAGTCAGATGTGAAATACTCCGGCTTAACCGGGGAACTGCGTTTGAAACTACACAGCTAGAGTACAGGAGAGGGAAATGGAATTCCCGGTGTAGAGGTGAAATTCGTAGATATCGGGAGGAACACCAGTGGCGAAGGCGATTTTCTGGCCTGATACTGACGCTGAGGCGCGAAAGCGTGGGGAGCAAACAGGATTAGAAACCCTAGTAGTCCGGCTGGCTGACTATCTC	20	1	1	0	1	0	1	0	0	1	0	1	0	1	0	8	0	1	1	1	1	1	1	0	1	1	0	1	11	11	0	1	1	0	0	0	0	0	0	1	1
206e5eca5a52b97de4dd9739d9e76056	Bacteria	Synergistetes	Synergistia	Synergistales	Synergistaceae	midas_g_2022	midas_s_2022_ESV9229.1450	TACGGAGGATGCAAGCGTTATCCGGATTCATTGGGTTTAAAGGGTGCGTAGGCGGGCTATTAAGTCAGTGGTGAAATCCTGCAGCTTAACTGCAGAACTGCCGTTGATACTGATAGTCTTGAGTTTGGTTAAGGTAGGCGGAATGTGTAATGTAGCGGTGAAATGCTTAGATATTACACAGAACACCAATTGCGTAGGCAGCTTACTGAGCCGACACTGACGCTGAGGCACGAAAGCGTGGGGATCAAACAGGATTAGATACCCCAGTAGTCCGGCTGGCTGACTATCTC	0	0	0	0	0	0	20	0	0	0	0	0	24	0	0	41	0	38	2	0	2	2	0	0	2	2	0	0	21	0	11	2	2	0	0	0	0	0	0	2	2
20fb5cb49921b8fb9c55c827a07f5e71	Bacteria	Verrucomicrobia	Verrucomicrobiae	Pedosphaerales	Pedosphaeraceae	midas_g_5504	midas_s_5504_ESV5504.1475	TACCGGCAGCTCAAGTGGTAGCCGCGATTATTGGGCCTAAAACGTTCGTAGCCGGATAAGTAAGTCTTTGGTTAAATCCTGCGACTCAACCGTGGGAATTCTAGAGATACTGCTTGTCTTGAGACCGGGAGAGGTTGGAGGTACTCCTAGGGTAGGGGTGAAATCCTGTAATCCTAGGGGGACCACCTGTGGCGAAGGCGTCCAACTGGAACGGGTCTGACGGTGAGGGACGAAACCTAGGGGAGCGAGCCGGATTAGAAACCCTAGTAGTCCGGCTGGCTGACTATCTC	12	1	8	0	1	0	1	0	0	1	0	1	0	1	0	1	0	0	0	1	0	0	1	0	0	0	0	1	0	0	0	0	20	0	0	0	0	0	62	0	0
2113647cbee4397be5666de0568463aa	Archaea	Euryarchaeota	Thermococci	Methanofastidiosales	Methanofastidiosaceae	Ca_Methanofastidiosum	midas_s_8154_ESV8604.1437	TACAGAGGTGGCGAGCGTTGTTCGGATTTACTGGGCGTAAAGGGCGCGTAGGCGGCCGGTCGTGTCGGGTGTGAAATCCATGGGCCCAACCCATGAAGTGCGCCCGAAACTGCCCGGCTGGAGTGCGGGAGGGGAGATCGGAATGCATGGTGTAGCGGTGAAATGCGTTGATATCATGCAGAACACCGGTGGCGAAGGCGGATCTCTGGAACGCTACTGACGCTGAGGCGCGAAAGCAGGGGGAGCAAACAGGATTAGAAACCCCAGTAGTCCGGCTGGCTGACTATCTC	0	2	2	0	2	0	2	0	0	2	0	2	39	2	0	2	0	5	13	30	0	7	2	0	0	0	0	2	0	38	0	1	0	0	0	0	0	0	0	6	6
2123db759b9e512038d2ddba82195891	Bacteria	Proteobacteria	Betaproteobacteria	Betaproteobacteriales	Rhodocyclaceae	Zoogloea	Zoogloea_ramigera_ESV5072.1460	TACGGAGGATGCAAGCGTTATCCGGATTCATTGGGTTTAAAGGGTGCGTAGGCGGGCTATTAAGTCAGTGGTGAAATCCTGCAGCTTAACTGCAGAACTGCCGTTGATACTGATAGTCTTGAGTTTGGTTAAGGTAGGCGGAATGTGTAATGTAGCGGTGAAATGCTTAGATATTACACAGAACACCAATTGCGTAGGCAGCTTACTGAGCCGACACTGACGCTGAGGCACGAAAGCGTGGGGATCAAACAGGATTAGAAACCCCTGTAGTCCGGCTGGCTGACTATCTC	1	0	0	1	0	1	0	1	33	0	1	28	1	0	1	0	1	0	0	0	0	0	0	19	0	0	1	0	1	1	1	13	0	1	1	1	1	1	1	0	12
214c9747485c825f5b900e9fa590a0cd	Bacteria	Cloacimonetes	Cloacimonadia	Cloacimonadales	Cloacimonadaceae	W5	midas_s_92_ESV2558.1471	TACAGAGGTCCCAAGCGTTGTTCGGATTCACTGGGCGTAAAGGGTGCGTAGGTGGTGAGGTAAGTTCGGTGTGAAATCTCCGGGCTCAACCCGGAAAAGGCATTGAATACTATCTTGCTAGAGGTTTGGAGGGGGGACTGGAATTCTCGGTGTAGCAGTGAAATGCGTAGATATCGAGAGGAACACCGGTGGCGAAGGCGAGTCCCTGGACAACACCTGACACTGAGGCACGAAAGCTAGGGGAGCAAACAGGATTAGAAACCCTAGTAGTCCGGCTGGCTGACTATCTC	19	16	59	56	105	56	100	67	53	101	78	101	67	81	57	99	55	52	22	115	58	49	101	76	89	84	116	48	9	10	151	82	80	36	84	62	55	71	50	77	114
2161bcc96b6083dba247c7565d8f1c76	Bacteria	Bacteroidetes	Bacteroidia	Bacteroidales	M2PB4-65_termite_group	midas_g_3141	midas_s_3141_ESV6299.1444	TACGTAGGTGGCGAGCGTTATCCGGATTTACTGGGTGTAAAGGGCGCGCAGGCGGCCCTGGAAGTCAGATGTGAAAGATCAAGGCTTAACTTTGACAGGTCATCTGAAACTTTGGGGCTTGAGTATCAGAGGGGAAAGTGGAATTCCTAGTGGAGCGGTAAAATGCACAGAGATTAGGAGGAACACCGGTGGCGAAGGCGACTTTCTGGCTGACAACTGACGCTGAGGCGCGAAAGCGTGGGGAGCAAACAGGATTAGATACCCCAGTAGTCCGGCTGGCTGACTATCTC	0	1	1	0	1	0	7	0	0	1	0	1	18	1	0	1	0	0	0	1	0	0	1	0	0	27	0	1	0	0	0	0	0	0	0	0	0	0	0	0	0
21aca91c6e1fd6a7ad323fc0e75142f2	Bacteria	Firmicutes	Clostridia	Clostridiales	Family_XI	Sedimentibacter	midas_s_6071_ESV9432.1599	TACGTATGTCGCAAGCGTTATCCGGAATTATTGGGCGTAAAGGGCATCTAGGCGGTCAATCAAGTCGAAGGTGAAAACTTGTGGCTCAACCATAAGCTTGCCTACGAAACTGATTAACTAGAGTACTGGAGAGGTGGACGGAACTACACGAGTAGAGGTGAAATTCGTAGATATGTGTAGGAATGCCGATGATGAAGATAGTTCACTGGACAGAAACTGACGCTGAAGTGCGAAAGCTAGGGGAGCAAACAGGATTAGAAACCCCAGTAGTCCGGCTGGCTGACTATCTC	2	6	6	22	6	40	6	2	2	6	2	6	2	6	2	6	25	2	12	6	5	0	6	30	4	0	2	6	2	2	2	2	0	2	2	2	2	2	2	8	0
21b8b6df8e5852b3c749182255e488bf	Bacteria	Chloroflexi	Anaerolineae	Anaerolineales	Anaerolineaceae	midas_g_156	midas_s_876_ESV8700.1425	TACGTAGGGGGCGAGCGTTGTCCGGATTTACTGGGCGTAAAGGGTGAGTAGGCGGTTATATATGTCAGGTGTAAAAAGCTATGGCTTAACCATAGTAAGCACTTGAAACTGTATGACTTGAGTGCAGGAGAGGTAAGCGGAATTCCTAGTGTAGCGGTGAAATGCGTAGATATTAGGAGGAACACCGGTGGCGAAGGCGGCTTACTGGACTGTAACTGACGCTGAGTCACGAAAGCGTGGGTAGCAAACAGGATTAGATACCCTTGTAGTCCGGCTGGCTGACTATCTCG	39	1	1	7	1	1	1	1	1	1	1	1	22	1	1	1	1	0	0	1	0	37	1	1	0	0	1	1	1	24	1	25	0	1	1	1	1	1	1	0	20
220083f4f602ca215a5bb3b21ee923f4	Bacteria	Proteobacteria	Deltaproteobacteria	SAR324_cladeMarine_group_B	midas_f_995	midas_g_995	midas_s_995_ESV1874.1483	AACGTAGGAGGCGAGCGTTATCCGGATTTACTGGGCGTAAAGCGTGTGCAGGCGGTTTGATAAGTTGGATGTGAAAGCTCCTGGCTTAACCGGGAGAGGTCGTTCAAAACTATCAGACTAGAGAGTGGTAGAGGGAGATGGAATTCCGCGTGTAGTGGTGAAATGCGTAGATATGCGGAGGAACACCAGTGGCGAAAGCGGTCTCCTGGCCCATTTCTGACGCTCAGACACGAAAGCTAAGGTAGCAAACGGGATTAGAAACCCTAGTAGTCCGGCTGGCTGACTATCTC	0	0	0	0	0	0	0	0	0	0	0	0	0	0	0	0	0	0	0	0	0	0	0	0	0	0	0	0	0	0	0	0	0	0	0	0	0	0	0	0	0
22dfb2427a73928ac3b7e8ee42a3790e	Bacteria	Bacteroidetes	Bacteroidia	Bacteroidales	Dysgonomonadaceae	midas_g_1791	midas_s_1791_ESV7500.1449	AACGTAGGAGACGAGCGTTATCCGGATTTACTGGGCGTAAAGAGCGTGTAGGAGGCAATACAAGTTGGATGTAAAAGCTCTCGGCTAAACTGAGAGAGGACGTTCAAGACTGTAGAGCTAGAGGAAGGCAGAGGTAGATGGAACTCCGGGAGTAGTGGTGAAATGCGTAGATATCCGGAAGAACACCAGAGGCGAAAGCGATCTACTGGGCCTTAACAGACACTGAGACGCGAAAGCCAGGGTAGCAAACGGGATTAGAAACCCTTGTAGTCCGGCTGGCTGACTATCTC	0	1	1	14	1	0	1	0	0	1	0	1	0	1	0	1	0	0	0	1	3	0	1	0	0	6	0	1	0	0	0	0	4	0	0	0	0	0	15	0	0
22fc70e61a540a5f2101537267ecaf2b	Bacteria	Proteobacteria	Betaproteobacteria	Betaproteobacteriales	Burkholderiaceae	Acidovorax	Acidovorax_defluvii_ESV7315.1455	TACGGAGGGTGCAAGCGTTATTCGGAATTACTGGGTTTAAAGGGTGCGTAGGCGGTTAAATAAGTTGTCAGTGAAAGGCTACGGCTCAACTGTAGTAGTGCTGGCGATACTGTATAACTAAGAACATGGGAGGGGTACCTGGAATGTGTGGTGTAGCGGTGAAATGCGTAGATATCACACAGAACACCGGAGGCAAAGGCGGGGTACTAGACCATAGTTGACGCTGAGGCACGAAAGCGTGGGGATCAAACAGGATTAGATACCCTAGTAGTCCGGCTGGCTGACTATCT	0	4	4	0	4	0	4	0	0	4	0	4	0	4	0	4	20	0	6	4	0	13	4	29	0	22	0	4	0	0	0	36	0	0	0	0	0	0	0	0	0
231021e4e0681e16856c1d4cfeb1d456	Bacteria	Bacteroidetes	Bacteroidia	Bacteroidales	Bacteroidales_UCG-001	midas_g_1138	midas_s_1138_ESV3024.1440	TACGGGGGGAGCAAGCGTTGTCCGGAATCACTGGGCGTAAAGAGCGCGTAGGCGTCCTAGTAAGTTTCTGGTGAAATACTCCTGCTCAACGGGAGAATTGCTGGAGATACTGTTAGGATTGAGTTTAGAAGAGGGAAGTGGAATTCCTGGTGTAGCGGTGAAATGCGTAGATATCAGGAAGAACACCGATGGCGAAGGCAGCTTCCTAGTCTAACACTGACGCTGTGGCGCGAAAGCGTGGGGAGCAAACAGGATTAGATACCCTAGTAGTCCGGCTGGCTGACTATCTC	0	1	1	0	1	0	1	0	0	1	0	1	0	1	0	1	0	0	0	1	0	0	1	0	0	0	0	1	0	0	0	0	0	0	32	0	0	46	0	0	0
24137ba8204f5b6ba1613e3cda4a6f58	Bacteria	Kiritimatiellaeota	Kiritimatiellae	WCHB1-41	midas_f_2060	midas_g_2060	midas_s_2060_ESV7214.1493	TACGAGTGGCGCAAGCGTTGTTCGGATTCACTGGGCATAAAGCGCGCGTAGGCGGTGCTGTAAGTCGGTTGTGAAAGCCCCCGGCTCAACCGGGGAATCGCAGTCGAAACTGCAGTGCTAGAGTCTGGAAGGGGGGAGTGGAATTCCTGGTGGAGCGGTGAAATGCGTAGATATCAGGAGGAACGCCGGTGGCGAAGGCGACTCTCTGGTCCAGTACTGACGCTCAGAGCGCGAAAGCTAGGGGAGCAAACAGGATTAGATACCCTAGTAGTCCGGCTGGCTGACTATCT	0	0	0	0	42	62	0	0	0	40	0	0	38	0	0	0	0	5	5	0	5	5	0	55	5	5	0	0	0	0	0	5	25	0	0	0	0	0	0	5	5
2438c6cc194566a3c1c7e81493691c6d	Bacteria	Bacteroidetes	Bacteroidia	Bacteroidales	Paludibacteraceae	midas_g_2677	midas_s_2677_ESV2677.1448	TACGGAGGATGCAAGCGTTATCCGGATTCATTGGGTTTAAAGGGTGCGTAGGCGGGCTATTAAGTCAGTGGTGAAATCCTGCAGCTTAACTGCAGAACTGCCGTTGATACTGATAGTCTTGAGTTTGGTTAAGGTAGGCGGAATGTGTAATGTAGCGGTGAAATGCTTAGATATTACACAGAACACCAATTGCGTAGGCAGCTTACTGAGCCGACACTGACGCTGAGGCACGAAAGCGTGGGGATCAAACAGGATTAGATACCCCTGTAGTCCGGCTGGCTGACTATCTC	29	38	0	2	0	2	0	2	2	0	2	0	8	0	2	0	23	10	1	0	4	3	0	53	1	23	2	0	2	2	2	1	1	2	2	2	2	2	2	1	1
24582403fa6892a6daf6cfaa9603daa6	Bacteria	Chloroflexi	Anaerolineae	Anaerolineales	Anaerolineaceae	Flexilinea	midas_s_7001_ESV7001.1454	TACGGAGGATGCGAGCGTTATCCGGATTTATTGGGTTTAAAGGGTGCGTAGGCGGGATATTAAGTCAGCGGTGAAAGTTTTCGGCTCAACCTTAAAATTGCCGTTGAAACTGTTATTCTTGAGTGCAGTAGAGGTAGGCGGAATTCGTTGTGTAGCGGTGAAATGCGTAGATATAACGAGGAACTCCGATTGCGTAGGCAGCTTACTATATTGCTACTGACGCTGAGGCACGAAAGTGTGGGTATCAAACAGGATTAGAAACCCCAGTAGTCCGGCTGGCTGACTATCTC	1	0	0	1	0	1	0	1	1	0	1	0	1	0	1	27	10	5	7	48	5	7	0	1	9	0	1	0	1	19	1	0	0	1	1	1	1	1	1	5	5
2568a88cfa4fd536c63f5cb1b7cfc61a	Bacteria	Synergistetes	Synergistia	Synergistales	Synergistaceae	midas_g_249	midas_s_249_ESV8548.1441	TACGGAGGATGCAAGCGTTATCCGGATTTATTGGGTTTAAAGGGTGCGTAGGTGGGCTTATAAGTCAGCGGTGAAATCCCCCGGCTCAACCAGGGAATTGCCGTTGATACTGTTAGCCTTGAGTACAGTTGAAGTGGGCGGAATGTAGCATGTAGCGGTGAAATGCATAGATATGCTACAGAACACCAATAGCGAAGGCAGCTCACTAAGTTGTAACTGACACTAATGCACGAAAGCGTGGGGATCAAACAGGATTAGATACCCTAGTAGTCCGGCTGGCTGACTATCTC	1	1	1	13	16	1	1	1	1	1	18	1	19	1	1	1	1	0	0	1	16	0	1	1	0	15	1	1	1	1	1	0	0	1	1	1	1	1	1	0	10
256fabcfcd5b9fdf54daf7854ea7a09a	Bacteria	Proteobacteria	Betaproteobacteria	Betaproteobacteriales	Burkholderiaceae	Rhodoferax	Rhodoferax_ferrireducens_ESV9258.1457	TACGGAGGATCCGAGCGTTATCCGGATTTACTGGGTTTAAAGGGTGCGTAGGCGGGTGGCTCAGTCGGCGGTGAAATGCAGCGGCTCAACCGTTGCCCTGCCGTCGAAACTGGCCGCCTTGAATTCGGTCGAGGCCGGCGGAATGCGCGGTGTAGCGGTGAAATGCTTAGATATCGCGCGGAACGCCGATTGCGGAGGCAGCTGGCTGGACCGAGATTGACGCTGATGCACGACAGCGTGGGGATCGAACAGGATTAGAAACCCCAGTAGTCCGGCTGGCTGACTATCTC	0	2	2	0	2	0	2	0	0	2	0	2	0	2	0	2	0	0	0	2	0	0	2	0	0	0	0	2	0	0	0	0	0	0	0	42	0	0	0	0	0
25fc4e5184efe037d3d16f7aa94f3e29	Bacteria	Bacteroidetes	Bacteroidia	Bacteroidales	Dysgonomonadaceae	Proteiniphilum	midas_s_738_ESV2490.1451	TACGGAGGATGCGAGCGTTATCCGGATTTATTGGGTTTAAAGGGTGCGTAGGCTGTTTTGTAAGTCAGCGGTGAAAGACCGGGGCCCAACTCCGGAAGTGCCGTTGATACTGCATTGCTAGAGTTCCCCTGCCGTGGGAGGAATGAGTGGTGTAGCGGTGAAATGCATAGATATCACTCAGAACACCGATTGCGAAGGCATCTCACGAAGAGGCAACTGACGCTGAGGCACGAAAGCGTGGGGATCAAACAGGATTAGAAACCCTAGTAGTCCGGCTGGCTGACTATCTC	1	2	2	1	2	1	2	1	1	2	1	2	1	2	1	2	1	4	14	2	0	0	2	1	7	0	1	2	1	34	1	0	0	1	1	1	1	1	1	0	31
26043d30473d14ba52848bd1e18d4ebd	Archaea	Euryarchaeota	Thermococci	Methanofastidiosales	Methanofastidiosaceae	Ca_Methanofastidiosum	midas_s_8154_ESV8604.1437	TACGTAGGGGGCGAGCGTTGTCCGGATTTACTGGGCGTAAAGGGTGAGTAGGCGGTTATATATGTCAGGTGTAAAAAGCTATGGCTTAACCATAGTAAGCACTTGAAACTGTATGACTTGAGTGCAGGAGAGGTAAGCGGAATTCCTAGTGTAGCGGTGAAATGCGTAGATATTAGGAGGAACACCGGTGGCGAAGGCGGCTTACTGGACTGTAACTGACGCTGAGTCACGAAAGCGTGGGTAGCAAACAGGATTAGAAACCCCTGTAGTCCGGCTGGCTGACTATCTCG	2	3	3	2	3	2	3	2	2	3	46	3	2	3	2	3	16	2	1	3	0	0	3	2	0	0	2	3	2	2	2	7	0	2	2	2	2	2	2	8	2
266ce4b846864fd3a4bf51c1932185fc	Bacteria	Proteobacteria	Deltaproteobacteria	midas_o_41	Syntrophorhabdaceae	Syntrophorhabdus	midas_s_41_ESV942.1482	TACGGAGGATGCGAGCGTTATCCGGATTTATTGGGTTTAAAGGGTGCGTAGGCTGTTTTGTAAGTCAGCGGTGAAAGACCGGGGCCCAACTCCGGAAGTGCCGTTGATACTGCATTGCTAGAGTTCCCCTGCCGTGGGAGGAATGAGTGGTGTAGCGGTGAAATGCATAGATATCACTCAGAACACCGATTGCGAAGGCATCTCACGAAGAGGCAACTGACGCTGAGGCACGAAAGCGTGGGGATCAAACAGGATTAGAAACCCCAGTAGTCCGGCTGGCTGACTATCTC	1	0	0	1	0	1	0	1	1	0	1	0	1	0	1	0	19	0	19	0	0	9	0	1	0	0	1	0	1	27	1	26	0	1	1	27	1	1	1	0	31
26fd1ce2b1169173322e67bf4996ac27	Bacteria	Synergistetes	Synergistia	Synergistales	Synergistaceae	Thermovirga	midas_s_988_ESV8884.1455	TACGGAGGGTGCAAGCGTTGTTCGGAATTATTGGGCGTAAAGGGCGCGTAGGTGGTTGTGATAGTCAGATGTGAAATCCTTCGGCTCAACCGAAGAACTGCATCTGAAACTTCATAGCTCGAGTACAGGAGAGGGAAACGGAATTCCCGGTGTAGAGGTGAAATTCGTAGATATCGGGAGGAACACCAGTGGCGAAGGCGGTTTCCTGGCCTGATACTGACGCTGAGGCGCGAAAGCGTGGGGAGCAAACAGGATTAGATACCCTAGTAGTCCGGCTGGCTGACTATCTC	0	0	0	0	0	0	0	0	0	0	0	0	0	0	0	0	0	1	1	0	1	1	0	0	1	1	0	0	38	41	0	1	1	0	0	0	0	0	0	1	1
278413296645071d8a1132e3d34a3492	Bacteria	Firmicutes	Clostridia	D8A-2	midas_f_13	midas_g_13	midas_s_305_ESV305.1455	TACGTAGGTGGCGAGCGTTGTCCGGAATTACTGGGCGTAAAGGGCGCGCAGGCGGCCTGTTAAGTCGGACGTGAAATCCCCTGGCTCAACTGGGGGAGGTCGTTCGAAACTGGCGGGCTTGAGTGCGGGAGAGGGAAGCGGAATTCCCGGTGTAGCGGTGAAATGCGTAGATATCGGGAGGAACACCAGTGGCGAAGGCGGCTTCCTGGACCGCAACTGACGCTGAGGCGCGAAAGCTGGGGGAGCGAACAGGATTAGATACCCTTGTAGTCCGGCTGGCTGACTATCTC	0	1	1	0	1	0	1	0	0	1	0	1	0	1	0	1	0	1	1	1	1	1	1	0	1	1	0	1	0	0	0	1	1	0	26	0	0	0	0	1	1
27c9e81eff427fbf7918ed8c9e2a552c	Bacteria	Verrucomicrobia	Verrucomicrobiae	Opitutales	Opitutaceae	Cephaloticoccus	midas_s_5279_ESV5279.1482	TACGGAGGATGCGAGCGTTATCCGGATTTATTGGGTTTAAAGGGTGCGTAGGCTGGTAAATAAGTCAGCGGTGAAACTCACAGGCTCAACCTGTGCCGTGCCGTTGAAACTGTCTATCTAGAATTCGGATGCTGTGGGAGGAATGTGTAGTGTAGCGGTGAAATGCATAGATATTACACAGAACGCCGATTGCGAAGGCATCTCACAAAGCCGTTATTGACGCTGAGGCACGAAAGTGTGGGGATCAAACAGGATTAGAAACCCTAGTAGTCCGGCTGGCTGACTATCTC	0	13	2	5	2	0	2	0	0	2	0	2	0	2	0	2	0	0	0	2	0	14	2	0	0	0	0	2	18	0	0	5	0	0	0	0	0	0	0	0	0
27e7f9bf68c283611175d0c668e84b87	Bacteria	Bacteroidetes	Bacteroidia	Sphingobacteriales	ST-12K33	midas_g_22	midas_s_22_ESV22.1445	TACGTAGGTGGCGAGCGTTATCCGGATTTACTGGGTGTAAAGGGCGCGCAGGCGGCCCTGGAAGTCAGATGTGAAAGATCAAGGCTTAACTTTGACAGGTCATCTGAAACTTTGGGGCTTGAGTATCAGAGGGGAAAGTGGAATTCCTAGTGGAGCGGTAAAATGCACAGAGATTAGGAGGAACACCGGTGGCGAAGGCGACTTTCTGGCTGACAACTGACGCTGAGGCGCGAAAGCGTGGGGAGCAAACAGGATTAGATACCCTTGTAGTCCGGCTGGCTGACTATCTC	67	0	0	10	0	1	0	1	30	0	1	0	1	0	1	0	8	14	13	0	11	8	79	1	8	12	67	95	28	45	1	16	19	1	1	1	1	1	1	21	9
28129f984cd61e80c18d0f3d70139590	Archaea	Euryarchaeota	Methanomicrobia	Methanosarcinales	Methanosaetaceae	Methanothrix	midas_s_2347_ESV2347.1436	TACGGAGGATGCGAGCGTTATCCGGATTTATTGGGTTTAAAGGGTGCGTAGGCTGTTTTGTAAGTCAGCGGTGAAAGACCGGGGCCCAACTCCGGAAGTGCCGTTGATACTGCATTGCTAGAGTTCCCCTGCCGTGGGAGGAATGAGTGGTGTAGCGGTGAAATGCATAGATATCACTCAGAACACCGATTGCGAAGGCATCTCACGAAGAGGCAACTGACGCTGAGGCACGAAAGCGTGGGGATCAAACAGGATTAGATACCCTAGTAGTCCGGCTGGCTGACTATCTC	18	2	2	9	2	2	2	2	2	5	2	2	2	2	2	2	12	7	6	2	1	5	8	2	0	0	2	2	17	2	2	0	0	2	2	2	2	2	2	8	11
28636d4ff576cd752d57362c36686db0	Bacteria	Patescibacteria	ABY1	Ca_Falkowbacteria	midas_f_5033	midas_g_5033	midas_s_5033_ESV6445.1440	TACGGAGGATGCAAGCGTTATCCGGATTTATTGGGTTTAAAGGGTGCGTAGGTGGGCTTATAAGTCAGCGGTGAAATCCCCCGGCTCAACCAGGGAATTGCCGTTGATACTGTTAGCCTTGAGTACAGTTGAAGTGGGCGGAATGTAGCATGTAGCGGTGAAATGCATAGATATGCTACAGAACACCAATAGCGAAGGCAGCTCACTAAGTTGTAACTGACACTAATGCACGAAAGCGTGGGGATCAAACAGGATTAGAAACCCTTGTAGTCCGGCTGGCTGACTATCTC	0	0	0	0	0	40	0	21	0	0	0	0	0	0	0	25	0	1	16	0	6	21	0	15	1	1	28	0	32	26	0	17	10	0	0	0	0	0	0	1	1
2866bc695bc4a15fefd9b3b06f78a5db	Bacteria	Planctomycetes	Pla3_lineage	midas_o_485	midas_f_485	midas_g_485	midas_s_485_ESV485.1492	TACGTAGGTGGCGAGCGTTATCCGGATTTACTGGGTGTAAAGGGCGCGCAGGCGGCCCTGGAAGTCAGATGTGAAAGATCAAGGCTTAACTTTGACAGGTCATCTGAAACTTTGGGGCTTGAGTATCAGAGGGGAAAGTGGAATTCCTAGTGGAGCGGTAAAATGCACAGAGATTAGGAGGAACACCGGTGGCGAAGGCGACTTTCTGGCTGACAACTGACGCTGAGGCGCGAAAGCGTGGGGAGCAAACAGGATTAGAAACCCCTGTAGTCCGGCTGGCTGACTATCTC	2	0	0	2	0	2	0	2	2	0	2	0	2	0	2	0	2	0	3	50	0	0	0	2	0	0	2	0	2	2	13	0	0	2	57	2	2	2	2	9	0
28804d7f7302f20cf7357f2b9bc50f6a	Bacteria	Cloacimonetes	Cloacimonadia	Cloacimonadales	Cloacimonadaceae	Ca_Cloacimonas	midas_s_301_ESV1145.1468	TACGTAGGGTGCAAGCGTTAATCGGAATTACTGGGCGTAAAGCGTGCGCAGGCGGTTATATAAGACAGATGTGAAATCCCCGGGCTCAACCTGGGAACTGCATTTGTGACTGTATAGCTAGAGTACGGCAGAGGGGGATGGAATTCCGCGTGTAGCAGTGAAATGCGTAGATATGCGGAGGAACACCGATGGCGAAGGCAATCCCCTGGGCCTGTACTGACGCTCATGCACGAAAGCGTGGGGAGCAAACAGGATTAGAAACCCTGGTAGTCCGGCTGGCTGACTATCTC	94	81	74	90	58	78	28	52	52	14	46	22	35	0	32	0	19	41	35	13	46	38	0	35	37	31	4	67	91	95	25	46	44	84	30	4	4	4	4	35	41
2885c29f88f3700aae6bc97d691f4f51	Bacteria	Bacteroidetes	Bacteroidia	Bacteroidales	Bacteroidetes_vadinHA17	midas_g_19	midas_s_19_ESV19.1449	TACGGGGGGAGCAAGCGTTGTCCGGAATCACTGGGCGTAAAGAGCGCGTAGGCGTCCTAGTAAGTTTCTGGTGAAATACTCCTGCTCAACGGGAGAATTGCTGGAGATACTGTTAGGATTGAGTTTAGAAGAGGGAAGTGGAATTCCTGGTGTAGCGGTGAAATGCGTAGATATCAGGAAGAACACCGATGGCGAAGGCAGCTTCCTAGTCTAACACTGACGCTGTGGCGCGAAAGCGTGGGGAGCAAACAGGATTAGAAACCCTTGTAGTCCGGCTGGCTGACTATCTC	26	10	7	1	17	50	24	21	63	15	81	0	29	47	16	19	21	31	37	58	32	20	29	22	19	5	1	36	16	22	1	17	5	1	41	48	1	1	1	13	13
288f0a4989e0f432a9d71674602af72d	Bacteria	Bacteroidetes	Bacteroidia	Sphingobacteriales	Lentimicrobiaceae	midas_g_5795	midas_s_5795_ESV5795.1444	TACGTAGGGTGCGAGCGTTAATCGGAATTACTGGGCGTAAAGCGTGCGCAGGCGGTTATGTAAGACAGATGTGAAATCCCCGGGCTCAACCTGGGAACTGCGTTTGTGACTGCATAACTAGAGTACGGCAGAGGGAGGTGGAATTCCGCGTGTAGCAGTGAAATGCGTAGAGATGCGGAGGAACACCGATGGCGAAGGCAGCCTCCTGGGCCAGTACTGACGCTCATGCACGAAAGCGTGGGGAGCAAACAGGATTAGATACCCCAGTAGTCCGGCTGGCTGACTATCTC	0	1	1	0	1	0	1	0	0	1	0	1	0	5	0	1	0	0	0	1	0	12	1	0	0	9	0	1	0	0	0	0	0	0	0	0	0	0	0	0	0
28c94ccc18535af4e1aa8e2e71dbf113	Bacteria	Proteobacteria	Deltaproteobacteria	Syntrophobacterales	Syntrophaceae	Smithella	midas_s_1067_ESV6253.1487	TACGTAGGTGGCGAGCGTTGTCCGGAATTACTGGGCGTAAAGGGCGCGCAGGCGGCCTGTTAAGTCGGACGTGAAATCCCCTGGCTCAACTGGGGGAGGTCGTTCGAAACTGGCGGGCTTGAGTGCGGGAGAGGGAAGCGGAATTCCCGGTGTAGCGGTGAAATGCGTAGATATCGGGAGGAACACCAGTGGCGAAGGCGGCTTCCTGGACCGCAACTGACGCTGAGGCGCGAAAGCTGGGGGAGCGAACAGGATTAGAAACCCCTGTAGTCCGGCTGGCTGACTATCTC	0	5	5	0	5	0	5	0	0	46	0	5	0	5	0	5	0	0	0	5	15	11	5	0	8	19	0	5	0	0	22	0	5	39	47	25	36	15	13	0	14
295f2f99a3a273449978afbcdceb45a2	Bacteria	Synergistetes	Synergistia	Synergistales	Synergistaceae	Thermovirga	midas_s_988_ESV8884.1455	TACGTAGGGGGCGAGCGTTATCCGGAATTATTGGGCGTAAAGGGCGAGTAGGCGGTCTGTTAAGTCAGGTGTGAAATTTCAGGGCTCAACCCTGAAACTGCGCTTGAAACTGGCAGGCTAGAGGACAGGAGAGGGAAGTGGAATTCCCGGTGTAGCGGTGGAATGCGTAGATATCGGGAGGAACACCAGTGGCGAAGGCGGCTTCCTGGACTGTACCTGACGCTGAGGAGCGAAAGCTGGGGGAGCAAACAGGATTAGATACCCTAGTAGTCCGGCTGGCTGACTATCTC	1	0	44	1	12	1	0	1	1	0	22	0	1	0	1	0	21	1	1	0	1	1	0	1	1	1	1	0	1	1	1	19	1	1	1	1	1	1	1	1	1
29f8b178c98a110cdb0b6a455a1f32d5	Bacteria	Firmicutes	Clostridia	Clostridiales	Syntrophomonadaceae	Syntrophomonas	midas_s_3971_ESV9318.1490	TACGGAGGATCCGAGCGTTATCCGGATTTATTGGGTTTAAAGGGTGCGCAGGCGGCATGTTAAGTCGGCGGTGAAATTTTGCAGCTCAACTGTAAAAGAGCCTTCGAAACTGGCAAGCTTGAGTGTGGATGAAGTAGGCGGAATTTGTGGTGTAGCGGTGAAATGCATAGATATCACAAAGAACACCGATTGCGCAGGCAGCTTACTAAACCATAACTGACGCTCATGCACGAAGGCGTGGGGATCAAACAGGATTAGAAACCCTAGTAGTCCGGCTGGCTGACTATCTC	0	0	0	0	0	0	0	0	0	0	27	0	38	0	0	0	0	1	1	0	1	1	0	0	1	1	0	0	0	0	0	1	1	0	0	0	0	0	0	1	1
29fe2b165d6cba4afb9cdd172d12f509	Bacteria	Proteobacteria	Deltaproteobacteria	Syntrophobacterales	Syntrophaceae	Smithella	midas_s_552_ESV552.1487	TACGTAGGGTGCGAGCGTTAATCGGAATTACTGGGCGTAAAGCGTGCGCAGGCGGTTATGTAAGACAGATGTGAAATCCCCGGGCTCAACCTGGGAACTGCGTTTGTGACTGCATAACTAGAGTACGGCAGAGGGAGGTGGAATTCCGCGTGTAGCAGTGAAATGCGTAGAGATGCGGAGGAACACCGATGGCGAAGGCAGCCTCCTGGGCCAGTACTGACGCTCATGCACGAAAGCGTGGGGAGCAAACAGGATTAGATACCCCTGTAGTCCGGCTGGCTGACTATCTC	0	1	1	0	1	0	1	0	0	1	0	1	0	1	0	1	0	19	0	81	0	27	1	0	0	0	0	1	0	0	40	0	0	0	0	8	0	0	0	0	0
2a30df47a00afaa05ef7598b845d50a6	Bacteria	Bacteroidetes	Bacteroidia	Bacteroidales	Dysgonomonadaceae	Proteiniphilum	midas_s_738_ESV2490.1451	TACGGGGGGAGCAAGCGTTGTCCGGAATCACTGGGCGTAAAGAGCGCGTAGGCGTCCTAGTAAGTTTCTGGTGAAATACTCCTGCTCAACGGGAGAATTGCTGGAGATACTGTTAGGATTGAGTTTAGAAGAGGGAAGTGGAATTCCTGGTGTAGCGGTGAAATGCGTAGATATCAGGAAGAACACCGATGGCGAAGGCAGCTTCCTAGTCTAACACTGACGCTGTGGCGCGAAAGCGTGGGGAGCAAACAGGATTAGAAACCCCTGTAGTCCGGCTGGCTGACTATCTC	0	2	2	0	2	0	2	0	0	2	0	2	0	2	0	2	0	2	0	2	0	0	2	0	0	13	0	2	0	0	0	0	0	0	0	0	0	0	0	0	0
2b27eb7645e0b4c88df0c1f07bf02871	Bacteria	Tenericutes	Mollicutes	Acholeplasmatales	Acholeplasmataceae	Acholeplasma	midas_s_3686_ESV6749.1482	TACGTAGGGTGCAAGCGTTAATCGGAATTACTGGGCGTAAAGCGTGCGCAGGCGGTTATATAAGACAGATGTGAAATCCCCGGGCTCAACCTGGGAACTGCATTTGTGACTGTATAGCTAGAGTACGGCAGAGGGGGATGGAATTCCGCGTGTAGCAGTGAAATGCGTAGATATGCGGAGGAACACCGATGGCGAAGGCAATCCCCTGGGCCTGTACTGACGCTCATGCACGAAAGCGTGGGGAGCAAACAGGATTAGATACCCTGGTAGTCCGGCTGGCTGACTATCTC	0	2	2	37	2	0	2	0	0	2	0	2	0	2	0	2	0	0	0	2	0	0	2	0	9	0	0	2	0	0	0	0	22	0	0	0	51	0	53	0	0
2b7318da4363b37336b5a5bd694ad917	Bacteria	Spirochaetes	Leptospirae	Leptospirales	Leptospiraceae	RBG-16-49-21	midas_s_3702_ESV3702.1472	CACGTAGGAGGCAAACGTTATCCGGATTTACTGGGCGTAAAGCGCGTGTAGGTGGTTTTGTAAGTAGGGCGTGAAAGCTCCCGGCTCAACTGGGAGAGGCCGTTCTAAACTGCAGAGCTAGAGGATGGTAGAGGGAGGTGGAATTCCAGGTGTAGCGGTGGAATGCGCAGATATCTGGAGGAACACCAGTGGCGAAGGCGGCCTCCTGGACCATTCCTGACACTCAGACGCGAAAGCTAGGGTAGCAAACGGGATTAGAAACCCTAGTAGTCCGGCTGGCTGACTATCTC	0	1	1	0	1	0	1	0	35	1	0	1	0	1	0	1	8	1	1	1	1	1	1	0	1	1	0	1	0	23	0	1	1	0	0	0	0	0	0	1	1
2b8c28336ac67ce44bba8dcf4cfc49bc	Bacteria	Thermotogae	Thermotogae	Petrotogales	Petrotogaceae	Defluviitoga	Defluviitoga_tunisiensis_ESV7734.1434	TACGGGGGGTGCGAGCGTTGTTCGGAATTATTGGGCGTAAAGAGCGTGTAGGCGGCTGGATCAGTCAGATGTGAAATCCCTGGGCTTAACCCAGGACGTGCATTTGAAACTGTCCAGCTTGAGTAGGGGAGAGGAAAGTGGAATTCCTGGTGTAGAGGTGAAATTCGTAGATATCAGGAGGAACACCGGTGGCGAAGGCGACTTTCTGGCCCTATACTGACGCTGAGACGCGAGAGCGTGGGTAGCAAACAGGATTAGATACCCCAGTAGTCCGGCTGGCTGACTATCTC	32	2	2	12	2	0	2	0	0	2	0	2	0	2	0	2	0	2	2	2	10	2	2	0	2	2	0	2	0	0	0	2	2	32	0	5	0	0	13	2	2
2c66a8956b41ba49100d4e599bcf24a8	Bacteria	Verrucomicrobia	Verrucomicrobiae	Pedosphaerales	Pedosphaeraceae	midas_g_8975	midas_s_8975_ESV8975.1493	TACATAGGGGGCTAGCTTTGTCCGGAATTACTGGGCGTAAAGGGTGCGTAGGTGGCAATGTATGTTGGAAGTGTAATCCCTCGGGCTTAACTCAGGGGCTGCTTCCAAAACTGCATTACTTGAGTGTCGGAGAGGAAAACGGAATTCCTAGTGTAGCGGTGAAATGCTCAGATATTAGGAGGAACACCAGAGGCGAAGGCGGTTTTCTGGACGACAACTGACGCTGAGGCACGAAAGCGTGGGGAGCGATTGGGATTAGAAACCCTAGTAGTCCGGCTGGCTGACTATCT	0	1	1	0	1	0	1	0	0	1	0	1	0	1	0	1	0	0	0	1	0	0	1	0	0	0	0	1	0	0	0	0	0	0	0	0	0	49	12	13	13
2cbad892f3b130b86603990af22afb16	Bacteria	Verrucomicrobia	Verrucomicrobiae	LD1-PB3	midas_f_131	midas_g_131	midas_s_208_ESV208.1502	TACGTAGGGTGCAAGCGTTAATCGGAATTACTGGGCGTAAAGCGTGCGCAGGCGGTTATATAAGACAGATGTGAAATCCCCGGGCTCAACCTGGGAACTGCATTTGTGACTGTATAGCTAGAGTACGGCAGAGGGGGATGGAATTCCGCGTGTAGCAGTGAAATGCGTAGATATGCGGAGGAACACCGATGGCGAAGGCAATCCCCTGGGCCTGTACTGACGCTCATGCACGAAAGCGTGGGGAGCAAACAGGATTAGAAACCCGAGTAGTCCGGCTGGCTGACTATCTC	0	0	0	0	0	0	0	0	0	0	0	0	0	0	0	0	0	1	1	0	1	1	0	0	1	1	0	0	0	0	23	1	1	0	0	0	0	0	0	1	1
2d57a5c746c5169c7a48761cefb8c691	Bacteria	Chloroflexi	Anaerolineae	Anaerolineales	Anaerolineaceae	midas_g_156	midas_s_156_ESV8768.1425	TACGGAGGATGCAAGCGTTATCCGGATTTATTGGGTTTAAAGGGTGCGTAGGCGGGTTATCAAGTCAGCGGTGAAATTTTTCGGCTTAACCGTAAAATTGCCGTTGAAACTGGTGATCTTGAGTGCGAGCGAGGTAGGCGGAATGTGCCGTGTAGCGGTGAAATGCATAGATATGGCACAGAACTCCGATTGCGAAGGCAGCTTACTAGTACGCTACTGACGCTGATGCACGAAGGCGTGGGGATCAAACAGGATTAGAAACCCTAGTAGTCCGGCTGGCTGACTATCTC	0	3	3	10	3	0	3	0	0	3	0	3	37	3	0	3	4	10	23	3	5	6	88	39	18	21	30	3	0	0	23	6	10	0	0	0	0	71	50	7	0
2d57becb4dcf6d9305ec90338080c283	Bacteria	Bacteroidetes	Bacteroidia	Bacteroidales	Bacteroidetes_vadinHA17	midas_g_410	midas_s_410_ESV9458.1448	TACGTAGGGGGCGAGCGTTGCCCGGAATTACTGGGCGTAAAGGGAACGTAGGTGGCTCTTAAAGTCAGGTGTGAAAATAACGAAGCTTAACAGGTTAATGCGCTTGAAACTAAAGGGCTTGAGGGCAATAGAGGGAGATGGAATTACCTGTGTAGGGGTGAAATCCGCAGATATAGGTAAGAAGGCCGGTGGGGAAGCCGATCTCCTGGGTTGACTCTGACACTGAGGTTCGAAAGCTAGGGGAGCAAACCGGATTAGAAACCCTAGTAGTCCGGCTGGCTGACTATCTC	0	3	3	0	3	74	3	0	0	3	0	3	0	3	0	3	0	0	0	3	0	0	3	0	0	0	0	3	0	0	0	19	0	26	0	0	0	0	0	0	0
2d93318b9003e6d1dc7ba69ed69d2f10	Bacteria	Tenericutes	Mollicutes	Acholeplasmatales	Acholeplasmataceae	Acholeplasma	midas_s_3686_ESV4621.1481	TACGGGGGGTGCGAGCGTTGTTCGGAATTATTGGGCGTAAAGAGCGTGTAGGCGGCTGGATCAGTCAGATGTGAAATCCCTGGGCTTAACCCAGGACGTGCATTTGAAACTGTCCAGCTTGAGTAGGGGAGAGGAAAGTGGAATTCCTGGTGTAGAGGTGAAATTCGTAGATATCAGGAGGAACACCGGTGGCGAAGGCGACTTTCTGGCCCTATACTGACGCTGAGACGCGAGAGCGTGGGTAGCAAACAGGATTAGATACCCTAGTAGTCCGGCTGGCTGACTATCTC	0	1	1	0	1	0	1	0	0	1	0	1	0	1	0	1	16	0	0	1	0	0	1	0	4	0	0	1	0	0	0	0	12	26	0	0	0	0	0	0	0
2dc509461818c7dc21f622b1b2c3186d	Bacteria	Proteobacteria	Betaproteobacteria	Betaproteobacteriales	Burkholderiaceae	Diaphorobacter	midas_s_838_ESV4497.1451	TACGAGTGGCGCAAGCGTTGTTCGGATTCACTGGGCATAAAGCGCGCGTAGGCGGTGCTGTAAGTCGGTTGTGAAAGCCCCCGGCTCAACCGGGGAATCGCAGTCGAAACTGCAGTGCTAGAGTCTGGAAGGGGGGAGTGGAATTCCTGGTGGAGCGGTGAAATGCGTAGATATCAGGAGGAACGCCGGTGGCGAAGGCGACTCTCTGGTCCAGTACTGACGCTCAGAGCGCGAAAGCTAGGGGAGCAAACAGGATTAGAAACCCTTGTAGTCCGGCTGGCTGACTATCT	1	0	0	1	0	1	0	1	1	0	1	0	1	0	1	0	1	0	0	0	0	0	0	1	0	0	1	37	1	1	1	0	0	1	21	1	1	31	1	0	0
2e1a17e3cceed29a46a8b406e695c3f8	Bacteria	Firmicutes	Clostridia	Clostridiales	Christensenellaceae	Christensenellaceae_R-7_group	midas_s_240_ESV9115.1446	TACGTAGGGTGCGAGCGTTAATCGGAATTACTGGGCGTAAAGCGTGCGCAGGCGGTCTTGTAAGACAGTCGTGAAATCCCTGGGCTTAACCTAGGAACTGCGATTGTGACTGCAAGGCTAGAGTGTGTCAGAGGGGGGTGGAATTCCACGTGTAGCAGTGAAATGCGTAGAGATGTGGAGGAACACCGATGGCGAAGGCAGCCCCCTGGGATAACACTGACGCTCATGCACGAAAGCGTGGGGAGCAAACAGGATTAGATACCCTAGTAGTCCGGCTGGCTGACTATCTC	0	1	1	0	1	35	1	0	0	1	0	1	0	1	0	1	0	2	2	1	21	2	1	0	2	2	0	1	0	37	0	2	2	58	0	0	0	0	0	23	2
2e3f57a7547d524a4a47573ec4df62d5	Bacteria	Planctomycetes	Pla3_lineage	midas_o_485	midas_f_485	midas_g_485	midas_s_485_ESV485.1492	TACGGAGGGTGCGAGCGTTGTTCGGAATTATTGGGCGTAAAGGGCGCGTAGGCGGTTGTGTAAGTCAGATGTGAAATACTCCGGCTTAACCGGGGAACTGCGTTTGAAACTACACAGCTAGAGTACAGGAGAGGGAAATGGAATTCCCGGTGTAGAGGTGAAATTCGTAGATATCGGGAGGAACACCAGTGGCGAAGGCGATTTTCTGGCCTGATACTGACGCTGAGGCGCGAAAGCGTGGGGAGCAAACAGGATTAGAAACCCCAGTAGTCCGGCTGGCTGACTATCTC	1	1	1	1	1	1	1	1	1	1	1	1	1	1	1	1	1	0	0	1	17	6	1	1	0	0	1	1	1	1	1	0	0	1	1	1	1	1	1	12	0
2e886644fcd927aaa760b476e85c4921	Bacteria	Bacteroidetes	Bacteroidia	Bacteroidales	Marinilabiliaceae	midas_g_2026	midas_s_2026_ESV7142.1445	TACGGAGGATGCGAGCGTTATCCGGATTTATTGGGTTTAAAGGGTGCGTAGGCTGGTAAATAAGTCAGCGGTGAAACTCACAGGCTCAACCTGTGCCGTGCCGTTGAAACTGTCTATCTAGAATTCGGATGCTGTGGGAGGAATGTGTAGTGTAGCGGTGAAATGCATAGATATTACACAGAACGCCGATTGCGAAGGCATCTCACAAAGCCGTTATTGACGCTGAGGCACGAAAGTGTGGGGATCAAACAGGATTAGAAACCCCAGTAGTCCGGCTGGCTGACTATCTC	0	1	1	0	1	0	1	0	0	1	0	1	0	1	23	1	0	1	1	1	1	1	1	0	1	1	0	1	0	0	0	1	1	18	0	0	0	0	0	1	1
2f0eaf390b76e578ab2a138ea336559d	Bacteria	Proteobacteria	Gammaproteobacteria	HOC36	midas_f_127	midas_g_186	midas_s_186_ESV186.1458	TACGGGGGGTGCGAGCGTTGTTCGGAATTATTGGGCGTAAAGAGCGTGTAGGCGGCTGGATCAGTCAGATGTGAAATCCCTGGGCTTAACCCAGGACGTGCATTTGAAACTGTCCAGCTTGAGTAGGGGAGAGGAAAGTGGAATTCCTGGTGTAGAGGTGAAATTCGTAGATATCAGGAGGAACACCGGTGGCGAAGGCGACTTTCTGGCCCTATACTGACGCTGAGACGCGAGAGCGTGGGTAGCAAACAGGATTAGAAACCCTTGTAGTCCGGCTGGCTGACTATCTC	0	0	0	0	0	0	0	0	0	0	0	6	0	0	8	0	3	0	10	0	0	0	0	0	0	0	0	0	0	0	0	0	0	20	0	0	0	0	0	0	0
2f0f8895aab1981b3d3a0729958fd1ed	Bacteria	Cloacimonetes	Cloacimonadia	Cloacimonadales	Cloacimonadaceae	Ca_Cloacimonas	midas_s_301_ESV1145.1468	TACGTAGGGTGCGAGCGTTAATCGGAATTACTGGGCGTAAAGCGTGCGCAGGCGGTTATGTAAGACAGATGTGAAATCCCCGGGCTCAACCTGGGAACTGCGTTTGTGACTGCATAACTAGAGTACGGCAGAGGGAGGTGGAATTCCGCGTGTAGCAGTGAAATGCGTAGAGATGCGGAGGAACACCGATGGCGAAGGCAGCCTCCTGGGCCAGTACTGACGCTCATGCACGAAAGCGTGGGGAGCAAACAGGATTAGATACCCTTGTAGTCCGGCTGGCTGACTATCTC	54	24	38	51	36	40	33	33	36	22	33	13	30	7	26	0	18	23	19	15	32	28	0	6	26	16	6	30	45	62	44	22	23	6	6	26	6	31	6	18	26
2f31f00e50b4251152bc93d6013bddeb	Bacteria	Firmicutes	Clostridia	Clostridiales	Ruminococcaceae	midas_g_2408	midas_s_3763_ESV6660.1453	TACGGAGGGTGCAAGCGTTGTTCGGAATTATTGGGCGTAAAGGGCGCGTAGGTGGTTGTGATAGTCAGATGTGAAATCCTTCGGCTCAACCGAAGAACTGCATCTGAAACTTCATAGCTCGAGTACAGGAGAGGGAAACGGAATTCCCGGTGTAGAGGTGAAATTCGTAGATATCGGGAGGAACACCAGTGGCGAAGGCGGTTTCCTGGCCTGATACTGACGCTGAGGCGCGAAAGCGTGGGGAGCAAACAGGATTAGAAACCCCAGTAGTCCGGCTGGCTGACTATCTC	34	1	1	0	1	0	1	0	0	1	0	1	0	1	0	1	0	0	0	1	17	0	1	0	0	0	0	1	0	0	0	0	0	0	0	0	0	0	0	0	0
2f4079b9f9a713e11f77e0448d2a81e7	Bacteria	Firmicutes	Erysipelotrichia	Erysipelotrichales	Erysipelotrichaceae	Turicibacter	Turicibacter_sanguinis_ESV4758.1438	CACGGGGGTTGCGAGCGTTGTCCGGAATTACTAGGCGTAAAGGGCAGGTAGGCGGATCTACGAGTTTTTTGTTAAAGGCTACGGCTCAACTGTAGTAGAGCAGGAGATACTGTAGGTCTGGAATGCGGTAGGGGAAGACAGAATTCCTGGTGTAGCGGTGGAATGCGCAGAGATCAGGAGGAATACCGAAGGCGAAGGCAGTCTTCTAGGCCGTAATTGACGCTTAACTGCGAAGGTGTGGGGATCAAACAGGATTAGAAACCCTTGTAGTCCGGCTGGCTGACTATCTC	0	2	2	0	2	0	2	0	0	9	0	2	0	2	0	2	0	4	0	2	0	17	2	13	0	0	0	2	0	0	0	0	0	26	0	0	0	0	0	23	18
2f96122584b4661f0f18db715f954978	Bacteria	Spirochaetes	Spirochaetia	Spirochaetales	Spirochaetaceae	midas_g_1408	midas_s_3753_ESV3753.1466	TACGGAGGGTGCAAGCGTTATTCGGAATTACTGGGTTTAAAGGGTGCGTAGGCGGTTAAATAAGTTGTCAGTGAAAGGCTACGGCTCAACTGTAGTAGTGCTGGCGATACTGTATAACTAAGAACATGGGAGGGGTACCTGGAATGTGTGGTGTAGCGGTGAAATGCGTAGATATCACACAGAACACCGGAGGCAAAGGCGGGGTACTAGACCATAGTTGACGCTGAGGCACGAAAGCGTGGGGATCAAACAGGATTAGAAACCCTTGTAGTCCGGCTGGCTGACTATCT	64	46	80	22	2	38	62	29	73	47	0	2	20	115	32	25	15	25	32	61	33	27	2	22	35	21	24	32	7	18	30	29	33	55	22	41	28	54	62	33	28
2fb8302f60214a8578e552e375a853dd	Bacteria	Chloroflexi	Anaerolineae	Anaerolineales	Anaerolineaceae	midas_g_467	midas_s_467_ESV1089.1424	TACGGAGGATGCGAGCGTTATCCGGATTTATTGGGTTTAAAGGGTGCGTAGGCTGGTAAATAAGTCAGCGGTGAAACTCACAGGCTCAACCTGTGCCGTGCCGTTGAAACTGTCTATCTAGAATTCGGATGCTGTGGGAGGAATGTGTAGTGTAGCGGTGAAATGCATAGATATTACACAGAACGCCGATTGCGAAGGCATCTCACAAAGCCGTTATTGACGCTGAGGCACGAAAGTGTGGGGATCAAACAGGATTAGAAACCCTTGTAGTCCGGCTGGCTGACTATCTC	0	0	62	0	0	0	0	0	0	0	0	0	0	0	72	0	0	1	1	0	1	1	0	0	24	1	0	0	0	63	0	1	1	0	0	0	0	0	0	1	1
2fbf1e70ca0af07d47e79151f53026b5	Bacteria	Proteobacteria	Deltaproteobacteria	Syntrophobacterales	Syntrophaceae	Smithella	midas_s_372_ESV372.1486	CACGTAAGTTGCGAGCGTTGTTCGGAATTATTGGGCGTAAAGGGCATGTAGGCGGATTTGCAAGCTTGATGTGAAATCCCGCAGCTTAACTGCGGAACTGCATTGGGAACTGCAAGACTAGAGTTACTGAGGGGAAACTAGAATTCCAAGTGTAGGGGTGAAATCTGTAGATATTTGGAAGAATACCAATGGCGAAGGCAAGTTTCTGGCAGATAACTGACGCTGAGGTGCGAAGGTGCGGGGAGCAAACAGGATTAGATACCCCAGTAGTCCGGCTGGCTGACTATCTC	0	118	0	0	0	0	0	0	0	0	0	0	0	0	0	0	0	1	1	0	1	1	0	0	1	1	0	0	0	0	0	1	1	0	64	0	0	73	0	1	1
2fc22c89f5721b508fd19a130ca9caf8	Bacteria	Cloacimonetes	Cloacimonadia	Cloacimonadales	Cloacimonadaceae	W5	midas_s_92_ESV2558.1471	TACGGAGGATCCTAGTGTTATCCGGATTTATTGGGTTTAAAGGGAGCGTAGGCGGGAGGTCAAGTCAGCTGTGAAATGTATCTGCTTAACGGGTACACTGCAGTTGAAACTGGTTTTCTTGAGTGCGTAAGAGGCAGGCGGAATTCGTTGTGTAGCGGTGAAATGCTTAGATATGACGAGGAACTCCTATTGCGAAGGCAGCTTGCTGGGTCGTTACTGACGCTGATGCTCGAAGGTGCGGGGATCAAACAGGATTAGAAACCCTAGTAGTCCGGCTGGCTGACTATCTC	31	172	61	106	148	91	171	165	103	154	132	181	120	154	114	154	75	92	44	175	107	105	184	139	124	169	247	72	14	30	259	128	116	65	161	105	118	121	99	121	216
2fc487b9aff1ed6c7af519e0ad5c2695	Bacteria	Cloacimonetes	Cloacimonadia	Cloacimonadales	Cloacimonadaceae	W5	midas_s_383_ESV8995.1477	CACGTAGGAGGCAAACGTTATCCGGATTTACTGGGCGTAAAGCGCGTGTAGGTGGTTTGGTAAGTAGGGCGTGAAAGCTCCTGGCTCAACTGGGAGAGGACGTTCTAAACTGCCAAGCTTGAGGATGGTAGAGGGAGGTGGAATTCCGGGTGTAGCGGTGGAATGCGCAGATATCCGGAGGAACACCAGTGGCGAAGGCGGCCTCCTGGACCACTCCTGACACTCAGACGCGAAAGCTAGGGTAGCAAACGGGATTAGATACCCTAGTAGTCCGGCTGGCTGACTATCTC	17	1	1	42	1	0	1	0	0	1	0	1	18	1	0	1	0	1	1	1	1	1	1	0	1	1	0	1	0	0	0	1	1	0	0	0	0	0	0	1	1
2fd41083c0d168e0bf73122a1c9d2cf8	Bacteria	Kiritimatiellaeota	Kiritimatiellae	WCHB1-41	midas_f_2060	midas_g_2060	midas_s_2060_ESV7214.1493	TACGGAGGATGCAAGCGTTATCCGGATTTATTGGGTTTAAAGGGTGCGTAGGTGGGCTTATAAGTCAGCGGTGAAATCCCCCGGCTCAACCAGGGAATTGCCGTTGATACTGTTAGCCTTGAGTACAGTTGAAGTGGGCGGAATGTAGCATGTAGCGGTGAAATGCATAGATATGCTACAGAACACCAATAGCGAAGGCAGCTCACTAAGTTGTAACTGACACTAATGCACGAAAGCGTGGGGATCAAACAGGATTAGATACCCTTGTAGTCCGGCTGGCTGACTATCTC	1	0	0	1	0	1	55	1	1	0	51	0	1	0	1	0	1	0	0	0	0	0	0	1	0	0	1	0	1	1	1	0	0	1	1	1	1	1	1	0	0
2fdc439cbadfd2ba681936a1643c50ad	Bacteria	Firmicutes	Clostridia	DTU014	midas_f_148	midas_g_515	midas_s_1102_ESV8919.1455	CACGTAAGTTGCGAGCGTTGTTCGGAATTATTGGGCGTAAAGGGCATGTAGGCGGATTTGCAAGCTTGATGTGAAATCCCGCAGCTTAACTGCGGAACTGCATTGGGAACTGCAAGACTAGAGTTACTGAGGGGAAACTAGAATTCCAAGTGTAGGGGTGAAATCTGTAGATATTTGGAAGAATACCAATGGCGAAGGCAAGTTTCTGGCAGATAACTGACGCTGAGGTGCGAAGGTGCGGGGAGCAAACAGGATTAGAAACCCTTGTAGTCCGGCTGGCTGACTATCTC	0	1	1	0	1	0	1	0	0	1	0	1	0	1	0	1	0	0	0	1	0	38	1	0	6	0	0	1	0	0	28	0	0	0	0	0	0	0	0	0	20
30375eb852357009c3a0d4ceb97ec28c	Bacteria	Patescibacteria	ABY1	Ca_Falkowbacteria	midas_f_5033	midas_g_5033	midas_s_5033_ESV6445.1440	TACCGGCAGCTCAAGTGGTAGCCGCGATTATTGGGCCTAAAACGTTCGTAGCCGGATAAGTAAGTCTTTGGTTAAATCCTGCGACTCAACCGTGGGAATTCTAGAGATACTGCTTGTCTTGAGACCGGGAGAGGTTGGAGGTACTCCTAGGGTAGGGGTGAAATCCTGTAATCCTAGGGGGACCACCTGTGGCGAAGGCGTCCAACTGGAACGGGTCTGACGGTGAGGGACGAAACCTAGGGGAGCGAGCCGGATTAGAAACCCTTGTAGTCCGGCTGGCTGACTATCTC	0	0	0	0	0	0	0	0	0	0	0	0	0	0	0	0	0	1	1	31	1	1	0	0	1	1	0	0	0	0	0	1	19	0	0	25	0	0	0	1	1
3092438b631e73bcee0debd569b638a3	Bacteria	Bacteroidetes	Bacteroidia	Bacteroidales	Rikenellaceae	Rikenellaceae_RC9_gut_group	midas_s_602_ESV1606.1446	CACGGGGGGTGCAAGCGTTGTTCGGAATCATTGGGCGTAAAGAGCGTGTAGGCGGCCAGGCAAGTCAGATGTGAAAGCCCTGGGCTTAACCCAGGAAGTGCATTTGAAACTGCTTGGCTAGAGTAAGGGAGAGGAAAGTGGAATTCCTGGTGTAGAGGTGAAATTCGTAGATATCAGGAGGAACACCGGTGGCGAAGGCGACTTTCTGGCCCTATACTGACGCTCAGGCGCGAAAGCGTGGGGAGCAAACAGGATTAGAAACCCTAGTAGTCCGGCTGGCTGACTATCTC	0	1	1	0	1	0	1	0	0	1	0	1	0	1	8	1	0	20	0	1	0	0	1	0	0	0	0	1	0	0	0	7	0	0	0	0	0	19	0	0	0
30beffd50fbb47701db28e5c9e032aab	Bacteria	Chloroflexi	Anaerolineae	Anaerolineales	Anaerolineaceae	Flexilinea	midas_s_7001_ESV7001.1454	TACGGGGGGTGCAAGCGTTGTTCGGAATTATTGGGCGTAAAGAGCGTGTAGGCGGCTGAGCAAGTCAGATGTGAAAGCCCCGGGCTTAACCCGGGAAGTGCATTTGAAACTGTTCGGCTTGAGTAAGGGAGAGGAAAGTGGAATTCCTGGTGTAGAGGTGAAATTCGTAGATATCAGGAGGAACACCGGCGGCGAAGGCGACTTTCTGGCCCTATACTGACGCTGAGACGCGAGAGCGTGGGTAGCAAACAGGATTAGATACCCCAGTAGTCCGGCTGGCTGACTATCTC	1	2	2	33	2	1	2	1	1	2	1	2	1	2	1	2	9	8	0	2	2	0	2	1	0	0	1	2	1	1	1	6	0	1	1	1	1	1	1	1	0
30d592e86a3c7f5e9cd7127aff0fddd3	Bacteria	Bacteroidetes	Bacteroidia	Bacteroidales	Paludibacteraceae	midas_g_6784	midas_s_7422_ESV7849.1457	TACGTAGGGTGCGAGCGTTAATCGGAATTACTGGGCGTAAAGCGTGCGCAGGCGGTCTTGTAAGACAGTCGTGAAATCCCTGGGCTTAACCTAGGAACTGCGATTGTGACTGCAAGGCTAGAGTGTGTCAGAGGGGGGTGGAATTCCACGTGTAGCAGTGAAATGCGTAGAGATGTGGAGGAACACCGATGGCGAAGGCAGCCCCCTGGGATAACACTGACGCTCATGCACGAAAGCGTGGGGAGCAAACAGGATTAGAAACCCCAGTAGTCCGGCTGGCTGACTATCTC	0	2	2	25	2	10	2	9	11	2	0	2	0	2	0	2	0	0	0	2	0	0	2	0	0	0	0	2	0	0	0	0	0	0	0	0	0	0	0	0	22
315ac172e86ca9d7a305d79f134392b8	Bacteria	Patescibacteria	ABY1	Ca_Falkowbacteria	midas_f_5033	midas_g_5033	midas_s_5033_ESV6445.1440	TACGTATGTCGCAAGCGTTATCCGGAATTATTGGGCGTAAAGGGCATCTAGGCGGTCAATCAAGTCGAAGGTGAAAACTTGTGGCTCAACCATAAGCTTGCCTACGAAACTGATTAACTAGAGTACTGGAGAGGTGGACGGAACTACACGAGTAGAGGTGAAATTCGTAGATATGTGTAGGAATGCCGATGATGAAGATAGTTCACTGGACAGAAACTGACGCTGAAGTGCGAAAGCTAGGGGAGCAAACAGGATTAGAAACCCTAGTAGTCCGGCTGGCTGACTATCTC	0	0	0	0	35	0	0	0	23	0	0	0	0	0	0	0	0	0	0	0	14	0	0	0	16	0	0	0	0	0	0	0	0	0	22	0	0	0	41	0	27
318da5e874c8e4a19fb1222f2e2e82c5	Bacteria	Thermotogae	Thermotogae	Petrotogales	Petrotogaceae	SC103	midas_s_1054_ESV7318.1502	CACGTAGGAGGCAAACGTTATCCGGATTTACTGGGCGTAAAGCGCGTGTAGGTGGTTTTGTAAGTAGGGCGTGAAAGCTCCCGGCTCAACTGGGAGAGGCCGTTCTAAACTGCAGAGCTAGAGGATGGTAGAGGGAGGTGGAATTCCAGGTGTAGCGGTGGAATGCGCAGATATCTGGAGGAACACCAGTGGCGAAGGCGGCCTCCTGGACCATTCCTGACACTCAGACGCGAAAGCTAGGGTAGCAAACGGGATTAGAAACCCCTGTAGTCCGGCTGGCTGACTATCTC	2	3	3	2	3	2	3	68	2	3	2	3	2	3	2	3	2	0	0	3	0	0	3	2	0	0	2	3	2	2	2	37	0	2	2	2	2	2	2	0	14
31c3fcba950289109c542659fec0d16e	Bacteria	Verrucomicrobia	Verrucomicrobiae	Pedosphaerales	Pedosphaeraceae	midas_g_3750	midas_s_3750_ESV3750.1473	TACGGAGGATGCAAGCGTTATCCGGATTTATTGGGTTTAAAGGGTGCGTAGGCGGATATGTAAGTCAGCGGTGAAACTCACAGGCTCAACCTGTGCCGTGCCGTTGAAACTGTGTATCTGGAATGCGGATGCTGTGGGAGGAATGTGTAGTGTAGCGGTGAAATGCATAGATATTACACAGAACACCGATTGCGAAGGCATCTCACAAAGCCGTTATTGACGCTGAGGCACGAAAGTGTGGGGATCAAACAGGATTAGAAACCCTAGTAGTCCGGCTGGCTGACTATCTC	0	2	2	0	2	0	2	0	0	2	0	2	0	2	0	2	0	0	0	2	25	0	2	0	0	0	0	2	0	0	0	0	0	0	0	0	0	0	0	7	0
31f9962fe86c30d902b6735e73d21dad	Bacteria	Chloroflexi	Anaerolineae	Anaerolineales	Anaerolineaceae	midas_g_467	midas_s_6232_ESV9275.1435	TACGTAGGGGGCGAGCGTTATCCGGAATTATTGGGCGTAAAGGGCGAGTAGGCGGTCTGTTAAGTCAGGTGTGAAATTTCAGGGCTCAACCCTGAAACTGCGCTTGAAACTGGCAGGCTAGAGGACAGGAGAGGGAAGTGGAATTCCCGGTGTAGCGGTGGAATGCGTAGATATCGGGAGGAACACCAGTGGCGAAGGCGGCTTCCTGGACTGTACCTGACGCTGAGGAGCGAAAGCTGGGGGAGCAAACAGGATTAGAAACCCTTGTAGTCCGGCTGGCTGACTATCTC	0	1	1	0	1	63	1	0	0	1	0	1	0	1	0	1	0	0	0	1	0	0	1	0	5	0	0	1	0	0	0	42	0	0	0	29	0	95	0	4	11
3240875d1410583a08b31d3c6ef23510	Bacteria	Proteobacteria	Deltaproteobacteria	Myxococcales	Phaselicystidaceae	Phaselicystis	midas_s_2086_ESV2086.1481	TACGGGGGGTGCAAGCGTTGTTCGGAATCATTGGGCGTAAAGAGCGTGTAGGCGGCTTGATAAGTCAGATGTGAAATCCCTGGGCTTAACCCAGGAAGTGCATTTGAAACTGTCTGGCTGGAGTAAGGGAGAGGAAAGTGGAATTCCTGGTGTAGAGGTGAAATTCGTAGATATCAGGAGGAACACCGGTGGCGAAGGCGACTTTCTGGCCCTATACTGACGCTGAGACGCGAAAGCGTGGGTAGCAAACAGGATTAGAAACCCTTGTAGTCCGGCTGGCTGACTATCTC	22	1	1	0	1	0	1	0	0	1	0	1	0	1	0	1	0	1	1	1	1	1	1	0	1	1	0	1	50	0	0	1	1	0	0	0	0	0	0	1	1
329c0b89efbfa29f2fc477b636a471fc	Bacteria	Synergistetes	Synergistia	Synergistales	Synergistaceae	Thermovirga	midas_s_988_ESV8884.1455	TACGGGGGGTGCAAGCGTTGTTCGGAATTATTGGGCGTAAAGAGCGTGTAGGCGGCTGAGCAAGTCAGATGTGAAAGCCCCGGGCTTAACCCGGGAAGTGCATTTGAAACTGTTCGGCTTGAGTAAGGGAGAGGAAAGTGGAATTCCTGGTGTAGAGGTGAAATTCGTAGATATCAGGAGGAACACCGGCGGCGAAGGCGACTTTCTGGCCCTATACTGACGCTGAGACGCGAGAGCGTGGGTAGCAAACAGGATTAGAAACCCCTGTAGTCCGGCTGGCTGACTATCTC	0	1	1	28	1	12	1	0	12	1	0	1	0	1	0	1	0	0	0	1	0	0	1	22	0	0	0	1	0	0	0	0	0	0	0	0	0	0	0	0	21
32d91a7644a47670df8ba98eefa7f256	Bacteria	Bacteroidetes	Bacteroidia	Bacteroidales	Dysgonomonadaceae	midas_g_1791	midas_s_1791_ESV7500.1449	TACGGGGGGTGCAAGCGTTGTTCGGAATTATTGGGCGTAAAGAGCGTGTAGGCGGCTGAGCAAGTCAGATGTGAAAGCCCCGGGCTTAACCCGGGAAGTGCATTTGAAACTGTTCGGCTTGAGTAAGGGAGAGGAAAGTGGAATTCCTGGTGTAGAGGTGAAATTCGTAGATATCAGGAGGAACACCGGCGGCGAAGGCGACTTTCTGGCCCTATACTGACGCTGAGACGCGAGAGCGTGGGTAGCAAACAGGATTAGAAACCCTTGTAGTCCGGCTGGCTGACTATCTC	0	0	0	44	0	41	0	0	0	0	41	0	0	32	0	44	0	22	12	0	26	1	0	0	12	14	57	0	0	0	38	1	7	0	0	0	85	33	60	1	20
32e2c0526714d450b9243c6571adc71b	Bacteria	Spirochaetes	Spirochaetia	Spirochaetales	Spirochaetaceae	Treponema_2	midas_s_6751_ESV6751.1469	TACGGAGGATGCGAGCGTTATCCGGATTTATTGGGTTTAAAGGGTGCGTAGGCTGGTAAATAAGTCAGCGGTGAAACTCACAGGCTCAACCTGTGCCGTGCCGTTGAAACTGTCTATCTAGAATTCGGATGCTGTGGGAGGAATGTGTAGTGTAGCGGTGAAATGCATAGATATTACACAGAACGCCGATTGCGAAGGCATCTCACAAAGCCGTTATTGACGCTGAGGCACGAAAGTGTGGGGATCAAACAGGATTAGATACCCTAGTAGTCCGGCTGGCTGACTATCTC	1	0	0	1	0	1	0	1	1	0	1	0	1	0	1	0	1	17	0	0	6	0	0	1	0	0	1	0	1	1	1	0	0	1	1	1	1	1	1	0	0
33bef6b7c2f472d0e542d05294f8eb4b	Bacteria	Verrucomicrobia	Verrucomicrobiae	LD1-PB3	midas_f_131	midas_g_131	midas_s_131_ESV131.1500	TACGGGGGGTGCAAGCGTTGTTCGGAATCATTGGGCGTAAAGAGCGTGTAGGCGGCTTGATAAGTCAGATGTGAAATCCCTGGGCTTAACCCAGGAAGTGCATTTGAAACTGTCTGGCTGGAGTAAGGGAGAGGAAAGTGGAATTCCTGGTGTAGAGGTGAAATTCGTAGATATCAGGAGGAACACCGGTGGCGAAGGCGACTTTCTGGCCCTATACTGACGCTGAGACGCGAAAGCGTGGGTAGCAAACAGGATTAGATACCCTAGTAGTCCGGCTGGCTGACTATCTC	0	1	1	0	1	0	1	0	0	1	0	1	0	1	0	1	0	0	0	1	0	0	1	0	0	0	0	1	0	0	0	0	0	0	0	0	0	0	0	0	0
34362df2c21d2cc276489a7c6661c0bd	Bacteria	Proteobacteria	Deltaproteobacteria	midas_o_41	Syntrophorhabdaceae	Syntrophorhabdus	midas_s_998_ESV3981.1486	TACGGGGGGTGCGAGCGTTGTTCGGAATTATTGGGCGTAAAGAGCGTGTAGGCGGCTGGATCAGTCAGATGTGAAATCCCTGGGCTTAACCCAGGACGTGCATTTGAAACTGTCCAGCTTGAGTAGGGGAGAGGAAAGTGGAATTCCTGGTGTAGAGGTGAAATTCGTAGATATCAGGAGGAACACCGGTGGCGAAGGCGACTTTCTGGCCCTATACTGACGCTGAGACGCGAGAGCGTGGGTAGCAAACAGGATTAGAAACCCCTGTAGTCCGGCTGGCTGACTATCTC	0	3	3	0	3	0	3	0	0	3	0	3	26	3	0	3	9	1	0	3	0	0	3	0	0	0	0	3	0	29	0	7	0	0	55	0	0	0	0	0	21
3443ec897a13764f8a248631e74f7634	Bacteria	Atribacteria	Caldatribacteriia	Caldatribacteriales	Caldatribacteriaceae	Ca_Caldatribacterium	midas_s_77_ESV4361.1496	TACGGAGGATCCGAGCGTTATCCGGATTTATTGGGTTTAAAGGGTGCGCAGGCGGCATGTTAAGTCGGCGGTGAAATTTTGCAGCTCAACTGTAAAAGAGCCTTCGAAACTGGCAAGCTTGAGTGTGGATGAAGTAGGCGGAATTTGTGGTGTAGCGGTGAAATGCATAGATATCACAAAGAACACCGATTGCGCAGGCAGCTTACTAAACCATAACTGACGCTCATGCACGAAGGCGTGGGGATCAAACAGGATTAGAAACCCCAGTAGTCCGGCTGGCTGACTATCTC	1	1	1	1	1	1	1	26	1	1	1	18	1	1	1	1	22	0	0	1	0	0	1	1	0	0	1	1	1	1	1	0	0	1	1	1	1	1	1	0	0
34c42dd7f8489e2a62840724617005ce	Bacteria	Proteobacteria	Deltaproteobacteria	Syntrophobacterales	Syntrophaceae	Smithella	midas_s_552_ESV1241.1487	TACGTATGGGGCGAGCGTTGTTCGGAATTATTGGGCGTAAAGGGCGTCTAGGCGGGAGATTAAGTTAGATGTGAAAGCCATGGGCTCAACCCATGAATAGCATCTAAGACTGGTTTTCTTGAGTTCGGGAGAGGAGAGCGGAATTCCTGGTGTAGCGGTGAAATGCGTAGATATCAGGAAGAACACCAGTGGCGAAGGCGGCTCTCTGGCCTAGGACTGACGCTGAAGCGCGAAAGCGTGGGGAGCAAACAGGATTAGAAACCCTAGTAGTCCGGCTGGCTGACTATCTC	0	2	2	0	2	0	2	0	0	2	0	2	14	2	0	2	0	0	0	2	0	0	2	0	0	0	0	2	0	0	0	0	0	0	0	0	0	28	0	0	0
350031a64c9aa97c50e96de1afa7d305	Bacteria	Verrucomicrobia	Verrucomicrobiae	Opitutales	Opitutaceae	Cephaloticoccus	midas_s_5279_ESV5279.1482	TACGGAGGATGCAAGCGTTATCCGGATTTATTGGGTTTAAAGGGTGCGTAGGTGGGCTTATAAGTCAGCGGTGAAATCCCCCGGCTCAACCAGGGAATTGCCGTTGATACTGTTAGCCTTGAGTACAGTTGAAGTGGGCGGAATGTAGCATGTAGCGGTGAAATGCATAGATATGCTACAGAACACCAATAGCGAAGGCAGCTCACTAAGTTGTAACTGACACTAATGCACGAAAGCGTGGGGATCAAACAGGATTAGATACCCCAGTAGTCCGGCTGGCTGACTATCTC	0	0	0	0	0	0	0	0	0	0	0	8	0	10	0	0	0	1	1	0	1	1	0	0	1	1	0	0	0	0	0	1	1	0	0	0	31	0	0	1	1
3571ae44d9a6d41e9dc6ec6d8748ede4	Bacteria	Bacteroidetes	Bacteroidia	Bacteroidales	Bacteroidales_UCG-001	midas_g_1138	midas_s_1138_ESV3024.1440	CACGTAGGAGGCAAACGTTATCCGGATTTACTGGGCGTAAAGCGCGTGTAGGTGGTTTGGTAAGTAGGGCGTGAAAGCTCCTGGCTCAACTGGGAGAGGACGTTCTAAACTGCCAAGCTTGAGGATGGTAGAGGGAGGTGGAATTCCGGGTGTAGCGGTGGAATGCGCAGATATCCGGAGGAACACCAGTGGCGAAGGCGGCCTCCTGGACCACTCCTGACACTCAGACGCGAAAGCTAGGGTAGCAAACGGGATTAGATACCCTTGTAGTCCGGCTGGCTGACTATCTC	0	0	0	0	0	0	0	46	0	0	0	0	0	28	0	0	0	1	1	0	1	1	0	0	1	1	0	0	0	0	0	9	1	40	0	0	0	0	0	1	1
35b17358571a9620bd575fee6d9f1233	Bacteria	Synergistetes	Synergistia	Synergistales	Synergistaceae	Thermovirga	midas_s_4320_ESV8029.1459	TACGTAGGTGGCGAGCGTTGTCCGGAATTACTGGGCGTAAAGGGCGCGCAGGCGGCCTGTTAAGTCGGACGTGAAATCCCCTGGCTCAACTGGGGGAGGTCGTTCGAAACTGGCGGGCTTGAGTGCGGGAGAGGGAAGCGGAATTCCCGGTGTAGCGGTGAAATGCGTAGATATCGGGAGGAACACCAGTGGCGAAGGCGGCTTCCTGGACCGCAACTGACGCTGAGGCGCGAAAGCTGGGGGAGCGAACAGGATTAGATACCCCAGTAGTCCGGCTGGCTGACTATCTC	0	1	1	0	1	0	1	0	0	1	0	1	0	1	0	1	0	0	0	1	0	0	1	0	0	0	0	1	0	0	0	0	0	0	0	0	37	0	0	0	0
363afce41a3239f7490f3e59571341a7	Bacteria	Spirochaetes	Spirochaetia	Spirochaetales	Spirochaetaceae	midas_g_1408	midas_s_1408_ESV1541.1465	TACGGAGGATGCGAGCGTTATCCGGATTTATTGGGTTTAAAGGGTGCGTAGGCGGATTGATAAGTCAGTGGTGAAATTCTACAGCTTAACTGTAGACTTGCCGTTGATACTGTTAGTCTTGAGTGTGGTCAAGGCAGGCGGAATGTGTAATGTAGCGGTGAAATGCTTAGATATTACACAGAACACCGATTGCGAAGGCAGCTTGCTGGGTCATTACTGACGCTGATGCACGAAAGCGTGGGGATCAAACAGGATTAGAAACCCCAGTAGTCCGGCTGGCTGACTATCTC	13	17	43	13	17	11	17	0	7	33	8	17	12	17	15	36	28	18	36	36	26	28	49	12	19	32	23	47	31	20	34	27	40	55	21	42	38	36	55	28	33
36b2be950f741c5bb1f1b7a972aeb2d9	Bacteria	Kiritimatiellaeota	Kiritimatiellae	WCHB1-41	midas_f_2060	midas_g_2060	midas_s_2060_ESV7214.1493	AACGTAGGAGACGAGCGTTATCCGGATTTACTGGGCGTAAAGAGCGTGTAGGAGGCAATACAAGTTGGATGTAAAAGCTCTCGGCTAAACTGAGAGAGGACGTTCAAGACTGTAGAGCTAGAGGAAGGCAGAGGTAGATGGAACTCCGGGAGTAGTGGTGAAATGCGTAGATATCCGGAAGAACACCAGAGGCGAAAGCGATCTACTGGGCCTTAACAGACACTGAGACGCGAAAGCCAGGGTAGCAAACGGGATTAGAAACCCCGGTAGTCCGGCTGGCTGACTATCTC	1	0	0	1	0	1	0	1	1	0	1	0	1	0	1	0	1	3	3	0	3	3	63	1	3	3	1	0	1	1	1	3	3	1	1	1	1	1	34	3	3
36b669c538b9f6ef1c8fcb1d1cd6f5a8	Bacteria	Synergistetes	Synergistia	Synergistales	Synergistaceae	midas_g_2022	midas_s_2022_ESV9229.1450	CACGTAGGAGGCAAACGTTATCCGGATTTACTGGGCGTAAAGCGCGTGTAGGTGGTTTTGTAAGTAGGGCGTGAAAGCTCCCGGCTCAACTGGGAGAGGCCGTTCTAAACTGCAGAGCTAGAGGATGGTAGAGGGAGGTGGAATTCCAGGTGTAGCGGTGGAATGCGCAGATATCTGGAGGAACACCAGTGGCGAAGGCGGCCTCCTGGACCATTCCTGACACTCAGACGCGAAAGCTAGGGTAGCAAACGGGATTAGAAACCCTTGTAGTCCGGCTGGCTGACTATCTC	0	0	0	0	0	0	0	0	0	0	0	0	0	0	0	0	0	1	1	14	1	1	0	0	1	1	0	0	0	0	0	1	1	0	0	0	0	0	0	1	1
36d5070b013af2f12755d7c7a1bdb0a5	Bacteria	Firmicutes	Clostridia	Clostridiales	Christensenellaceae	Christensenellaceae_R-7_group	midas_s_240_ESV9115.1446	TACGTATGTCGCAAGCGTTATCCGGAATTATTGGGCGTAAAGGGCATCTAGGCGGTCAATCAAGTCGAAGGTGAAAACTTGTGGCTCAACCATAAGCTTGCCTACGAAACTGATTAACTAGAGTACTGGAGAGGTGGACGGAACTACACGAGTAGAGGTGAAATTCGTAGATATGTGTAGGAATGCCGATGATGAAGATAGTTCACTGGACAGAAACTGACGCTGAAGTGCGAAAGCTAGGGGAGCAAACAGGATTAGAAACCCTTGTAGTCCGGCTGGCTGACTATCTC	1	0	0	16	0	1	0	1	1	0	1	0	1	0	1	0	1	15	0	0	0	0	0	1	0	0	1	0	1	1	1	0	0	1	1	1	1	1	1	0	22
3748c0ac9323706ce90250505be30926	Bacteria	Spirochaetes	Leptospirae	Leptospirales	Leptospiraceae	RBG-16-49-21	midas_s_3554_ESV3554.1471	TACAGAGGTCCCAAGCGTTGTTCGGATTCACTGGGCGTAAAGGGTGCGTAGGTGGTGAGGTAAGTTCGGTGTGAAATCTCCGGGCTCAACCCGGAAAAGGCATTGAATACTATCTTGCTAGAGGTTTGGAGGGGGGACTGGAATTCTCGGTGTAGCAGTGAAATGCGTAGATATCGAGAGGAACACCGGTGGCGAAGGCGAGTCCCTGGACAACACCTGACACTGAGGCACGAAAGCTAGGGGAGCAAACAGGATTAGAAACCCCAGTAGTCCGGCTGGCTGACTATCTC	0	1	1	0	1	0	1	0	0	1	0	1	0	1	0	1	0	1	1	1	1	1	1	0	1	1	0	1	15	0	0	1	1	0	0	0	0	0	0	1	1
379f70f1b49d2f38e4c913fa37467964	Bacteria	Firmicutes	Clostridia	Clostridiales	Syntrophomonadaceae	Syntrophomonas	midas_s_3971_ESV9318.1490	TACGGAGGATCCGAGCGTTATCCGGATTTACTGGGTTTAAAGGGTGCGTAGGCGGGTGGCTCAGTCGGCGGTGAAATGCAGCGGCTCAACCGTTGCCCTGCCGTCGAAACTGGCCGCCTTGAATTCGGTCGAGGCCGGCGGAATGCGCGGTGTAGCGGTGAAATGCTTAGATATCGCGCGGAACGCCGATTGCGGAGGCAGCTGGCTGGACCGAGATTGACGCTGATGCACGACAGCGTGGGGATCGAACAGGATTAGATACCCTAGTAGTCCGGCTGGCTGACTATCTC	53	0	0	2	0	2	0	2	2	0	2	0	2	0	2	48	2	0	0	0	0	28	0	2	0	0	2	0	2	2	2	0	0	2	2	2	2	2	2	0	0
37b30f28078006ae2686d260a7d4e546	Bacteria	Planctomycetes	Pla3_lineage	midas_o_485	midas_f_485	midas_g_485	midas_s_485_ESV485.1492	TACAGAGGTCCCAAGCGTTGTTCGGATTTACTGGGCGTAAAGGGTGCGTAGGTGGTGGGGTAAGTCGGATGTGAAATCTCCGAGCTCAACTCGGAAAGTGCATTGGAAACTACCCTGCTCGAGGGTTGGAGGGGGGACTGGAATACTTGGTGTAGCAGTGAAATGCGTAGATATCAAGTGGAACACCAGTGGCGAAGGCGAGTCCCTGGACAACTCCTGACACTGAGGCACGAAAGCTAGGGGAGCAAACAGGATTAGAAACCCTAGTAGTCCGGCTGGCTGACTATCTC	0	2	2	0	2	78	2	0	0	2	0	71	0	2	0	2	0	4	4	2	16	12	2	0	4	4	0	62	16	78	0	4	4	0	0	0	0	60	37	23	32
388409f652ae51fc7f1aba9755061338	Archaea	Euryarchaeota	Methanomicrobia	Methanosarcinales	Methanosaetaceae	Methanothrix	midas_s_2347_ESV2347.1436	TACAGAGGTCCCGAGCGTTGTTCGAATTCACTGGGCGTAAAGGGTGCGTAGGCGGTCGGATAAGTCTGACGTGAAATGCCGGAGCTCAACTCCGGAACGGCGTTGGAAACTATTCGGCTCGAGGATTGGAGGGGGGACTGGAATTCTCGGTGTAGCAGTGAAATGCGTAGATATCGAGAGGAACACCTGTGGCGAAGGCGAGTCCCTGGACAATTCCTGACGCTGAGGCACGAAAGCTAGGGGAGCAAACAGGATTAGAAACCCTAGTAGTCCGGCTGGCTGACTATCTC	1	1	1	1	1	1	1	10	1	1	1	1	1	1	1	1	17	6	8	1	13	0	1	1	0	0	1	1	1	1	1	0	0	1	1	1	1	1	1	10	0
389013faf781d2325731dea9e3303638	Bacteria	Firmicutes	Clostridia	D8A-2	midas_f_13	midas_g_13	midas_s_305_ESV305.1455	TACGTAGGGGGCGAGCGTTGCCCGGAATTACTGGGCGTAAAGGGAACGTAGGTGGCTCTTAAAGTCAGGTGTGAAAATAACGAAGCTTAACAGGTTAATGCGCTTGAAACTAAAGGGCTTGAGGGCAATAGAGGGAGATGGAATTACCTGTGTAGGGGTGAAATCCGCAGATATAGGTAAGAAGGCCGGTGGGGAAGCCGATCTCCTGGGTTGACTCTGACACTGAGGTTCGAAAGCTAGGGGAGCAAACCGGATTAGATACCCTAGTAGTCCGGCTGGCTGACTATCTC	1	0	0	12	0	1	0	1	1	0	1	0	1	0	1	0	9	1	1	0	1	1	31	1	1	1	1	0	1	1	1	1	6	1	1	1	1	1	1	1	1
3896c91867d6018fe252fbb28e083d80	Bacteria	Bacteroidetes	Bacteroidia	Bacteroidales	Dysgonomonadaceae	midas_g_1791	midas_s_1791_ESV7500.1449	TACGGAGGATGCAAGCGTTATCCGGATTTATTGGGTTTAAAGGGTGCGTAGGTGGGCTTATAAGTCAGCGGTGAAATCCCCCGGCTCAACCAGGGAATTGCCGTTGATACTGTTAGCCTTGAGTACAGTTGAAGTGGGCGGAATGTAGCATGTAGCGGTGAAATGCATAGATATGCTACAGAACACCAATAGCGAAGGCAGCTCACTAAGTTGTAACTGACACTAATGCACGAAAGCGTGGGGATCAAACAGGATTAGAAACCCCTGTAGTCCGGCTGGCTGACTATCTC	0	21	0	10	0	0	0	0	0	0	0	27	40	0	0	0	0	4	4	0	4	12	44	18	16	8	0	0	0	0	0	4	9	43	44	0	0	0	0	13	4
38c6cd2cd2a7aa7f16c3b13b98063f25	Bacteria	Bacteroidetes	Bacteroidia	Bacteroidales	Rikenellaceae	Rikenellaceae_RC9_gut_group	midas_s_602_ESV1606.1446	AACGTAGGAGACGAGCGTTATCCGGATTTACTGGGCGTAAAGAGCGTGTAGGAGGCAATACAAGTTGGATGTAAAAGCTCTCGGCTAAACTGAGAGAGGACGTTCAAGACTGTAGAGCTAGAGGAAGGCAGAGGTAGATGGAACTCCGGGAGTAGTGGTGAAATGCGTAGATATCCGGAAGAACACCAGAGGCGAAAGCGATCTACTGGGCCTTAACAGACACTGAGACGCGAAAGCCAGGGTAGCAAACGGGATTAGAAACCCCTGTAGTCCGGCTGGCTGACTATCTC	0	0	0	0	0	0	0	59	0	0	0	0	0	0	0	0	0	1	1	48	21	1	0	0	1	1	0	0	0	0	0	1	1	0	0	0	0	0	0	33	1
393b5cb266a39fcc8cbf4f4da4eb73e4	Bacteria	Firmicutes	Clostridia	Clostridiales	Ruminococcaceae	Ruminococcus_1	midas_s_815_ESV3271.1435	CACGGGGGTTGCGAGCGTTGTCCGGAATTACTAGGCGTAAAGGGCAGGTAGGCGGATCTACGAGTTTTTTGTTAAAGGCTACGGCTCAACTGTAGTAGAGCAGGAGATACTGTAGGTCTGGAATGCGGTAGGGGAAGACAGAATTCCTGGTGTAGCGGTGGAATGCGCAGAGATCAGGAGGAATACCGAAGGCGAAGGCAGTCTTCTAGGCCGTAATTGACGCTTAACTGCGAAGGTGTGGGGATCAAACAGGATTAGATACCCCAGTAGTCCGGCTGGCTGACTATCTC	19	0	0	30	0	50	0	0	0	0	0	0	53	0	0	0	0	1	1	0	1	1	0	0	1	1	0	0	0	0	0	1	1	48	80	0	0	0	38	1	23
39669e2b688ca88815e9bcab55b3ef0c	Bacteria	Firmicutes	Clostridia	Clostridiales	Ruminococcaceae	midas_g_2408	midas_s_3763_ESV6660.1453	TACGTAGGGGGCGAGCGTTGTCCGGAATGATTGGGCGTAAAGGGCGCGCAGGCGGCCTGTCAAGTCAGTAGTGGAAGTCCATTTTTCAAGGATGGAAGTGCTATAGAAACTGATGGGCTTGAGTGCAGGAGAGGTTATCGGAATTCCCGGTGTAGCGGTGAAATGCGTAGAGATCGGGAGGAACACCAGTGGCGAAGGCGGGTAACTGGACTGCAACTGACGCTGAGGCGCGAAAGTGTGGGGAGCAAACAGGATTAGATACCCTAGTAGTCCGGCTGGCTGACTATCTC	3	2	2	3	2	3	2	3	3	2	3	2	3	40	3	2	3	0	34	2	28	0	2	3	0	21	3	2	3	3	3	0	0	3	3	3	3	3	3	0	38
3985aa0d7b2ab215d190add93dacf69a	Bacteria	Chloroflexi	Anaerolineae	Anaerolineales	Anaerolineaceae	midas_g_467	midas_s_467_ESV1728.1424	TACCGGCGGCTCGAGTGGTGGCCGCTATTACTGGGCTTAAAGGGTCCGTAGCTTGATAACTGGGTCCCTTGAGAAATCCGCCAGCTCAACTGGCGGGCGTTCAGGGGAAACTTGTTTTCTAGGGACCGGGAGAGGTGAGGGGTACTGCCGGGGTAGGAGTGAAATCCTGTAATCCCGGTGGGACCACCTATGGCGAAGGCATCTCACCAGAACGGGTCCGACAGTGAGGGACGAAAGCTGGGGGAGCAAACCGGATTAGATACCCTAGTAGTCCGGCTGGCTGACTATCT	2	0	0	2	0	2	0	2	2	0	2	0	2	0	2	0	2	3	3	0	3	3	50	2	3	3	2	52	2	2	2	3	3	2	2	2	2	2	2	3	3
399218c484aa902c09af5961c953122b	Bacteria	Planctomycetes	Pla3_lineage	midas_o_485	midas_f_485	midas_g_485	midas_s_485_ESV485.1492	AACGTAGGAGACGAGCGTTATCCGGATTTACTGGGCGTAAAGAGCGTGTAGGAGGCAATACAAGTTGGATGTAAAAGCTCTCGGCTAAACTGAGAGAGGACGTTCAAGACTGTAGAGCTAGAGGAAGGCAGAGGTAGATGGAACTCCGGGAGTAGTGGTGAAATGCGTAGATATCCGGAAGAACACCAGAGGCGAAAGCGATCTACTGGGCCTTAACAGACACTGAGACGCGAAAGCCAGGGTAGCAAACGGGATTAGATACCCTTGTAGTCCGGCTGGCTGACTATCTC	0	2	2	0	2	0	2	0	0	2	0	2	0	2	0	2	0	0	0	2	0	15	2	0	0	0	0	2	0	0	0	0	0	0	0	0	0	0	0	2	0
3a22508cf2f5f6df73707c89308e5adf	Bacteria	Verrucomicrobia	Verrucomicrobiae	Pedosphaerales	Pedosphaeraceae	midas_g_8975	midas_s_8975_ESV8975.1493	CACCGGCGGCTCGAGTGGTAACCGTTATTATTGGGTCTAAAGGGTCTGTAGCCGGCCGGATAAGTCTCTTGGGAAATCTGGCAGCTCAACTGTCAGGCTTTCAGGGGATACTGTCTGGCTCGAGGCCGGGAGAGGTGAGAGGTACTTCAGGGGTAGGGGTGAAATCTTGTAATCCTTGAAGGACCACCAGTGGCGAAGGCGTCTCACCAGAACGGACCTGACGGCAAGGGACGAAAGCTAGGGGCACGAACCGGATTAGAAACCCTAGTAGTCCGGCTGGCTGACTATCT	2	0	0	34	0	2	0	2	2	0	2	0	2	0	40	94	25	14	19	0	1	7	0	2	1	1	2	0	2	2	2	1	1	2	11	2	2	38	2	1	1
3a29935de995b92d2a0fa9c53ec07ef0	Bacteria	Bacteroidetes	Bacteroidia	Sphingobacteriales	Lentimicrobiaceae	midas_g_526	midas_s_2192_ESV7238.1462	TTCAGAGGTCCCGAGCGTTGTTCGGATTTACTGGGCGTAAAGGGAGCGTAGGCGGTTTGGTGTGTCGAATGTGAAAGCCCACAACTCAACTGTGGAATGGCATTCGAAACTACTGAGCTAGAGTACTGGAGAGGAGAGCGGAATTCTTGGTGTAGCGGTGAAATGCGTAGATATCAAGAGGAACACCGGTGGCGAAGGCGGCTCTCTGGACAGATACTGACGCTGAGGCTCTAAAGTTAGGGGAGCAAACAGGATTAGAAACCCCAGTAGTCCGGCTGGCTGACTATCTC	0	2	2	0	2	0	2	0	0	2	0	2	21	2	0	2	11	0	0	2	0	19	2	0	9	10	0	2	0	0	0	4	8	0	0	0	0	0	0	0	0
3c680eacb9f8eb977cb2f72a493a86b3	Bacteria	Bacteroidetes	Bacteroidia	Bacteroidales	Bacteroidales_UCG-001	midas_g_1138	midas_s_1138_ESV3024.1440	CACCGGCGGCTCGAGTGGTAACCGTTATTATTGGGTCTAAAGGGTCTGTAGCCGGCCGGATAAGTCTCTTGGGAAATCTGGCAGCTCAACTGTCAGGCTTTCAGGGGATACTGTCTGGCTCGAGGCCGGGAGAGGTGAGAGGTACTTCAGGGGTAGGGGTGAAATCTTGTAATCCTTGAAGGACCACCAGTGGCGAAGGCGTCTCACCAGAACGGACCTGACGGCAAGGGACGAAAGCTAGGGGCACGAACCGGATTAGATACCCTAGTAGTCCGGCTGGCTGACTATCT	0	1	26	53	1	0	1	0	0	1	0	1	0	1	0	1	0	3	3	1	3	3	1	0	3	8	59	1	0	0	0	3	3	0	0	0	0	0	0	3	3
3c75adaea44bf5132e0584100feee7d3	Bacteria	Bacteroidetes	Bacteroidia	Sphingobacteriales	Lentimicrobiaceae	midas_g_526	midas_s_2192_ESV8744.1462	TACGGGGGGTGCGAGCGTTGTTCGGAATTATTGGGCGTAAAGAGCGTGTAGGCGGCTGGATCAGTCAGATGTGAAATCCCTGGGCTTAACCCAGGACGTGCATTTGAAACTGTCCAGCTTGAGTAGGGGAGAGGAAAGTGGAATTCCTGGTGTAGAGGTGAAATTCGTAGATATCAGGAGGAACACCGGTGGCGAAGGCGACTTTCTGGCCCTATACTGACGCTGAGACGCGAGAGCGTGGGTAGCAAACAGGATTAGATACCCCTGTAGTCCGGCTGGCTGACTATCTC	1	1	1	24	1	1	1	1	1	69	1	1	16	1	1	1	1	2	3	1	0	0	1	1	13	14	1	1	1	1	1	14	21	20	1	46	1	1	1	10	5
3cc261d0999ccca60d013050e33c862c	Bacteria	Synergistetes	Synergistia	Synergistales	Synergistaceae	midas_g_249	midas_s_249_ESV8548.1441	TACCGGCAGCTCAAGTGGTAGCCGCGATTATTGGGCCTAAAACGTTCGTAGCCGGATAAGTAAGTCTTTGGTTAAATCCTGCGACTCAACCGTGGGAATTCTAGAGATACTGCTTGTCTTGAGACCGGGAGAGGTTGGAGGTACTCCTAGGGTAGGGGTGAAATCCTGTAATCCTAGGGGGACCACCTGTGGCGAAGGCGTCCAACTGGAACGGGTCTGACGGTGAGGGACGAAACCTAGGGGAGCGAGCCGGATTAGATACCCTAGTAGTCCGGCTGGCTGACTATCTC	0	1	1	0	1	0	1	0	0	1	0	1	0	13	34	1	0	0	0	1	0	0	1	0	17	0	0	1	0	0	0	0	0	0	0	0	0	0	0	0	0
3cff87b3e45c637e229e2742ebc0253f	Bacteria	Bacteroidetes	Bacteroidia	Sphingobacteriales	Lentimicrobiaceae	midas_g_526	midas_s_2192_ESV8744.1462	TACGGAGGATCCGAGCGTTATCCGGATTTACTGGGTTTAAAGGGTGCGTAGGCGGGTGGCTCAGTCGGCGGTGAAATGCAGCGGCTCAACCGTTGCCCTGCCGTCGAAACTGGCCGCCTTGAATTCGGTCGAGGCCGGCGGAATGCGCGGTGTAGCGGTGAAATGCTTAGATATCGCGCGGAACGCCGATTGCGGAGGCAGCTGGCTGGACCGAGATTGACGCTGATGCACGACAGCGTGGGGATCGAACAGGATTAGAAACCCTTGTAGTCCGGCTGGCTGACTATCTC	81	76	0	0	0	0	0	0	0	0	0	0	0	0	0	0	0	2	2	0	2	2	0	0	18	16	0	0	0	0	0	9	16	0	0	0	0	0	0	2	2
3d44253da4b1c37aab74aeda23e21fec	Bacteria	Verrucomicrobia	Verrucomicrobiae	Pedosphaerales	Pedosphaeraceae	midas_g_8975	midas_s_8975_ESV8975.1493	TACCGGCGGCTCGAGTGGTGGCCGCTATTACTGGGCTTAAAGCGTCCGTAGCTTGGTTGTTAAGTCTCTTGGGAAATCCACCGGCTCAACCGGTGGGCGTTCAGGAGATACTGGCAATCTAGGGACCGGGAGAGGTGAGGGGTACTCCAGGGGTAGGAGTGAAATCCTGTAATCCTTGGGGGACCACCTGTGGCGAAGGCGTCTCACTAGAACGGCTCCGACAGTGAGGGACGAAAGCTGGGGGAGCAAACCGGATTAGATACCCTAGTAGTCCGGCTGGCTGACTATCT	4	0	0	4	98	4	55	4	4	0	4	0	24	0	19	0	20	13	16	0	1	18	0	54	1	11	4	0	4	4	4	1	17	4	4	4	4	4	4	1	16
3e394d48e60f4a3c669e29c708e60830	Bacteria	Cloacimonetes	Cloacimonadia	Cloacimonadales	Cloacimonadaceae	Ca_Cloacimonas	midas_s_301_ESV1145.1468	CACGTAAGTTGCGAGCGTTGTTCGGAATTATTGGGCGTAAAGGGCATGTAGGCGGATTTGCAAGCTTGATGTGAAATCCCGCAGCTTAACTGCGGAACTGCATTGGGAACTGCAAGACTAGAGTTACTGAGGGGAAACTAGAATTCCAAGTGTAGGGGTGAAATCTGTAGATATTTGGAAGAATACCAATGGCGAAGGCAAGTTTCTGGCAGATAACTGACGCTGAGGTGCGAAGGTGCGGGGAGCAAACAGGATTAGATACCCTAGTAGTCCGGCTGGCTGACTATCTC	68	39	41	49	29	53	3	46	53	32	38	40	44	34	50	17	29	50	28	5	43	40	0	41	33	30	7	49	70	81	32	47	21	7	7	7	49	7	7	33	31
3ec1062e9488fa633a34d4129d26a121	Bacteria	Spirochaetes	Spirochaetia	Spirochaetales	Spirochaetaceae	Treponema_2	midas_s_6751_ESV6751.1469	TACGAGTGGCGCAAGCGTTGTTCGGATTCACTGGGCATAAAGCGCGCGTAGGCGGTGCTGTAAGTCGGTTGTGAAAGCCCCCGGCTCAACCGGGGAATCGCAGTCGAAACTGCAGTGCTAGAGTCTGGAAGGGGGGAGTGGAATTCCTGGTGGAGCGGTGAAATGCGTAGATATCAGGAGGAACGCCGGTGGCGAAGGCGACTCTCTGGTCCAGTACTGACGCTCAGAGCGCGAAAGCTAGGGGAGCAAACAGGATTAGAAACCCCTGTAGTCCGGCTGGCTGACTATCT	20	0	0	0	0	0	0	0	0	0	0	0	10	0	0	0	8	0	0	0	0	0	0	0	4	6	0	19	0	0	0	0	0	39	0	25	0	0	0	0	0
3f706a64cd2a7c6d08a0deffbb236e10	Bacteria	Bacteroidetes	Bacteroidia	Bacteroidales	Rikenellaceae	Rikenellaceae_RC9_gut_group	midas_s_3232_ESV7550.1446	TACGGAGGATCCTAGTGTTATCCGGATTTATTGGGTTTAAAGGGAGCGTAGGCGGGAGGTCAAGTCAGCTGTGAAATGTATCTGCTTAACGGGTACACTGCAGTTGAAACTGGTTTTCTTGAGTGCGTAAGAGGCAGGCGGAATTCGTTGTGTAGCGGTGAAATGCTTAGATATGACGAGGAACTCCTATTGCGAAGGCAGCTTGCTGGGTCGTTACTGACGCTGATGCTCGAAGGTGCGGGGATCAAACAGGATTAGAAACCCCAGTAGTCCGGCTGGCTGACTATCTC	0	0	0	0	0	32	0	0	0	0	0	0	23	0	14	0	0	1	1	0	1	1	0	0	1	1	0	0	0	0	0	1	1	0	0	0	0	0	0	1	1
3f8346f0959a6dcfaa5e78c4f86e961a	Bacteria	Bacteroidetes	Bacteroidia	Sphingobacteriales	Lentimicrobiaceae	midas_g_526	midas_s_2192_ESV7238.1462	TACGTAGGTGGCGAGCGTTGTCCGGAATTACTGGGCGTAAAGGGCGCGCAGGCGGCCTGTTAAGTCGGACGTGAAATCCCCTGGCTCAACTGGGGGAGGTCGTTCGAAACTGGCGGGCTTGAGTGCGGGAGAGGGAAGCGGAATTCCCGGTGTAGCGGTGAAATGCGTAGATATCGGGAGGAACACCAGTGGCGAAGGCGGCTTCCTGGACCGCAACTGACGCTGAGGCGCGAAAGCTGGGGGAGCGAACAGGATTAGATACCCCTGTAGTCCGGCTGGCTGACTATCTC	0	0	0	0	0	0	0	0	0	0	0	0	0	0	0	0	0	0	0	0	0	0	0	0	17	12	0	0	0	23	0	7	14	0	0	0	0	0	0	0	0
3f96e07bf4f1e9e96ba72acdf1410d7d	Bacteria	Bacteroidetes	Bacteroidia	Bacteroidales	Marinilabiliaceae	midas_g_2026	midas_s_2026_ESV7142.1445	CACGTAGGGGGCAAGCGTTGTTCGGAATTATTGGGCGTAAAGGGCATGTAGGCGGTTTCGTAAGCCTGGTGTGAAATCCTGCAGCTTAACTGCAGAATTGCATTGGGTACTGCGAGACTTGAATCACAGAGGGGAAACTAGAATTCCAGGTGTAGGGGTGGAATCTGTAGATATCTGGAAGAATACCGGTGGCGAAGGCGGGTTTCTAGCTGATGATTGACGCTGAGGTGCGAAAGTGCGGGGAGCAAACAGGATTAGAAACCCCAGTAGTCCGGCTGGCTGACTATCTC	0	0	0	0	0	0	0	0	0	0	0	0	0	19	0	0	0	1	1	0	1	1	0	0	1	1	0	0	0	0	0	1	1	0	0	0	0	0	0	1	1
3fbfef6e8497cc570dcced9acad14168	Bacteria	Cloacimonetes	Cloacimonadia	Cloacimonadales	Cloacimonadaceae	W5	midas_s_383_ESV8995.1477	TACGTATGTCGCAAGCGTTATCCGGAATTATTGGGCGTAAAGGGCATCTAGGCGGTCAATCAAGTCGAAGGTGAAAACTTGTGGCTCAACCATAAGCTTGCCTACGAAACTGATTAACTAGAGTACTGGAGAGGTGGACGGAACTACACGAGTAGAGGTGAAATTCGTAGATATGTGTAGGAATGCCGATGATGAAGATAGTTCACTGGACAGAAACTGACGCTGAAGTGCGAAAGCTAGGGGAGCAAACAGGATTAGATACCCTAGTAGTCCGGCTGGCTGACTATCTC	0	1	1	7	1	0	1	0	0	1	0	1	16	1	0	1	8	0	0	1	0	9	1	0	0	0	0	1	0	0	0	0	7	0	0	0	0	0	0	0	0
400ddc8a3c11749d31e19eb1ac1174ff	Bacteria	Verrucomicrobia	Verrucomicrobiae	Pedosphaerales	Pedosphaeraceae	midas_g_8975	midas_s_8975_ESV8975.1493	CACGGGGGTTGCGAGCGTTGTCCGGAATTACTAGGCGTAAAGGGCAGGTAGGCGGATCTACGAGTTTTTTGTTAAAGGCTACGGCTCAACTGTAGTAGAGCAGGAGATACTGTAGGTCTGGAATGCGGTAGGGGAAGACAGAATTCCTGGTGTAGCGGTGGAATGCGCAGAGATCAGGAGGAATACCGAAGGCGAAGGCAGTCTTCTAGGCCGTAATTGACGCTTAACTGCGAAGGTGTGGGGATCAAACAGGATTAGAAACCCCTGTAGTCCGGCTGGCTGACTATCTC	0	0	0	0	0	0	0	0	0	17	0	0	0	0	0	0	0	1	1	0	1	1	0	0	1	1	50	0	0	0	22	1	1	0	0	0	0	0	0	1	1
408dff8f6a8afceaa45f8add78231eea	Bacteria	Proteobacteria	Deltaproteobacteria	Syntrophobacterales	Syntrophaceae	Smithella	midas_s_7762_ESV7762.1487	TACGGAGGATGCAAGCGTTATCCGGATTTATTGGGTTTAAAGGGTGCGTAGGCGGATATGTAAGTCAGCGGTGAAACTCACAGGCTCAACCTGTGCCGTGCCGTTGAAACTGTGTATCTGGAATGCGGATGCTGTGGGAGGAATGTGTAGTGTAGCGGTGAAATGCATAGATATTACACAGAACACCGATTGCGAAGGCATCTCACAAAGCCGTTATTGACGCTGAGGCACGAAAGTGTGGGGATCAAACAGGATTAGAAACCCCAGTAGTCCGGCTGGCTGACTATCTC	0	1	1	0	1	0	1	0	0	1	0	1	3	1	0	1	0	1	1	1	1	1	1	0	1	1	0	1	0	0	0	1	1	28	0	0	0	0	0	1	11
40ff82c3fc3b197a69d37eca19ff8058	Bacteria	Acidobacteria	Thermoanaerobaculia	Thermoanaerobaculales	Thermoanaerobaculaceae	Subgroup_10	midas_s_213_ESV213.1476	TACGGAGGGTGCAAGCGTTGTTCGGAATTATTGGGCGTAAAGGGCGCGTAGGTGGTTGTGATAGTCAGATGTGAAATCCTTCGGCTCAACCGAAGAACTGCATCTGAAACTTCATAGCTCGAGTACAGGAGAGGGAAACGGAATTCCCGGTGTAGAGGTGAAATTCGTAGATATCGGGAGGAACACCAGTGGCGAAGGCGGTTTCCTGGCCTGATACTGACGCTGAGGCGCGAAAGCGTGGGGAGCAAACAGGATTAGAAACCCTTGTAGTCCGGCTGGCTGACTATCTC	46	0	0	0	0	0	0	52	0	0	56	0	0	0	54	0	0	2	24	28	2	2	0	0	2	2	0	40	0	0	13	2	2	0	0	0	0	0	0	2	2
410697aa15376558b863c0fbfc3994c6	Bacteria	Tenericutes	Mollicutes	Acholeplasmatales	Acholeplasmataceae	Acholeplasma	midas_s_3686_ESV6749.1482	TACGTAGGTGGCAAGCGTTGTCCGGATTTACTGGGTGTAAAGGGCGTGTAGGCGGGTGTGCAAGTCAGATGTGAAATCCCGCGGCTCAACCGCGGAACTGCATCTGAAACTGCGTATCTTGAGTGTCGGAGGGGAAAGTGGAATTCCTGGTGTAGCGGTAAAATGCGTAGATATCAGGAGGAACACCGGTGGCGAAGGCGACTTTCTGGACGACAACTGACGCTGAGACGCGAAAGCGTGGGGAGCAAACAGGATTAGAAACCCCAGTAGTCCGGCTGGCTGACTATCTC	0	1	1	14	1	0	1	0	0	1	0	1	0	1	0	1	0	0	0	1	0	0	1	0	16	7	0	1	0	0	0	0	13	0	0	0	69	0	0	0	0
4107d2557bc867e00133c43fca363c1c	Bacteria	Firmicutes	Clostridia	Clostridiales	Lachnospiraceae	Lachnospiraceae_NK4A136_group	midas_s_3657_ESV4322.1462	TACGGAGGATGCGAGCGTTATCCGGATTTATTGGGTTTAAAGGGTGCGTAGGCTGTTTTGTAAGTCAGCGGTGAAAGACCGGGGCCCAACTCCGGAAGTGCCGTTGATACTGCATTGCTAGAGTTCCCCTGCCGTGGGAGGAATGAGTGGTGTAGCGGTGAAATGCATAGATATCACTCAGAACACCGATTGCGAAGGCATCTCACGAAGAGGCAACTGACGCTGAGGCACGAAAGCGTGGGGATCAAACAGGATTAGAAACCCTTGTAGTCCGGCTGGCTGACTATCTC	0	1	1	0	1	0	1	0	0	1	0	1	0	1	0	1	0	0	0	1	0	0	10	0	0	0	0	1	0	0	0	0	0	0	6	6	0	0	0	0	0
411d7a5102dbcc7e5cd96f1d073e667f	Bacteria	Bacteroidetes	Bacteroidia	Sphingobacteriales	ST-12K33	midas_g_22	midas_s_22_ESV178.1445	TACGGGGGGAGCAAGCGTTGTCCGGAATCACTGGGCGTAAAGAGCGCGTAGGCGTCCTAGTAAGTTTCTGGTGAAATACTCCTGCTCAACGGGAGAATTGCTGGAGATACTGTTAGGATTGAGTTTAGAAGAGGGAAGTGGAATTCCTGGTGTAGCGGTGAAATGCGTAGATATCAGGAAGAACACCGATGGCGAAGGCAGCTTCCTAGTCTAACACTGACGCTGTGGCGCGAAAGCGTGGGGAGCAAACAGGATTAGATACCCCAGTAGTCCGGCTGGCTGACTATCTC	39	3	3	0	3	0	3	0	0	3	0	3	0	3	0	3	0	8	3	3	0	1	3	0	1	9	27	3	39	0	55	4	0	0	0	14	0	0	0	7	6
41579d80255a8fdec6ac0366efaff8f4	Bacteria	Synergistetes	Synergistia	Synergistales	Synergistaceae	midas_g_249	midas_s_249_ESV8548.1441	TACGGGGGGAGCAAGCGTTGTCCGGAATCACTGGGCGTAAAGAGCGCGTAGGCGTCCTAGTAAGTTTCTGGTGAAATACTCCTGCTCAACGGGAGAATTGCTGGAGATACTGTTAGGATTGAGTTTAGAAGAGGGAAGTGGAATTCCTGGTGTAGCGGTGAAATGCGTAGATATCAGGAAGAACACCGATGGCGAAGGCAGCTTCCTAGTCTAACACTGACGCTGTGGCGCGAAAGCGTGGGGAGCAAACAGGATTAGATACCCCTGTAGTCCGGCTGGCTGACTATCTC	0	0	0	0	0	0	0	0	0	0	0	0	14	0	0	0	19	2	2	0	2	2	25	0	2	2	24	0	0	0	0	2	2	0	0	0	0	0	0	2	2
4174cb90e779885a2870e67c469e82f4	Bacteria	Spirochaetes	MVP-15	midas_o_6772	midas_f_6772	midas_g_6772	midas_s_6772_ESV6772.1478	TTCAGAGGTCCCGAGCGTTGTTCGGATTTACTGGGCGTAAAGGGAGCGTAGGCGGTTTGGTGTGTCGAATGTGAAAGCCCACAACTCAACTGTGGAATGGCATTCGAAACTACTGAGCTAGAGTACTGGAGAGGAGAGCGGAATTCTTGGTGTAGCGGTGAAATGCGTAGATATCAAGAGGAACACCGGTGGCGAAGGCGGCTCTCTGGACAGATACTGACGCTGAGGCTCTAAAGTTAGGGGAGCAAACAGGATTAGAAACCCTAGTAGTCCGGCTGGCTGACTATCTC	0	0	0	0	0	0	0	0	0	17	14	0	0	0	0	31	0	1	1	0	1	1	0	0	1	1	0	0	0	0	0	1	1	0	0	0	0	0	0	11	1
41a34dc860445d45349f43d884b2c5aa	Bacteria	Synergistetes	Synergistia	Synergistales	Synergistaceae	midas_g_2022	midas_s_2022_ESV9229.1450	TACGGAGGGTGCAAGCGTTATTCGGAATTACTGGGTTTAAAGGGTGCGTAGGCGGTTAAATAAGTTGTCAGTGAAAGGCTACGGCTCAACTGTAGTAGTGCTGGCGATACTGTATAACTAAGAACATGGGAGGGGTACCTGGAATGTGTGGTGTAGCGGTGAAATGCGTAGATATCACACAGAACACCGGAGGCAAAGGCGGGGTACTAGACCATAGTTGACGCTGAGGCACGAAAGCGTGGGGATCAAACAGGATTAGATACCCCAGTAGTCCGGCTGGCTGACTATCT	0	2	2	0	2	30	2	0	0	2	0	2	0	2	0	2	0	0	0	2	0	0	2	0	0	0	12	2	0	0	0	0	0	0	22	0	0	0	0	18	0
41b8e6fdd50e5c4141597be26598d920	Bacteria	Bacteroidetes	Bacteroidia	Bacteroidales	Rikenellaceae	Rikenellaceae_RC9_gut_group	midas_s_4595_ESV6260.1446	TACGGAGGGTGCAAGCGTTATTCGGAATTACTGGGTTTAAAGGGTGCGTAGGCGGTTAAATAAGTTGTCAGTGAAAGGCTACGGCTCAACTGTAGTAGTGCTGGCGATACTGTATAACTAAGAACATGGGAGGGGTACCTGGAATGTGTGGTGTAGCGGTGAAATGCGTAGATATCACACAGAACACCGGAGGCAAAGGCGGGGTACTAGACCATAGTTGACGCTGAGGCACGAAAGCGTGGGGATCAAACAGGATTAGATACCCCTGTAGTCCGGCTGGCTGACTATCT	38	0	0	0	0	0	0	0	0	0	0	47	0	0	0	41	32	3	3	0	3	3	0	0	3	3	0	0	0	0	0	3	3	0	0	0	0	16	0	3	3
41faf6cf0101ba7ac0864f396b625539	Bacteria	Bacteroidetes	Bacteroidia	Bacteroidales	Marinilabiliaceae	midas_g_2026	midas_s_2026_ESV7142.1445	TACCGGCAGCTCAAGTGGTAGCCGCGATTATTGGGCCTAAAACGTTCGTAGCCGGATAAGTAAGTCTTTGGTTAAATCCTGCGACTCAACCGTGGGAATTCTAGAGATACTGCTTGTCTTGAGACCGGGAGAGGTTGGAGGTACTCCTAGGGTAGGGGTGAAATCCTGTAATCCTAGGGGGACCACCTGTGGCGAAGGCGTCCAACTGGAACGGGTCTGACGGTGAGGGACGAAACCTAGGGGAGCGAGCCGGATTAGAAACCCCTGTAGTCCGGCTGGCTGACTATCTC	1	0	0	1	0	1	0	1	1	0	1	0	1	0	1	14	14	11	0	15	0	26	0	1	0	0	1	0	1	1	1	0	0	1	1	1	1	1	13	0	0
420b0732b40e1af05b4641865540cbbb	Bacteria	Proteobacteria	Deltaproteobacteria	Myxococcales	Phaselicystidaceae	Phaselicystis	midas_s_2086_ESV2086.1481	TACGTAGGGTGCAAGCGTTAATCGGAATTACTGGGCGTAAAGCGTGCGCAGGCGGTGATGTAAGACAGAGGTGAAATCCCCGGGCTCAACCTGGGAACTGCCTTTGTGACTGCATCGCTGGAGTGCGGCAGAGGGGGATGGAATTCCGCGTGTAGCAGTGAAATGCGTAGATATGCGGAGGAACACCGATGGCGAAGGCAATCCCCTGGGCCTGCACTGACGCTCATGCACGAAAGCGTGGGGAGCAAACAGGATTAGAAACCCTAGTAGTCCGGCTGGCTGACTATCTC	0	2	2	0	2	0	2	0	0	2	0	2	0	2	0	2	0	15	26	2	0	0	2	0	0	0	0	2	0	0	0	0	0	0	0	0	0	0	0	0	0
421cff70e149fbc93f7df1648a55b2b0	Bacteria	Bacteroidetes	Bacteroidia	Bacteroidales	Rikenellaceae	DMER64	midas_s_82_ESV82.1446	TACATAGGGGGCTAGCTTTGTCCGGAATTACTGGGCGTAAAGGGTGCGTAGGTGGCAATGTATGTTGGAAGTGTAATCCCTCGGGCTTAACTCAGGGGCTGCTTCCAAAACTGCATTACTTGAGTGTCGGAGAGGAAAACGGAATTCCTAGTGTAGCGGTGAAATGCTCAGATATTAGGAGGAACACCAGAGGCGAAGGCGGTTTTCTGGACGACAACTGACGCTGAGGCACGAAAGCGTGGGGAGCGATTGGGATTAGAAACCCCAGTAGTCCGGCTGGCTGACTATCT	34	28	28	29	0	0	24	28	19	23	0	0	24	83	18	15	18	27	29	38	30	20	53	19	39	33	35	32	37	22	23	18	20	73	67	28	21	31	25	22	33
42501eaa016ec0b1fa766268cea99957	Bacteria	Bacteroidetes	Bacteroidia	Bacteroidales	Rikenellaceae	Rikenellaceae_RC9_gut_group	midas_s_3232_ESV7550.1446	TACGGAGGATGCAAGCGTTATCCGGATTTATTGGGTTTAAAGGGTGCGTAGGCGGGTTATCAAGTCAGCGGTGAAATTTTTCGGCTTAACCGTAAAATTGCCGTTGAAACTGGTGATCTTGAGTGCGAGCGAGGTAGGCGGAATGTGCCGTGTAGCGGTGAAATGCATAGATATGGCACAGAACTCCGATTGCGAAGGCAGCTTACTAGTACGCTACTGACGCTGATGCACGAAGGCGTGGGGATCAAACAGGATTAGAAACCCCAGTAGTCCGGCTGGCTGACTATCTC	0	5	5	15	5	0	5	0	0	5	0	5	0	5	0	5	23	0	0	5	0	3	5	0	0	0	0	5	0	0	0	2	0	0	0	0	0	0	13	0	4
428dcaa27362a46ae270f6665986540f	Bacteria	Spirochaetes	Spirochaetia	Spirochaetales	Spirochaetaceae	Treponema_2	midas_s_6261_ESV6927.1466	TACGTATGTCGCAAGCGTTATCCGGAATTATTGGGCGTAAAGGGCATCTAGGCGGTCAATCAAGTCGAAGGTGAAAACTTGTGGCTCAACCATAAGCTTGCCTACGAAACTGATTAACTAGAGTACTGGAGAGGTGGACGGAACTACACGAGTAGAGGTGAAATTCGTAGATATGTGTAGGAATGCCGATGATGAAGATAGTTCACTGGACAGAAACTGACGCTGAAGTGCGAAAGCTAGGGGAGCAAACAGGATTAGATACCCCAGTAGTCCGGCTGGCTGACTATCTC	0	39	0	0	0	0	0	0	0	0	0	0	0	0	0	0	0	1	1	0	1	1	0	0	1	1	17	0	0	0	0	1	1	0	0	0	0	0	0	1	1
42b2a97518c1b3ab050e72a20f5b9173	Bacteria	Synergistetes	Synergistia	Synergistales	Synergistaceae	midas_g_249	midas_s_249_ESV8548.1441	AACGTAGGAGACGAGCGTTATCCGGATTTACTGGGCGTAAAGAGCGTGTAGGAGGCAATACAAGTTGGATGTAAAAGCTCTCGGCTAAACTGAGAGAGGACGTTCAAGACTGTAGAGCTAGAGGAAGGCAGAGGTAGATGGAACTCCGGGAGTAGTGGTGAAATGCGTAGATATCCGGAAGAACACCAGAGGCGAAAGCGATCTACTGGGCCTTAACAGACACTGAGACGCGAAAGCCAGGGTAGCAAACGGGATTAGATACCCTAGTAGTCCGGCTGGCTGACTATCTC	0	1	1	26	1	0	1	0	0	1	0	1	0	1	0	1	0	18	0	1	0	0	1	0	0	0	0	1	0	0	0	0	0	0	0	0	0	0	0	0	0
42bea59c1e9a95f02d10e63849412fe0	Bacteria	Bacteroidetes	Bacteroidia	Bacteroidales	Rikenellaceae	midas_g_141	midas_s_141_ESV141.1451	AACGTAGGAGGCGAGCGTTATCCGGATTTACTGGGCGTAAAGCGTGTGCAGGCGGTTTGATAAGTTGGATGTGAAAGCTCCTGGCTTAACCGGGAGAGGTCGTTCAAAACTATCAGACTAGAGAGTGGTAGAGGGAGATGGAATTCCGCGTGTAGTGGTGAAATGCGTAGATATGCGGAGGAACACCAGTGGCGAAAGCGGTCTCCTGGCCCATTTCTGACGCTCAGACACGAAAGCTAAGGTAGCAAACGGGATTAGAAACCCCAGTAGTCCGGCTGGCTGACTATCTC	0	2	2	0	2	0	2	0	0	2	0	29	0	2	0	2	0	0	0	2	0	0	2	0	0	0	0	2	0	0	0	0	0	0	0	0	0	0	0	15	16
433fa02ecab868b818e0bdf62fca5de3	Bacteria	Chloroflexi	Anaerolineae	Anaerolineales	Anaerolineaceae	Flexilinea	midas_s_7001_ESV7001.1454	TACAGAGGTCCCGAGCGTTGTTCGAATTCACTGGGCGTAAAGGGTGCGTAGGCGGTCGGATAAGTCTGACGTGAAATGCCGGAGCTCAACTCCGGAACGGCGTTGGAAACTATTCGGCTCGAGGATTGGAGGGGGGACTGGAATTCTCGGTGTAGCAGTGAAATGCGTAGATATCGAGAGGAACACCTGTGGCGAAGGCGAGTCCCTGGACAATTCCTGACGCTGAGGCACGAAAGCTAGGGGAGCAAACAGGATTAGATACCCCAGTAGTCCGGCTGGCTGACTATCTC	1	1	1	30	1	1	1	1	1	1	1	1	1	60	1	1	10	4	12	1	13	14	1	1	7	0	1	1	1	1	1	0	0	1	1	1	1	61	1	10	7
437f68d8132237ae92f8f7f4692c7b49	Bacteria	Kiritimatiellaeota	Kiritimatiellae	WCHB1-41	midas_f_2060	midas_g_2060	midas_s_2060_ESV7214.1493	TACGTAGGGGGCGAGCGTTGTCCGGAATGATTGGGCGTAAAGGGCGCGCAGGCGGCCTGTCAAGTCAGTAGTGGAAGTCCATTTTTCAAGGATGGAAGTGCTATAGAAACTGATGGGCTTGAGTGCAGGAGAGGTTATCGGAATTCCCGGTGTAGCGGTGAAATGCGTAGAGATCGGGAGGAACACCAGTGGCGAAGGCGGGTAACTGGACTGCAACTGACGCTGAGGCGCGAAAGTGTGGGGAGCAAACAGGATTAGAAACCCCAGTAGTCCGGCTGGCTGACTATCTC	0	2	2	0	2	0	2	0	0	2	0	2	0	2	0	2	13	0	0	2	43	0	2	0	0	0	0	2	30	0	0	0	0	0	0	0	0	0	0	0	0
438f4a18f337f91e29d2d6aab12d1a05	Bacteria	Bacteroidetes	Bacteroidia	Bacteroidales	Bacteroidetes_vadinHA17	midas_g_410	midas_s_410_ESV9458.1448	CACGGGGGGTGCAAGCGTTGTTCGGAATCATTGGGCGTAAAGAGCGTGTAGGCGGCCAGGCAAGTCAGATGTGAAAGCCCTGGGCTTAACCCAGGAAGTGCATTTGAAACTGCTTGGCTAGAGTAAGGGAGAGGAAAGTGGAATTCCTGGTGTAGAGGTGAAATTCGTAGATATCAGGAGGAACACCGGTGGCGAAGGCGACTTTCTGGCCCTATACTGACGCTCAGGCGCGAAAGCGTGGGGAGCAAACAGGATTAGATACCCCAGTAGTCCGGCTGGCTGACTATCTC	5	0	0	5	0	5	0	5	5	0	5	0	34	0	5	0	5	17	0	101	27	0	0	5	0	0	5	0	58	5	5	0	0	5	5	5	5	5	5	23	32
44830120e0b93f288d623b3834b4c2fe	Bacteria	Firmicutes	Clostridia	Clostridiales	Gracilibacteraceae	Gracilibacter	midas_s_669_ESV2298.1443	TACGGAGGATGCGAGCGTTATCCGGATTTATTGGGTTTAAAGGGTGCGTAGGCTGGTAAATAAGTCAGCGGTGAAACTCACAGGCTCAACCTGTGCCGTGCCGTTGAAACTGTCTATCTAGAATTCGGATGCTGTGGGAGGAATGTGTAGTGTAGCGGTGAAATGCATAGATATTACACAGAACGCCGATTGCGAAGGCATCTCACAAAGCCGTTATTGACGCTGAGGCACGAAAGTGTGGGGATCAAACAGGATTAGATACCCCAGTAGTCCGGCTGGCTGACTATCTC	0	0	0	0	0	0	0	0	0	0	0	0	0	0	0	0	0	15	1	0	1	1	0	35	1	1	0	0	0	0	0	1	1	0	0	0	52	0	0	1	1
44abb14190679c659f10e9214eec6502	Bacteria	Planctomycetes	Pla3_lineage	midas_o_485	midas_f_485	midas_g_485	midas_s_485_ESV485.1492	TACGTAGGGGGCGAGCGTTGCCCGGAATTACTGGGCGTAAAGGGAACGTAGGTGGCTCTTAAAGTCAGGTGTGAAAATAACGAAGCTTAACAGGTTAATGCGCTTGAAACTAAAGGGCTTGAGGGCAATAGAGGGAGATGGAATTACCTGTGTAGGGGTGAAATCCGCAGATATAGGTAAGAAGGCCGGTGGGGAAGCCGATCTCCTGGGTTGACTCTGACACTGAGGTTCGAAAGCTAGGGGAGCAAACCGGATTAGAAACCCCAGTAGTCCGGCTGGCTGACTATCTC	3	0	0	3	99	3	0	3	3	0	3	0	3	0	3	0	3	0	0	0	0	6	0	3	0	0	3	0	3	3	3	0	0	3	3	3	3	3	3	7	0
44cb53337a2c4850cbc600183cd6d53d	Bacteria	Bacteroidetes	Bacteroidia	Bacteroidales	Bacteroidetes_vadinHA17	midas_g_19	midas_s_19_ESV19.1449	TACAGAGGTCCCGAGCGTTGTTCGAATTCACTGGGCGTAAAGGGTGCGTAGGCGGTCGGATAAGTCTGACGTGAAATGCCGGAGCTCAACTCCGGAACGGCGTTGGAAACTATTCGGCTCGAGGATTGGAGGGGGGACTGGAATTCTCGGTGTAGCAGTGAAATGCGTAGATATCGAGAGGAACACCTGTGGCGAAGGCGAGTCCCTGGACAATTCCTGACGCTGAGGCACGAAAGCTAGGGGAGCAAACAGGATTAGAAACCCCAGTAGTCCGGCTGGCTGACTATCTC	5	29	0	20	62	26	0	46	5	3	5	73	25	0	36	12	21	25	27	0	18	22	0	24	7	7	5	10	35	19	5	7	7	5	5	5	5	5	5	17	21
450138d3a1c27798cc3e0fa66902552e	Bacteria	Proteobacteria	Betaproteobacteria	Betaproteobacteriales	Burkholderiaceae	Acidovorax	Acidovorax_defluvii_ESV7315.1455	TACGGAGGATGCAAGCGTTATCCGGATTTATTGGGTTTAAAGGGTGCGTAGGCGGATATGTAAGTCAGCGGTGAAACTCACAGGCTCAACCTGTGCCGTGCCGTTGAAACTGTGTATCTGGAATGCGGATGCTGTGGGAGGAATGTGTAGTGTAGCGGTGAAATGCATAGATATTACACAGAACACCGATTGCGAAGGCATCTCACAAAGCCGTTATTGACGCTGAGGCACGAAAGTGTGGGGATCAAACAGGATTAGATACCCTAGTAGTCCGGCTGGCTGACTATCTC	0	0	0	0	0	0	0	0	0	0	0	0	0	0	28	0	15	4	4	0	4	4	0	0	4	4	0	93	96	0	0	4	4	0	65	0	0	0	0	4	52
45583f9cce066d462ea556e69c39a4f4	Bacteria	Chloroflexi	Anaerolineae	Anaerolineales	Anaerolineaceae	midas_g_467	midas_s_1625_ESV7177.1423	TACGTAGGGTGCGAGCGTTAATCGGAATTACTGGGCGTAAAGCGTGCGCAGGCGGTTATGTAAGACAGATGTGAAATCCCCGGGCTCAACCTGGGAACTGCGTTTGTGACTGCATAACTAGAGTACGGCAGAGGGAGGTGGAATTCCGCGTGTAGCAGTGAAATGCGTAGAGATGCGGAGGAACACCGATGGCGAAGGCAGCCTCCTGGGCCAGTACTGACGCTCATGCACGAAAGCGTGGGGAGCAAACAGGATTAGAAACCCCGGTAGTCCGGCTGGCTGACTATCTC	2	0	0	2	0	2	0	2	2	30	34	50	2	0	2	12	2	3	3	0	3	3	0	2	3	3	2	0	2	2	2	3	3	2	2	2	2	2	2	3	3
45a5ce102a550b0458432ec6679a99c4	Bacteria	Chloroflexi	Anaerolineae	Anaerolineales	Anaerolineaceae	midas_g_467	midas_s_467_ESV1089.1424	TACAGAGGTGGCGAGCGTTGTTCGGATTTACTGGGCGTAAAGGGCGCGTAGGCGGCCGGTCGTGTCGGGTGTGAAATCCATGGGCCCAACCCATGAAGTGCGCCCGAAACTGCCCGGCTGGAGTGCGGGAGGGGAGATCGGAATGCATGGTGTAGCGGTGAAATGCGTTGATATCATGCAGAACACCGGTGGCGAAGGCGGATCTCTGGAACGCTACTGACGCTGAGGCGCGAAAGCAGGGGGAGCAAACAGGATTAGAAACCCCTGTAGTCCGGCTGGCTGACTATCTC	2	2	2	2	2	2	2	2	2	2	2	2	2	2	2	2	2	28	40	2	0	46	2	2	0	0	2	2	2	2	2	0	28	2	2	2	2	2	2	0	0
45dd8721b3e53605cb0522c6b06bc6ed	Bacteria	Hydrogenedentes	Hydrogenedentia	Hydrogenedentiales	Hydrogenedensaceae	midas_g_8527	midas_s_8527_ESV8527.1474	TACGGGGGGTGCAAGCGTTGTTCGGAATCATTGGGCGTAAAGAGCGTGTAGGCGGCTTGATAAGTCAGATGTGAAATCCCTGGGCTTAACCCAGGAAGTGCATTTGAAACTGTCTGGCTGGAGTAAGGGAGAGGAAAGTGGAATTCCTGGTGTAGAGGTGAAATTCGTAGATATCAGGAGGAACACCGGTGGCGAAGGCGACTTTCTGGCCCTATACTGACGCTGAGACGCGAAAGCGTGGGTAGCAAACAGGATTAGAAACCCCTGTAGTCCGGCTGGCTGACTATCTC	27	1	1	12	1	1	1	1	1	1	1	1	1	18	1	1	1	22	0	1	13	0	1	1	0	0	1	1	1	1	1	18	0	1	1	1	1	1	1	0	0
45f9b322f3f1836372afe914b99c991a	Bacteria	Spirochaetes	Leptospirae	Leptospirales	Leptospiraceae	RBG-16-49-21	midas_s_3702_ESV3702.1472	CACGGGGGTTGCGAGCGTTGTCCGGAATTACTAGGCGTAAAGGGCAGGTAGGCGGATCTACGAGTTTTTTGTTAAAGGCTACGGCTCAACTGTAGTAGAGCAGGAGATACTGTAGGTCTGGAATGCGGTAGGGGAAGACAGAATTCCTGGTGTAGCGGTGGAATGCGCAGAGATCAGGAGGAATACCGAAGGCGAAGGCAGTCTTCTAGGCCGTAATTGACGCTTAACTGCGAAGGTGTGGGGATCAAACAGGATTAGATACCCTTGTAGTCCGGCTGGCTGACTATCTC	0	1	1	0	1	0	1	0	0	1	0	1	0	1	0	1	0	0	0	1	19	0	1	0	0	0	0	1	0	0	0	0	0	0	0	0	0	0	0	28	0
463e278e3b17e03dfe3317b61d2e28e3	Bacteria	Thermotogae	Thermotogae	Petrotogales	Petrotogaceae	SC103	midas_s_1054_ESV7318.1502	TACGGGGGGAGCAAGCGTTGTCCGGAATCACTGGGCGTAAAGAGCGCGTAGGCGTCCTAGTAAGTTTCTGGTGAAATACTCCTGCTCAACGGGAGAATTGCTGGAGATACTGTTAGGATTGAGTTTAGAAGAGGGAAGTGGAATTCCTGGTGTAGCGGTGAAATGCGTAGATATCAGGAAGAACACCGATGGCGAAGGCAGCTTCCTAGTCTAACACTGACGCTGTGGCGCGAAAGCGTGGGGAGCAAACAGGATTAGATACCCTTGTAGTCCGGCTGGCTGACTATCTC	0	0	30	0	0	0	0	0	57	0	0	0	0	0	0	0	0	3	33	0	3	3	38	0	3	3	0	0	0	0	0	37	3	0	0	0	0	0	0	3	25
4666dad4cb138d7b57300d80143c55dc	Bacteria	Proteobacteria	Deltaproteobacteria	Syntrophobacterales	Syntrophaceae	Smithella	midas_s_372_ESV372.1486	TACGTAGGGTGCAAGCGTTGTCCGGAATTATTGGGCGTAAAGAGCTCGTAGGCGGCTTGTCGCGTCTGCTGTGAAAACCCGGAGCTCAACTCCGGGCCTGCAGTGGGTACGGGCAGGCTAGAGTGCGGTAGGGGAGATTGGAATTCCTGGTGTAGCGGTGGAATGCGCAGATATCAGGAGGAACACCGATGGCGAAGGCAGATCTCTGGGCCGCTACTGACGCTGAGGAGCGAAAGCATGGGGAGCGAACAGGATTAGAAACCCTAGTAGTCCGGCTGGCTGACTATCTC	2	0	0	2	0	2	0	2	2	0	2	43	2	0	2	67	2	1	1	0	1	1	0	2	28	1	2	0	2	2	2	1	1	2	2	2	2	2	2	1	1
466a1b3a09751ed0b4cdf22a0e190bfe	Bacteria	Proteobacteria	Deltaproteobacteria	midas_o_41	Syntrophorhabdaceae	Syntrophorhabdus	midas_s_998_ESV3981.1486	TACAGAGGTGGCGAGCGTTGTTCGGATTTACTGGGCGTAAAGGGCGCGTAGGCGGCCGGTCGTGTCGGGTGTGAAATCCATGGGCCCAACCCATGAAGTGCGCCCGAAACTGCCCGGCTGGAGTGCGGGAGGGGAGATCGGAATGCATGGTGTAGCGGTGAAATGCGTTGATATCATGCAGAACACCGGTGGCGAAGGCGGATCTCTGGAACGCTACTGACGCTGAGGCGCGAAAGCAGGGGGAGCAAACAGGATTAGAAACCCTTGTAGTCCGGCTGGCTGACTATCTC	0	0	0	0	0	0	0	50	0	17	0	0	2	0	0	0	0	1	1	0	1	1	0	0	1	1	0	0	0	0	0	1	1	0	0	21	0	0	0	1	1
46942a53614155e7c0232833205a17ce	Bacteria	Proteobacteria	Deltaproteobacteria	Syntrophobacterales	Syntrophaceae	Smithella	midas_s_552_ESV552.1487	TACGGGGGGTGCAAGCGTTGTTCGGAATCATTGGGCGTAAAGAGCGTGTAGGCGGCTTGATAAGTCAGATGTGAAATCCCTGGGCTTAACCCAGGAAGTGCATTTGAAACTGTCTGGCTGGAGTAAGGGAGAGGAAAGTGGAATTCCTGGTGTAGAGGTGAAATTCGTAGATATCAGGAGGAACACCGGTGGCGAAGGCGACTTTCTGGCCCTATACTGACGCTGAGACGCGAAAGCGTGGGTAGCAAACAGGATTAGATACCCCAGTAGTCCGGCTGGCTGACTATCTC	0	1	52	0	1	0	1	0	0	1	0	1	0	1	0	1	0	0	0	1	0	0	73	0	0	0	0	1	0	0	0	0	0	163	0	0	65	0	0	25	0
46a2efcb37b7cd278a97122f140fcc59	Bacteria	Spirochaetes	Spirochaetia	Spirochaetales	Spirochaetaceae	midas_g_1408	midas_s_3753_ESV3753.1466	CACGTAAGTTGCGAGCGTTGTTCGGAATTATTGGGCGTAAAGGGCATGTAGGCGGATTTGCAAGCTTGATGTGAAATCCCGCAGCTTAACTGCGGAACTGCATTGGGAACTGCAAGACTAGAGTTACTGAGGGGAAACTAGAATTCCAAGTGTAGGGGTGAAATCTGTAGATATTTGGAAGAATACCAATGGCGAAGGCAAGTTTCTGGCAGATAACTGACGCTGAGGTGCGAAGGTGCGGGGAGCAAACAGGATTAGAAACCCCTGTAGTCCGGCTGGCTGACTATCTC	0	29	17	19	78	30	45	12	0	27	0	91	20	0	6	16	5	25	30	0	25	25	73	9	26	21	30	28	12	22	25	23	27	43	13	34	23	56	70	39	39
46ce8f6c1302ef75f0b1e7c8b0131817	Bacteria	Verrucomicrobia	Verrucomicrobiae	LD1-PB3	midas_f_131	midas_g_131	midas_s_208_ESV208.1502	AACGTAGGAGGCGAGCGTTATCCGGATTTACTGGGCGTAAAGCGTGTGCAGGCGGTTTGATAAGTTGGATGTGAAAGCTCCTGGCTTAACCGGGAGAGGTCGTTCAAAACTATCAGACTAGAGAGTGGTAGAGGGAGATGGAATTCCGCGTGTAGTGGTGAAATGCGTAGATATGCGGAGGAACACCAGTGGCGAAAGCGGTCTCCTGGCCCATTTCTGACGCTCAGACACGAAAGCTAAGGTAGCAAACGGGATTAGAAACCCCTGTAGTCCGGCTGGCTGACTATCTC	0	1	1	0	1	0	1	57	0	1	0	1	0	1	0	1	29	1	1	27	1	1	1	0	1	1	0	1	0	0	0	1	1	45	0	0	0	0	37	1	1
4713a80e0a9c002b33f551c75812dbbf	Bacteria	Firmicutes	Clostridia	Clostridiales	Ruminococcaceae	Fastidiosipila	midas_s_6851_ESV6851.1457	TACGGAGGATCCGAGCGTTATCCGGATTTACTGGGTTTAAAGGGTGCGTAGGCGGGTGGCTCAGTCGGCGGTGAAATGCAGCGGCTCAACCGTTGCCCTGCCGTCGAAACTGGCCGCCTTGAATTCGGTCGAGGCCGGCGGAATGCGCGGTGTAGCGGTGAAATGCTTAGATATCGCGCGGAACGCCGATTGCGGAGGCAGCTGGCTGGACCGAGATTGACGCTGATGCACGACAGCGTGGGGATCGAACAGGATTAGATACCCCAGTAGTCCGGCTGGCTGACTATCTC	61	74	16	17	0	54	0	1	1	61	1	0	18	96	27	1	12	32	27	0	28	21	50	33	33	30	1	70	1	13	74	33	43	24	1	1	30	1	76	23	33
4729d4af658879ca82f405b55600e5cc	Bacteria	Bacteroidetes	Bacteroidia	Sphingobacteriales	Lentimicrobiaceae	midas_g_526	midas_s_2192_ESV8744.1462	TACGTAGGTGGCAAGCGTTGTCCGGATTTACTGGGTGTAAAGGGCGTGTAGGCGGGTGTGCAAGTCAGATGTGAAATCCCGCGGCTCAACCGCGGAACTGCATCTGAAACTGCGTATCTTGAGTGTCGGAGGGGAAAGTGGAATTCCTGGTGTAGCGGTAAAATGCGTAGATATCAGGAGGAACACCGGTGGCGAAGGCGACTTTCTGGACGACAACTGACGCTGAGACGCGAAAGCGTGGGGAGCAAACAGGATTAGAAACCCTAGTAGTCCGGCTGGCTGACTATCTC	3	0	0	3	0	3	0	3	3	0	3	0	3	0	3	0	3	0	0	0	0	0	0	3	9	8	3	0	3	3	3	0	18	3	3	3	3	3	3	0	20
473953e9cfccd0b202b32ed76b2d4b05	Bacteria	Bacteroidetes	Bacteroidia	Sphingobacteriales	Lentimicrobiaceae	midas_g_526	midas_s_2192_ESV7238.1462	TACGGAGGATGCGAGCGTTATCCGGATTTATTGGGTTTAAAGGGTGCGTAGGCGGATTGATAAGTCAGTGGTGAAATTCTACAGCTTAACTGTAGACTTGCCGTTGATACTGTTAGTCTTGAGTGTGGTCAAGGCAGGCGGAATGTGTAATGTAGCGGTGAAATGCTTAGATATTACACAGAACACCGATTGCGAAGGCAGCTTGCTGGGTCATTACTGACGCTGATGCACGAAAGCGTGGGGATCAAACAGGATTAGAAACCCTTGTAGTCCGGCTGGCTGACTATCTC	0	2	2	0	2	0	2	0	0	2	0	2	0	2	0	2	0	0	0	2	0	0	2	0	8	13	47	2	0	0	0	2	9	0	0	0	0	0	0	0	0
4741d06cb34647032317fe91e2e9793d	Bacteria	Chloroflexi	Anaerolineae	Anaerolineales	Anaerolineaceae	midas_g_467	midas_s_6232_ESV9275.1435	TACGTAGGGTGCGAGCGTTAATCGGAATTACTGGGCGTAAAGCGTGCGCAGGCGGTTTTGTAAGACAGGCGTGAAATCCCCGGGCTCAACCTGGGAACTGCGCTTGTGACTGCAAGGCTAGAGTACGGCAGAGGGGGGTGGAATTCCACGTGTAGCAGTGAAATGCGTAGAGATGTGGAGGAACACCAATGGCGAAGGCAGCCCCCTGGGTCGATACTGACGCTCATGCACGAAAGCGTGGGTAGCAAACAGGATTAGATACCCCAGTAGTCCGGCTGGCTGACTATCTC	3	0	0	3	0	3	0	3	3	0	3	0	3	0	3	0	3	0	0	0	0	0	0	3	20	0	72	0	3	3	3	0	0	3	3	3	3	3	86	6	13
47a07deb37a5bf129612257505446056	Bacteria	Fibrobacteres	Fibrobacteria	Fibrobacterales	Fibrobacteraceae	midas_g_8722	midas_s_8722_ESV8722.1445	TACGGAGGGTGCGAGCGTTGTTCGGAATTATTGGGCGTAAAGGGCGCGTAGGCGGTTGTGTAAGTCAGATGTGAAATACTCCGGCTTAACCGGGGAACTGCGTTTGAAACTACACAGCTAGAGTACAGGAGAGGGAAATGGAATTCCCGGTGTAGAGGTGAAATTCGTAGATATCGGGAGGAACACCAGTGGCGAAGGCGATTTTCTGGCCTGATACTGACGCTGAGGCGCGAAAGCGTGGGGAGCAAACAGGATTAGATACCCTAGTAGTCCGGCTGGCTGACTATCTC	6	1	1	0	1	8	1	0	0	1	0	1	0	1	0	7	0	1	1	1	1	1	1	4	1	1	0	1	10	0	0	1	1	0	0	0	0	0	0	1	6
47c4a91a0497877b6def8cea4a5517c9	Bacteria	Firmicutes	Clostridia	Clostridiales	Family_XI	Sedimentibacter	midas_s_6071_ESV9432.1599	TACGGAGGATGCAAGCGTTATCCGGATTTATTGGGTTTAAAGGGTGCGTAGGTGGGCTTATAAGTCAGCGGTGAAATCCCCCGGCTCAACCAGGGAATTGCCGTTGATACTGTTAGCCTTGAGTACAGTTGAAGTGGGCGGAATGTAGCATGTAGCGGTGAAATGCATAGATATGCTACAGAACACCAATAGCGAAGGCAGCTCACTAAGTTGTAACTGACACTAATGCACGAAAGCGTGGGGATCAAACAGGATTAGATACCCCTGTAGTCCGGCTGGCTGACTATCTC	61	0	105	18	109	103	0	2	2	0	2	0	24	114	2	0	24	19	23	82	23	26	107	98	22	26	2	0	40	133	2	41	13	82	86	2	36	2	2	25	23
47c77ce29a3332d5475deec8b336eb5c	Bacteria	Proteobacteria	Deltaproteobacteria	Syntrophobacterales	Syntrophaceae	Smithella	midas_s_552_ESV1241.1487	AACGTAGGAGACGAGCGTTATCCGGATTTACTGGGCGTAAAGAGCGTGTAGGAGGCAATACAAGTTGGATGTAAAAGCTCTCGGCTAAACTGAGAGAGGACGTTCAAGACTGTAGAGCTAGAGGAAGGCAGAGGTAGATGGAACTCCGGGAGTAGTGGTGAAATGCGTAGATATCCGGAAGAACACCAGAGGCGAAAGCGATCTACTGGGCCTTAACAGACACTGAGACGCGAAAGCCAGGGTAGCAAACGGGATTAGATACCCCTGTAGTCCGGCTGGCTGACTATCTC	1	2	2	1	2	1	2	1	1	2	1	2	1	2	1	2	1	0	0	2	0	0	2	1	11	0	1	2	1	1	1	0	0	1	1	1	1	1	1	21	0
482567a38533c0485af6165eef62a37f	Bacteria	Bacteroidetes	Bacteroidia	Bacteroidales	Bacteroidetes_vadinHA17	midas_g_326	midas_s_326_ESV326.1448	TACGTAGGTGGCGAGCGTTATCCGGATTTACTGGGTGTAAAGGGCGCGCAGGCGGCCCTGGAAGTCAGATGTGAAAGATCAAGGCTTAACTTTGACAGGTCATCTGAAACTTTGGGGCTTGAGTATCAGAGGGGAAAGTGGAATTCCTAGTGGAGCGGTAAAATGCACAGAGATTAGGAGGAACACCGGTGGCGAAGGCGACTTTCTGGCTGACAACTGACGCTGAGGCGCGAAAGCGTGGGGAGCAAACAGGATTAGATACCCTGGTAGTCCGGCTGGCTGACTATCTC	1	0	0	1	0	1	0	1	1	0	43	0	1	0	1	0	1	25	1	0	1	1	0	1	1	1	1	0	1	1	1	1	1	1	1	1	1	1	1	4	1
4861a8e778686affb67a3d3cba980a5c	Bacteria	Bacteroidetes	Bacteroidia	Bacteroidales	Paludibacteraceae	midas_g_2677	midas_s_2677_ESV2677.1448	TACAGAGGTCCCAAGCGTTGTTCGGATTCACTGGGCGTAAAGGGTGCGTAGGTGGTGAGGTAAGTTCGGTGTGAAATCTCCGGGCTCAACCCGGAAAAGGCATTGAATACTATCTTGCTAGAGGTTTGGAGGGGGGACTGGAATTCTCGGTGTAGCAGTGAAATGCGTAGATATCGAGAGGAACACCGGTGGCGAAGGCGAGTCCCTGGACAACACCTGACACTGAGGCACGAAAGCTAGGGGAGCAAACAGGATTAGAAACCCTTGTAGTCCGGCTGGCTGACTATCTC	0	0	0	0	0	0	0	0	0	74	79	0	22	0	56	0	15	17	5	0	5	12	45	0	5	5	48	33	0	0	0	14	5	48	0	23	0	0	0	5	5
487d50973fb419687c34c512cbddabba	Bacteria	Synergistetes	Synergistia	Synergistales	Synergistaceae	midas_g_249	midas_s_249_ESV8548.1441	TACGTATGTCGCAAGCGTTATCCGGAATTATTGGGCGTAAAGGGCATCTAGGCGGTCAATCAAGTCGAAGGTGAAAACTTGTGGCTCAACCATAAGCTTGCCTACGAAACTGATTAACTAGAGTACTGGAGAGGTGGACGGAACTACACGAGTAGAGGTGAAATTCGTAGATATGTGTAGGAATGCCGATGATGAAGATAGTTCACTGGACAGAAACTGACGCTGAAGTGCGAAAGCTAGGGGAGCAAACAGGATTAGAAACCCCTGTAGTCCGGCTGGCTGACTATCTC	1	1	1	1	1	1	1	1	1	1	1	1	1	1	1	1	1	0	21	1	0	0	1	1	0	0	1	1	1	1	14	0	0	1	1	1	1	1	1	0	0
487eac756235977d698df593be43e884	Bacteria	Firmicutes	Clostridia	Clostridiales	Family_XI	Sedimentibacter	midas_s_6071_ESV9432.1599	TACGGAGGGTGCAAGCGTTGTTCGGAATTATTGGGCGTAAAGGGCGCGTAGGTGGTTGTGATAGTCAGATGTGAAATCCTTCGGCTCAACCGAAGAACTGCATCTGAAACTTCATAGCTCGAGTACAGGAGAGGGAAACGGAATTCCCGGTGTAGAGGTGAAATTCGTAGATATCGGGAGGAACACCAGTGGCGAAGGCGGTTTCCTGGCCTGATACTGACGCTGAGGCGCGAAAGCGTGGGGAGCAAACAGGATTAGATACCCCAGTAGTCCGGCTGGCTGACTATCTC	0	4	4	3	4	0	4	0	0	4	0	4	0	4	0	4	6	0	0	4	0	0	4	25	0	0	0	4	0	0	0	7	0	0	0	0	0	0	0	0	0
48839d0f56645e03127871d8701d6441	Bacteria	Synergistetes	Synergistia	Synergistales	Synergistaceae	midas_g_5426	midas_s_5426_ESV5972.1443	CACGGGGGGTGCAAGCGTTGTTCGGAATCATTGGGCGTAAAGAGCGTGTAGGCGGCCAGGCAAGTCAGATGTGAAAGCCCTGGGCTTAACCCAGGAAGTGCATTTGAAACTGCTTGGCTAGAGTAAGGGAGAGGAAAGTGGAATTCCTGGTGTAGAGGTGAAATTCGTAGATATCAGGAGGAACACCGGTGGCGAAGGCGACTTTCTGGCCCTATACTGACGCTCAGGCGCGAAAGCGTGGGGAGCAAACAGGATTAGAAACCCCAGTAGTCCGGCTGGCTGACTATCTC	0	0	0	0	16	0	0	0	24	0	0	0	21	0	0	0	0	1	1	0	1	1	0	12	1	16	0	0	0	0	0	1	1	0	13	0	0	0	0	1	1
48929f0678fd01d1d3a81dc4a53c0f3a	Bacteria	Bacteroidetes	Bacteroidia	Bacteroidales	Dysgonomonadaceae	midas_g_1791	midas_s_1791_ESV7500.1449	GACGTAGGGGGCAAGCGTTACCCGGAATTACTGGGCGTAAAGGGAGCGTAGGCGGGAGGTCAAGTCCGGTGTGAAAGTCCCTGGCTCAACCAGGGGATAGGGCTGGAAACTGACAATCTTGAGTACAGCAGAGGAAGAGGGAATTACCGGTGTAGGGGTGAAATCCGTAGAGACCGGTAGGAAGGCCAGTGGCGAAGGCGCTTTTCTGGGCTGTTACTGACGCTGAGGCTCGAAAGCCAGGGGAGCAAACCGGATTAGATACCCTAGTAGTCCGGCTGGCTGACTATCTC	0	0	0	0	0	0	0	0	0	37	0	0	0	0	0	0	11	1	17	37	1	1	0	0	1	9	0	0	37	0	0	8	17	0	0	0	0	0	0	14	1
489d6efbf5b2d6086526ad68514464c5	Bacteria	Patescibacteria	ABY1	Ca_Falkowbacteria	midas_f_5033	midas_g_5033	midas_s_5033_ESV6445.1440	GACGTAGGGGGCAAGCGTTACCCGGAATTACTGGGCGTAAAGGGAGCGTAGGCGGGAGGTCAAGTCCGGTGTGAAAGTCCCTGGCTCAACCAGGGGATAGGGCTGGAAACTGACAATCTTGAGTACAGCAGAGGAAGAGGGAATTACCGGTGTAGGGGTGAAATCCGTAGAGACCGGTAGGAAGGCCAGTGGCGAAGGCGCTTTTCTGGGCTGTTACTGACGCTGAGGCTCGAAAGCCAGGGGAGCAAACCGGATTAGAAACCCCAGTAGTCCGGCTGGCTGACTATCTC	3	0	24	33	0	3	22	3	3	0	3	0	3	0	21	0	3	2	2	0	2	2	0	3	6	31	3	0	3	3	3	2	15	3	3	3	3	3	3	2	2
490cff02f9210fcf1ed9feb9bfbeab6c	Bacteria	Firmicutes	Clostridia	Clostridiales	Ruminococcaceae	Fastidiosipila	midas_s_6851_ESV6851.1457	CACGTAGGGGGCAAGCGTTGTTCGGAATTATTGGGCGTAAAGGGCATGTAGGCGGTTTCGTAAGCCTGGTGTGAAATCCTGCAGCTTAACTGCAGAATTGCATTGGGTACTGCGAGACTTGAATCACAGAGGGGAAACTAGAATTCCAGGTGTAGGGGTGGAATCTGTAGATATCTGGAAGAATACCGGTGGCGAAGGCGGGTTTCTAGCTGATGATTGACGCTGAGGTGCGAAAGTGCGGGGAGCAAACAGGATTAGAAACCCTAGTAGTCCGGCTGGCTGACTATCTC	30	50	0	15	0	1	0	1	1	27	1	0	14	0	24	17	17	18	16	0	20	11	43	17	16	12	1	33	39	30	1	22	31	36	1	1	1	1	27	19	0
4915cb71539f3d0989944fb6ee65ed38	Bacteria	Firmicutes	Clostridia	Clostridiales	Syntrophomonadaceae	Syntrophomonas	midas_s_3971_ESV5718.1490	TACGGAGGATCCTAGTGTTATCCGGATTTATTGGGTTTAAAGGGAGCGTAGGCGGGAGGTCAAGTCAGCTGTGAAATGTATCTGCTTAACGGGTACACTGCAGTTGAAACTGGTTTTCTTGAGTGCGTAAGAGGCAGGCGGAATTCGTTGTGTAGCGGTGAAATGCTTAGATATGACGAGGAACTCCTATTGCGAAGGCAGCTTGCTGGGTCGTTACTGACGCTGATGCTCGAAGGTGCGGGGATCAAACAGGATTAGATACCCTAGTAGTCCGGCTGGCTGACTATCTC	1	0	57	1	0	1	0	1	1	0	1	0	1	0	1	0	1	1	1	0	1	1	0	1	1	1	1	0	1	1	1	1	1	1	1	1	1	1	1	1	1
4950d1de28b6d5aeb4ed1740fd025d8e	Archaea	Euryarchaeota	Methanomicrobia	Methanosarcinales	Methanosaetaceae	Methanothrix	midas_s_2347_ESV2347.1436	TACGGAGGGTGCGAGCGTTGTTCGGAATTATTGGGCGTAAAGGGCGCGTAGGCGGTTGTGTAAGTCAGATGTGAAATACTCCGGCTTAACCGGGGAACTGCGTTTGAAACTACACAGCTAGAGTACAGGAGAGGGAAATGGAATTCCCGGTGTAGAGGTGAAATTCGTAGATATCGGGAGGAACACCAGTGGCGAAGGCGATTTTCTGGCCTGATACTGACGCTGAGGCGCGAAAGCGTGGGGAGCAAACAGGATTAGAAACCCCTGTAGTCCGGCTGGCTGACTATCTC	2	2	2	2	2	2	2	2	2	2	2	2	2	2	2	2	7	11	7	2	0	4	2	2	0	0	2	2	2	2	2	0	0	2	2	2	2	2	2	11	0
4988b51635075ea76255603d4977f7fd	Bacteria	Cloacimonetes	Cloacimonadia	Cloacimonadales	Cloacimonadaceae	W5	midas_s_383_ESV8995.1477	TACAGAGGTCCCGAGCGTTGTTCGAATTCACTGGGCGTAAAGGGTGCGTAGGCGGTCGGATAAGTCTGACGTGAAATGCCGGAGCTCAACTCCGGAACGGCGTTGGAAACTATTCGGCTCGAGGATTGGAGGGGGGACTGGAATTCTCGGTGTAGCAGTGAAATGCGTAGATATCGAGAGGAACACCTGTGGCGAAGGCGAGTCCCTGGACAATTCCTGACGCTGAGGCACGAAAGCTAGGGGAGCAAACAGGATTAGAAACCCTTGTAGTCCGGCTGGCTGACTATCTC	0	45	29	17	0	0	0	0	62	0	0	0	33	0	0	0	17	16	11	0	17	3	0	0	21	22	0	0	0	0	0	12	15	0	0	0	0	0	0	3	3
49a3ab555a3613f702cc7b705ff18ab9	Bacteria	Bacteroidetes	Bacteroidia	Bacteroidales	Rikenellaceae	Rikenellaceae_RC9_gut_group	midas_s_3232_ESV7550.1446	TACGGAGGATGCGAGCGTTATCCGGATTTATTGGGTTTAAAGGGTGCGTAGGCTGTTTTGTAAGTCAGCGGTGAAAGACCGGGGCCCAACTCCGGAAGTGCCGTTGATACTGCATTGCTAGAGTTCCCCTGCCGTGGGAGGAATGAGTGGTGTAGCGGTGAAATGCATAGATATCACTCAGAACACCGATTGCGAAGGCATCTCACGAAGAGGCAACTGACGCTGAGGCACGAAAGCGTGGGGATCAAACAGGATTAGAAACCCCTGTAGTCCGGCTGGCTGACTATCTC	1	2	2	1	2	1	33	35	1	2	1	2	1	2	1	2	1	0	0	2	0	0	2	1	0	0	1	2	1	1	1	0	0	1	1	31	1	1	1	12	8
49c1f8542098ae8909856b906e29bc26	Bacteria	Firmicutes	Clostridia	Clostridiales	Ruminococcaceae	Ruminococcus_1	midas_s_815_ESV3271.1435	TACGGAGGGTGCAAGCGTTATTCGGAATTACTGGGTTTAAAGGGTGCGTAGGCGGTTAAATAAGTTGTCAGTGAAAGGCTACGGCTCAACTGTAGTAGTGCTGGCGATACTGTATAACTAAGAACATGGGAGGGGTACCTGGAATGTGTGGTGTAGCGGTGAAATGCGTAGATATCACACAGAACACCGGAGGCAAAGGCGGGGTACTAGACCATAGTTGACGCTGAGGCACGAAAGCGTGGGGATCAAACAGGATTAGAAACCCCTGTAGTCCGGCTGGCTGACTATCT	1	0	0	1	0	1	0	1	1	0	1	0	1	0	1	0	1	0	0	0	0	22	54	1	0	0	1	0	1	1	1	0	0	1	1	38	1	1	1	6	0
4a3452f012b5e1e6c5ae9c07cd46666b	Bacteria	Chloroflexi	Anaerolineae	Anaerolineales	Anaerolineaceae	Leptolinea	midas_s_825_ESV7626.1423	CACGTAGGAGGCAAACGTTATCCGGATTTACTGGGCGTAAAGCGCGTGTAGGTGGTTTGGTAAGTAGGGCGTGAAAGCTCCTGGCTCAACTGGGAGAGGACGTTCTAAACTGCCAAGCTTGAGGATGGTAGAGGGAGGTGGAATTCCGGGTGTAGCGGTGGAATGCGCAGATATCCGGAGGAACACCAGTGGCGAAGGCGGCCTCCTGGACCACTCCTGACACTCAGACGCGAAAGCTAGGGTAGCAAACGGGATTAGAAACCCTGGTAGTCCGGCTGGCTGACTATCTC	0	1	1	0	1	0	1	0	0	1	0	1	0	1	0	1	8	17	0	1	0	18	1	0	7	0	0	1	0	0	0	20	0	0	53	0	0	0	0	0	0
4a526f5dd65386c6fca4732640e99454	Bacteria	Proteobacteria	Deltaproteobacteria	Syntrophobacterales	Syntrophaceae	Smithella	midas_s_1067_ESV6253.1487	TACAGAGGTCCCGAGCGTTGTTCGAATTCACTGGGCGTAAAGGGTGCGTAGGCGGTCGGATAAGTCTGACGTGAAATGCCGGAGCTCAACTCCGGAACGGCGTTGGAAACTATTCGGCTCGAGGATTGGAGGGGGGACTGGAATTCTCGGTGTAGCAGTGAAATGCGTAGATATCGAGAGGAACACCTGTGGCGAAGGCGAGTCCCTGGACAATTCCTGACGCTGAGGCACGAAAGCTAGGGGAGCAAACAGGATTAGATACCCTAGTAGTCCGGCTGGCTGACTATCTC	0	2	2	0	51	0	2	43	0	2	0	2	0	40	0	2	0	5	5	54	14	10	86	59	19	30	0	2	0	0	35	17	18	27	0	43	15	26	39	27	36
4ac20383b5966e013579e6bd7c050d82	Bacteria	Bacteroidetes	Bacteroidia	Bacteroidales	Paludibacteraceae	midas_g_5907	midas_s_5907_ESV5907.1443	TACGGAGGATGCGAGCGTTATCCGGATTTATTGGGTTTAAAGGGTGCGTAGGCGGATTGATAAGTCAGTGGTGAAATTCTACAGCTTAACTGTAGACTTGCCGTTGATACTGTTAGTCTTGAGTGTGGTCAAGGCAGGCGGAATGTGTAATGTAGCGGTGAAATGCTTAGATATTACACAGAACACCGATTGCGAAGGCAGCTTGCTGGGTCATTACTGACGCTGATGCACGAAAGCGTGGGGATCAAACAGGATTAGATACCCTAGTAGTCCGGCTGGCTGACTATCTC	0	0	0	20	0	0	0	0	0	0	0	22	0	0	0	15	0	1	1	0	1	1	0	14	1	17	0	0	0	0	0	1	1	0	0	0	0	5	0	1	1
4afbf3f7789817978d67c4de4235a3d4	Bacteria	Cloacimonetes	Cloacimonadia	Cloacimonadales	Cloacimonadaceae	Ca_Cloacimonas	midas_s_301_ESV1145.1468	TACGGAGGATGCGAGCGTTATCCGGATTTATTGGGTTTAAAGGGTGCGTAGGCGGATTGATAAGTCAGTGGTGAAATTCTACAGCTTAACTGTAGACTTGCCGTTGATACTGTTGGTCTTGAGTGTGGTCAAGGCAGGCGGAATGTGTAATGTAGCGGTGAAATGCTTAGATATTACACAGAACACCGATTGCGAAGGCAGCTTGCTGGGTCATTACTGACGCTGATGCACGAAAGCGTGGGGATCAAACAGGATTAGAAACCCCAGTAGTCCGGCTGGCTGACTATCTC	64	50	27	60	27	52	29	44	39	19	34	3	40	10	31	1	19	33	33	0	38	28	0	28	33	26	6	64	77	68	31	48	20	6	6	28	6	6	6	27	34
4b45b093a405c716b2b11dce337120a7	Bacteria	WS1	midas_c_796	midas_o_796	midas_f_2296	midas_g_2296	midas_s_2296_ESV2296.1459	TACGGAGGGTGCAAGCGTTATTCGGAATTACTGGGTTTAAAGGGTGCGTAGGCGGTTAAATAAGTTGTCAGTGAAAGGCTACGGCTCAACTGTAGTAGTGCTGGCGATACTGTATAACTAAGGACATGGGAGGGGTACCTGGAATGTGTGGTGTAGCGGTGAAATGCGTAGATATCACACAGAACACCGGAGGCAAAGGCGGGGTACTAGACCATAGTTGACGCTGAGGCACGAAAGCGTGGGGATCAAACAGGATTAGAAACCCTAGTAGTCCGGCTGGCTGACTATCT	0	1	1	0	1	0	1	0	0	1	0	1	0	1	0	1	17	0	0	1	0	0	1	0	11	0	0	1	0	0	0	0	0	0	9	0	0	0	0	1	0
4b75d75896ed12964367b43f4c8036a6	Bacteria	Bacteroidetes	Bacteroidia	Bacteroidales	Bacteroidetes_vadinHA17	midas_g_410	midas_s_410_ESV9458.1448	TACGGGGGGTGCAAGCGTTGTTCGGAATTATTGGGCGTAAAGAGCGTGTAGGCGGCTGAGCAAGTCAGATGTGAAAGCCCCGGGCTTAACCCGGGAAGTGCATTTGAAACTGTTCGGCTTGAGTAAGGGAGAGGAAAGTGGAATTCCTGGTGTAGAGGTGAAATTCGTAGATATCAGGAGGAACACCGGCGGCGAAGGCGACTTTCTGGCCCTATACTGACGCTGAGACGCGAGAGCGTGGGTAGCAAACAGGATTAGATACCCCTGTAGTCCGGCTGGCTGACTATCTC	0	1	1	0	1	0	1	0	39	1	0	1	0	1	0	1	28	18	13	1	0	10	1	0	0	0	0	1	0	0	0	0	0	0	0	0	0	0	0	0	0
4b793180c36be3b909f6edce28aecf73	Bacteria	Bacteroidetes	Bacteroidia	Bacteroidales	Bacteroidales_UCG-001	midas_g_1138	midas_s_1138_ESV3024.1440	TACGGAGGGTGCAAGTGTTATTCGGAATCACTGGGCGTAAAGAGCACGTAGGCGGATAGGCAAGTCAGGTGTGAAAGCCCGGAGCTCAACTCCGGAATTGCATTTGATACTGCTTGTCTTGAGTGAGGTAGAGGGGGGTGGAATTCCCGGTGTAGAGGTGAAATTCGTAGATATCGGGAGGAACACCAGAGGCGAAGGCGACCCCCTGGGCCTCTACTGACGCTGAGGTGCGAAAGCGTGGGGAGCAAACAGGATTAGAAACCCCAGTAGTCCGGCTGGCTGACTATCTC	1	0	0	1	0	36	18	1	1	0	1	0	44	0	1	0	1	0	0	0	0	0	0	1	11	0	1	0	1	1	1	0	7	1	1	1	1	1	1	0	12
4bae41dfcd1cde80c37d5c0eee367e35	Bacteria	Proteobacteria	Deltaproteobacteria	Syntrophobacterales	Syntrophaceae	midas_g_134	midas_s_134_ESV134.1492	TACGGAGGGTGCAAGTGTTATTCGGAATCACTGGGCGTAAAGAGCACGTAGGCGGATAGGCAAGTCAGGTGTGAAAGCCCGGAGCTCAACTCCGGAATTGCATTTGATACTGCTTGTCTTGAGTGAGGTAGAGGGGGGTGGAATTCCCGGTGTAGAGGTGAAATTCGTAGATATCGGGAGGAACACCAGAGGCGAAGGCGACCCCCTGGGCCTCTACTGACGCTGAGGTGCGAAAGCGTGGGGAGCAAACAGGATTAGAAACCCTAGTAGTCCGGCTGGCTGACTATCTC	0	0	0	0	0	0	0	0	0	0	0	0	0	0	0	0	0	9	0	39	0	0	0	0	0	0	0	0	0	0	0	0	0	0	0	0	0	0	0	6	0
4bb428291e6becd84162b84a79765f8b	Archaea	Euryarchaeota	Methanomicrobia	Methanomicrobiales	Methanospirillaceae	Methanospirillum	midas_s_2576_ESV2765.1431	TACGTAGGGAGCGAGCGTTGTCCGGAATTACTGGGTGTAAAGGGAGCGTAGGCGGGAGTGCAAGTCAGATGTGAAATACATGGGCTCAACCCATGGGCTGCATTTGAAACTGCATTTCTTGAGTGAAGTAGAGGTAAGCGGAATTCCTGGTGTAGCGGTGAAATGCGTAGATATCAGGAGGAACACCGGTGGCGAAGGCGGCTTACTGGGCTTTTACTGACGCTGAGGCTCGAAAGCGTGGGGAGCAAACAGGATTAGAAACCCCAGTAGTCCGGCTGGCTGACTATCTC	1	1	1	13	1	1	1	1	1	1	1	1	1	1	1	1	34	0	36	1	0	40	1	1	0	0	1	1	1	1	1	0	0	1	1	1	1	1	1	0	0
4c1f2a4f5e136a42c3f89fa1f51e604b	Bacteria	Chloroflexi	Anaerolineae	Anaerolineales	Anaerolineaceae	Flexilinea	midas_s_7001_ESV7001.1454	TACCGGCAGCTCAAGTGGTAGCCGCGATTATTGGGCCTAAAACGTTCGTAGCCGGATAAGTAAGTCTTTGGTTAAATCCTGCGACTCAACCGTGGGAATTCTAGAGATACTGCTTGTCTTGAGACCGGGAGAGGTTGGAGGTACTCCTAGGGTAGGGGTGAAATCCTGTAATCCTAGGGGGACCACCTGTGGCGAAGGCGTCCAACTGGAACGGGTCTGACGGTGAGGGACGAAACCTAGGGGAGCGAGCCGGATTAGATACCCCAGTAGTCCGGCTGGCTGACTATCTC	2	0	0	14	0	2	0	2	2	0	2	0	2	0	41	32	17	11	19	0	8	10	0	2	6	15	77	0	2	2	2	5	24	2	2	2	2	2	2	5	12
4c526cbe788b7ab681ead67c2eeedbf4	Bacteria	Firmicutes	Clostridia	DTU014	midas_f_148	midas_g_515	midas_s_1102_ESV8919.1455	TACGTAGGGTGCAAGCGTTAATCGGAATTACTGGGCGTAAAGCGTGCGCAGGCGGTTTTGTAAGACAGTGGTGAAATCCCCGGGCTCAACCTGGGAACTGCCATTGTGACTGCAAGGCTAGAGTGCGGCAGAGGGGGATGGAATTCCGCGTGTAGCAGTGAAATGCGTAGATATGCGGAGGAACACCGATGGCGAAGGCAATCCCCTGGGCCTGCACTGACGCTCATGCACGAAAGCGTGGGGAGCAAACAGGATTAGAAACCCTAGTAGTCCGGCTGGCTGACTATCTC	1	4	4	1	4	1	4	1	1	4	1	4	48	4	1	4	1	13	7	4	15	4	4	1	8	2	1	4	1	1	36	0	0	1	1	1	35	1	1	0	21
4c5bd344bb9dda605979919d93979668	Bacteria	Proteobacteria	Deltaproteobacteria	Syntrophobacterales	Syntrophaceae	Smithella	midas_s_552_ESV1241.1487	TACGGAGGATCCGAGCGTTATCCGGATTTACTGGGTTTAAAGGGTGCGTAGGCGGGTGGCTCAGTCGGCGGTGAAATGCAGCGGCTCAACCGTTGCCCTGCCGTCGAAACTGGCCGCCTTGAATTCGGTCGAGGCCGGCGGAATGCGCGGTGTAGCGGTGAAATGCTTAGATATCGCGCGGAACGCCGATTGCGGAGGCAGCTGGCTGGACCGAGATTGACGCTGATGCACGACAGCGTGGGGATCGAACAGGATTAGAAACCCCTGTAGTCCGGCTGGCTGACTATCTC	2	0	13	2	0	2	0	2	2	0	2	0	2	0	2	0	2	1	16	0	1	1	0	2	1	1	2	0	2	2	2	1	1	2	2	2	2	2	2	1	15
4c5c1a73ebe06bd4a6a09ff7e008622d	Bacteria	Synergistetes	Synergistia	Synergistales	Synergistaceae	midas_g_249	midas_s_249_ESV8548.1441	TACATAGGGGGCTAGCTTTGTCCGGAATTACTGGGCGTAAAGGGTGCGTAGGTGGCAATGTATGTTGGAAGTGTAATCCCTCGGGCTTAACTCAGGGGCTGCTTCCAAAACTGCATTACTTGAGTGTCGGAGAGGAAAACGGAATTCCTAGTGTAGCGGTGAAATGCTCAGATATTAGGAGGAACACCAGAGGCGAAGGCGGTTTTCTGGACGACAACTGACGCTGAGGCACGAAAGCGTGGGGAGCGATTGGGATTAGAAACCCTTGTAGTCCGGCTGGCTGACTATCT	0	2	2	0	2	0	2	21	0	2	0	2	0	2	0	2	0	0	0	2	22	0	2	0	0	20	0	2	0	0	0	18	0	0	6	0	0	0	0	0	0
4c5eef348632a8b86cca370dff498d2f	Bacteria	Firmicutes	Clostridia	Clostridiales	Christensenellaceae	Christensenellaceae_R-7_group	midas_s_2629_ESV2629.1440	TACGGAGGATGCGAGCGTTATCCGGATTTATTGGGTTTAAAGGGTGCGTAGGCGGATTGATAAGTCAGTGGTGAAATTCTACAGCTTAACTGTAGACTTGCCGTTGATACTGTTGGTCTTGAGTGTGGTCAAGGCAGGCGGAATGTGTAATGTAGCGGTGAAATGCTTAGATATTACACAGAACACCGATTGCGAAGGCAGCTTGCTGGGTCATTACTGACGCTGATGCACGAAAGCGTGGGGATCAAACAGGATTAGAAACCCTAGTAGTCCGGCTGGCTGACTATCTC	0	4	4	0	4	0	4	0	0	4	0	4	0	4	0	4	0	0	2	4	20	20	4	0	13	0	0	4	0	0	0	0	0	60	0	0	0	0	0	23	0
4c890eab44d12ab73632d7b0901d8e89	Bacteria	Proteobacteria	Deltaproteobacteria	midas_o_41	Syntrophorhabdaceae	Syntrophorhabdus	midas_s_41_ESV942.1482	AACGTAGGAGACGAGCGTTATCCGGATTTACTGGGCGTAAAGAGCGTGTAGGAGGCAATACAAGTTGGATGTAAAAGCTCTCGGCTAAACTGAGAGAGGACGTTCAAGACTGTAGAGCTAGAGGAAGGCAGAGGTAGATGGAACTCCGGGAGTAGTGGTGAAATGCGTAGATATCCGGAAGAACACCAGAGGCGAAAGCGATCTACTGGGCCTTAACAGACACTGAGACGCGAAAGCCAGGGTAGCAAACGGGATTAGAAACCCTGGTAGTCCGGCTGGCTGACTATCTC	71	75	0	3	0	3	40	72	3	0	3	0	36	0	3	0	3	9	22	0	9	24	0	49	9	9	3	53	19	50	3	21	9	3	40	3	3	3	3	9	9
4d1d6074c6f7c090be9b83cec659dd23	Bacteria	Bacteroidetes	Bacteroidia	Bacteroidales	Rikenellaceae	DMER64	midas_s_82_ESV82.1446	AACGTAGGAGACGAGCGTTATCCGGATTTACTGGGCGTAAAGAGCGTGTAGGAGGCAATACAAGTTGGATGTAAAAGCTCTCGGCTAAACTGAGAGAGGACGTTCAAGACTGTAGAGCTAGAGGAAGGCAGAGGTAGATGGAACTCCGGGAGTAGTGGTGAAATGCGTAGATATCCGGAAGAACACCAGAGGCGAAAGCGATCTACTGGGCCTTAACAGACACTGAGACGCGAAAGCCAGGGTAGCAAACGGGATTAGATACCCCAGTAGTCCGGCTGGCTGACTATCTC	34	16	37	33	70	25	40	42	32	17	94	90	45	0	32	29	39	24	33	88	35	28	31	34	41	48	35	20	41	40	28	32	43	7	7	34	32	40	54	15	39
4d29cb0994882c3a95507a70cccbb87b	Archaea	Euryarchaeota	Methanomicrobia	Methanomicrobiales	Methanomicrobiaceae	Methanoculleus	Methanoculleus_bourgensis_ESV8501.1432	TACGTAGGCCCCGAGCGTTATCCGGATTTATTGGGCGTAAAGGGTGCGTAGGTGGTTTATTGCATCCTTGGTTAAAGCTTCAAGCTCAACTTGGAGAATGCCAAGGAGATGAATAAACTAGAAAGTATCAGAGGTGGCTGGAACTGCCAGTGTAGGGGTGATATCCGTTGATATTGGCAGGAACGCCAGAGGTGAAAACGAGCCACTGGGATATCTTTGACACTGAGGCACGAAAGTGTGGGGAGCAAAAAGGATTAGAAACCCTAGTAGTCCGGCTGGCTGACTATCTC	0	1	1	0	1	0	1	0	0	1	0	1	0	1	0	1	0	0	0	1	0	0	1	0	0	23	0	1	0	0	0	0	0	0	0	0	0	0	0	0	6
4d5415ee5f17868f283a6a308db44300	Bacteria	Synergistetes	Synergistia	Synergistales	Synergistaceae	midas_g_5426	midas_s_5426_ESV7175.1443	TACGGAGGATGCAAGCGTTATCCGGATTTATTGGGTTTAAAGGGTGCGTAGGTGGGCTTATAAGTCAGCGGTGAAATCCCCCGGCTCAACCAGGGAATTGCCGTTGATACTGTTAGCCTTGAGTACAGTTGAAGTGGGCGGAATGTAGCATGTAGCGGTGAAATGCATAGATATGCTACAGAACACCAATAGCGAAGGCAGCTCACTAAGTTGTAACTGACACTAATGCACGAAAGCGTGGGGATCAAACAGGATTAGAAACCCTGGTAGTCCGGCTGGCTGACTATCTC	1	2	2	1	2	1	2	1	1	2	1	2	1	2	1	2	1	0	0	2	0	0	2	1	0	0	1	2	1	1	1	0	0	1	1	1	1	1	1	0	0
4d9802177f26869f62ad188b93dc9581	Bacteria	Bacteroidetes	Bacteroidia	Bacteroidales	M2PB4-65_termite_group	midas_g_3141	midas_s_3141_ESV6299.1444	TACATAGGGGGCGAGCGTTATCCGGAATTATTGGGCGTAAAGGGTACGTAGGCGGGCCTGCAAGTCTGATTTGAAAGCACACGGCTTAACCGTGTGAGGTAATTAGAAACTACGAGTCTAGAGAGTGGTAGAGGTAAATGGAATTCCAAGTGGAGCGGTGAAATGCGTAGAGATTTGGAGGAACACCAGTGGCGAAGGCGGTTTACTGGGCCACATCTGACGCTGATGTACGAAAGCGTGGGGAGCAAACAGGATTAGAAACCCTAGTAGTCCGGCTGGCTGACTATCTC	2	2	2	2	2	2	2	2	2	2	2	2	2	2	2	2	2	24	18	7	0	0	2	2	0	0	2	2	2	2	2	0	0	2	2	2	2	2	2	0	16
4e1f059b50d0b3f4b4d205c018e4b373	Bacteria	Planctomycetes	Pla3_lineage	midas_o_485	midas_f_485	midas_g_485	midas_s_485_ESV485.1492	TACGTAGGGGGCGAGCGTTGTCCAGAGTTACTGGGCGTAAAGAGCGTGTAGGCGGTTGAAAAAGTCAGGTGTGAAATTCTTCGGCTCAACCGAGGGACTGCGCTTGAAACTTTTCGACTGGAGTTTGGGAGGGGCAACCGGAATTCCTGGTGTAACGGTGAAATGTGTAGATATCAGGAGGAACACCCGTGGCGAAGGCGGGTTGCTGGACCAAAACTGACGCTGAGACGCGAAAGCGTGGGTAGCAAACAGGATTAGAAACCCTAGTAGTCCGGCTGGCTGACTATCTC	67	42	0	0	0	0	0	0	80	0	0	0	29	49	63	71	0	7	7	0	13	12	53	0	13	7	0	0	0	0	0	7	7	0	0	0	0	0	0	21	7
4e5bda37a1d423b54bf7d19bafb451a3	Bacteria	Firmicutes	Clostridia	Clostridiales	Ruminococcaceae	Fastidiosipila	midas_s_6851_ESV6851.1457	CACGGGGGTTGCAAGCGTTGTCCGGAATTACTAGGCGTAAAGTGCAGGTAGGCGGATAGATAAGTTTAAGGTTAAAGGCTACGGCTTACCCGTAGTAAGGCGTTAGATACTGTTTATCTGGAATGCGGTTGAGGGAGACAGAATTCCTGGTGTAGCGGTGGAATGCGCAGAGATCAGGAGGAATACCGAAGGCGAAGGCAGTCTTCTAAGCCGTAATTGACGCTAAACTGCGAAGGTGTGGGTATCAAACAGGATTAGAAACCCTAGTAGTCCGGCTGGCTGACTATCTC	0	5	5	9	5	0	5	32	0	5	0	5	10	5	43	5	17	19	10	25	17	9	19	10	25	13	17	5	24	40	0	9	32	0	0	0	12	0	0	3	0
4e642d4107e753008274533b0735fe7d	Bacteria	Bacteroidetes	Bacteroidia	Bacteroidales	Prolixibacteraceae	midas_g_12	midas_s_12_ESV12.1439	CACGGGGGTTGCGAGCGTTGTCCGGAATTACTAGGCGTAAAGGGCAGGTAGGCGGATCTACGAGTTTTTTGTTAAAGGCTACGGCTCAACTGTAGTAGAGCAGGAGATACTGTAGGTCTGGAATGCGGTAGGGGAAGACAGAATTCCTGGTGTAGCGGTGGAATGCGCAGAGATCAGGAGGAATACCGAAGGCGAAGGCAGTCTTCTAGGCCGTAATTGACGCTTAACTGCGAAGGTGTGGGGATCAAACAGGATTAGATACCCCTGTAGTCCGGCTGGCTGACTATCTC	74	58	51	35	41	67	54	64	86	42	57	58	72	44	68	39	48	50	80	55	62	56	33	73	43	12	60	57	89	99	101	57	12	12	41	34	12	12	12	38	53
4e950a2b14c14b8115cbfb1b21e96a25	Bacteria	Verrucomicrobia	Verrucomicrobiae	Pedosphaerales	Pedosphaeraceae	midas_g_3750	midas_s_3750_ESV3750.1473	TACGTAGGGGGCGAGCGTTATCCGGAATTATTGGGCGTAAAGGGCGAGTAGGCGGTCTGTTAAGTCAGGTGTGAAATTTCAGGGCTCAACCCTGAAACTGCGCTTGAAACTGGCAGGCTAGAGGACAGGAGAGGGAAGTGGAATTCCCGGTGTAGCGGTGGAATGCGTAGATATCGGGAGGAACACCAGTGGCGAAGGCGGCTTCCTGGACTGTACCTGACGCTGAGGAGCGAAAGCTGGGGGAGCAAACAGGATTAGAAACCCCTGTAGTCCGGCTGGCTGACTATCTC	0	1	1	0	1	0	1	0	0	1	0	1	0	1	0	1	0	0	0	1	0	0	1	0	0	0	0	1	0	0	0	0	0	0	0	0	0	0	0	0	16
4ecf961969e33b38076252e30620eee4	Bacteria	Bacteroidetes	Bacteroidia	Sphingobacteriales	ST-12K33	midas_g_22	midas_s_22_ESV22.1445	CACGTAGGAGGCGAACGTTATCCGGATTTACTGGGCGTAAAGCGCGTGTAGGTGGTTTGGTAAGTAGGGCGTGAAAGCTCCCGGCTCAACTGGGAGAGGCCGTTCTAAACTGCCAAGCTAGAGGATGGTAGAGGGAGGTGGAATTCCGGGTGTAGCGGTGGAATGCGCAGATATCCGGAGGAACACCAGTGGCGAAGGCGGCCTCCTGGGCCACTCCTGACACTCAGACGCGAAAGCTAGGGTAGCAAACGGGATTAGAAACCCCTGTAGTCCGGCTGGCTGACTATCTC	0	0	76	19	0	23	0	0	0	0	0	36	31	0	53	52	0	13	20	80	8	12	0	0	8	27	0	0	0	0	0	14	8	0	0	0	0	0	0	8	14
4f48daa0588320401aff509cff89d95b	Bacteria	Firmicutes	Clostridia	Clostridiales	Gracilibacteraceae	Gracilibacter	midas_s_669_ESV2298.1443	CACGGGGGGTGCAAGCGTTGTTCGGAATCATTGGGCGTAAAGAGCGTGTAGGCGGCCAGGCAAGTCAGATGTGAAAGCCCTGGGCTTAACCCAGGAAGTGCATTTGAAACTGCTTGGCTAGAGTAAGGGAGAGGAAAGTGGAATTCCTGGTGTAGAGGTGAAATTCGTAGATATCAGGAGGAACACCGGTGGCGAAGGCGACTTTCTGGCCCTATACTGACGCTCAGGCGCGAAAGCGTGGGGAGCAAACAGGATTAGATACCCTAGTAGTCCGGCTGGCTGACTATCTC	3	45	58	3	0	3	0	3	3	0	3	0	3	0	3	0	3	0	0	0	0	0	0	3	10	0	3	0	3	3	3	0	0	3	3	3	3	3	3	21	38
4f61fb49c89a77bc735c496984430b41	Bacteria	Spirochaetes	Spirochaetia	Spirochaetales	Spirochaetaceae	Treponema_2	midas_s_6261_ESV6927.1466	TACGTAGGGTGCAAGCGTTGTCCGGAATTATTGGGCGTAAAGAGCTCGTAGGCGGCTTGTCGCGTCTGCTGTGAAAACCCGGAGCTCAACTCCGGGCCTGCAGTGGGTACGGGCAGGCTAGAGTGCGGTAGGGGAGATTGGAATTCCTGGTGTAGCGGTGGAATGCGCAGATATCAGGAGGAACACCGATGGCGAAGGCAGATCTCTGGGCCGCTACTGACGCTGAGGAGCGAAAGCATGGGGAGCGAACAGGATTAGAAACCCCAGTAGTCCGGCTGGCTGACTATCTC	0	0	0	0	0	0	0	0	48	0	0	0	0	0	0	0	14	1	1	40	1	8	0	0	1	1	0	0	0	0	0	1	1	0	0	0	0	68	0	1	21
4fe6b5d1d1d2f1113f3ea810bf036ecc	Bacteria	Firmicutes	Clostridia	DTU014	midas_f_148	midas_g_515	midas_s_1315_ESV9069.1457	TACGGAGGGTGCGAGCGTTGTTCGGAATTATTGGGCGTAAAGGGCGCGTAGGCGGTTGTGTAAGTCAGATGTGAAATACTCCGGCTTAACCGGGGAACTGCGTTTGAAACTACACAGCTAGAGTACAGGAGAGGGAAATGGAATTCCCGGTGTAGAGGTGAAATTCGTAGATATCGGGAGGAACACCAGTGGCGAAGGCGATTTTCTGGCCTGATACTGACGCTGAGGCGCGAAAGCGTGGGGAGCAAACAGGATTAGAAACCCTTGTAGTCCGGCTGGCTGACTATCTC	0	1	1	0	1	0	1	0	0	1	0	1	0	1	0	1	15	0	0	1	0	0	1	0	0	0	0	1	0	0	0	0	0	0	0	0	0	0	0	0	0
4ff974cb59090db1a4f5112b946f7b2e	Bacteria	Bacteroidetes	Bacteroidia	Bacteroidales	Rikenellaceae	midas_g_141	midas_s_141_ESV141.1451	AACGTAGGAGACGAGCGTTATCCGGATTTACTGGGCGTAAAGAGCGTGTAGGAGGCAATACAAGTTGGATGTAAAAGCTCTCGGCTAAACTGAGAGAGGACGTTCAAGACTGTAGAGCTAGAGGAAGGCAGAGGTAGATGGAACTCCGGGAGTAGTGGTGAAATGCGTAGATATCCGGAAGAACACCAGAGGCGAAAGCGATCTACTGGGCCTTAACAGACACTGAGACGCGAAAGCCAGGGTAGCAAACGGGATTAGATACCCCGGTAGTCCGGCTGGCTGACTATCTC	47	1	1	1	1	1	1	1	1	1	41	1	1	43	1	35	1	5	0	1	1	7	1	1	0	0	1	1	1	1	1	0	0	37	1	30	1	1	1	19	13
5017d74b5efafb917cf7a19bfc2daa41	Bacteria	Proteobacteria	Deltaproteobacteria	SAR324_cladeMarine_group_B	midas_f_995	midas_g_995	midas_s_995_ESV1874.1483	TACGTAGGGTGCGAGCGTTAATCGGAATTACTGGGCGTAAAGCGTGCGCAGGCGGTTTGGTAAGTCAGATGTGAAATCCCCGGGCTCAACCTGGGAACTGCATTTGAGACTGCCAAGCTGGAGTTTGGCAGAGGGGGGTGGAATTCCACGTGTAGCAGTGAAATGCGTAGAGATGTGGAGGAACACCGATGGCGAAGGCAGCCCCCTGGGCCAATACTGACGCTCATGCACGAAAGCGTGGGGAGCAAACAGGATTAGAAACCCCAGTAGTCCGGCTGGCTGACTATCTC	0	0	25	0	0	0	0	0	0	0	0	0	0	0	0	0	0	1	1	0	1	1	0	0	1	1	0	0	0	0	0	1	1	0	0	0	0	0	0	1	1
5023dded7daf8e92e19ccb50fc65404e	Bacteria	Proteobacteria	Deltaproteobacteria	SAR324_cladeMarine_group_B	midas_f_995	midas_g_995	midas_s_995_ESV1874.1483	TACGGAGGATCCGAGCGTTATCCGGATTTATTGGGTTTAAAGGGTGCGCAGGCGGCATGTTAAGTCGGCGGTGAAATTTTGCAGCTCAACTGTAAAAGAGCCTTCGAAACTGGCAAGCTTGAGTGTGGATGAAGTAGGCGGAATTTGTGGTGTAGCGGTGAAATGCATAGATATCACAAAGAACACCGATTGCGCAGGCAGCTTACTAAACCATAACTGACGCTCATGCACGAAGGCGTGGGGATCAAACAGGATTAGATACCCTAGTAGTCCGGCTGGCTGACTATCTC	1	27	0	1	0	1	0	1	1	0	1	0	1	0	1	0	1	21	24	0	0	7	0	1	0	0	12	0	1	1	20	0	0	1	1	1	1	1	1	13	11
502b8f609de37f59875106df284ed0cc	Bacteria	Fusobacteria	Fusobacteriia	Fusobacteriales	Leptotrichiaceae	Leptotrichia	midas_s_2907_ESV5576.1435	CACGTAGGGGACGAGCGTTGTCCGGAATTACTGGGCGTAAAGGGCGCGCAGGCTGTGCGTCGAGTCGGCTGTTGAAAGGCGGGGCTCAACCCCGCGAAGCGGTCGAGACCGGCGTGCTGGAGTACTGCAGAGGCAGGCGGAATTCCCGGTGTAGCGGTGAAATGCGTAGATATCGGGAAGAACACCGGTGGCGAAGGCGGCCTGCTGGGCAGTAACTGACGCTGAGGCGCGAGAGCCAGGGTAGCGAACGGGATTAGAAACCCCAGTAGTCCGGCTGGCTGACTATCTCG	0	0	0	0	0	18	0	0	0	0	0	0	0	0	0	18	0	1	1	26	1	1	0	0	1	1	0	0	0	0	0	1	1	0	0	0	0	0	0	1	1
506b7602a91bc524fc3a1d3d028f9f1a	Bacteria	Proteobacteria	Deltaproteobacteria	Syntrophobacterales	Syntrophaceae	Syntrophus	midas_s_2682_ESV2682.1486	CACGGGGGGTGCAAGCGTTGTTCGGAATCATTGGGCGTAAAGAGCGTGTAGGCGGCCAGGCAAGTCAGATGTGAAAGCCCTGGGCTTAACCCAGGAAGTGCATTTGAAACTGCTTGGCTAGAGTAAGGGAGAGGAAAGTGGAATTCCTGGTGTAGAGGTGAAATTCGTAGATATCAGGAGGAACACCGGTGGCGAAGGCGACTTTCTGGCCCTATACTGACGCTCAGGCGCGAAAGCGTGGGGAGCAAACAGGATTAGAAACCCCTGTAGTCCGGCTGGCTGACTATCTC	0	1	1	0	1	0	1	0	0	1	6	1	0	1	0	1	0	0	0	1	0	12	1	0	0	0	0	1	0	0	0	0	15	0	0	0	11	0	0	0	0
50a12b44d1b6094126322682195b9c2d	Bacteria	Bacteroidetes	Bacteroidia	Bacteroidales	Bacteroidetes_vadinHA17	midas_g_326	midas_s_326_ESV326.1448	TACGGGGGGTGCAAGCGTTGTTCGGAATTATTGGGCGTAAAGAGCGTGTAGGCGGCTGAGCAAGTCAGATGTGAAAGCCCCGGGCTTAACCCGGGAAGTGCATTTGAAACTGTTCGGCTTGAGTAAGGGAGAGGAAAGTGGAATTCCTGGTGTAGAGGTGAAATTCGTAGATATCAGGAGGAACACCGGCGGCGAAGGCGACTTTCTGGCCCTATACTGACGCTGAGACGCGAGAGCGTGGGTAGCAAACAGGATTAGATACCCTTGTAGTCCGGCTGGCTGACTATCTC	2	0	0	2	0	50	0	2	2	0	2	0	2	54	2	0	2	11	22	0	21	1	17	2	1	1	2	0	2	2	2	1	1	2	2	2	2	2	2	1	1
50da09c8b4bc8f37e23dde3147b6dc77	Bacteria	Spirochaetes	Leptospirae	Leptospirales	Leptospiraceae	RBG-16-49-21	midas_s_3702_ESV3702.1472	TACATAGGGGGCGAGCGTTATCCGGAATTATTGGGCGTAAAGGGTACGTAGGCGGGTCTGCAAGTCTGATTTGAAAGCACACGGCTTAACCGTGTGAGGTAATTAGAAACTACGGGTCTAGAGAGTGGTAGAGGTAAATGGAATTCCAAGTGGAGCGGTGGAATGCGTAGAGATTTGGAGGAACACCAGTGGCGAAGGCGGTTTACTGGGCCACATCTGACGCTAATGTACGAAAGCGTGGGGAGCAAACAGGATTAGAAACCCTAGTAGTCCGGCTGGCTGACTATCTC	0	1	1	0	1	0	1	0	0	1	0	1	15	1	0	1	0	0	0	1	0	0	1	0	0	0	0	1	0	0	0	0	0	0	0	0	0	0	0	0	0
51058d7d9c435cfb6d4a69fb60412686	Bacteria	Firmicutes	Clostridia	Clostridiales	Christensenellaceae	Christensenellaceae_R-7_group	midas_s_240_ESV9115.1446	TACGGAGGATCCGAGCGTTATCCGGATTTACTGGGTTTAAAGGGTGCGTAGGCGGGTGGCTCAGTCGGCGGTGAAATGCAGCGGCTCAACCGTTGCCCTGCCGTCGAAACTGGCCGCCTTGAATTCGGTCGAGGCCGGCGGAATGCGCGGTGTAGCGGTGAAATGCTTAGATATCGCGCGGAACGCCGATTGCGGAGGCAGCTGGCTGGACCGAGATTGACGCTGATGCACGACAGCGTGGGGATCGAACAGGATTAGATACCCTTGTAGTCCGGCTGGCTGACTATCTC	3	0	0	3	0	3	0	3	3	0	3	0	3	0	3	54	3	0	0	0	21	0	0	3	0	0	3	0	3	3	3	0	0	3	3	3	3	47	3	0	0
512d36ba0a03978fe6a1643c722cb4f6	Bacteria	Bacteroidetes	Bacteroidia	Bacteroidales	Prolixibacteraceae	midas_g_12	midas_s_12_ESV12.1439	TACGAGTGGCGCAAGCGTTGTTCGGATTCACTGGGCATAAAGCGCGCGTAGGCGGTGCTGTAAGTCGGTTGTGAAAGCCCCCGGCTCAACCGGGGAATCGCAGTCGAAACTGCAGTGCTAGAGTCTGGAAGGGGGGAGTGGAATTCCTGGTGGAGCGGTGAAATGCGTAGATATCAGGAGGAACGCCGGTGGCGAAGGCGACTCTCTGGTCCAGTACTGACGCTCAGAGCGCGAAAGCTAGGGGAGCAAACAGGATTAGATACCCCAGTAGTCCGGCTGGCTGACTATCT	53	46	36	33	29	56	28	49	71	35	54	45	59	34	51	21	51	41	68	49	40	43	30	56	25	4	80	36	63	68	72	49	16	74	76	23	32	11	11	18	26
51e9583f15ffda39d246f782e3f6af99	Bacteria	Verrucomicrobia	Verrucomicrobiae	Pedosphaerales	Pedosphaeraceae	midas_g_3750	midas_s_3750_ESV3750.1473	TACAGAGACTGCAAGCGTTATTCGGATTCACTGGGCGTAAAGGGTGCGCAGGCGGCCGTGTGTGTTAGGCGTGAAAGCCCGAGGCTCAACCTCGGAATTGCACCTAAAACTACACGGCTAGAGTACTGGAGAGGGTAGCGGAATTCACGGTGTAGCAGTGAAATGCGTAGATATCGTGAGGAACACCAATGGCGAAGGCAGCTACCTGGACAGTAACTGACGCTCAGGCACGAAAGCGTGGGGAGCAAAAGGGATTAGAAACCCTAGTAGTCCGGCTGGCTGACTATCTC	3	1	1	3	1	3	1	3	3	38	3	1	3	1	3	1	28	16	0	1	0	0	1	3	13	0	29	1	3	3	3	0	0	3	3	3	3	3	3	13	0
523188578b5b9aac168762076e4bccb7	Bacteria	Bacteroidetes	Bacteroidia	Bacteroidales	Marinilabiliaceae	midas_g_2026	midas_s_2026_ESV7142.1445	TACGGAGGATGCAAGCGTTATCCGGATTTATTGGGTTTAAAGGGTGCGTAGGCGGATATGTAAGTCAGCGGTGAAACTCACAGGCTCAACCTGTGCCGTGCCGTTGAAACTGTGTATCTGGAATGCGGATGCTGTGGGAGGAATGTGTAGTGTAGCGGTGAAATGCATAGATATTACACAGAACACCGATTGCGAAGGCATCTCACAAAGCCGTTATTGACGCTGAGGCACGAAAGTGTGGGGATCAAACAGGATTAGAAACCCTTGTAGTCCGGCTGGCTGACTATCTC	0	1	1	0	1	0	21	0	24	1	0	1	24	1	0	1	0	1	1	1	1	1	1	0	1	1	0	1	0	0	39	1	1	0	36	0	0	0	0	1	1
523af9c044fa6704882466f5236d3300	Bacteria	Bacteroidetes	Bacteroidia	Bacteroidales	Paludibacteraceae	midas_g_6784	midas_s_7422_ESV7849.1457	TACGGAGGATCCGAGCGTTATCCGGATTTACTGGGTTTAAAGGGTGCGTAGGCGGGTGGCTCAGTCGGCGGTGAAATGCAGCGGCTCAACCGTTGCCCTGCCGTCGAAACTGGCCGCCTTGAATTCGGTCGAGGCCGGCGGAATGCGCGGTGTAGCGGTGAAATGCTTAGATATCGCGCGGAACGCCGATTGCGGAGGCAGCTGGCTGGACCGAGATTGACGCTGATGCACGACAGCGTGGGGATCGAACAGGATTAGATACCCCTGTAGTCCGGCTGGCTGACTATCTC	0	0	0	0	0	0	0	0	0	0	0	0	0	0	26	0	0	0	0	29	26	0	0	0	0	0	0	0	5	6	13	0	0	0	24	0	23	0	0	0	0
526d110bf71c0ba2a524f5851ec1d739	Bacteria	Marinimicrobia_SAR406_clade	midas_c_2712	midas_o_2712	midas_f_2712	midas_g_2712	midas_s_2712_ESV2712.1493	TACGTAGGGGGCGAGCGTTATCCGGAATTATTGGGCGTAAAGGGCGAGTAGGCGGTCTGTTAAGTCAGGTGTGAAATTTCAGGGCTCAACCCTGAAACTGCGCTTGAAACTGGCAGGCTAGAGGACAGGAGAGGGAAGTGGAATTCCCGGTGTAGCGGTGGAATGCGTAGATATCGGGAGGAACACCAGTGGCGAAGGCGGCTTCCTGGACTGTACCTGACGCTGAGGAGCGAAAGCTGGGGGAGCAAACAGGATTAGATACCCCAGTAGTCCGGCTGGCTGACTATCTC	0	0	0	0	0	0	0	0	0	0	0	0	0	0	0	0	0	0	0	0	0	0	0	0	0	0	28	0	74	0	0	0	18	0	0	0	41	0	0	3	32
53bd2df54899997d03aa6ba072376a98	Bacteria	Bacteroidetes	Bacteroidia	Bacteroidales	Dysgonomonadaceae	Proteiniphilum	midas_s_738_ESV2490.1451	TACGTAGGTGGCGAGCGTTGTCCGGAATTACTGGGCGTAAAGGGCGCGTAGGCGGCTTTTTAAGTTAGATGTGAAAACCCGGGGCTTAACTCCGGGCGTGCATTTAAAACTGGAGAGCTTGAGTGCAGGAGAGGTAAGTGGAATTCCTAGTGTAGCGGTGAAATGCGTAGATATTAGGAGGAACACCAGTGGCGAAGGCGACTTACTGGACTGTAACTGACGCTGAGGCGCGAAAGCGTGGGGAGCAAACAGGATTAGAAACCCTAGTAGTCCGGCTGGCTGACTATCTC	2	47	0	32	0	2	0	2	2	0	2	0	2	0	2	0	31	3	5	0	0	0	0	2	0	0	2	0	2	2	2	17	0	2	2	2	2	2	2	0	0
53daf3c13e66c886e592e5095fa2cf18	Bacteria	Synergistetes	Synergistia	Synergistales	Synergistaceae	midas_g_2022	midas_s_2022_ESV9229.1450	GACGTAGGGGGCAAGCGTTACCCGGAATTACTGGGCGTAAAGGGAGCGTAGGCGGGAGGTCAAGTCCGGTGTGAAAGTCCCTGGCTCAACCAGGGGATAGGGCTGGAAACTGACAATCTTGAGTACAGCAGAGGAAGAGGGAATTACCGGTGTAGGGGTGAAATCCGTAGAGACCGGTAGGAAGGCCAGTGGCGAAGGCGCTTTTCTGGGCTGTTACTGACGCTGAGGCTCGAAAGCCAGGGGAGCAAACCGGATTAGATACCCCTGTAGTCCGGCTGGCTGACTATCTC	0	0	0	0	0	0	0	0	0	19	0	0	0	0	0	0	0	1	1	0	1	1	0	0	1	1	0	0	0	0	0	1	6	0	0	0	0	21	0	1	1
54019fe4b969f2f1af012010fd1858a4	Bacteria	Chloroflexi	Anaerolineae	Anaerolineales	Anaerolineaceae	midas_g_467	midas_s_6232_ESV9275.1435	TACGTAGGTGGCAAGCGTTGTCCGGATTTACTGGGTGTAAAGGGCGTGTAGGCGGGTGTGCAAGTCAGATGTGAAATCCCGCGGCTCAACCGCGGAACTGCATCTGAAACTGCGTATCTTGAGTGTCGGAGGGGAAAGTGGAATTCCTGGTGTAGCGGTAAAATGCGTAGATATCAGGAGGAACACCGGTGGCGAAGGCGACTTTCTGGACGACAACTGACGCTGAGACGCGAAAGCGTGGGGAGCAAACAGGATTAGATACCCTAGTAGTCCGGCTGGCTGACTATCTC	0	8	8	0	8	0	61	0	0	8	0	8	0	8	0	8	0	0	0	8	0	0	8	0	6	0	0	8	0	0	37	0	0	97	63	51	0	0	0	7	14
548ddfc0933e57438c46eada2459e552	Archaea	Euryarchaeota	Thermococci	Methanofastidiosales	Methanofastidiosaceae	Ca_Methanofastidiosum	midas_s_8154_ESV8604.1437	CACGGGGGGTGCAAGCGTTGTTCGGAATCATTGGGCGTAAAGAGCGTGTAGGCGGCCAGGCAAGTCAGATGTGAAAGCCCTGGGCTTAACCCAGGAAGTGCATTTGAAACTGCTTGGCTAGAGTAAGGGAGAGGAAAGTGGAATTCCTGGTGTAGAGGTGAAATTCGTAGATATCAGGAGGAACACCGGTGGCGAAGGCGACTTTCTGGCCCTATACTGACGCTCAGGCGCGAAAGCGTGGGGAGCAAACAGGATTAGAAACCCTTGTAGTCCGGCTGGCTGACTATCTC	1	2	2	1	2	1	2	1	1	2	1	2	1	2	1	2	5	0	0	2	17	0	2	1	3	0	1	2	1	1	1	9	0	1	1	1	1	1	1	0	10
5506c651597d46752a6395e29de502d9	Bacteria	Bacteroidetes	Bacteroidia	Bacteroidales	Bacteroidetes_vadinHA17	midas_g_410	midas_s_410_ESV9458.1448	TTCAGAGGTCCCGAGCGTTGTTCGGATTTACTGGGCGTAAAGGGAGCGTAGGCGGTTTGGTGTGTCGAATGTGAAAGCCCACAACTCAACTGTGGAATGGCATTCGAAACTACTGAGCTAGAGTACTGGAGAGGAGAGCGGAATTCTTGGTGTAGCGGTGAAATGCGTAGATATCAAGAGGAACACCGGTGGCGAAGGCGGCTCTCTGGACAGATACTGACGCTGAGGCTCTAAAGTTAGGGGAGCAAACAGGATTAGAAACCCTTGTAGTCCGGCTGGCTGACTATCTC	6	0	0	6	112	6	0	6	6	0	6	90	6	0	6	0	6	2	17	0	2	5	0	6	2	2	6	0	6	6	6	2	2	6	6	6	6	6	6	2	2
553b9427b0dd5b28f1d86ef44d2435b7	Bacteria	Bacteroidetes	Bacteroidia	Bacteroidales	p-251-o5	midas_g_9427	midas_s_9427_ESV9427.1449	TACGGAGGGTGCAAGCGTTGTTCGGAATTATTGGGCGTAAAGGGCGCGTAGGTGGTTGTGATAGTCAGATGTGAAATCCTTCGGCTCAACCGAAGAACTGCATCTGAAACTTCATAGCTCGAGTACAGGAGAGGGAAACGGAATTCCCGGTGTAGAGGTGAAATTCGTAGATATCGGGAGGAACACCAGTGGCGAAGGCGGTTTCCTGGCCTGATACTGACGCTGAGGCGCGAAAGCGTGGGGAGCAAACAGGATTAGAAACCCCTGTAGTCCGGCTGGCTGACTATCTC	0	1	1	0	1	0	1	0	0	1	0	1	0	1	0	1	0	0	0	1	0	0	1	0	0	0	0	1	0	0	29	17	0	0	0	0	0	0	0	0	0
55c667a9a75151532ecb5543e8a2b131	Bacteria	Firmicutes	Clostridia	Clostridiales	Christensenellaceae	Christensenellaceae_R-7_group	midas_s_2629_ESV2629.1440	CACGGGGGTTGCGAGCGTTGTCCGGAATTACTAGGCGTAAAGGGCAGGCAGGCGGATCCATAAGTTTATCGTTTAAGGCGTCGGCTTAACCGGCGTAGGGCGGTAGATACTGTGGATCTGGAATGCGGTTGGGGAAGACAGAATTCCTGGTGTAGCGGTGGAATGCGCAGAGATCAGGAGGAATACCGAAGGCGAAGGCAGTCTTCTAAGCCGTAATTGACGCTAAACTGCGAAGGTGTGGGTATCAAACAGGATTAGATACCCTAGTAGTCCGGCTGGCTGACTATCTC	1	0	14	1	37	1	0	1	49	19	1	0	1	0	1	0	1	1	1	0	1	1	0	1	10	1	1	0	1	1	13	1	33	1	1	1	87	1	1	10	1
55da438f26e783da0a03e6e1ccf8728c	Bacteria	Patescibacteria	ABY1	Ca_Falkowbacteria	midas_f_5033	midas_g_5033	midas_s_5033_ESV6445.1440	TACAGAGGTCCCAAGCGTTGTTCGGATTCACTGGGCGTAAAGGGTGCGTAGGTGGTGAGGTAAGTTCGGTGTGAAATCTCCGGGCTCAACCCGGAAAAGGCATTGAATACTATCTTGCTAGAGGTTTGGAGGGGGGACTGGAATTCTCGGTGTAGCAGTGAAATGCGTAGATATCGAGAGGAACACCGGTGGCGAAGGCGAGTCCCTGGACAACACCTGACACTGAGGCACGAAAGCTAGGGGAGCAAACAGGATTAGATACCCTAGTAGTCCGGCTGGCTGACTATCTC	0	1	1	0	1	0	1	0	0	1	0	1	0	1	0	1	0	0	0	1	0	0	1	0	0	0	0	1	0	0	0	0	12	37	0	0	0	0	0	0	0
55f5b522b9ef590a4a2bb7c73299e881	Bacteria	Spirochaetes	Spirochaetia	Spirochaetales	Spirochaetaceae	Treponema_2	midas_s_6751_ESV6751.1469	TACGGAGGATGCGAGCGTTATCCGGATTTATTGGGTTTAAAGGGTGCGTAGGCGGGATATTAAGTCAGCGGTGAAAGTTTTCGGCTCAACCTTAAAATTGCCGTTGAAACTGTTATTCTTGAGTGCAGTAGAGGTAGGCGGAATTCGTTGTGTAGCGGTGAAATGCGTAGATATAACGAGGAACTCCGATTGCGTAGGCAGCTTACTATATTGCTACTGACGCTGAGGCACGAAAGTGTGGGTATCAAACAGGATTAGAAACCCTTGTAGTCCGGCTGGCTGACTATCTC	1	0	0	1	72	1	0	1	1	0	1	0	1	0	1	0	1	2	0	0	0	11	0	1	0	0	1	0	24	1	1	0	10	1	1	1	1	1	1	36	0
56026bea2f184850aded28580bb004aa	Bacteria	Firmicutes	Clostridia	MBA03	midas_f_112	midas_g_112	midas_s_3245_ESV9271.1458	TACGTAGGGTGCGAGCGTTAATCGGAATTACTGGGCGTAAAGCGTGCGCAGGCTGTTTTGTAAGTCAGATGTGAAATCCCCGAGCTCAACTTGGGAACTGCGTTTGAAACTACAAGACTAGAATAGGTCAGAGGGGGGTAGAATTCCACGTGTAGCAGTGAAATGCGTAGAGATGTGGAGGAATATCAATGGCGAAGGCAGCCCCCTGGGATCATATTGACGCTCATGCACGAAAGCGTGGGGAGCAAACAGGATTAGATACCCTAGTAGTCCGGCTGGCTGACTATCTC	0	0	6	0	0	0	0	0	0	0	0	0	0	0	0	0	0	0	0	0	0	0	0	0	0	0	0	0	0	10	0	0	0	0	0	3	0	0	0	0	0
561cbc75225e9959de9fe325a8402f6a	Bacteria	Proteobacteria	Deltaproteobacteria	SAR324_cladeMarine_group_B	midas_f_995	midas_g_995	midas_s_995_ESV1874.1483	TACGTAGGCCCCGAGCGTTATCCGGATTTATTGGGCGTAAAGGGTGCGTAGGTGGTTTATTGCATCCTTGGTTAAAGCTTCAAGCTCAACTTGGAGAATGCCAAGGAGATGAATAAACTAGAAAGTATCAGAGGTGGCTGGAACTGCCAGTGTAGGGGTGATATCCGTTGATATTGGCAGGAACGCCAGAGGTGAAAACGAGCCACTGGGATATCTTTGACACTGAGGCACGAAAGTGTGGGGAGCAAAAAGGATTAGAAACCCCAGTAGTCCGGCTGGCTGACTATCTC	0	0	0	14	0	0	36	0	37	0	0	0	0	0	33	57	14	1	1	0	25	1	0	0	1	1	0	0	0	32	0	1	7	0	0	0	25	0	0	1	1
56249b22bcdc57bcb576a469fa3143e3	Bacteria	Firmicutes	Clostridia	D8A-2	midas_f_13	midas_g_13	midas_s_305_ESV305.1455	CACGGGGGTTGCAAGCGTTGTCCGGAATTACTAGGCGTAAAGTGCAGGTAGGCGGATAGATAAGTTTAAGGTTAAAGGCTACGGCTTACCCGTAGTAAGGCGTTAGATACTGTTTATCTGGAATGCGGTTGAGGGAGACAGAATTCCTGGTGTAGCGGTGGAATGCGCAGAGATCAGGAGGAATACCGAAGGCGAAGGCAGTCTTCTAAGCCGTAATTGACGCTAAACTGCGAAGGTGTGGGTATCAAACAGGATTAGATACCCTAGTAGTCCGGCTGGCTGACTATCTC	3	0	0	22	0	3	0	3	3	0	3	0	36	0	3	0	8	0	28	0	0	0	0	3	0	0	3	0	3	3	3	0	0	3	3	3	3	3	3	55	0
564a6e5848806278a39d9639a485a2f2	Bacteria	Proteobacteria	Deltaproteobacteria	Myxococcales	Phaselicystidaceae	Phaselicystis	midas_s_2086_ESV2086.1481	TACGGAGGATGCGAGCGTTATCCGGATTTATTGGGTTTAAAGGGTGCGTAGGCTGTTTTGTAAGTCAGCGGTGAAAGACCGGGGCCCAACTCCGGAAGTGCCGTTGATACTGCATTGCTAGAGTTCCCCTGCCGTGGGAGGAATGAGTGGTGTAGCGGTGAAATGCATAGATATCACTCAGAACACCGATTGCGAAGGCATCTCACGAAGAGGCAACTGACGCTGAGGCACGAAAGCGTGGGGATCAAACAGGATTAGATACCCCAGTAGTCCGGCTGGCTGACTATCTC	3	0	0	3	0	3	0	3	3	35	3	0	3	0	48	0	27	7	3	0	3	3	0	3	3	3	3	36	3	3	3	3	3	3	3	17	3	3	3	3	3
567a0993cc4c290600a8893451ddf736	Bacteria	Thermotogae	Thermotogae	Petrotogales	Petrotogaceae	SC103	midas_s_1054_ESV8605.1502	TACGTAGGGTGCAAGCGTTAATCGGAATTACTGGGCGTAAAGCGTGCGCAGGCGGTGATGTAAGACAGAGGTGAAATCCCCGGGCTCAACCTGGGAACTGCCTTTGTGACTGCATCGCTGGAGTGCGGCAGAGGGGGATGGAATTCCGCGTGTAGCAGTGAAATGCGTAGATATGCGGAGGAACACCGATGGCGAAGGCAATCCCCTGGGCCTGCACTGACGCTCATGCACGAAAGCGTGGGGAGCAAACAGGATTAGAAACCCCAGTAGTCCGGCTGGCTGACTATCTC	0	1	1	0	1	0	1	0	0	1	0	1	0	1	0	1	0	1	1	1	1	1	1	0	1	1	0	1	0	0	0	1	1	0	0	0	0	0	0	1	1
56a865071ae7d67f2934c0b6c5165761	Bacteria	Bacteroidetes	Bacteroidia	Sphingobacteriales	Lentimicrobiaceae	midas_g_5795	midas_s_5795_ESV5795.1444	TACATAGGGGGCGAGCGTTATCCGGAATTATTGGGCGTAAAGGGTACGTAGGCGGGTCTGCAAGTCTGATTTGAAAGCACACGGCTTAACCGTGTGAGGTAATTAGAAACTACGGGTCTAGAGAGTGGTAGAGGTAAATGGAATTCCAAGTGGAGCGGTGGAATGCGTAGAGATTTGGAGGAACACCAGTGGCGAAGGCGGTTTACTGGGCCACATCTGACGCTAATGTACGAAAGCGTGGGGAGCAAACAGGATTAGAAACCCCAGTAGTCCGGCTGGCTGACTATCTC	1	19	0	1	0	1	0	1	1	0	1	0	1	0	1	0	1	0	0	0	0	0	0	1	0	0	1	11	1	1	1	0	0	13	1	1	1	1	1	0	0
5741dc5537bd48ef9e32b20522dc1da9	Bacteria	Verrucomicrobia	Verrucomicrobiae	LD1-PB3	midas_f_131	midas_g_131	midas_s_131_ESV131.1500	TACGGAGGATGCGAGCGTTATCCGGATTTATTGGGTTTAAAGGGTGCGTAGGCTGGTAAATAAGTCAGCGGTGAAACTCACAGGCTCAACCTGTGCCGTGCCGTTGAAACTGTCTATCTAGAATTCGGATGCTGTGGGAGGAATGTGTAGTGTAGCGGTGAAATGCATAGATATTACACAGAACGCCGATTGCGAAGGCATCTCACAAAGCCGTTATTGACGCTGAGGCACGAAAGTGTGGGGATCAAACAGGATTAGATACCCTTGTAGTCCGGCTGGCTGACTATCTC	0	1	1	0	1	0	1	0	0	1	0	1	0	1	0	1	0	1	1	1	1	1	1	0	1	1	0	1	0	67	0	1	1	0	0	0	0	0	0	1	1
5747a007ac58d8de603472f27f09e0c8	Bacteria	Firmicutes	Clostridia	Clostridiales	Ruminococcaceae	Fastidiosipila	midas_s_6851_ESV6851.1457	TACGTATGGGGCGAGCGTTGTTCGGAATTATTGGGCGTAAAGGGCGTCTAGGCGGGAGATTAAGTTAGATGTGAAAGCCATGGGCTCAACCCATGAATAGCATCTAAGACTGGTTTTCTTGAGTTCGGGAGAGGAGAGCGGAATTCCTGGTGTAGCGGTGAAATGCGTAGATATCAGGAAGAACACCAGTGGCGAAGGCGGCTCTCTGGCCTAGGACTGACGCTGAAGCGCGAAAGCGTGGGGAGCAAACAGGATTAGATACCCTAGTAGTCCGGCTGGCTGACTATCTC	7	4	21	20	4	0	4	53	0	4	23	4	8	4	0	4	3	16	19	28	10	5	4	17	12	22	8	4	0	16	0	0	27	0	0	34	42	0	0	0	6
574b986f91bfa7d42c98c625c3b6a6ed	Bacteria	Hydrogenedentes	Hydrogenedentia	Hydrogenedentiales	Hydrogenedensaceae	midas_g_8527	midas_s_8527_ESV8527.1474	TACGTAGGGGGCGAGCGTTGCCCGGAATTACTGGGCGTAAAGGGAACGTAGGTGGCTCTTAAAGTCAGGTGTGAAAATAACGAAGCTTAACAGGTTAATGCGCTTGAAACTAAAGGGCTTGAGGGCAATAGAGGGAGATGGAATTACCTGTGTAGGGGTGAAATCCGCAGATATAGGTAAGAAGGCCGGTGGGGAAGCCGATCTCCTGGGTTGACTCTGACACTGAGGTTCGAAAGCTAGGGGAGCAAACCGGATTAGAAACCCTTGTAGTCCGGCTGGCTGACTATCTC	1	0	0	1	0	1	0	1	1	0	1	33	25	0	1	0	1	0	22	0	0	22	0	15	0	0	1	0	1	1	1	0	0	1	1	1	1	1	1	0	0
577ba3772f37c443f3a23d8c863400d3	Bacteria	Proteobacteria	Deltaproteobacteria	Syntrophobacterales	Syntrophaceae	Smithella	midas_s_552_ESV552.1487	TACGGAGGATGCAAGCGTTATCCGGATTCATTGGGTTTAAAGGGTGCGTAGGCGGGCTATTAAGTCAGTGGTGAAATCCTGCAGCTTAACTGCAGAACTGCCGTTGATACTGATAGTCTTGAGTTTGGTTAAGGTAGGCGGAATGTGTAATGTAGCGGTGAAATGCTTAGATATTACACAGAACACCAATTGCGTAGGCAGCTTACTGAGCCGACACTGACGCTGAGGCACGAAAGCGTGGGGATCAAACAGGATTAGAAACCCGAGTAGTCCGGCTGGCTGACTATCTC	52	2	2	26	2	0	2	0	0	2	0	2	0	2	0	98	0	6	6	2	6	6	2	0	6	6	0	49	32	36	0	28	6	0	122	0	0	0	0	27	6
577fad3c9b1f1f74738542b0133c1b66	Bacteria	Firmicutes	Clostridia	Clostridiales	Peptococcaceae	Pelotomaculum	midas_s_255_ESV2557.1460	TACGTAGGGAGCGAGCGTTGTCCGGAATTACTGGGTGTAAAGGGAGCGTAGGCGGGAGTGCAAGTCAGATGTGAAATACATGGGCTCAACCCATGGGCTGCATTTGAAACTGCATTTCTTGAGTGAAGTAGAGGTAAGCGGAATTCCTGGTGTAGCGGTGAAATGCGTAGATATCAGGAGGAACACCGGTGGCGAAGGCGGCTTACTGGGCTTTTACTGACGCTGAGGCTCGAAAGCGTGGGGAGCAAACAGGATTAGAAACCCTAGTAGTCCGGCTGGCTGACTATCTC	0	1	1	0	1	0	1	0	0	1	0	1	0	1	0	1	0	0	0	1	0	0	1	0	0	0	0	1	0	0	0	0	0	0	0	0	0	0	0	0	0
57be495c67305386e9cd162678291343	Bacteria	Proteobacteria	Deltaproteobacteria	midas_o_41	Syntrophorhabdaceae	Syntrophorhabdus	midas_s_998_ESV3981.1486	CACGTAAGTTGCGAGCGTTGTTCGGAATTATTGGGCGTAAAGGGCATGTAGGCGGATTTGCAAGCTTGATGTGAAATCCCGCAGCTTAACTGCGGAACTGCATTGGGAACTGCAAGACTAGAGTTACTGAGGGGAAACTAGAATTCCAAGTGTAGGGGTGAAATCTGTAGATATTTGGAAGAATACCAATGGCGAAGGCAAGTTTCTGGCAGATAACTGACGCTGAGGTGCGAAGGTGCGGGGAGCAAACAGGATTAGATACCCCTGTAGTCCGGCTGGCTGACTATCTC	1	0	0	1	0	1	37	1	1	0	1	0	1	0	1	0	1	0	0	0	0	0	0	1	0	31	1	0	1	1	1	17	0	1	1	1	1	1	1	15	0
57c6993159c5f36106242febdf7016be	Bacteria	Kiritimatiellaeota	Kiritimatiellae	WCHB1-41	midas_f_2060	midas_g_2060	midas_s_2060_ESV7214.1493	GACGTAGGGGGCAAGCGTTACCCGGAATTACTGGGCGTAAAGGGAGCGTAGGCGGGAGGTCAAGTCCGGTGTGAAAGTCCCTGGCTCAACCAGGGGATAGGGCTGGAAACTGACAATCTTGAGTACAGCAGAGGAAGAGGGAATTACCGGTGTAGGGGTGAAATCCGTAGAGACCGGTAGGAAGGCCAGTGGCGAAGGCGCTTTTCTGGGCTGTTACTGACGCTGAGGCTCGAAAGCCAGGGGAGCAAACCGGATTAGATACCCCAGTAGTCCGGCTGGCTGACTATCTC	0	0	0	28	0	0	0	0	0	0	0	39	0	0	0	63	30	0	33	0	0	0	0	0	0	41	0	84	0	0	0	24	8	0	0	0	0	0	0	0	0
580bc3e6454070be103177b17c7d903b	Bacteria	Bacteroidetes	Bacteroidia	Bacteroidales	Marinilabiliaceae	midas_g_2026	midas_s_2026_ESV7142.1445	TACATAGGGGGCAAGCGTTATCCGGAATTATTGGGCGTAAAGAGTGCGTAGGCGGATGATTAAGTCTGGTGTAAAATTCCACAGCTTAACTGTGGAGGGTCATTGGAAACTGGTCAACTAGAGTACGGTAGAGGTAAGCGGAATTCCAAGTGGAGCGGTAAAATGCGTAGATATTTGGAGGAACACCAGTGGCGAAGGCGACTTACTGGGCCGGGACTGACGCTGATGCACGAAAGCGTGGGGAGCAAACAGGATTAGAAACCCTAGTAGTCCGGCTGGCTGACTATCTC	0	1	1	0	1	0	1	0	0	1	0	1	0	1	0	1	0	0	0	1	0	0	1	0	0	0	0	1	0	0	0	38	0	0	0	0	0	0	0	0	0
584940bc751af2da688939455570fff0	Bacteria	Proteobacteria	Deltaproteobacteria	Syntrophobacterales	Syntrophaceae	Smithella	midas_s_552_ESV2995.1487	GACGTAGGGGGCAAGCGTTACCCGGAATTACTGGGCGTAAAGGGAGCGTAGGCGGGAGGTCAAGTCCGGTGTGAAAGTCCCTGGCTCAACCAGGGGATAGGGCTGGAAACTGACAATCTTGAGTACAGCAGAGGAAGAGGGAATTACCGGTGTAGGGGTGAAATCCGTAGAGACCGGTAGGAAGGCCAGTGGCGAAGGCGCTTTTCTGGGCTGTTACTGACGCTGAGGCTCGAAAGCCAGGGGAGCAAACCGGATTAGAAACCCCTGTAGTCCGGCTGGCTGACTATCTC	1	0	0	1	0	1	89	1	1	0	1	0	25	0	1	0	1	2	2	0	2	2	0	1	2	2	1	0	1	1	1	2	2	1	1	1	1	1	1	2	2
585528552dd94529b3b0a19d63bbb714	Bacteria	Tenericutes	Mollicutes	Acholeplasmatales	Acholeplasmataceae	Acholeplasma	midas_s_3686_ESV6749.1482	GACGTAGGGGGCGAGCGTTGTCCGGAATTACTGGGCGTAAAGAGCACGTAGGCGGATAATTAAGTCAGATGTGAAAGACCGGGGCCCAACCTCGGGGTTGCATCTGAAACTGGATATCTTGAGGGCAGGAGAGGAAAGTGGAATTCCTGGTGTAGCGGTGAAATGCGTAGAAATCAGGAGGAATACCAGTGGCGAAGGCGACTTTCTGGACTGACCCTGACGCTGAGGTGCGAAAGCGTGGGTAGCAAACAGGATTAGAAACCCTAGTAGTCCGGCTGGCTGACTATCTC	1	1	1	1	1	53	1	1	1	1	1	1	1	1	1	28	1	0	6	1	0	0	1	1	1	0	1	1	1	1	1	13	16	1	1	1	1	1	32	0	13
58cf101656ba0f0dea4d20fe046a4099	Bacteria	Thermotogae	Thermotogae	Petrotogales	Petrotogaceae	SC103	midas_s_1054_ESV7318.1502	TACGGAGGATCCGAGCGTTATCCGGATTTATTGGGTTTAAAGGGTGCGCAGGCGGCATGTTAAGTCGGCGGTGAAATTTTGCAGCTCAACTGTAAAAGAGCCTTCGAAACTGGCAAGCTTGAGTGTGGATGAAGTAGGCGGAATTTGTGGTGTAGCGGTGAAATGCATAGATATCACAAAGAACACCGATTGCGCAGGCAGCTTACTAAACCATAACTGACGCTCATGCACGAAGGCGTGGGGATCAAACAGGATTAGATACCCCAGTAGTCCGGCTGGCTGACTATCTC	0	0	0	0	0	0	0	0	0	0	0	24	0	18	0	0	0	3	3	35	3	3	0	0	3	3	0	0	0	0	0	3	3	0	0	50	0	0	0	3	3
58cfb9d6214884cff781c30db19a9388	Bacteria	Tenericutes	Mollicutes	Acholeplasmatales	Acholeplasmataceae	Acholeplasma	midas_s_3686_ESV6749.1482	TACGGAGGGTGCGAGCGTTGTTCGGAATTATTGGGCGTAAAGGGCGCGTAGGCGGTTGTGTAAGTCAGATGTGAAATACTCCGGCTTAACCGGGGAACTGCGTTTGAAACTACACAGCTAGAGTACAGGAGAGGGAAATGGAATTCCCGGTGTAGAGGTGAAATTCGTAGATATCGGGAGGAACACCAGTGGCGAAGGCGATTTTCTGGCCTGATACTGACGCTGAGGCGCGAAAGCGTGGGGAGCAAACAGGATTAGATACCCCAGTAGTCCGGCTGGCTGACTATCTC	2	0	0	57	80	2	0	2	2	0	2	0	2	0	2	0	2	1	1	0	1	1	0	2	1	29	2	0	2	2	2	1	1	2	2	2	2	2	2	1	1
590b7b417ac5cffa927e840cc9f52e1b	Bacteria	Firmicutes	Erysipelotrichia	Erysipelotrichales	Erysipelotrichaceae	Turicibacter	Turicibacter_sanguinis_ESV4758.1438	TACCGGCAGCTCAAGTGGTAGCCGCGATTATTGGGCCTAAAACGTTCGTAGCCGGATAAGTAAGTCTTTGGTTAAATCCTGCGACTCAACCGTGGGAATTCTAGAGATACTGCTTGTCTTGAGACCGGGAGAGGTTGGAGGTACTCCTAGGGTAGGGGTGAAATCCTGTAATCCTAGGGGGACCACCTGTGGCGAAGGCGTCCAACTGGAACGGGTCTGACGGTGAGGGACGAAACCTAGGGGAGCGAGCCGGATTAGATACCCCTGTAGTCCGGCTGGCTGACTATCTC	0	1	1	0	1	0	1	0	0	1	0	1	0	1	0	1	0	0	20	1	0	0	1	0	0	0	0	1	0	0	0	19	0	0	0	0	0	0	0	12	0
590c88e7b14201e24d98b28dba35366f	Bacteria	Proteobacteria	Deltaproteobacteria	Syntrophobacterales	Syntrophaceae	Smithella	midas_s_552_ESV1241.1487	TACGGAGGATGCGAGCGTTATCCGGATTTATTGGGTTTAAAGGGTGCGTAGGCTGTTTTGTAAGTCAGCGGTGAAAGACCGGGGCCCAACTCCGGAAGTGCCGTTGATACTGCATTGCTAGAGTTCCCCTGCCGTGGGAGGAATGAGTGGTGTAGCGGTGAAATGCATAGATATCACTCAGAACACCGATTGCGAAGGCATCTCACGAAGAGGCAACTGACGCTGAGGCACGAAAGCGTGGGGATCAAACAGGATTAGATACCCTTGTAGTCCGGCTGGCTGACTATCTC	1	1	1	1	1	1	1	1	1	1	1	1	1	1	1	1	1	28	0	1	0	0	1	1	0	0	1	1	1	1	1	0	0	1	1	1	1	1	1	0	0
5928e27dd6b7782a29acbbe5bad375ff	Bacteria	Proteobacteria	Deltaproteobacteria	Syntrophobacterales	Syntrophaceae	midas_g_134	midas_s_134_ESV134.1492	TACGTATGGGGCGAGCGTTGTTCGGAATTATTGGGCGTAAAGGGCGTCTAGGCGGGAGATTAAGTTAGATGTGAAAGCCATGGGCTCAACCCATGAATAGCATCTAAGACTGGTTTTCTTGAGTTCGGGAGAGGAGAGCGGAATTCCTGGTGTAGCGGTGAAATGCGTAGATATCAGGAAGAACACCAGTGGCGAAGGCGGCTCTCTGGCCTAGGACTGACGCTGAAGCGCGAAAGCGTGGGGAGCAAACAGGATTAGAAACCCCAGTAGTCCGGCTGGCTGACTATCTC	1	0	0	1	0	1	52	1	39	0	1	0	1	0	1	0	1	1	1	0	1	1	0	1	1	1	1	0	1	1	1	1	1	1	1	1	1	1	1	1	1
59eca2c54fc0e05d94f5e4097dc0d877	Bacteria	Chloroflexi	Anaerolineae	Anaerolineales	Anaerolineaceae	midas_g_467	midas_s_6232_ESV9275.1435	CACCGGCGGCTCGAGTGGTAACCGTTATTATTGGGTCTAAAGGGTCTGTAGCCGGCCGGATAAGTCTCTTGGGAAATCTGGCAGCTCAACTGTCAGGCTTTCAGGGGATACTGTCTGGCTCGAGGCCGGGAGAGGTGAGAGGTACTTCAGGGGTAGGGGTGAAATCTTGTAATCCTTGAAGGACCACCAGTGGCGAAGGCGTCTCACCAGAACGGACCTGACGGCAAGGGACGAAAGCTAGGGGCACGAACCGGATTAGATACCCTTGTAGTCCGGCTGGCTGACTATCT	0	2	2	0	2	0	2	0	0	2	0	2	0	2	0	2	0	0	0	2	0	0	2	0	0	0	0	2	0	0	0	0	0	92	0	0	0	0	0	0	0
5a1d1c9450a158f74443d9f75d5fb45a	Archaea	Euryarchaeota	Thermococci	Methanofastidiosales	Methanofastidiosaceae	Ca_Methanofastidiosum	midas_s_8154_ESV8604.1437	AACGTAGGAGACGAGCGTTATCCGGATTTACTGGGCGTAAAGAGCGTGTAGGAGGCAATACAAGTTGGATGTAAAAGCTCTCGGCTAAACTGAGAGAGGACGTTCAAGACTGTAGAGCTAGAGGAAGGCAGAGGTAGATGGAACTCCGGGAGTAGTGGTGAAATGCGTAGATATCCGGAAGAACACCAGAGGCGAAAGCGATCTACTGGGCCTTAACAGACACTGAGACGCGAAAGCCAGGGTAGCAAACGGGATTAGAAACCCGAGTAGTCCGGCTGGCTGACTATCTC	2	0	0	2	44	2	0	2	2	0	2	32	2	0	2	0	13	8	14	0	13	9	0	2	0	0	2	0	2	2	2	9	0	2	2	2	2	43	34	15	14
5a2e26017b1a0f6421f9717d92c20b7f	Archaea	Euryarchaeota	Methanomicrobia	Methanosarcinales	Methanosaetaceae	Methanothrix	midas_s_2347_ESV2347.1436	CACGGGGGTTGCAAGCGTTGTCCGGAATTACTAGGCGTAAAGTGCAGGTAGGCGGATAGATAAGTTTAAGGTTAAAGGCTACGGCTTACCCGTAGTAAGGCGTTAGATACTGTTTATCTGGAATGCGGTTGAGGGAGACAGAATTCCTGGTGTAGCGGTGGAATGCGCAGAGATCAGGAGGAATACCGAAGGCGAAGGCAGTCTTCTAAGCCGTAATTGACGCTAAACTGCGAAGGTGTGGGTATCAAACAGGATTAGATACCCTTGTAGTCCGGCTGGCTGACTATCTC	2	3	3	2	3	2	3	2	9	3	2	3	2	3	2	3	24	11	16	3	3	8	3	2	0	0	2	3	2	2	2	2	0	2	19	2	2	2	2	4	0
5a2ed4dcbaeee433ac4476c03e177feb	Bacteria	Spirochaetes	Spirochaetia	Spirochaetales	Spirochaetaceae	Treponema_2	midas_s_6261_ESV6927.1466	TACGGAGGATTCGAGCGTTATCCGGATTTATTGGGTTTAAAGGGTGCGTAGGCGGATTTGTAAGTCAGTGGTGAAAGTTTCCGGCTTAACCGGGAGAATGCCGTTGAGACTGCAGGTCTTGAGTGCAAGCGAGGTAAGTGGAATGTGTTGTGTAGCGGTGAAATGCATAGATATAACACAGAACACCGATTGCGAAGGCAGCTTACTAGTATGTAACTGACGCTGAGGCACGAAAGCGTGGGGAGCAAACAGGATTAGAAACCCTAGTAGTCCGGCTGGCTGACTATCTC	0	1	1	0	1	0	1	0	0	1	0	1	0	1	0	1	0	0	0	1	0	0	1	0	0	0	0	1	0	0	0	0	0	0	0	0	0	0	0	0	0
5aa0b27b57f157b8afd8fa67fcd64a0d	Bacteria	Firmicutes	Clostridia	Clostridiales	Ruminococcaceae	Fastidiosipila	midas_s_6851_ESV6851.1457	TACGGAGGATGCGAGCGTTATCCGGATTTATTGGGTTTAAAGGGTGCGTAGGCGGATTGATAAGTCAGTGGTGAAATTCTACAGCTTAACTGTAGACTTGCCGTTGATACTGTTAGTCTTGAGTGTGGTCAAGGCAGGCGGAATGTGTAATGTAGCGGTGAAATGCTTAGATATTACACAGAACACCGATTGCGAAGGCAGCTTGCTGGGTCATTACTGACGCTGATGCACGAAAGCGTGGGGATCAAACAGGATTAGATACCCCAGTAGTCCGGCTGGCTGACTATCTC	81	4	4	0	4	0	4	0	0	4	0	4	7	4	9	4	14	9	13	4	10	13	4	0	19	8	0	4	6	0	0	3	15	0	0	0	60	0	0	1	0
5af6474385166e821ca96214fa37d8ed	Bacteria	Cloacimonetes	Cloacimonadia	Cloacimonadales	Cloacimonadaceae	Ca_Cloacimonas	midas_s_1905_ESV9088.1525	GACAGAGGGTGCGAACGTTGTTCGGAATTACTGGGCGTAAAGCGCGTGTAGGCGGCCACGCAAGTCGGGTGTGAAAGCCCTGGGCTTAACCTAGGAAGAGCACTCGAAACTGCATGGCTCGAGCCCCGGAGAGGATGGTGGAATTCTCGGTGTAGAGGTGAAATTCGTAGATATCGAGAGGAACACCGGTGGCGAAGGCGGCCATCTGGACGGGAGCTGACGCTGAGACGCGAAAGCGCGGGTAGCAAACAGGATTAGAAACCCTAGTAGTCCGGCTGGCTGACTATCTC	3	4	4	3	4	3	4	3	3	4	3	4	36	4	3	4	37	18	0	4	7	42	4	3	5	13	3	4	3	3	3	0	19	3	3	3	3	3	3	34	34
5b3e75700094667a54ad747a3db89601	Bacteria	Thermotogae	Thermotogae	Petrotogales	Petrotogaceae	SC103	midas_s_1054_ESV7318.1502	TACGGAGGATGCGAGCGTTATCCGGATTTATTGGGTTTAAAGGGTGCGTAGGCGGGATATTAAGTCAGCGGTGAAAGTTTTCGGCTCAACCTTAAAATTGCCGTTGAAACTGTTATTCTTGAGTGCAGTAGAGGTAGGCGGAATTCGTTGTGTAGCGGTGAAATGCGTAGATATAACGAGGAACTCCGATTGCGTAGGCAGCTTACTATATTGCTACTGACGCTGAGGCACGAAAGTGTGGGTATCAAACAGGATTAGATACCCTAGTAGTCCGGCTGGCTGACTATCTC	2	2	2	2	2	2	2	2	2	2	2	2	2	2	2	2	29	0	0	2	0	0	2	2	0	0	2	2	2	2	2	0	7	2	2	2	2	2	2	0	8
5bc832fa071c2f7e72c9127ae2aba17b	Bacteria	Planctomycetes	Phycisphaerae	MSBL9	KCLunmb-38-53	midas_g_3662	midas_s_3662_ESV3662.1457	TACGGAGGATGCAAGCGTTATCCGGATTTATTGGGTTTAAAGGGTGCGTAGGCGGATTGATAAGTCAGCGGTGAAACTCACAGGCTCAACCTGTGCCGTGCCGTTGAAACTGTTAATCTTGAATGCGGATGCTGTGGGAGGAATGTGTAGTGTAGCGGTGAAATGCATAGATATTACACAGAACACCGATTGCGAAGGCATCTCACAAAGCCGTGATTGACGCTGAGGCACGAAAGTGTGGGGATCAAACAGGATTAGAAACCCTAGTAGTCCGGCTGGCTGACTATCTC	0	2	2	0	2	0	2	0	0	2	0	2	0	2	0	15	0	0	0	2	0	0	2	0	0	0	0	2	0	0	0	0	6	0	27	0	0	0	0	0	0
5c106a6ec6165462bf52d1e16c68c438	Bacteria	Spirochaetes	Spirochaetia	Spirochaetales	Spirochaetaceae	Treponema_2	midas_s_6261_ESV6927.1466	TACGGAGGATGCAAGCGTTATCCGGATTTATTGGGTTTAAAGGGTGCGTAGGTGGGCTTATAAGTCAGCGGTGAAATCCCCCGGCTCAACCAGGGAATTGCCGTTGATACTGTTAGCCTTGAGTACAGTTGAAGTGGGCGGAATGTAGCATGTAGCGGTGAAATGCATAGATATGCTACAGAACACCAATAGCGAAGGCAGCTCACTAAGTTGTAACTGACACTAATGCACGAAAGCGTGGGGATCAAACAGGATTAGATACCCCGGTAGTCCGGCTGGCTGACTATCTC	0	1	1	0	1	0	1	40	0	1	0	1	0	1	0	1	0	1	1	1	1	1	1	0	1	1	0	1	0	0	0	1	1	0	0	0	0	26	0	1	18
5c32c604d692e4aab6d59c8df367061a	Bacteria	Proteobacteria	Deltaproteobacteria	SAR324_cladeMarine_group_B	midas_f_995	midas_g_995	midas_s_995_ESV1874.1483	CACGTAAGTTGCGAGCGTTGTTCGGAATTATTGGGCGTAAAGGGCATGTAGGCGGTTTTGAAAGCTTGATGTGAAATCCCACAGCTTAACTGTGGAACTGCATTGAGAACTACAAGACTAGAGTTACTGAAGGGAAACTAGAATTCCAAGTGTAGGGGTGAAATCTGTAGATATTTGGAAGAATACCAATGGCGAAGGCAAGTTTCTGGCAGATAACTGACGCTGAGGTGCGAAGGTGCGGGGAGCAAACAGGATTAGAAACCCTAGTAGTCCGGCTGGCTGACTATCTC	0	2	2	0	2	0	2	0	0	2	0	2	0	2	0	2	0	0	0	2	9	0	2	0	0	0	0	2	41	0	0	0	0	0	0	0	0	0	0	0	0
5c4c169e1748f02fa0928720d90c8628	Bacteria	Bacteroidetes	Bacteroidia	Bacteroidales	Rikenellaceae	Rikenellaceae_RC9_gut_group	midas_s_3232_ESV7550.1446	CACGTAGGAGGCAAACGTTATCCGGATTTACTGGGCGTAAAGCGCGTGTAGGTGGTTTTGTAAGTAGGGCGTGAAAGCTCCCGGCTCAACTGGGAGAGGCCGTTCTAAACTGCAGAGCTAGAGGATGGTAGAGGGAGGTGGAATTCCAGGTGTAGCGGTGGAATGCGCAGATATCTGGAGGAACACCAGTGGCGAAGGCGGCCTCCTGGACCATTCCTGACACTCAGACGCGAAAGCTAGGGTAGCAAACGGGATTAGATACCCCAGTAGTCCGGCTGGCTGACTATCTC	1	0	0	1	97	1	0	1	1	0	1	0	1	0	1	0	1	2	2	0	2	2	0	1	2	2	1	0	1	1	1	2	13	1	1	1	1	1	1	2	2
5c971cc96e6989565bd203b556dd97ec	Bacteria	Bacteroidetes	Bacteroidia	Bacteroidales	Rikenellaceae	Rikenellaceae_RC9_gut_group	midas_s_602_ESV1606.1446	TACGGAGGATGCGAGCGTTATCCGGATTTATTGGGTTTAAAGGGTGCGTAGGCTGGTAAATAAGTCAGCGGTGAAACTCACAGGCTCAACCTGTGCCGTGCCGTTGAAACTGTCTATCTAGAATTCGGATGCTGTGGGAGGAATGTGTAGTGTAGCGGTGAAATGCATAGATATTACACAGAACGCCGATTGCGAAGGCATCTCACAAAGCCGTTATTGACGCTGAGGCACGAAAGTGTGGGGATCAAACAGGATTAGAAACCCTGGTAGTCCGGCTGGCTGACTATCTC	4	0	0	4	0	4	38	4	4	0	4	0	4	0	4	0	4	4	4	0	4	27	52	4	4	4	4	56	4	44	4	4	4	4	4	4	4	4	4	4	11
5cc1b2602002d330fdc01be7518bc6b7	Bacteria	Firmicutes	Clostridia	DTU014	midas_f_148	midas_g_515	midas_s_1315_ESV9069.1457	GACGAAGGTGGCAAGCGTTGTTCGAAATCACTGGGCTTAAAGGGTGCGTAGGCGGACCTGCAAGTGTCTTGTGAAATCCCCCGGCTTAACCGGGGAATGGCTCGGCAAACTGCGGGTCTTGAGGCAAGCAGGGGTGCGTGGAACTCTTGGTGGAGCGGTGGAATGCGTAGATATCAAGAGGAACGCCGAAGGTGAAAACAGCGCACTGGGCTTGCCCTGACGCTGAGGCACGAAAGCGTGGGGAGCAAACAGGATTAGAAACCCTAGTAGTCCGGCTGGCTGACTATCTC	0	1	1	0	1	0	1	0	0	1	0	1	0	1	0	1	0	0	0	1	0	0	1	0	0	0	0	1	47	0	0	0	0	0	0	0	0	0	46	0	0
5d2bd85c72a745525001ebaffc6a3a5c	Bacteria	Bacteroidetes	Bacteroidia	Bacteroidales	p-251-o5	midas_g_9427	midas_s_9427_ESV9427.1449	TACGGAGGGTGCAAGCGTTATTCGGAATTACTGGGTTTAAAGGGTGCGTAGGCGGTTAAATAAGTTGTCAGTGAAAGGCTACGGCTCAACTGTAGTAGTGCTGGCGATACTGTATAACTAAGAACATGGGAGGGGTACCTGGAATGTGTGGTGTAGCGGTGAAATGCGTAGATATCACACAGAACACCGGAGGCAAAGGCGGGGTACTAGACCATAGTTGACGCTGAGGCACGAAAGCGTGGGGATCAAACAGGATTAGATACCCTTGTAGTCCGGCTGGCTGACTATCT	0	1	1	0	1	0	1	0	0	1	0	1	0	1	0	1	0	0	8	1	0	0	1	0	0	0	0	1	0	0	0	0	0	0	0	0	0	0	0	0	0
5db3ce16de4115177ff32d188439c9f5	Archaea	Euryarchaeota	Methanomicrobia	Methanomicrobiales	Methanospirillaceae	Methanospirillum	midas_s_2576_ESV2765.1431	CACCGGCGGCTCGAGTGGTAACCGTTATTATTGGGTCTAAAGGGTCTGTAGCCGGCCGGATAAGTCTCTTGGGAAATCTGGCAGCTCAACTGTCAGGCTTTCAGGGGATACTGTCTGGCTCGAGGCCGGGAGAGGTGAGAGGTACTTCAGGGGTAGGGGTGAAATCTTGTAATCCTTGAAGGACCACCAGTGGCGAAGGCGTCTCACCAGAACGGACCTGACGGCAAGGGACGAAAGCTAGGGGCACGAACCGGATTAGATACCCCAGTAGTCCGGCTGGCTGACTATCT	2	2	2	2	2	2	2	2	2	2	2	2	2	2	2	2	2	23	0	2	23	0	2	2	0	0	2	2	2	2	2	0	0	2	2	2	2	2	2	0	0
5eb01a19dd561e0f43213a858d96a471	Bacteria	Proteobacteria	Deltaproteobacteria	Syntrophobacterales	Syntrophaceae	Smithella	midas_s_552_ESV552.1487	TACGGAGGGTGCAAGTGTTATTCGGAATCACTGGGCGTAAAGAGCACGTAGGCGGATAGGCAAGTCAGGTGTGAAAGCCCGGAGCTCAACTCCGGAATTGCATTTGATACTGCTTGTCTTGAGTGAGGTAGAGGGGGGTGGAATTCCCGGTGTAGAGGTGAAATTCGTAGATATCGGGAGGAACACCAGAGGCGAAGGCGACCCCCTGGGCCTCTACTGACGCTGAGGTGCGAAAGCGTGGGGAGCAAACAGGATTAGATACCCTAGTAGTCCGGCTGGCTGACTATCTC	2	4	4	24	4	2	4	2	2	4	2	4	2	4	2	4	2	0	16	4	34	0	4	2	19	12	2	4	2	2	2	40	0	2	2	2	2	2	2	20	0
5ee3eba167d334f9f3e0585c1523e4ce	Bacteria	Verrucomicrobia	Verrucomicrobiae	LD1-PB3	midas_f_131	midas_g_131	midas_s_131_ESV131.1500	TACGTAGGGTGCAAGCGTTGTCCGGAATTATTGGGCGTAAAGAGCTCGTAGGCGGCTTGTCGCGTCTGCCGTGAAAGCCCGGAGCTCAACTCCGGGTCTGCGGTGGGTACGGGCAGGCTAGAGTGCGGTAGGGGAGATTGGAATTCCTGGTGTAGCGGTGGAATGCGCAGATATCAGGAGGAACACCGATGGCGAAGGCAGATCTCTGGGCCGCTACTGACGCTGAGGAGCGAAAGCATGGGGAGCGAACAGGATTAGAAACCCCAGTAGTCCGGCTGGCTGACTATCTC	0	55	0	0	0	0	0	0	0	0	0	0	0	0	0	0	0	2	2	0	2	2	0	0	2	2	0	0	0	0	0	2	2	0	0	47	0	0	0	2	2
5f11db7399c943c53d55bd2a64d8fe82	Bacteria	Proteobacteria	Deltaproteobacteria	Syntrophobacterales	Syntrophaceae	midas_g_134	midas_s_134_ESV134.1492	CACGTAGGAGGCAAACGTTATCCGGATTTACTGGGCGTAAAGCGCGTGTAGGTGGTTCTGTAAGTAGGGCGTGAAAGCTCCCGGCTCAACTGGGAGATGCCGTTCTAAACTGCAGAGCTAGAGGATGGTAGAGGGAGGTGGAATTCCAGGTGTAGCGGTGGAATGCGCAGATATCTGGAGGAACACCAGTGGCGAAGGCGGCCTCCTGGACCATTCCTGACACTCAGACGCGAAAGCTAGGGTAGCAAACGGGATTAGAAACCCCAGTAGTCCGGCTGGCTGACTATCTC	0	1	1	0	1	0	1	0	0	1	0	1	0	1	0	1	0	1	1	1	1	1	1	0	1	1	0	1	0	0	17	1	1	0	0	0	0	54	0	1	1
5f305417541bbb3c2884c844b4cb2732	Bacteria	Fusobacteria	Fusobacteriia	Fusobacteriales	Leptotrichiaceae	Leptotrichia	midas_s_2907_ESV5576.1435	TACGTAGGGTGCAAGCGTTGTCCGGAATTATTGGGCGTAAAGAGCTCGTAGGCGGCTTGTCGCGTCTGCTGTGAAAACCCGGAGCTCAACTCCGGGCCTGCAGTGGGTACGGGCAGGCTAGAGTGCGGTAGGGGAGATTGGAATTCCTGGTGTAGCGGTGGAATGCGCAGATATCAGGAGGAACACCGATGGCGAAGGCAGATCTCTGGGCCGCTACTGACGCTGAGGAGCGAAAGCATGGGGAGCGAACAGGATTAGATACCCTAGTAGTCCGGCTGGCTGACTATCTC	1	0	0	1	0	1	0	1	1	0	1	58	1	0	1	0	1	1	1	0	1	1	0	34	1	1	1	0	1	1	1	1	1	1	1	1	1	1	1	1	1
5f30b0a9e0200b936f339b57df8f8b37	Bacteria	Firmicutes	Clostridia	Clostridiales	Ruminococcaceae	Ruminococcus_1	midas_s_815_ESV3271.1435	TACGGAGGATGCGAGCGTTATCCGGATTTATTGGGTTTAAAGGGTGCGTAGGCTGGTAAATAAGTCAGCGGTGAAACTCACAGGCTCAACCTGTGCCGTGCCGTTGAAACTGTCTATCTAGAATTCGGATGCTGTGGGAGGAATGTGTAGTGTAGCGGTGAAATGCATAGATATTACACAGAACGCCGATTGCGAAGGCATCTCACAAAGCCGTTATTGACGCTGAGGCACGAAAGTGTGGGGATCAAACAGGATTAGAAACCCCTGTAGTCCGGCTGGCTGACTATCTC	0	1	1	0	1	0	1	0	0	1	0	1	0	1	0	1	0	0	0	1	0	0	1	0	0	0	0	1	0	0	0	0	0	0	0	0	29	0	0	0	0
5f377850d897dae6f3fe777c5767d696	Bacteria	Cloacimonetes	Cloacimonadia	Cloacimonadales	Cloacimonadaceae	Ca_Cloacimonas	midas_s_301_ESV1145.1468	TACGGAGGATCCTAGTGTTATCCGGATTTATTGGGTTTAAAGGGAGCGTAGGCGGGAGGTCAAGTCAGCTGTGAAATGTATCTGCTTAACGGGTACACTGCAGTTGAAACTGGTTTTCTTGAGTGCGTAAGAGGCAGGCGGAATTCGTTGTGTAGCGGTGAAATGCTTAGATATGACGAGGAACTCCTATTGCGAAGGCAGCTTGCTGGGTCGTTACTGACGCTGATGCTCGAAGGTGCGGGGATCAAACAGGATTAGAAACCCTTGTAGTCCGGCTGGCTGACTATCTC	57	42	37	52	22	50	17	34	59	10	30	2	19	4	19	0	4	20	20	23	20	20	17	29	20	20	4	40	62	57	31	20	20	4	4	33	4	4	4	20	20
5f4769e239c87bee3ab514bbd16ab53d	Bacteria	Bacteroidetes	Bacteroidia	Sphingobacteriales	ST-12K33	midas_g_22	midas_s_22_ESV22.1445	TACGAGTGGCGCAAGCGTTGTTCGGATTCACTGGGCATAAAGCGCGCGTAGGCGGTGCTGTAAGTCGGTTGTGAAAGCCCCCGGCTCAACCGGGGAATCGCAGTCGAAACTGCAGTGCTAGAGTCTGGAAGGGGGGAGTGGAATTCCTGGTGGAGCGGTGAAATGCGTAGATATCAGGAGGAACGCCGGTGGCGAAGGCGACTCTCTGGTCCAGTACTGACGCTCAGAGCGCGAAAGCTAGGGGAGCAAACAGGATTAGATACCCCTGTAGTCCGGCTGGCTGACTATCT	1	2	2	1	2	1	25	1	1	2	1	2	1	2	1	2	4	0	8	2	0	0	2	1	0	10	1	2	1	1	1	0	0	1	1	1	1	1	1	3	0
5f637e71be886f563e51fe30f08d0c34	Bacteria	Verrucomicrobia	Verrucomicrobiae	LD1-PB3	midas_f_131	midas_g_131	midas_s_131_ESV131.1500	TACGTAGGTGGCAAGCGTTGTCCGGATTTACTGGGTGTAAAGGGCGTGTAGGCGGGTGTGCAAGTCAGATGTGAAATCCCGCGGCTCAACCGCGGAACTGCATCTGAAACTGCGTATCTTGAGTGTCGGAGGGGAAAGTGGAATTCCTGGTGTAGCGGTAAAATGCGTAGATATCAGGAGGAACACCGGTGGCGAAGGCGACTTTCTGGACGACAACTGACGCTGAGACGCGAAAGCGTGGGGAGCAAACAGGATTAGATACCCCAGTAGTCCGGCTGGCTGACTATCTC	0	1	1	0	1	0	1	0	0	1	0	1	0	1	0	1	0	0	0	1	0	0	1	0	0	33	0	1	0	0	0	0	0	0	25	0	0	0	0	0	0
5f87d2301b76a857089a6de7b9b7cbd6	Bacteria	Firmicutes	Clostridia	Clostridiales	Gracilibacteraceae	Gracilibacter	midas_s_669_ESV2298.1443	TACGGAGGATGCAAGCGTTATCCGGATTTATTGGGTTTAAAGGGTGCGTAGGCGGGTTATCAAGTCAGCGGTGAAATTTTTCGGCTTAACCGTAAAATTGCCGTTGAAACTGGTGATCTTGAGTGCGAGCGAGGTAGGCGGAATGTGCCGTGTAGCGGTGAAATGCATAGATATGGCACAGAACTCCGATTGCGAAGGCAGCTTACTAGTACGCTACTGACGCTGATGCACGAAGGCGTGGGGATCAAACAGGATTAGATACCCTAGTAGTCCGGCTGGCTGACTATCTC	45	0	0	0	0	0	0	0	0	0	0	0	0	0	0	0	0	1	1	28	1	43	45	0	1	1	0	0	0	0	0	1	1	0	0	0	0	0	0	1	1
60c366596d51ec97670ac048bea63a36	Bacteria	Bacteroidetes	Bacteroidia	Bacteroidales	Bacteroidetes_vadinHA17	midas_g_326	midas_s_326_ESV326.1448	CACGTAGGAGGCGAACGTTATCCGGATTTACTGGGCGTAAAGCGCGTGTAGGTGGTTTGGTAAGTAGGGCGTGAAAGCTCCCGGCTCAACTGGGAGAGGCCGTTCTAAACTGCCAAGCTAGAGGATGGTAGAGGGAGGTGGAATTCCGGGTGTAGCGGTGGAATGCGCAGATATCCGGAGGAACACCAGTGGCGAAGGCGGCCTCCTGGGCCACTCCTGACACTCAGACGCGAAAGCTAGGGTAGCAAACGGGATTAGATACCCCAGTAGTCCGGCTGGCTGACTATCTC	1	0	23	1	0	1	0	54	1	0	1	0	1	0	1	0	1	2	2	41	2	2	0	1	2	2	1	0	1	1	1	2	2	1	1	1	1	1	1	2	2
60e271bd2ce50c08a7b2ba6fe0b2146e	Bacteria	Acidobacteria	Thermoanaerobaculia	Thermoanaerobaculales	Thermoanaerobaculaceae	Subgroup_10	midas_s_213_ESV213.1476	TACGTAGGGTGCAAGCGTTGTCCGGAATTATTGGGCGTAAAGAGCTCGTAGGCGGCTTGTCGCGTCTGCCGTGAAAGCCCGGAGCTCAACTCCGGGTCTGCGGTGGGTACGGGCAGGCTAGAGTGCGGTAGGGGAGATTGGAATTCCTGGTGTAGCGGTGGAATGCGCAGATATCAGGAGGAACACCGATGGCGAAGGCAGATCTCTGGGCCGCTACTGACGCTGAGGAGCGAAAGCATGGGGAGCGAACAGGATTAGAAACCCTAGTAGTCCGGCTGGCTGACTATCTC	2	2	2	2	2	2	2	2	2	2	2	2	2	2	2	2	2	29	0	2	27	0	2	2	15	0	2	2	2	2	2	0	0	2	2	2	2	2	2	0	26
618b336a61416f2dc215747cfd9d4142	Bacteria	Verrucomicrobia	Verrucomicrobiae	Pedosphaerales	Pedosphaeraceae	midas_g_8975	midas_s_8975_ESV8975.1493	TACAGAGGGGGCGAGCGTTATTCGGAATTATTGGGCGTAAAGGGCGCGTAGGCGGCTTGGCAAGTCAAAGGTGAAATCCCTCGGCTCAACCGAGGAACTGCCTTTGAAACTGCCGGGCTCGAGGCCGGGAGAGGGTAGTGGAATTCCCAGTGTAGCGGTGAAATGCGTAGATATTGGGAGGAACACCGGTGGCGAAGGCGGCTACCTGGACCGGTTCTGACGCTGAGGCGCGAAAGCGTGGGGAGCAAACAGGATTAGAAACCCTAGTAGTCCGGCTGGCTGACTATCTC	1	1	1	1	1	1	1	1	1	25	1	1	1	1	1	1	14	5	5	1	25	4	1	1	0	0	1	1	1	1	1	21	0	1	1	1	1	1	1	0	0
61f232db1b969f8f51949b987f02ebf7	Bacteria	Bacteroidetes	Bacteroidia	Bacteroidales	Paludibacteraceae	midas_g_2677	midas_s_2677_ESV2677.1448	TTCAGAGGTCCCGAGCGTTGTTCGGATTTACTGGGCGTAAAGGGAGCGTAGGCGGTTTGGTGTGTCGAATGTGAAAGCCCACAACTCAACTGTGGAATGGCATTCGAAACTACTGAGCTAGAGTACTGGAGAGGAGAGCGGAATTCTTGGTGTAGCGGTGAAATGCGTAGATATCAAGAGGAACACCGGTGGCGAAGGCGGCTCTCTGGACAGATACTGACGCTGAGGCTCTAAAGTTAGGGGAGCAAACAGGATTAGATACCCTAGTAGTCCGGCTGGCTGACTATCTC	2	0	39	26	0	2	0	66	2	0	2	61	2	45	2	0	2	3	11	0	11	9	0	2	3	3	2	0	2	2	2	3	3	2	2	2	2	2	6	3	3
6275245e6a4fd3c21d3c28157012001f	Bacteria	Bacteroidetes	Bacteroidia	Bacteroidales	Bacteroidetes_vadinHA17	midas_g_410	midas_s_410_ESV9458.1448	TACGGAGGGTGCAAGCGTTATTCGGAATTACTGGGTTTAAAGGGTGCGTAGGCGGTTAAATAAGTTGTCAGTGAAAGGCTACGGCTCAACTGTAGTAGTGCTGGCGATACTGTATAACTAAGGACATGGGAGGGGTACCTGGAATGTGTGGTGTAGCGGTGAAATGCGTAGATATCACACAGAACACCGGAGGCAAAGGCGGGGTACTAGACCATAGTTGACGCTGAGGCACGAAAGCGTGGGGATCAAACAGGATTAGATACCCTAGTAGTCCGGCTGGCTGACTATCT	0	2	2	0	2	0	2	61	0	2	0	2	0	2	0	2	14	0	51	2	0	6	2	0	0	0	0	2	0	0	0	34	0	0	31	0	0	0	0	0	0
6289334067d43d634949ced5fea03bd1	Bacteria	Proteobacteria	Deltaproteobacteria	Myxococcales	Phaselicystidaceae	Phaselicystis	midas_s_2086_ESV2086.1481	TACGGGGGGAGCAAGCGTTGTCCGGAATCACTGGGCGTAAAGAGCGCGTAGGCGTCCTAGTAAGTTTCTGGTGAAATACTCCTGCTCAACGGGAGAATTGCTGGAGATACTGTTAGGATTGAGTTTAGAAGAGGGAAGTGGAATTCCTGGTGTAGCGGTGAAATGCGTAGATATCAGGAAGAACACCGATGGCGAAGGCAGCTTCCTAGTCTAACACTGACGCTGTGGCGCGAAAGCGTGGGGAGCAAACAGGATTAGAAACCCCGGTAGTCCGGCTGGCTGACTATCTC	1	30	1	1	1	1	1	1	1	1	41	1	1	1	1	1	1	0	0	1	24	21	1	1	0	0	1	1	1	1	1	20	0	1	1	1	1	1	1	0	2
62996087eb0e3fa9240955d682871ab3	Bacteria	Firmicutes	Clostridia	Clostridiales	Gracilibacteraceae	Gracilibacter	midas_s_669_ESV2298.1443	TACGTAAGGAGCAAGCGTTGTCCGGATTTACTGGGCGTAAAGAGCTCGTAGGCGGCCGATCAGGTCTCGCGTAAAATCCCCCGGCTCAACCGGGGAGGGTCGCGGGAAACCGACCGGCTTGAGGACAGAAAAGGAAAGTGGAATTCCCGGTGTAGCGGTGAAATGCGTAGATATCGGGAGGAACACCAGTGGTGAAGACGGCTTTCTGGTCTGTTGCTGACGCTGAGGAGCGAAAGCCAGGGGAGCGAACCGGATTAGAAACCCCAGTAGTCCGGCTGGCTGACTATCTC	0	1	1	0	1	0	1	0	0	1	0	1	0	1	17	1	0	0	0	1	0	0	1	0	0	0	0	1	0	32	0	0	0	0	0	0	0	0	0	0	0
62d2967a138157ba73464139128a6184	Bacteria	Cloacimonetes	Cloacimonadia	Cloacimonadales	Cloacimonadaceae	Ca_Cloacimonas	midas_s_87_ESV8226.1524	TACCGGCGGCTCGAGTGGTGGCCACTTTTATTGGGCTTAAAGCGTTCGTAGCTGGGTTGTTAAGTCTCTTGGGAAATCTGGCGGCTTAACCGTCAGGCGTCCAAGGGATACTGGCAATCTTGGAACCGGGAGAGGTGAGGGGTACTTCGGGGGTAGGAGTGAAATCCTGTAATCCTCGAGGGACCACCTGTGGCGAAGGCGCCTCACCAGAACGGCTTCGACAGTGAGGGACGAAAGCTGGGGGAGCAAACCGGATTAGATACCCTAGTAGTCCGGCTGGCTGACTATCT	54	41	40	44	13	47	25	30	29	24	64	18	46	35	40	17	29	34	27	68	30	48	5	25	29	55	66	16	42	28	4	39	67	4	4	14	4	4	78	26	28
63382b82103dc93e97774146529bba10	Bacteria	Firmicutes	Clostridia	Clostridiales	Christensenellaceae	Christensenellaceae_R-7_group	midas_s_240_ESV9115.1446	TACAGAGGTGGCGAGCGTTGTTCGGATTTACTGGGCGTAAAGGGCGCGTAGGCGGCCGGTCGTGTCGGGTGTGAAATCCATGGGCCCAACCCATGAAGTGCGCCCGAAACTGCCCGGCTGGAGTGCGGGAGGGGAGATCGGAATGCATGGTGTAGCGGTGAAATGCGTTGATATCATGCAGAACACCGGTGGCGAAGGCGGATCTCTGGAACGCTACTGACGCTGAGGCGCGAAAGCAGGGGGAGCAAACAGGATTAGATACCCCAGTAGTCCGGCTGGCTGACTATCTC	0	2	2	0	2	0	2	0	0	2	0	2	0	2	0	2	0	0	9	2	0	0	2	0	0	0	0	2	0	0	0	0	0	0	0	0	0	0	0	0	0
6357b9423259c2bbd43ce184d3c5fda8	Bacteria	Tenericutes	Mollicutes	Acholeplasmatales	Acholeplasmataceae	Acholeplasma	midas_s_3686_ESV6749.1482	TACAGAGGTCCCAAGCGTTGTTCGGATTCACTGGGCGTAAAGGGTGCGTAGGTGGTGAGGTAAGTTCGGTGTGAAATCTCCGGGCTCAACCCGGAAAAGGCATTGAATACTATCTTGCTAGAGGTTTGGAGGGGGGACTGGAATTCTCGGTGTAGCAGTGAAATGCGTAGATATCGAGAGGAACACCGGTGGCGAAGGCGAGTCCCTGGACAACACCTGACACTGAGGCACGAAAGCTAGGGGAGCAAACAGGATTAGAAACCCCTGTAGTCCGGCTGGCTGACTATCTC	3	85	0	3	0	3	0	3	3	0	3	0	3	0	3	45	3	3	3	0	3	3	0	3	3	3	3	0	57	3	3	3	3	3	3	3	3	3	3	3	27
638c5af6b014f272d4d0887aac6a7a8b	Bacteria	Planctomycetes	Phycisphaerae	MSBL9	KCLunmb-38-53	midas_g_3662	midas_s_3662_ESV3662.1457	CACCGGCGGCTCGAGTGGTAACCGTTATTATTGGGTCTAAAGGGTCTGTAGCCGGCCGGATAAGTCTCTTGGGAAATCTGGCAGCTCAACTGTCAGGCTTTCAGGGGATACTGTCTGGCTCGAGGCCGGGAGAGGTGAGAGGTACTTCAGGGGTAGGGGTGAAATCTTGTAATCCTTGAAGGACCACCAGTGGCGAAGGCGTCTCACCAGAACGGACCTGACGGCAAGGGACGAAAGCTAGGGGCACGAACCGGATTAGAAACCCCAGTAGTCCGGCTGGCTGACTATCT	1	2	2	1	2	1	2	12	1	2	1	2	1	2	1	2	1	0	12	2	0	0	2	1	0	4	1	2	15	1	1	13	0	1	1	1	1	1	1	27	0
63a005216a633302fbd2a20f080663cd	Bacteria	Spirochaetes	MVP-15	midas_o_6772	midas_f_6772	midas_g_6772	midas_s_6772_ESV6772.1478	TACGGGGGGAGCAAGCGTTGTCCGGAATCACTGGGCGTAAAGAGCGCGTAGGCGTCCTAGTAAGTTTCTGGTGAAATACTCCTGCTCAACGGGAGAATTGCTGGAGATACTGTTAGGATTGAGTTTAGAAGAGGGAAGTGGAATTCCTGGTGTAGCGGTGAAATGCGTAGATATCAGGAAGAACACCGATGGCGAAGGCAGCTTCCTAGTCTAACACTGACGCTGTGGCGCGAAAGCGTGGGGAGCAAACAGGATTAGAAACCCGAGTAGTCCGGCTGGCTGACTATCTC	0	0	0	0	0	0	0	0	0	0	0	0	0	0	0	0	0	2	2	0	2	2	0	0	2	2	0	0	0	0	0	2	2	0	0	34	0	0	0	2	2
6434946445d2c7702e5326beb4db63d5	Archaea	Euryarchaeota	Methanomicrobia	Methanosarcinales	Methanosaetaceae	Methanothrix	midas_s_2347_ESV2347.1436	CACGTAGGAGGCGAACGTTATCCGGATTTACTGGGCGTAAAGCGCGTGTAGGTGGTTTGGTAAGTAGGGCGTGAAAGCTCCCGGCTCAACTGGGAGAGGCCGTTCTAAACTGCCAAGCTAGAGGATGGTAGAGGGAGGTGGAATTCCGGGTGTAGCGGTGGAATGCGCAGATATCCGGAGGAACACCAGTGGCGAAGGCGGCCTCCTGGGCCACTCCTGACACTCAGACGCGAAAGCTAGGGTAGCAAACGGGATTAGAAACCCTAGTAGTCCGGCTGGCTGACTATCTC	2	0	0	2	16	2	0	2	2	0	2	0	2	0	2	0	14	0	10	0	1	0	0	2	6	0	2	0	2	2	2	0	0	2	2	2	2	2	2	7	0
64619349587dece7497a5680946ecf8d	Bacteria	Proteobacteria	Betaproteobacteria	Betaproteobacteriales	Burkholderiaceae	Comamonas	Comamonas_denitrificans_ESV8134.1453	TACATAGGGGGCGAGCGTTATCCGGAATTATTGGGCGTAAAGGGTACGTAGGCGGGCCTGCAAGTCTGATTTGAAAGCACACGGCTTAACCGTGTGAGGTAATTAGAAACTACGAGTCTAGAGAGTGGTAGAGGTAAATGGAATTCCAAGTGGAGCGGTGAAATGCGTAGAGATTTGGAGGAACACCAGTGGCGAAGGCGGTTTACTGGGCCACATCTGACGCTGATGTACGAAAGCGTGGGGAGCAAACAGGATTAGAAACCCCAGTAGTCCGGCTGGCTGACTATCTC	2	0	0	2	0	2	36	2	2	0	2	0	2	0	2	0	2	2	2	0	2	2	0	2	2	2	2	0	2	2	2	2	2	2	2	2	2	2	2	2	2
6483021be3a95b639be819668e9de138	Bacteria	Spirochaetes	Spirochaetia	Spirochaetales	Spirochaetaceae	Treponema_2	midas_s_6261_ESV6927.1466	TACGGAGGATGCAAGCGTTATCCGGATTTATTGGGTTTAAAGGGTGCGTAGGCGGATATGTAAGTCAGCGGTGAAACTCACAGGCTCAACCTGTGCCGTGCCGTTGAAACTGTGTATCTGGAATGCGGATGCTGTGGGAGGAATGTGTAGTGTAGCGGTGAAATGCATAGATATTACACAGAACACCGATTGCGAAGGCATCTCACAAAGCCGTTATTGACGCTGAGGCACGAAAGTGTGGGGATCAAACAGGATTAGATACCCCAGTAGTCCGGCTGGCTGACTATCTC	0	0	0	0	0	0	0	0	0	0	0	0	0	0	0	46	0	2	2	0	2	2	0	0	2	2	0	0	0	36	0	2	2	0	0	0	0	0	0	2	2
6494dcc6a9204f8989d69cd55c2a38da	Bacteria	Spirochaetes	Spirochaetia	Spirochaetales	Spirochaetaceae	Treponema_2	midas_s_6751_ESV6751.1469	TACGTAGGTGGCGAGCGTTGTCCGGAATTACTGGGCGTAAAGGGCGCGCAGGCGGCCTGTTAAGTCGGACGTGAAATCCCCTGGCTCAACTGGGGGAGGTCGTTCGAAACTGGCGGGCTTGAGTGCGGGAGAGGGAAGCGGAATTCCCGGTGTAGCGGTGAAATGCGTAGATATCGGGAGGAACACCAGTGGCGAAGGCGGCTTCCTGGACCGTAACTGACGCTGAGGCGCGAAAGCTGGGGGAGCGAACAGGATTAGAAACCCTAGTAGTCCGGCTGGCTGACTATCTC	0	1	1	0	1	0	1	0	0	1	0	1	0	1	0	1	0	0	0	1	0	0	1	0	0	0	0	1	24	0	0	0	0	0	0	0	0	0	0	0	0
64e8296122ba269daaee667fd3e157fa	Bacteria	Firmicutes	Erysipelotrichia	Erysipelotrichales	Erysipelotrichaceae	Turicibacter	Turicibacter_sanguinis_ESV4758.1438	TACGGAGGATGCAAGCGTTATCCGGATTTATTGGGTTTAAAGGGTGCGTAGGCGGATATGTAAGTCAGCGGTGAAACTCACAGGCTCAACCTGTGCCGTGCCGTTGAAACTGTGTATCTGGAATGCGGATGCTGTGGGAGGAATGTGTAGTGTAGCGGTGAAATGCATAGATATTACACAGAACACCGATTGCGAAGGCATCTCACAAAGCCGTTATTGACGCTGAGGCACGAAAGTGTGGGGATCAAACAGGATTAGAAACCCCTGTAGTCCGGCTGGCTGACTATCTC	2	1	1	2	1	2	1	2	2	1	11	10	2	1	2	1	2	0	0	1	0	0	1	2	26	36	2	1	2	2	2	0	14	2	2	2	2	2	2	6	0
651d4b7fdeafff2b7ada7932c4e00612	Bacteria	Firmicutes	Clostridia	Clostridiales	Ruminococcaceae	Eubacterium_coprostanoligenes_group	midas_s_3214_ESV3214.1491	TACGGGGGGTGCAAGCGTTGTTCGGAATCATTGGGCGTAAAGAGCGTGTAGGCGGCTTGATAAGTCAGATGTGAAATCCCTGGGCTTAACCCAGGAAGTGCATTTGAAACTGTCTGGCTGGAGTAAGGGAGAGGAAAGTGGAATTCCTGGTGTAGAGGTGAAATTCGTAGATATCAGGAGGAACACCGGTGGCGAAGGCGACTTTCTGGCCCTATACTGACGCTGAGACGCGAAAGCGTGGGTAGCAAACAGGATTAGATACCCCTGTAGTCCGGCTGGCTGACTATCTC	1	0	0	1	0	1	0	1	1	0	1	0	1	0	1	41	1	0	0	0	0	16	0	31	0	10	1	0	1	1	1	0	0	1	1	1	1	1	1	0	14
65293b445e682317a112eecd50ea9471	Bacteria	Proteobacteria	Deltaproteobacteria	Syntrophobacterales	Syntrophaceae	Smithella	midas_s_136_ESV3239.1485	TACGGAGGATGCAAGCGTTATCCGGATTTATTGGGTTTAAAGGGTGCGTAGGCGGGTTATCAAGTCAGCGGTGAAATTTTTCGGCTTAACCGTAAAATTGCCGTTGAAACTGGTGATCTTGAGTGCGAGCGAGGTAGGCGGAATGTGCCGTGTAGCGGTGAAATGCATAGATATGGCACAGAACTCCGATTGCGAAGGCAGCTTACTAGTACGCTACTGACGCTGATGCACGAAGGCGTGGGGATCAAACAGGATTAGATACCCTTGTAGTCCGGCTGGCTGACTATCTC	42	71	70	52	71	51	86	63	35	91	37	74	46	40	19	20	0	42	39	1	44	50	23	0	60	59	13	88	60	59	0	45	55	81	33	35	72	45	65	66	60
65dea0751b08140405129e89830f10ba	Bacteria	Firmicutes	Clostridia	D8A-2	midas_f_13	midas_g_13	midas_s_305_ESV305.1455	TACAGAGGTCCCAAGCGTTGTTCGGATTCACTGGGCGTAAAGGGTGCGTAGGTGGTGAGGTAAGTTCGGTGTGAAATCTCCGGGCTCAACCCGGAAAAGGCATTGAATACTATCTTGCTAGAGGTTTGGAGGGGGGACTGGAATTCTCGGTGTAGCAGTGAAATGCGTAGATATCGAGAGGAACACCGGTGGCGAAGGCGAGTCCCTGGACAACACCTGACACTGAGGCACGAAAGCTAGGGGAGCAAACAGGATTAGATACCCCAGTAGTCCGGCTGGCTGACTATCTC	2	0	0	2	0	94	61	2	2	0	2	0	2	0	2	19	2	10	0	0	9	26	0	2	20	0	2	0	2	2	2	17	0	2	2	2	2	2	2	0	0
65f619636a038ca0e91664d715805dd0	Bacteria	Firmicutes	Clostridia	Clostridiales	Christensenellaceae	Christensenellaceae_R-7_group	midas_s_240_ESV9115.1446	TACGGAGGATGCGAGCGTTATCCGGATTTATTGGGTTTAAAGGGTGCGTAGGCTGGTAAATAAGTCAGCGGTGAAACTCACAGGCTCAACCTGTGCCGTGCCGTTGAAACTGTCTATCTAGAATTCGGATGCTGTGGGAGGAATGTGTAGTGTAGCGGTGAAATGCATAGATATTACACAGAACGCCGATTGCGAAGGCATCTCACAAAGCCGTTATTGACGCTGAGGCACGAAAGTGTGGGGATCAAACAGGATTAGATACCCCTGTAGTCCGGCTGGCTGACTATCTC	0	4	43	44	4	0	4	0	32	28	0	4	32	4	41	4	0	22	2	4	2	7	4	0	2	2	0	4	0	0	0	34	2	0	0	31	22	0	0	2	2
6633b38c0748e5f2a9a393e90f133acf	Bacteria	Spirochaetes	Spirochaetia	Spirochaetales	Spirochaetaceae	Treponema_2	midas_s_6261_ESV6927.1466	TACATAGGGGGCGAGCGTTATCTGGAATTATTGGGCGTAAAGGGTACGTAGGCGGGCCTGCAAGTCTGATTTGAAAGCACACGGCTTAACCGTGTGAGGTAATTAGAAACTACGGGTCTAGAGAGTGGTAGAGGTAAATGGAATTCCAAGTGGAGCGGTGAAATGCGTAGAGATTTGGAGGAACACCAGTGGCGAAGGCGGTTTACTGGGCCACATCTGACGCTGATGTACGAAAGCGTGGGGAGCAAACAGGATTAGAAACCCTAGTAGTCCGGCTGGCTGACTATCTC	0	2	2	0	2	0	2	0	0	2	0	2	0	2	0	2	0	0	0	2	0	13	2	0	0	20	0	2	0	0	0	0	0	0	0	0	0	0	0	0	0
66506836da3a59393aaac0aa0b1bc746	Bacteria	Firmicutes	Clostridia	Clostridiales	Christensenellaceae	Christensenellaceae_R-7_group	midas_s_2629_ESV2629.1440	CACGTAGGAGGCAAACGTTATCCGGATTTACTGGGCGTAAAGCGCGTGTAGGTGGTTCTGTAAGTAGGGCGTGAAAGCTCCCGGCTCAACTGGGAGATGCCGTTCTAAACTGCAGAGCTTGAGGATGGTAGAGGGAGGTGGAATTCCAGGTGTAGCGGTGGAATGCGCAGATATCTGGAGGAACACCAGTGGCGAAGGCGGCCTCCTGGACCATTCCTGACACTCAGACGCGAAAGCTAGGGTAGCAAACGGGATTAGAAACCCTAGTAGTCCGGCTGGCTGACTATCTC	2	1	1	2	1	2	1	2	2	1	2	1	2	1	2	1	2	0	15	1	0	0	1	2	0	0	2	1	2	2	2	0	0	2	2	2	2	2	2	5	0
665a1a5fa7ca47c4977997edb0d7f5d9	Bacteria	Bacteroidetes	Bacteroidia	Bacteroidales	Dysgonomonadaceae	Proteiniphilum	midas_s_738_ESV2490.1451	TACAGAGGTGGCGAGCGTTGTTCGGATTTACTGGGCGTAAAGGGCGCGTAGGCGGCCGGTCGTGTCGGGTGTGAAATCCATGGGCCCAACCCATGAAGTGCGCCCGAAACTGCCCGGCTGGAGTGCGGGAGGGGAGATCGGAATGCATGGTGTAGCGGTGAAATGCGTTGATATCATGCAGAACACCGGTGGCGAAGGCGGATCTCTGGAACGCTACTGACGCTGAGGCGCGAAAGCAGGGGGAGCAAACAGGATTAGATACCCTAGTAGTCCGGCTGGCTGACTATCTC	0	1	1	0	1	0	1	0	53	1	0	1	0	1	0	1	0	0	0	1	0	0	1	0	0	0	0	1	0	0	0	0	0	0	0	0	0	0	0	0	13
671da081e59ed1e4a9060766a45438ed	Bacteria	Cloacimonetes	Cloacimonadia	Cloacimonadales	Cloacimonadaceae	W5	midas_s_92_ESV2558.1471	TACATAGGGGGCTAGCTTTGTCCGGAATTACTGGGCGTAAAGGGTGCGTAGGTGGCAATGTATGTTGGAAGTGTAATCCCTCGGGCTTAACTCAGGGGCTGCTTCCAAAACTGCATTACTTGAGTGTCGGAGAGGAAAACGGAATTCCTAGTGTAGCGGTGAAATGCTCAGATATTAGGAGGAACACCAGAGGCGAAGGCGGTTTTCTGGACGACAACTGACGCTGAGGCACGAAAGCGTGGGGAGCGATTGGGATTAGAAACCCCTGTAGTCCGGCTGGCTGACTATCT	5	76	54	71	113	64	132	91	70	119	82	106	88	115	67	118	56	68	41	114	75	72	113	102	79	89	148	52	11	8	246	99	104	57	105	69	83	65	60	93	129
67dc6d60152e1e74b41359fa4fcfe204	Bacteria	Firmicutes	Clostridia	D8A-2	midas_f_13	midas_g_13	midas_s_305_ESV305.1455	TACGGAGGTTCCAAGCGTTGTTCGGAATTACTGGGCGTAAAGGGAGCGCAGGCGGATAGGTCAGTCTAAAGTGGAAATCCGGGGCTCAACCTCGGGCTTGCTTCGGATACTGCCTGTCTTGAGTTCGTGATAGGAAGATGGAATTCAGGGTGTAGCGGTGAAATGCACAGATATCCTGAGGAACACCGGTGGCGAAAGCGGTCTTCTGGCACGAAACTGACGCTGAGGCTCGAAAGCGCGGGTAGCAAACGGGATTAGAAACCCTAGTAGTCCGGCTGGCTGACTATCTC	0	1	1	0	1	0	1	0	0	1	0	1	0	1	0	1	0	0	0	1	0	0	1	0	0	0	0	1	0	0	0	0	0	0	0	0	0	0	0	0	0
682783a3bc3e7068462ba677e995fe15	Bacteria	Firmicutes	Clostridia	Clostridiales	Syntrophomonadaceae	Syntrophomonas	midas_s_3971_ESV9318.1490	TTCAGAGGTCTCGAGCGTTGTTCGGATTTACTGGGCGTAAAGGGAGCGTAGGCGGCCGGGTGTGTCGAATGTGAAAGCCCACAACTCAACTGTGGAATGGCATTCGAAACTACCTGGCTAGAGTACTGGAGAGGAGAGCGGAATTCTTGGTGTAGCGGTGAAATGCGTAGATATCAAGAGGAACACCGGTGGCGAAGGCGGCTCTCTGGACAGATACTGACGCTGAGGCTCTAAAGTTAGGGGAGCAAACAGGATTAGATACCCTTGTAGTCCGGCTGGCTGACTATCTC	2	1	1	2	1	2	1	2	2	1	2	1	2	1	2	1	2	0	0	1	0	0	1	2	0	0	2	1	2	2	2	0	0	2	2	2	2	55	2	0	0
6956926ac53c224bc82fe217db100099	Bacteria	Verrucomicrobia	Verrucomicrobiae	Pedosphaerales	Pedosphaeraceae	midas_g_8975	midas_s_8975_ESV8975.1493	TACGTATGATGCAAGCGTTGTTCGGAATTATTGGGCGTAAAGGGCATTCAGGCGGGATATTAAGTCGGGTGTGAAATCTGGAGGCTCAACCTCCAAACTGCATTCGATACTGGTATTCTTGAGTCAGGGAGAGGAAGGCGGAATTCCCAGTGTAGCGGTGAAATGCGTAGATATTGGGAAGAACACCGGTGGCGAAGGCGGCCTTCTGGCCTATGACTGACGCTGAAGTGCGAAAGTGTGGGGATCAAACGGGATTAGATACCCCAGTAGTCCGGCTGGCTGACTATCTC	0	0	0	0	0	0	0	0	67	0	0	0	5	87	32	0	0	14	13	0	24	20	0	0	7	7	0	54	0	0	0	7	7	0	0	0	0	0	67	7	7
6a4295280187771ac720b2c868b4d801	Bacteria	Bacteroidetes	Bacteroidia	Bacteroidales	Paludibacteraceae	midas_g_5907	midas_s_5907_ESV5907.1443	TACGTAGGGGGCGAGCGTTGTCCGGAATGATTGGGCGTAAAGGGCGCGCAGGCGGCCTGTCAAGTCAGTAGTGGAAGTCCATTTTTCAAGGATGGAAGTGCTATAGAAACTGATGGGCTTGAGTGCAGGAGAGGTTATCGGAATTCCCGGTGTAGCGGTGAAATGCGTAGAGATCGGGAGGAACACCAGTGGCGAAGGCGGGTAACTGGACTGCAACTGACGCTGAGGCGCGAAAGTGTGGGGAGCAAACAGGATTAGAAACCCCTGTAGTCCGGCTGGCTGACTATCTC	1	0	0	1	17	1	0	1	1	0	1	0	1	0	1	0	1	7	0	0	0	15	0	1	8	0	1	0	1	1	1	0	0	1	1	1	1	1	1	0	17
6a552781f06a28cd06ffbbe63eb1e46f	Bacteria	Proteobacteria	Deltaproteobacteria	midas_o_41	Syntrophorhabdaceae	Syntrophorhabdus	midas_s_998_ESV3981.1486	TACAGAGGGGGCGAGCGTTATTCGGAATTATTGGGCGTAAAGGGCGCGTAGGCGGCTTGGCAAGTCAAAGGTGAAATCCCTCGGCTCAACCGAGGAACTGCCTTTGAAACTGCCGGGCTCGAGGCCGGGAGAGGGTAGTGGAATTCCCAGTGTAGCGGTGAAATGCGTAGATATTGGGAGGAACACCGGTGGCGAAGGCGGCTACCTGGACCGGTTCTGACGCTGAGGCGCGAAAGCGTGGGGAGCAAACAGGATTAGAAACCCCAGTAGTCCGGCTGGCTGACTATCTC	0	1	1	0	1	0	1	0	0	1	0	1	0	1	0	1	0	0	0	1	0	0	1	0	0	0	0	1	0	0	17	13	0	0	0	31	0	0	0	0	0
6aca862ecf45bc1c36bc842f8263dbfa	Bacteria	Cloacimonetes	Cloacimonadia	Cloacimonadales	Cloacimonadaceae	W5	midas_s_92_ESV2558.1471	TACAGAGACTGCAAGCGTTATTCGGATTCACTGGGCGTAAAGGGTGCGCAGGCGGCCGTGTGTGTTAGGCGTGAAAGCCCGAGGCTCAACCTCGGAATTGCACCTAAAACTACACGGCTAGAGTACTGGAGAGGGTAGCGGAATTCACGGTGTAGCAGTGAAATGCGTAGATATCGTGAGGAACACCAATGGCGAAGGCAGCTACCTGGACAGTAACTGACGCTCAGGCACGAAAGCGTGGGGAGCAAAAGGGATTAGATACCCCAGTAGTCCGGCTGGCTGACTATCTC	0	48	13	64	88	48	110	53	57	101	62	78	82	105	52	98	31	59	26	94	46	50	109	77	75	81	133	36	7	8	180	69	75	36	73	67	71	75	47	79	126
6afd8e29138ec0709793be69b0aebdcc	Bacteria	Bacteroidetes	Bacteroidia	Bacteroidales	Paludibacteraceae	midas_g_9269	midas_s_9269_ESV9269.1448	GACGTAGGGGGCAAGCGTTACCCGGAATTACTGGGCGTAAAGGGAGCGTAGGCGGGAGGTCAAGTCCGGTGTGAAAGTCCCTGGCTCAACCAGGGGATAGGGCTGGAAACTGACAATCTTGAGTACAGCAGAGGAAGAGGGAATTACCGGTGTAGGGGTGAAATCCGTAGAGACCGGTAGGAAGGCCAGTGGCGAAGGCGCTTTTCTGGGCTGTTACTGACGCTGAGGCTCGAAAGCCAGGGGAGCAAACCGGATTAGAAACCCTTGTAGTCCGGCTGGCTGACTATCTC	34	40	0	1	0	1	0	1	1	0	1	0	1	0	1	0	1	1	1	0	1	1	0	1	1	1	1	0	1	1	1	1	1	1	1	1	1	1	1	1	1
6b14c9a09c6d0a6748513a45a90a5d72	Bacteria	Proteobacteria	Deltaproteobacteria	Syntrophobacterales	Syntrophaceae	Smithella	midas_s_136_ESV3239.1485	GACAGAGGGTGCGAACGTTGTTCGGAATTACTGGGCGTAAAGCGCGTGTAGGCGGCCACGCAAGTCGGGTGTGAAAGCCCTGGGCTTAACCTAGGAAGAGCACTCGAAACTGCATGGCTCGAGCCCCGGAGAGGATGGTGGAATTCTCGGTGTAGAGGTGAAATTCGTAGATATCGAGAGGAACACCGGTGGCGAAGGCGGCCATCTGGACGGGAGCTGACGCTGAGACGCGAAAGCGCGGGTAGCAAACAGGATTAGAAACCCCAGTAGTCCGGCTGGCTGACTATCTC	0	1	1	0	1	0	1	0	0	1	0	1	0	1	0	1	0	0	0	1	16	0	1	0	0	0	0	1	0	0	0	0	0	42	0	0	0	0	0	0	0
6b2f09c6bcaf8b4919f801257a1f74cd	Bacteria	Proteobacteria	Deltaproteobacteria	Syntrophobacterales	Syntrophaceae	midas_g_134	midas_s_134_ESV134.1492	TACGGAGGATGCGAGCGTTATCCGGATTTATTGGGTTTAAAGGGTGCGTAGGCGGGATTATAAGTCAGTGGTGAAAACCTGCAGCTTAACTGTAGACTTGCCATTGATACTGTAGTTCTTGAGTGTGGTCAAGGCAGGCGGAATGTGTAATGTAGCGGTGAAATGCTTAGATATTACACAGAACACCGATTGCGAAGGCAGCTTGCTGGGCCAATACTGACGCTGAGGCACGAAAGCGTGGGGATCAAACAGGATTAGAAACCCTAGTAGTCCGGCTGGCTGACTATCTC	0	3	3	0	3	0	3	0	0	3	0	3	0	3	54	3	0	1	1	3	1	1	3	0	1	1	0	3	0	44	0	1	1	0	0	0	0	0	0	30	1
6b33ad276c3fb5c02083a5ae5d939d1c	Bacteria	Bacteroidetes	Bacteroidia	Bacteroidales	Bacteroidetes_vadinHA17	midas_g_410	midas_s_410_ESV9458.1448	CACGTAGGGGACGAGCGTTGTCCGGAATTACTGGGCGTAAAGGGCGCGCAGGCTGTGCGTCGAGTCGGCTGTTGAAAGGCGGGGCTCAACCCCGCGAAGCGGTCGAGACCGGCGTGCTGGAGTACTGCAGAGGCAGGCGGAATTCCCGGTGTAGCGGTGAAATGCGTAGATATCGGGAAGAACACCGGTGGCGAAGGCGGCCTGCTGGGCAGTAACTGACGCTGAGGCGCGAGAGCCAGGGTAGCGAACGGGATTAGAAACCCTAGTAGTCCGGCTGGCTGACTATCTCG	3	0	0	3	0	3	90	3	3	0	3	0	7	0	3	0	3	12	5	0	5	5	0	98	5	5	3	67	3	3	3	5	5	3	3	3	3	3	3	5	5
6b888105ba4c89365a3fbe1e62d32c92	Bacteria	Firmicutes	Clostridia	Clostridiales	Family_XI	Sedimentibacter	midas_s_6071_ESV9432.1599	TACGGAGGATGCAAGCGTTATCCGGATTTATTGGGTTTAAAGGGTGCGTAGGCGGGTTATCAAGTCAGCGGTGAAATTTTTCGGCTTAACCGTAAAATTGCCGTTGAAACTGGTGATCTTGAGTGCGAGCGAGGTAGGCGGAATGTGCCGTGTAGCGGTGAAATGCATAGATATGGCACAGAACTCCGATTGCGAAGGCAGCTTACTAGTACGCTACTGACGCTGATGCACGAAGGCGTGGGGATCAAACAGGATTAGAAACCCCTGTAGTCCGGCTGGCTGACTATCTC	0	87	5	20	5	0	5	0	45	5	0	5	10	5	42	5	8	2	0	5	24	6	5	0	0	0	48	5	45	0	74	0	0	0	0	39	0	88	0	24	21
6b9e58eb78b6d2c4d84c52315a28c114	Bacteria	Spirochaetes	Leptospirae	Leptospirales	Leptospiraceae	RBG-16-49-21	midas_s_3702_ESV3702.1472	TACGTAGGGGGCGAGCGTTATCCGGAATTATTGGGCGTAAAGGGCGAGTAGGCGGTCTGTTAAGTCAGGTGTGAAATTTCAGGGCTCAACCCTGAAACTGCGCTTGAAACTGGCAGGCTAGAGGACAGGAGAGGGAAGTGGAATTCCCGGTGTAGCGGTGGAATGCGTAGATATCGGGAGGAACACCAGTGGCGAAGGCGGCTTCCTGGACTGTACCTGACGCTGAGGAGCGAAAGCTGGGGGAGCAAACAGGATTAGATACCCTTGTAGTCCGGCTGGCTGACTATCTC	0	0	0	0	0	14	0	0	0	0	0	0	0	0	0	0	0	1	1	0	1	1	0	0	1	1	0	0	0	0	0	1	1	0	0	0	0	0	73	22	1
6ba7e71526acfd94e7f55808c8c080a3	Bacteria	Proteobacteria	Betaproteobacteria	Betaproteobacteriales	Burkholderiaceae	Acidovorax	Acidovorax_defluvii_ESV7315.1455	TACGGAGGATGCGAGCGTTATCCGGATTTATTGGGTTTAAAGGGTGCGTAGGCTGGTAAATAAGTCAGCGGTGAAACTCACAGGCTCAACCTGTGCCGTGCCGTTGAAACTGTCTATCTAGAATTCGGATGCTGTGGGAGGAATGTGTAGTGTAGCGGTGAAATGCATAGATATTACACAGAACGCCGATTGCGAAGGCATCTCACAAAGCCGTTATTGACGCTGAGGCACGAAAGTGTGGGGATCAAACAGGATTAGAAACCCCGGTAGTCCGGCTGGCTGACTATCTC	0	1	1	0	1	0	1	0	0	1	0	1	20	1	0	1	0	1	1	1	1	1	1	0	1	1	0	1	0	0	0	1	1	0	0	0	0	0	0	1	1
6bb48f0a01617b992baab3b1491d5919	Bacteria	Verrucomicrobia	Verrucomicrobiae	LD1-PB3	midas_f_131	midas_g_131	midas_s_131_ESV131.1500	TACGGAGGGTGCAAGCGTTATTCGGAATTACTGGGTTTAAAGGGTGCGTAGGCGGTTAAATAAGTTGTCAGTGAAAGGCTACGGCTCAACTGTAGTAGTGCTGGCGATACTGTATAACTAAGAACATGGGAGGGGTACCTGGAATGTGTGGTGTAGCGGTGAAATGCGTAGATATCACACAGAACACCGGAGGCAAAGGCGGGGTACTAGACCATAGTTGACGCTGAGGCACGAAAGCGTGGGGATCAAACAGGATTAGAAACCCTGGTAGTCCGGCTGGCTGACTATCT	0	0	0	0	0	0	0	0	0	0	0	0	0	0	49	0	0	2	2	0	2	2	0	0	2	2	0	50	0	0	0	2	2	0	0	0	0	0	0	2	2
6c328fd0826b8282c405c653db0eec9c	Bacteria	Bacteroidetes	Bacteroidia	Bacteroidales	Rikenellaceae	Rikenellaceae_RC9_gut_group	midas_s_4595_ESV6260.1446	TACGTAGGGGACGAGCGTTGTCCGGAATTACTGGGCGTAAAGGGCGCGCAGGCTGCGTTACAAGTCAGCTGTTAAAATCATGGGCTTACCCCATGAGTGCGGTTGAAACTGTAGTGCTTGAGTACTGTAGAGGCAAGCGGAATTCCCAGTGTAGCGGTGAAATGCGTAGATATTGGGAGGAACACCGGTGGCGTAGGCGGCTTGCTGGACAGTAACTGACGCTGAGGCGCGAAAGCCAGGGGAGCAAACGGGATTAGATACCCTAGTAGTCCGGCTGGCTGACTATCTCG	2	5	5	2	5	2	5	2	2	5	2	5	20	5	35	5	28	0	20	5	0	18	5	2	0	0	2	5	2	2	2	27	0	2	2	2	2	2	2	25	0
6c5ff5b6c97c89b61c18b38ba5bba244	Bacteria	Verrucomicrobia	Verrucomicrobiae	LD1-PB3	midas_f_131	midas_g_131	midas_s_131_ESV131.1500	TACGGAGGGTGCAAGCGTTATTCGGAATTACTGGGTTTAAAGGGTGCGTAGGCGGTTAAATAAGTTGTCAGTGAAAGGCTACGGCTCAACTGTAGTAGTGCTGGCGATACTGTATAACTAAGGACATGGGAGGGGTACCTGGAATGTGTGGTGTAGCGGTGAAATGCGTAGATATCACACAGAACACCGGAGGCAAAGGCGGGGTACTAGACCATAGTTGACGCTGAGGCACGAAAGCGTGGGGATCAAACAGGATTAGAAACCCCAGTAGTCCGGCTGGCTGACTATCT	0	0	0	0	0	51	0	0	0	0	0	0	0	41	0	0	0	20	0	0	0	27	0	0	0	0	0	0	41	0	0	0	0	0	0	0	0	55	0	0	0
6c7326aebc46c87040e971d2495a83c3	Bacteria	Proteobacteria	Deltaproteobacteria	SAR324_cladeMarine_group_B	midas_f_995	midas_g_995	midas_s_995_ESV1874.1483	TACATAGGGGGCTAGCTTTGTCCGGAATTACTGGGCGTAAAGGGTGCGTAGGTGGCAATGTATGTTGGAAGTGTAATCCCTCGGGCTTAACTCAGGGGCTGCTTCCAAAACTGCATTACTTGAGTGTCGGAGAGGAAAACGGAATTCCTAGTGTAGCGGTGAAATGCTCAGATATTAGGAGGAACACCAGAGGCGAAGGCGGTTTTCTGGACGACAACTGACGCTGAGGCACGAAAGCGTGGGGAGCGATTGGGATTAGATACCCCAGTAGTCCGGCTGGCTGACTATCT	2	0	0	2	0	2	0	2	2	0	2	39	2	0	2	0	4	0	0	0	0	0	0	2	0	0	2	0	2	2	2	28	0	2	2	2	2	2	2	0	0
6d055045d33dadecc2c86a760204396b	Bacteria	Bacteroidetes	Bacteroidia	Bacteroidales	Rikenellaceae	Rikenellaceae_RC9_gut_group	midas_s_3232_ESV7550.1446	TACGGAGGGTGCAAGCGTTATTCGGAATTACTGGGTTTAAAGGGTGCGTAGGCGGTTAAATAAGTTGTCAGTGAAAGGCTACGGCTCAACTGTAGTAGTGCTGGCGATACTGTATAACTAAGAACATGGGAGGGGTACCTGGAATGTGTGGTGTAGCGGTGAAATGCGTAGATATCACACAGAACACCGGAGGCAAAGGCGGGGTACTAGACCATAGTTGACGCTGAGGCACGAAAGCGTGGGGATCAAACAGGATTAGAAACCCCGGTAGTCCGGCTGGCTGACTATCT	2	0	68	11	0	2	0	2	2	0	2	49	2	0	2	0	25	23	14	0	7	2	0	2	0	0	2	0	2	2	6	15	6	16	2	39	2	10	2	13	10
6e0e6a165a3176eee5402cc42bfed6eb	Bacteria	Bacteroidetes	Bacteroidia	Bacteroidales	Bacteroidetes_vadinHA17	midas_g_7659	midas_s_7659_ESV7659.1463	TTCAGAGGTCTCGAGCGTTGTTCGGATTTACTGGGCGTAAAGGGAGCGTAGGCGGCCGGGTGTGTCGAATGTGAAAGCCCACAACTCAACTGTGGAATGGCATTCGAAACTACCTGGCTAGAGTACTGGAGAGGAGAGCGGAATTCTTGGTGTAGCGGTGAAATGCGTAGATATCAAGAGGAACACCGGTGGCGAAGGCGGCTCTCTGGACAGATACTGACGCTGAGGCTCTAAAGTTAGGGGAGCAAACAGGATTAGAAACCCCAGTAGTCCGGCTGGCTGACTATCTC	21	1	1	0	1	22	1	0	29	1	0	1	0	24	0	1	31	0	0	1	0	0	1	0	0	0	0	1	0	0	0	0	0	0	0	0	0	0	0	23	0
6e4ca4f4814f0bb7b27171ba7aa5b882	Bacteria	Firmicutes	Clostridia	Clostridiales	Christensenellaceae	Christensenellaceae_R-7_group	midas_s_240_ESV9115.1446	CACCGGCGGCTCGAGTGGTAACCGTTATTATTGGGTCTAAAGGGTCTGTAGCCGGCCGGATAAGTCTCTTGGGAAATCTGGCAGCTCAACTGTCAGGCTTTCAGGGGATACTGTCTGGCTCGAGGCCGGGAGAGGTGAGAGGTACTTCAGGGGTAGGGGTGAAATCTTGTAATCCTTGAAGGACCACCAGTGGCGAAGGCGTCTCACCAGAACGGACCTGACGGCAAGGGACGAAAGCTAGGGGCACGAACCGGATTAGAAACCCCTGTAGTCCGGCTGGCTGACTATCT	0	0	0	0	0	0	0	0	0	0	0	0	0	0	0	0	0	3	3	0	3	3	0	0	3	3	0	46	0	0	0	3	3	0	0	0	0	0	0	3	3
6eb82789f7058bd5965c5b8f93b95661	Bacteria	Spirochaetes	Spirochaetia	Spirochaetales	Spirochaetaceae	Treponema_2	midas_s_6751_ESV6751.1469	TACGGAGGATGCGAGCGTTATCCGGATTTATTGGGTTTAAAGGGTGCGTAGGCGGGATATTAAGTCAGCGGTGAAAGTTTTCGGCTCAACCTTAAAATTGCCGTTGAAACTGTTATTCTTGAGTGCAGTAGAGGTAGGCGGAATTCGTTGTGTAGCGGTGAAATGCGTAGATATAACGAGGAACTCCGATTGCGTAGGCAGCTTACTATATTGCTACTGACGCTGAGGCACGAAAGTGTGGGTATCAAACAGGATTAGATACCCCAGTAGTCCGGCTGGCTGACTATCTC	0	2	2	0	2	0	2	0	29	2	11	2	0	2	0	2	0	0	9	2	0	0	2	0	0	0	29	2	0	0	15	0	0	0	0	0	0	0	0	0	0
6f8b3c7da7b2f80d78a5178d0bd6361f	Bacteria	Proteobacteria	Deltaproteobacteria	Syntrophobacterales	Syntrophaceae	Smithella	midas_s_552_ESV1241.1487	CACGTAGGGGGCAAGCGTTGTTCGGAATTATTGGGCGTAAAGGGCATGTAGGCGGTTTCGTAAGCCTGGTGTGAAATCCTGCAGCTTAACTGCAGAATTGCATTGGGTACTGCGAGACTTGAATCACAGAGGGGAAACTAGAATTCCAGGTGTAGGGGTGGAATCTGTAGATATCTGGAAGAATACCGGTGGCGAAGGCGGGTTTCTAGCTGATGATTGACGCTGAGGTGCGAAAGTGCGGGGAGCAAACAGGATTAGATACCCTAGTAGTCCGGCTGGCTGACTATCTC	1	1	1	1	1	1	1	1	1	1	1	1	1	1	1	1	1	0	0	1	0	0	1	1	0	0	1	1	1	1	1	0	0	1	1	1	1	1	1	0	0
6fd7e3b1ac10883af9003b89e77c7785	Bacteria	Bacteroidetes	Bacteroidia	Bacteroidales	p-251-o5	midas_g_9427	midas_s_9427_ESV9427.1449	TACGTAGGGGGCGAGCGTTGTCCGGAATGATTGGGCGTAAAGGGCGCGCAGGCGGCCTGTCAAGTCAGTAGTGGAAGTCCATTTTTCAAGGATGGAAGTGCTATAGAAACTGATGGGCTTGAGTGCAGGAGAGGTTATCGGAATTCCCGGTGTAGCGGTGAAATGCGTAGAGATCGGGAGGAACACCAGTGGCGAAGGCGGGTAACTGGACTGCAACTGACGCTGAGGCGCGAAAGTGTGGGGAGCAAACAGGATTAGAAACCCTTGTAGTCCGGCTGGCTGACTATCTC	0	1	1	14	1	8	1	0	0	1	0	1	0	1	0	4	0	0	0	1	0	0	1	0	0	0	0	1	0	0	0	0	0	0	15	0	0	0	0	0	0
6ff938e8bb6d16f4b5af455bed30cec8	Bacteria	Proteobacteria	Deltaproteobacteria	Syntrophobacterales	Syntrophaceae	Smithella	midas_s_136_ESV3239.1485	TACAGAGGTCCCAAGCGTTGTTCGGATTCACTGGGCGTAAAGGGTGCGTAGGTGGTGAGGTAAGTTCGGTGTGAAATCTCCGGGCTCAACCCGGAAAAGGCATTGAATACTATCTTGCTAGAGGTTTGGAGGGGGGACTGGAATTCTCGGTGTAGCAGTGAAATGCGTAGATATCGAGAGGAACACCGGTGGCGAAGGCGAGTCCCTGGACAACACCTGACACTGAGGCACGAAAGCTAGGGGAGCAAACAGGATTAGATACCCTTGTAGTCCGGCTGGCTGACTATCTC	32	28	33	36	28	27	56	38	45	48	19	39	14	39	1	25	0	32	32	0	32	32	18	0	32	32	7	49	39	10	0	32	32	37	0	32	22	36	35	41	32
705d9639bde36dedfdfd712b98566df3	Bacteria	Proteobacteria	Deltaproteobacteria	Syntrophobacterales	Syntrophaceae	Smithella	midas_s_2155_ESV8065.1487	TACGTAGGGGGCAAGCGTTGTCCGGAATTACTGGGCGTAAAGCGCACGCAGGCTGAATTATAAGTCGGTAGTCAAAGGCGGAGGCTCAACCTCTGTATATCTATCGATACTGTAAATCTGGAGTATGTGAGAGGGAAGCGGAATTCCCGGTGTAGCGGTGAAATGCGTAGATATCGGGAGGAACACCAGTGGCGAAGGCGGCTTCCTGGCACAATACTGACGCTCATGTGCGAAAGCTAGGGCAGCGAACGGGATTAGATACCCTAGTAGTCCGGCTGGCTGACTATCTC	0	1	1	0	1	0	1	0	0	1	0	1	0	1	0	1	0	0	5	1	0	0	1	0	0	0	0	1	0	0	0	0	0	41	0	0	0	0	0	0	0
71500448e844e85ad2df44026ae67f6e	Bacteria	Proteobacteria	Betaproteobacteria	Betaproteobacteriales	Burkholderiaceae	AAP99	midas_s_564_ESV564.1456	TACGGAGGATGCAAGCGTTATCCGGATTTATTGGGTTTAAAGGGTGCGTAGGCGGGTTATCAAGTCAGCGGTGAAATTTTTCGGCTTAACCGTAAAATTGCCGTTGAAACTGGTGATCTTGAGTGCGAGCGAGGTAGGCGGAATGTGCCGTGTAGCGGTGAAATGCATAGATATGGCACAGAACTCCGATTGCGAAGGCAGCTTACTAGTACGCTACTGACGCTGATGCACGAAGGCGTGGGGATCAAACAGGATTAGAAACCCTTGTAGTCCGGCTGGCTGACTATCTC	0	0	0	0	0	0	0	0	0	0	9	0	0	0	0	0	0	1	1	0	1	1	0	0	1	1	0	0	24	0	0	1	1	0	19	0	0	0	0	1	1
71cee2636e59f31add9fd8dbda2277f5	Bacteria	Proteobacteria	Deltaproteobacteria	Syntrophobacterales	Syntrophaceae	midas_g_134	midas_s_1266_ESV3856.1490	TACGGAGGATGCGAGCGTTATCCGGATTTATTGGGTTTAAAGGGTGCGTAGGCGGGATATTAAGTCAGCGGTGAAAGTTTTCGGCTCAACCTTAAAATTGCCGTTGAAACTGTTATTCTTGAGTGCAGTAGAGGTAGGCGGAATTCGTTGTGTAGCGGTGAAATGCGTAGATATAACGAGGAACTCCGATTGCGTAGGCAGCTTACTATATTGCTACTGACGCTGAGGCACGAAAGTGTGGGTATCAAACAGGATTAGAAACCCCTGTAGTCCGGCTGGCTGACTATCTC	0	0	30	23	43	19	0	40	23	9	0	0	21	80	21	0	14	26	25	30	26	10	0	16	10	10	0	9	22	15	0	23	10	0	14	14	0	0	11	44	10
71e281219445be9e44dd88e182eb77ff	Bacteria	Cloacimonetes	Cloacimonadia	Cloacimonadales	Cloacimonadaceae	W5	midas_s_92_ESV2558.1471	TACGTAGGTGGCGAGCGTTGTCCGGAATTACTGGGCGTAAAGGGCGCGTAGGCGGCTTTTTAAGTTAGATGTGAAAACCCGGGGCTTAACTCCGGGCGTGCATTTAAAACTGGAGAGCTTGAGTGCAGGAGAGGTAAGTGGAATTCCTAGTGTAGCGGTGAAATGCGTAGATATTAGGAGGAACACCAGTGGCGAAGGCGACTTACTGGACTGTAACTGACGCTGAGGCGCGAAAGCGTGGGGAGCAAACAGGATTAGAAACCCCAGTAGTCCGGCTGGCTGACTATCTC	42	49	119	76	126	96	146	101	109	131	93	122	102	122	89	125	105	88	0	153	47	75	139	104	102	143	195	78	39	43	215	153	129	59	130	84	93	104	70	106	119
71edd917e7419aa8ed77797f3613d003	Bacteria	Bacteroidetes	Bacteroidia	Bacteroidales	Rikenellaceae	Rikenellaceae_RC9_gut_group	midas_s_3232_ESV7550.1446	CACCGGCGGCTCGAGTGGTAACCGTTATTATTGGGTCTAAAGGGTCTGTAGCCGGCCGGATAAGTCTCTTGGGAAATCTGGCAGCTCAACTGTCAGGCTTTCAGGGGATACTGTCTGGCTCGAGGCCGGGAGAGGTGAGAGGTACTTCAGGGGTAGGGGTGAAATCTTGTAATCCTTGAAGGACCACCAGTGGCGAAGGCGTCTCACCAGAACGGACCTGACGGCAAGGGACGAAAGCTAGGGGCACGAACCGGATTAGATACCCTGGTAGTCCGGCTGGCTGACTATCT	0	3	3	20	3	0	3	0	0	3	0	3	11	3	0	3	0	5	13	3	0	0	3	0	6	0	0	3	0	0	27	0	17	38	0	0	0	0	0	0	0
7253a9af970c9eecabfb8d3e272da9b3	Bacteria	Bacteroidetes	Bacteroidia	Bacteroidales	Rikenellaceae	Rikenellaceae_RC9_gut_group	midas_s_3232_ESV7550.1446	TACGTAGGGTGCAAGCGTTAATCGGAATTACTGGGCGTAAAGCGTGCGCAGGCGGTTTTGTAAGACAGTGGTGAAATCCCCGGGCTCAACCTGGGAACTGCCATTGTGACTGCAAGGCTAGAGTGCGGCAGAGGGGGATGGAATTCCGCGTGTAGCAGTGAAATGCGTAGATATGCGGAGGAACACCGATGGCGAAGGCAATCCCCTGGGCCTGCACTGACGCTCATGCACGAAAGCGTGGGGAGCAAACAGGATTAGAAACCCCAGTAGTCCGGCTGGCTGACTATCTC	40	7	7	0	7	0	7	0	0	7	0	7	0	7	0	7	0	0	0	7	0	8	7	0	16	0	0	7	0	0	15	0	0	16	0	0	24	41	0	23	9
72735302a2b2b08d848c21a2b4880617	Bacteria	Bacteroidetes	Bacteroidia	Bacteroidales	Rikenellaceae	Rikenellaceae_RC9_gut_group	midas_s_4595_ESV6260.1446	CACGTAAGTTGCGAGCGTTGTTCGGAATTATTGGGCGTAAAGGGCATGTAGGCGGATTTGCAAGCTTGATGTGAAATCCCGCAGCTTAACTGCGGAACTGCATTGGGAACTGCAAGACTAGAGTTACTGAGGGGAAACTAGAATTCCAAGTGTAGGGGTGAAATCTGTAGATATTTGGAAGAATACCAATGGCGAAGGCAAGTTTCTGGCAGATAACTGACGCTGAGGTGCGAAGGTGCGGGGAGCAAACAGGATTAGAAACCCCGGTAGTCCGGCTGGCTGACTATCTC	0	45	1	0	1	0	1	0	0	1	0	1	0	1	0	1	0	0	0	1	0	0	1	0	0	0	0	1	43	0	0	0	0	0	37	0	0	0	0	0	0
72a524c9a0729be26b9ad4491f26130a	Bacteria	Bacteroidetes	Bacteroidia	Bacteroidales	GZKB124	midas_g_2014	midas_s_2014_ESV2014.1447	AACGTAGGAGGCGAGCGTTATCCGGATTTACTGGGCGTAAAGCGTGTGCAGGCGGTTTGATAAGTTGGATGTGAAAGCTCCTGGCTTAACCGGGAGAGGTCGTTCAAAACTATCAGACTAGAGAGTGGTAGAGGGAGATGGAATTCCGCGTGTAGTGGTGAAATGCGTAGATATGCGGAGGAACACCAGTGGCGAAAGCGGTCTCCTGGCCCATTTCTGACGCTCAGACACGAAAGCTAAGGTAGCAAACGGGATTAGAAACCCTTGTAGTCCGGCTGGCTGACTATCTC	2	2	2	2	2	2	2	2	2	2	2	2	2	2	2	2	2	0	0	2	0	0	2	2	0	0	2	2	2	2	2	0	0	2	2	2	2	2	2	0	0
72bc4a87772a6c388de5966c7bbc137e	Bacteria	Verrucomicrobia	Verrucomicrobiae	Pedosphaerales	Pedosphaeraceae	midas_g_3750	midas_s_3750_ESV3750.1473	TACGTAGGGGGCGAGCGTTATCCGGAATTATTGGGCGTAAAGGGCGAGTAGGCGGTCTGTTAAGTCAGGTGTGAAATTTCAGGGCTCAACCCTGAAACTGCGCTTGAAACTGGCAGGCTAGAGGACAGGAGAGGGAAGTGGAATTCCCGGTGTAGCGGTGGAATGCGTAGATATCGGGAGGAACACCAGTGGCGAAGGCGGCTTCCTGGACTGTACCTGACGCTGAGGAGCGAAAGCTGGGGGAGCAAACAGGATTAGATACCCCTGTAGTCCGGCTGGCTGACTATCTC	2	1	14	2	1	2	1	2	2	1	2	1	2	1	2	1	2	0	0	1	0	0	1	2	0	0	2	1	2	2	2	0	0	2	2	2	2	2	2	5	0
72d4ffdfb16fea7422ff663681cc9298	Bacteria	Patescibacteria	ABY1	Ca_Falkowbacteria	midas_f_5033	midas_g_5033	midas_s_5033_ESV6445.1440	TACGGGGGGTGCGAGCGTTGTTCGGAATTATTGGGCGTAAAGAGCGTGTAGGCGGCTGAATAAGTCAGATGTGAAATCCCTGGGCTTAACCCAGGACGTGCATTTGAAACTATTCAGCTTGAGTAAGGGAGAGGAAAGTGGAATTCCTGGTGTAGAGGTGAAATTCGTAGATATCAGGAGGAACACCGGTGGCGAAGGCGACTTTCTGGCCCTATACTGACGCTGAGACGCGAGAGCGTGGGTAGCAAACAGGATTAGATACCCTAGTAGTCCGGCTGGCTGACTATCTC	23	1	1	0	1	0	1	0	0	1	0	14	0	1	0	1	0	0	0	1	0	0	1	0	6	14	0	1	0	0	0	0	3	0	0	0	0	0	0	14	0
72d50f91d825f0c4b77240e087a16694	Archaea	Euryarchaeota	Methanomicrobia	Methanomicrobiales	Methanomicrobiaceae	Methanoculleus	Methanoculleus_bourgensis_ESV8501.1432	TACGGAGGGTGCGAGCGTTGTTCGGAATTATTGGGCGTAAAGGGCGCGTAGGCGGTTGTGTAAGTCAGATGTGAAATACTCCGGCTTAACCGGGGAACTGCGTTTGAAACTACACAGCTAGAGTACAGGAGAGGGAAATGGAATTCCCGGTGTAGAGGTGAAATTCGTAGATATCGGGAGGAACACCAGTGGCGAAGGCGATTTTCTGGCCTGATACTGACGCTGAGGCGCGAAAGCGTGGGGAGCAAACAGGATTAGATACCCTTGTAGTCCGGCTGGCTGACTATCTC	3	3	3	3	3	3	3	3	3	3	3	3	3	3	3	3	3	0	0	3	18	16	3	3	0	0	3	3	3	3	3	0	0	3	3	3	3	3	3	0	0
72f8dfd2676914611767f19c79b40070	Bacteria	Spirochaetes	Leptospirae	Leptospirales	Leptospiraceae	RBG-16-49-21	midas_s_3554_ESV3554.1471	TACCGGCAGCTCAAGTGGTAGCCGCGATTATTGGGCCTAAAACGTTCGTAGCCGGATAAGTAAGTCTTTGGTTAAATCCTGCGACTCAACCGTGGGAATTCTAGAGATACTGCTTGTCTTGAGACCGGGAGAGGTTGGAGGTACTCCTAGGGTAGGGGTGAAATCCTGTAATCCTAGGGGGACCACCTGTGGCGAAGGCGTCCAACTGGAACGGGTCTGACGGTGAGGGACGAAACCTAGGGGAGCGAGCCGGATTAGAAACCCCGGTAGTCCGGCTGGCTGACTATCTC	0	0	0	0	0	0	0	0	0	15	0	0	0	0	0	0	0	1	1	0	1	1	0	0	1	1	0	0	0	11	0	1	1	0	0	78	0	0	0	1	1
72f94a6cba19f9be085a054c2d7c30ea	Bacteria	Bacteroidetes	Bacteroidia	Bacteroidales	Rikenellaceae	Rikenellaceae_RC9_gut_group	midas_s_3232_ESV7550.1446	TACGTAGGGGGCGAGCGTTGCCCGGAATTACTGGGCGTAAAGGGAACGTAGGTGGCTCTTAAAGTCAGGTGTGAAAATAACGAAGCTTAACAGGTTAATGCGCTTGAAACTAAAGGGCTTGAGGGCAATAGAGGGAGATGGAATTACCTGTGTAGGGGTGAAATCCGCAGATATAGGTAAGAAGGCCGGTGGGGAAGCCGATCTCCTGGGTTGACTCTGACACTGAGGTTCGAAAGCTAGGGGAGCAAACCGGATTAGATACCCCAGTAGTCCGGCTGGCTGACTATCTC	69	3	3	2	3	38	3	0	0	40	0	3	0	3	0	3	0	3	3	3	14	3	59	24	9	3	0	3	32	0	0	16	3	0	0	0	0	0	0	3	3
73034490889205361fcdb4fdcead09e0	Bacteria	Chloroflexi	Anaerolineae	Anaerolineales	Anaerolineaceae	midas_g_467	midas_s_6232_ESV9275.1435	TACAGAGACTGCAAGCGTTATTCGGATTCACTGGGCGTAAAGGGTGCGCAGGCGGCCGTGTGTGTTAGGCGTGAAAGCCCGAGGCTCAACCTCGGAATTGCACCTAAAACTACACGGCTAGAGTACTGGAGAGGGTAGCGGAATTCACGGTGTAGCAGTGAAATGCGTAGATATCGTGAGGAACACCAATGGCGAAGGCAGCTACCTGGACAGTAACTGACGCTCAGGCACGAAAGCGTGGGGAGCAAAAGGGATTAGAAACCCCAGTAGTCCGGCTGGCTGACTATCTC	0	1	1	0	1	0	1	0	0	1	0	1	0	1	0	1	0	1	1	1	1	1	1	0	1	1	0	1	0	0	0	1	1	0	0	0	34	0	0	1	1
7309f47650c103dba7b7105afd7cad40	Bacteria	Bacteroidetes	Bacteroidia	Bacteroidales	Dysgonomonadaceae	Proteiniphilum	midas_s_738_ESV2490.1451	TACGTAGGGGGCGAGCGTTGCCCGGAATTACTGGGCGTAAAGGGAACGTAGGTGGCTCTTAAAGTCAGGTGTGAAAATAACGAAGCTTAACAGGTTAATGCGCTTGAAACTAAAGGGCTTGAGGGCAATAGAGGGAGATGGAATTACCTGTGTAGGGGTGAAATCCGCAGATATAGGTAAGAAGGCCGGTGGGGAAGCCGATCTCCTGGGTTGACTCTGACACTGAGGTTCGAAAGCTAGGGGAGCAAACCGGATTAGAAACCCCTGTAGTCCGGCTGGCTGACTATCTC	0	1	1	0	1	0	1	0	0	1	0	1	0	1	0	1	0	8	0	1	0	0	1	0	0	0	0	1	26	0	0	0	0	0	0	0	0	0	0	0	0
735d9804f96418f1e35cc4fbce381224	Bacteria	Bacteroidetes	Bacteroidia	Bacteroidales	Rikenellaceae	midas_g_141	midas_s_141_ESV141.1451	CACGTAGGGGGCAAGCGTTGTTCGGAATTATTGGGCGTAAAGGGCATGTAGGCGGTTTCGTAAGCCTGGTGTGAAATCCTGCAGCTTAACTGCAGAATTGCATTGGGTACTGCGAGACTTGAATCACAGAGGGGAAACTAGAATTCCAGGTGTAGGGGTGGAATCTGTAGATATCTGGAAGAATACCGGTGGCGAAGGCGGGTTTCTAGCTGATGATTGACGCTGAGGTGCGAAAGTGCGGGGAGCAAACAGGATTAGAAACCCTTGTAGTCCGGCTGGCTGACTATCTC	3	4	4	3	4	3	4	3	3	4	3	4	3	4	3	4	3	0	0	4	3	5	4	3	0	0	3	4	3	3	3	0	0	3	3	3	3	3	3	5	3
736f1e498da0cade2d3778908dde1cf8	Bacteria	Firmicutes	Clostridia	Clostridiales	Christensenellaceae	Christensenellaceae_R-7_group	midas_s_240_ESV9115.1446	GACGTAGGGGGCGAGCGTTGTCCGGAATTACTGGGCGTAAAGAGCACGTAGGCGGATAATTAAGTCAGATGTGAAAGACCGGGGCCCAACCTCGGGGTTGCATCTGAAACTGGATATCTTGAGGGCAGGAGAGGAAAGTGGAATTCCTGGTGTAGCGGTGAAATGCGTAGAAATCAGGAGGAATACCAGTGGCGAAGGCGACTTTCTGGACTGACCCTGACGCTGAGGTGCGAAAGCGTGGGTAGCAAACAGGATTAGAAACCCCAGTAGTCCGGCTGGCTGACTATCTC	0	0	0	0	43	0	0	0	0	0	0	0	0	0	0	0	0	0	0	0	0	12	0	0	0	0	0	0	29	0	0	0	0	0	0	0	0	0	0	0	0
7384f3aca497bff614591d0d45643802	Bacteria	Bacteroidetes	Bacteroidia	Sphingobacteriales	Lentimicrobiaceae	midas_g_526	midas_s_2192_ESV7238.1462	TACGTAGGGAGCGAGCGTTGTCCGGAATTACTGGGTGTAAAGGGAGCGTAGGCGGGAGTGCAAGTCAGATGTGAAATACATGGGCTCAACCCATGGGCTGCATTTGAAACTGCATTTCTTGAGTGAAGTAGAGGTAAGCGGAATTCCTGGTGTAGCGGTGAAATGCGTAGATATCAGGAGGAACACCGGTGGCGAAGGCGGCTTACTGGGCTTTTACTGACGCTGAGGCTCGAAAGCGTGGGGAGCAAACAGGATTAGATACCCCAGTAGTCCGGCTGGCTGACTATCTC	1	1	1	1	1	1	1	1	1	1	1	1	1	1	1	1	1	0	8	1	1	0	1	1	10	7	1	1	1	1	1	4	14	1	1	1	1	1	1	0	0
7472690af77e3c5fae1f0fb8f825fe85	Bacteria	Spirochaetes	Spirochaetia	Spirochaetales	Spirochaetaceae	midas_g_1408	midas_s_1408_ESV1541.1465	CACGTAGGAGGCAAACGTTATCCGGATTTACTGGGCGTAAAGCGCGTGTAGGTGGTTCTGTAAGTAGGGCGTGAAAGCTCCCGGCTCAACTGGGAGATGCCGTTCTAAACTGCAGAGCTTGAGGATGGTAGAGGGAGGTGGAATTCCAGGTGTAGCGGTGGAATGCGCAGATATCTGGAGGAACACCAGTGGCGAAGGCGGCCTCCTGGACCATTCCTGACACTCAGACGCGAAAGCTAGGGTAGCAAACGGGATTAGAAACCCCAGTAGTCCGGCTGGCTGACTATCTC	30	49	41	30	134	26	51	19	14	34	27	42	36	45	24	50	11	41	42	32	37	37	28	17	33	59	42	41	33	20	30	34	47	92	36	81	57	52	122	38	48
74a7fff88dd221a224f3ce6430a130da	Bacteria	Synergistetes	Synergistia	Synergistales	Synergistaceae	midas_g_2022	midas_s_2022_ESV9229.1450	TACGGAGGATGCAAGCGTTATCCGGATTTATTAGGTTTAAAGGGTGCGTAGGTGGGCGTTTAAGTCAGTGGTTAAAGCCATTAGCTTAACTAATGTATGCCATTGATACTGGATGTCTTGAATGTGGTAGAGGTAGGCGGAATGTGTTGTGTAGCGGTGAAATGCTTAGATATAACACAGAACACCGATTGCGAAGGCAGCTTACTATTCCATTATTGACGCTGATGCACGAAAGCGTGGGGATCAAACAGGATTAGAAACCCCAGTAGTCCGGCTGGCTGACTATCTCG	0	2	2	30	2	0	2	0	39	2	27	24	0	2	0	2	10	0	0	2	0	0	2	0	0	0	0	2	0	0	0	10	0	0	0	0	0	0	0	0	0
760984d4e25845bb6dd86d816faaa789	Bacteria	Spirochaetes	Spirochaetia	Spirochaetales	Spirochaetaceae	Treponema_2	midas_s_6261_ESV6927.1466	CACGGGGGTTGCGAGCGTTGTCCGGAATTACTAGGCGTAAAGGGCAGGCAGGCGGATCCATAAGTTTATCGTTTAAGGCGTCGGCTTAACCGGCGTAGGGCGGTAGATACTGTGGATCTGGAATGCGGTTGGGGAAGACAGAATTCCTGGTGTAGCGGTGGAATGCGCAGAGATCAGGAGGAATACCGAAGGCGAAGGCAGTCTTCTAAGCCGTAATTGACGCTAAACTGCGAAGGTGTGGGTATCAAACAGGATTAGAAACCCTAGTAGTCCGGCTGGCTGACTATCTC	1	0	0	1	0	1	0	1	1	0	1	0	1	0	1	0	1	0	0	0	9	0	0	1	0	0	1	24	1	1	1	28	0	1	1	1	1	1	1	0	0
763f3b2e7710469fe3d4a3e3e86a54b9	Bacteria	Spirochaetes	Leptospirae	Leptospirales	Leptospiraceae	RBG-16-49-21	midas_s_3554_ESV3554.1471	TACGGAGGATGCGAGCGTTATCCGGATTTATTGGGTTTAAAGGGTGCGTAGGCGGGATTATAAGTCAGTGGTGAAAACCTGCAGCTTAACTGTAGACTTGCCATTGATACTGTAGTTCTTGAGTGTGGTCAAGGCAGGCGGAATGTGTAATGTAGCGGTGAAATGCTTAGATATTACACAGAACACCGATTGCGAAGGCAGCTTGCTGGGCCAATACTGACGCTGAGGCACGAAAGCGTGGGGATCAAACAGGATTAGAAACCCCAGTAGTCCGGCTGGCTGACTATCTC	0	27	0	0	0	0	0	0	0	0	0	0	15	0	0	0	0	19	2	0	2	2	0	13	2	2	0	7	0	0	0	2	2	0	0	0	0	51	0	2	2
765b7f75b627a35c67dc37de38af99ad	Bacteria	Bacteroidetes	Bacteroidia	Bacteroidales	Rikenellaceae	Rikenellaceae_RC9_gut_group	midas_s_3232_ESV7550.1446	GACGTAGGGGGCAAGCGTTACCCGGAATTACTGGGCGTAAAGGGAGCGTAGGCGGGAGGTCAAGTCCGGTGTGAAAGTCCCTGGCTCAACCAGGGGATAGGGCTGGAAACTGACAATCTTGAGTACAGCAGAGGAAGAGGGAATTACCGGTGTAGGGGTGAAATCCGTAGAGACCGGTAGGAAGGCCAGTGGCGAAGGCGCTTTTCTGGGCTGTTACTGACGCTGAGGCTCGAAAGCCAGGGGAGCAAACCGGATTAGATACCCTTGTAGTCCGGCTGGCTGACTATCTC	5	3	3	5	3	5	3	5	5	3	5	3	5	3	5	3	5	0	25	3	3	7	35	5	0	0	5	28	5	5	5	19	0	5	5	5	5	5	5	0	3
76cb2d2cd5d0f9ab4cbd551254ebf449	Bacteria	Spirochaetes	Spirochaetia	Spirochaetales	Spirochaetaceae	Treponema_2	midas_s_6751_ESV6751.1469	CACGTAAGTTGCGAGCGTTGTTCGGAATTATTGGGCGTAAAGGGCATGTAGGCGGATTTGCAAGCTTGATGTGAAATCCCGCAGCTTAACTGCGGAACTGCATTGGGAACTGCAAGACTAGAGTTACTGAGGGGAAACTAGAATTCCAAGTGTAGGGGTGAAATCTGTAGATATTTGGAAGAATACCAATGGCGAAGGCAAGTTTCTGGCAGATAACTGACGCTGAGGTGCGAAGGTGCGGGGAGCAAACAGGATTAGATACCCTTGTAGTCCGGCTGGCTGACTATCTC	1	2	2	1	2	1	2	1	1	2	1	2	1	2	1	2	1	3	0	2	0	0	2	1	0	0	1	2	1	1	1	0	0	1	1	1	1	1	30	0	0
7758d598dccf14f4fc4c0f868535a063	Bacteria	Proteobacteria	Deltaproteobacteria	Syntrophobacterales	Syntrophaceae	midas_g_571	midas_s_571_ESV571.1478	TACGGAGGATGCGAGCGTTATCCGGATTTATTGGGTTTAAAGGGTGCGTAGGCTGGTAAATAAGTCAGCGGTGAAACTCACAGGCTCAACCTGTGCCGTGCCGTTGAAACTGTCTATCTAGAATTCGGATGCTGTGGGAGGAATGTGTAGTGTAGCGGTGAAATGCATAGATATTACACAGAACGCCGATTGCGAAGGCATCTCACAAAGCCGTTATTGACGCTGAGGCACGAAAGTGTGGGGATCAAACAGGATTAGATACCCTGGTAGTCCGGCTGGCTGACTATCTC	0	0	0	0	0	0	0	0	0	0	0	0	0	0	0	0	0	0	10	24	16	0	0	0	0	0	0	0	0	0	0	0	0	0	0	0	0	0	28	0	0
77a048c965240bb17697afe30487f7a4	Bacteria	Bacteroidetes	Bacteroidia	Bacteroidales	Bacteroidetes_vadinHA17	midas_g_19	midas_s_19_ESV19.1449	TACGAGTGGCGCAAGCGTTGTTCGGATTCACTGGGCATAAAGCGCGCGTAGGCGGTGCTGTAAGTCGGTTGTGAAAGCCCCCGGCTCAACCGGGGAATCGCAGTCGAAACTGCAGTGCTAGAGTCTGGAAGGGGGGAGTGGAATTCCTGGTGGAGCGGTGAAATGCGTAGATATCAGGAGGAACGCCGGTGGCGAAGGCGACTCTCTGGTCCAGTACTGACGCTCAGAGCGCGAAAGCTAGGGGAGCAAACAGGATTAGATACCCTTGTAGTCCGGCTGGCTGACTATCT	0	0	12	12	0	25	0	0	0	23	0	14	6	0	22	15	0	4	4	0	4	4	0	34	4	4	0	0	21	36	0	4	4	0	0	0	0	0	0	4	4
77b9b4c16bea30adec9b52af9c246426	Bacteria	Bacteroidetes	Bacteroidia	Sphingobacteriales	Lentimicrobiaceae	midas_g_526	midas_s_2192_ESV7238.1462	TACGTAGGGGGCGAGCGTTGTCCGGAATGATTGGGCGTAAAGGGCGCGCAGGCGGCCTGTCAAGTCAGTAGTGGAAGTCCATTTTTCAAGGATGGAAGTGCTATAGAAACTGATGGGCTTGAGTGCAGGAGAGGTTATCGGAATTCCCGGTGTAGCGGTGAAATGCGTAGAGATCGGGAGGAACACCAGTGGCGAAGGCGGGTAACTGGACTGCAACTGACGCTGAGGCGCGAAAGTGTGGGGAGCAAACAGGATTAGATACCCTTGTAGTCCGGCTGGCTGACTATCTC	1	2	2	1	2	1	2	1	1	2	1	2	1	2	1	2	1	0	0	2	15	0	2	1	13	11	18	2	1	1	1	0	11	1	1	1	1	1	1	14	0
78073dd467378a2c0545de195944e684	Bacteria	Bacteroidetes	Bacteroidia	Bacteroidales	Dysgonomonadaceae	Proteiniphilum	midas_s_738_ESV2490.1451	TACGGAGGATCCGAGCGTTATCCGGATTTATTGGGTTTAAAGGGTGCGCAGGCGGCATGTTAAGTCGGCGGTGAAATTTTGCAGCTCAACTGTAAAAGAGCCTTCGAAACTGGCAAGCTTGAGTGTGGATGAAGTAGGCGGAATTTGTGGTGTAGCGGTGAAATGCATAGATATCACAAAGAACACCGATTGCGCAGGCAGCTTACTAAACCATAACTGACGCTCATGCACGAAGGCGTGGGGATCAAACAGGATTAGAAACCCCTGTAGTCCGGCTGGCTGACTATCTC	0	1	1	0	1	0	1	0	0	1	0	1	0	1	0	1	0	13	0	1	0	0	1	0	0	0	0	1	0	0	0	0	31	0	0	0	0	0	0	0	0
783b1c8f7c0ad464224751018c0d8b90	Archaea	Euryarchaeota	Methanomicrobia	Methanomicrobiales	Methanoregulaceae	Methanolinea	midas_s_4938_ESV8112.1432	TACGGGGGGAGCAAGCGTTGTCCGGAATCACTGGGCGTAAAGAGCGCGTAGGCGTCCTAGTAAGTTTCTGGTGAAATACTCCTGCTCAACGGGAGAATTGCTGGAGATACTGTTAGGATTGAGTTTAGAAGAGGGAAGTGGAATTCCTGGTGTAGCGGTGAAATGCGTAGATATCAGGAAGAACACCGATGGCGAAGGCAGCTTCCTAGTCTAACACTGACGCTGTGGCGCGAAAGCGTGGGGAGCAAACAGGATTAGAAACCCTGGTAGTCCGGCTGGCTGACTATCTC	2	2	2	2	2	2	2	2	2	2	2	2	2	2	2	2	2	0	0	2	0	0	2	2	0	0	2	2	2	2	2	0	0	2	2	2	2	2	2	0	0
783e6aa171cd685e5d583a20592a52e3	Bacteria	Proteobacteria	Betaproteobacteria	Betaproteobacteriales	Rhodocyclaceae	Ca_Accumulibacter	Ca_Accumulibacter_phosphatis_ESV7558.1494	TACGGAGGATTCGAGCGTTATCCGGATTTATTGGGTTTAAAGGGTGCGTAGGCGGATTTGTAAGTCAGTGGTGAAAGTTTCCGGCTTAACCGGGAGAATGCCGTTGAGACTGCAGGTCTTGAGTGCAAGCGAGGTAAGTGGAATGTGTTGTGTAGCGGTGAAATGCATAGATATAACACAGAACACCGATTGCGAAGGCAGCTTACTAGTATGTAACTGACGCTGAGGCACGAAAGCGTGGGGAGCAAACAGGATTAGAAACCCCAGTAGTCCGGCTGGCTGACTATCTC	1	0	17	1	0	1	0	1	1	0	1	0	1	0	1	0	1	14	29	20	0	19	0	1	0	0	1	0	27	16	1	0	0	1	13	1	1	1	1	0	0
7887a71faeb141a9c8a9fe0dd2f91480	Bacteria	Proteobacteria	Betaproteobacteria	Betaproteobacteriales	Burkholderiaceae	Acidovorax	Acidovorax_defluvii_ESV7315.1455	CACGTAAGTTGCGAGCGTTGTTCGGAATTATTGGGCGTAAAGGGCATGTAGGCGGTTTTGAAAGCTTGATGTGAAATCCCACAGCTTAACTGTGGAACTGCATTGAGAACTACAAGACTAGAGTTACTGAAGGGAAACTAGAATTCCAAGTGTAGGGGTGAAATCTGTAGATATTTGGAAGAATACCAATGGCGAAGGCAAGTTTCTGGCAGATAACTGACGCTGAGGTGCGAAGGTGCGGGGAGCAAACAGGATTAGAAACCCCAGTAGTCCGGCTGGCTGACTATCTC	0	0	0	0	140	0	0	123	140	126	0	0	0	0	88	0	0	30	31	0	17	22	114	76	17	17	0	0	0	0	40	17	17	60	0	0	0	0	0	17	17
78972b52b2f3c576a67fc714cb56e3e1	Bacteria	Bacteroidetes	Bacteroidia	Bacteroidales	Bacteroidetes_vadinHA17	midas_g_410	midas_s_410_ESV9458.1448	TACGGAGGATGCAAGCGTTATCCGGATTTATTGGGTTTAAAGGGTGCGTAGGCGGGTTATCAAGTCAGCGGTGAAATTTTTCGGCTTAACCGTAAAATTGCCGTTGAAACTGGTGATCTTGAGTGCGAGCGAGGTAGGCGGAATGTGCCGTGTAGCGGTGAAATGCATAGATATGGCACAGAACTCCGATTGCGAAGGCAGCTTACTAGTACGCTACTGACGCTGATGCACGAAGGCGTGGGGATCAAACAGGATTAGATACCCCAGTAGTCCGGCTGGCTGACTATCTC	0	1	1	0	1	0	1	0	0	1	0	1	0	1	0	1	7	0	0	1	24	0	1	0	0	0	0	1	0	0	0	0	0	0	0	22	0	0	0	0	0
78d64ce62b92950dc34a625e3378086b	Bacteria	Proteobacteria	Deltaproteobacteria	Syntrophobacterales	Syntrophaceae	midas_g_134	midas_s_134_ESV134.1492	TACGGAGGATGCGAGCGTTATCCGGATTTATTGGGTTTAAAGGGTGCGTAGGCGGGATATTAAGTCAGCGGTGAAAGTTTTCGGCTCAACCTTAAAATTGCCGTTGAAACTGTTATTCTTGAGTGCAGTAGAGGTAGGCGGAATTCGTTGTGTAGCGGTGAAATGCGTAGATATAACGAGGAACTCCGATTGCGTAGGCAGCTTACTATATTGCTACTGACGCTGAGGCACGAAAGTGTGGGTATCAAACAGGATTAGATACCCTTGTAGTCCGGCTGGCTGACTATCTC	0	1	1	0	1	0	1	0	0	1	0	1	0	1	0	1	0	0	0	1	0	0	1	0	0	0	0	1	0	0	0	13	0	0	0	0	0	0	0	0	0
78e92cdc2fb4224fc749d9c409664d69	Bacteria	Bacteroidetes	Bacteroidia	Sphingobacteriales	Lentimicrobiaceae	midas_g_526	midas_s_2192_ESV8744.1462	TACGGAGGGTGCAAGCGTTGTTCGGAATTATTGGGCGTAAAGGGCGCGTAGGTGGTTGTGATAGTCAGATGTGAAATCCTTCGGCTCAACCGAAGAACTGCATCTGAAACTTCATAGCTCGAGTACAGGAGAGGGAAACGGAATTCCCGGTGTAGAGGTGAAATTCGTAGATATCGGGAGGAACACCAGTGGCGAAGGCGGTTTCCTGGCCTGATACTGACGCTGAGGCGCGAAAGCGTGGGGAGCAAACAGGATTAGATACCCCTGTAGTCCGGCTGGCTGACTATCTC	0	8	8	38	8	0	8	0	39	8	80	8	29	8	0	8	0	20	0	8	12	3	8	0	22	16	0	8	0	0	0	12	38	52	128	3	0	0	0	15	0
79054598969c369301976ed205ee720d	Bacteria	Spirochaetes	Spirochaetia	Spirochaetales	Spirochaetaceae	Treponema_2	midas_s_6751_ESV6751.1469	TACAGAGGTCCCGAGCGTTGTTCGAATTCACTGGGCGTAAAGGGTGCGTAGGCGGTCGGATAAGTCTGACGTGAAATGCCGGAGCTCAACTCCGGAACGGCGTTGGAAACTATTCGGCTCGAGGATTGGAGGGGGGACTGGAATTCTCGGTGTAGCAGTGAAATGCGTAGATATCGAGAGGAACACCTGTGGCGAAGGCGAGTCCCTGGACAATTCCTGACGCTGAGGCACGAAAGCTAGGGGAGCAAACAGGATTAGAAACCCCTGTAGTCCGGCTGGCTGACTATCTC	0	0	0	0	0	0	0	0	0	0	0	0	0	0	0	0	0	1	1	0	1	1	0	0	1	1	0	0	0	0	0	1	1	0	0	0	0	0	0	1	1
79b5ed61e85ccd3adb5c8eebe081b315	Bacteria	Proteobacteria	Deltaproteobacteria	midas_o_41	Syntrophorhabdaceae	Syntrophorhabdus	midas_s_41_ESV942.1482	TACATAGGGGGCGAGCGTTATCCGGAATTATTGGGCGTAAAGGGTACGTAGGCGGGTCTGCAAGTCTGATTTGAAAGCACACGGCTTAACCGTGTGAGGTAATTAGAAACTACGGGTCTAGAGAGTGGTAGAGGTAAATGGAATTCCAAGTGGAGCGGTGGAATGCGTAGAGATTTGGAGGAACACCAGTGGCGAAGGCGGTTTACTGGGCCACATCTGACGCTAATGTACGAAAGCGTGGGGAGCAAACAGGATTAGATACCCTAGTAGTCCGGCTGGCTGACTATCTC	2	0	0	2	0	2	0	2	42	0	2	10	2	0	55	79	9	0	17	0	0	0	0	2	0	0	2	0	2	2	2	11	0	26	2	2	2	2	2	0	0
79bae5e12c669e8bed58da35f7a47ab6	Bacteria	Verrucomicrobia	Verrucomicrobiae	Pedosphaerales	Pedosphaeraceae	midas_g_8975	midas_s_8975_ESV8975.1493	TACCGGCGGCTCGAGTGGTGGCCGCTATTACTGGGCTTAAAGGGTCCGTAGCTTGATAACTGGGTCCCTTGAGAAATCCGCCAGCTCAACTGGCGGGCGTTCAGGGGAAACTTGTTTTCTAGGGACCGGGAGAGGTGAGGGGTACTGCCGGGGTAGGAGTGAAATCCTGTAATCCCGGTGGGACCACCTATGGCGAAGGCATCTCACCAGAACGGGTCCGACAGTGAGGGACGAAAGCTGGGGGAGCAAACCGGATTAGATACCCTTGTAGTCCGGCTGGCTGACTATCT	0	1	1	13	1	0	1	0	0	1	0	1	0	1	0	1	0	0	0	1	0	0	1	0	0	0	0	1	0	0	0	0	0	0	0	0	0	0	0	0	0
7a1887c4efa1ea99c69e00797f4da0d0	Bacteria	Bacteroidetes	Bacteroidia	Bacteroidales	Paludibacteraceae	midas_g_2677	midas_s_2677_ESV2677.1448	GACGTAGGGGGCGAGCGTTGTCCGGAATTACTGGGCGTAAAGAGCACGTAGGCGGATAATTAAGTCAGATGTGAAAGACCGGGGCCCAACCTCGGGGTTGCATCTGAAACTGGATATCTTGAGGGCAGGAGAGGAAAGTGGAATTCCTGGTGTAGCGGTGAAATGCGTAGAAATCAGGAGGAATACCAGTGGCGAAGGCGACTTTCTGGACTGACCCTGACGCTGAGGTGCGAAAGCGTGGGTAGCAAACAGGATTAGATACCCCAGTAGTCCGGCTGGCTGACTATCTC	0	1	1	0	1	0	1	0	0	1	0	1	0	1	0	1	0	0	0	1	0	6	1	0	0	0	0	1	47	0	0	0	0	0	0	0	0	14	0	0	0
7a2dc5501f2bc374ee2bc29260237597	Bacteria	Spirochaetes	Spirochaetia	Spirochaetales	Spirochaetaceae	Treponema_2	midas_s_6751_ESV6751.1469	TACGTAGGTGGCGAGCGTTGTCCGGAATTACTGGGCGTAAAGGGCGCGCAGGCGGCCTGTTAAGTCGGACGTGAAATCCCCTGGCTCAACTGGGGGAGGTCGTTCGAAACTGGCGGGCTTGAGTGCGGGAGAGGGAAGCGGAATTCCCGGTGTAGCGGTGAAATGCGTAGATATCGGGAGGAACACCAGTGGCGAAGGCGGCTTCCTGGACCGCAACTGACGCTGAGGCGCGAAAGCTGGGGGAGCGAACAGGATTAGAAACCCTGGTAGTCCGGCTGGCTGACTATCTC	2	5	5	2	5	2	5	2	2	5	2	5	20	5	2	5	32	5	20	5	0	0	5	2	0	0	2	5	2	2	2	32	0	2	2	2	2	2	2	11	0
7ad1aa858fa948b03cec6727224c1914	Bacteria	Tenericutes	Mollicutes	Acholeplasmatales	Acholeplasmataceae	Acholeplasma	midas_s_3686_ESV6749.1482	TACGGAGGATTCGAGCGTTATCCGGATTTATTGGGTTTAAAGGGTGCGTAGGCGGATTTGTAAGTCAGTGGTGAAAGTTTCCGGCTTAACCGGGAGAATGCCGTTGAGACTGCAGGTCTTGAGTGCAAGCGAGGTAAGTGGAATGTGTTGTGTAGCGGTGAAATGCATAGATATAACACAGAACACCGATTGCGAAGGCAGCTTACTAGTATGTAACTGACGCTGAGGCACGAAAGCGTGGGGAGCAAACAGGATTAGATACCCCAGTAGTCCGGCTGGCTGACTATCTC	0	0	0	0	0	0	70	126	71	0	60	0	0	0	0	0	0	2	2	0	2	2	0	0	10	16	0	0	0	0	0	2	15	0	0	51	0	0	0	10	2
7ad800364de1126e066fa329d41ff237	Bacteria	Proteobacteria	Deltaproteobacteria	Syntrophobacterales	Syntrophaceae	Smithella	midas_s_1067_ESV6253.1487	TACGGAGGATGCGAGCGTTATCCGGATTTATTGGGTTTAAAGGGTGCGTAGGCTGTTTTGTAAGTCAGCGGTGAAAGACCGGGGCCCAACTCCGGAAGTGCCGTTGATACTGCATTGCTAGAGTTCCCCTGCCGTGGGAGGAATGAGTGGTGTAGCGGTGAAATGCATAGATATCACTCAGAACACCGATTGCGAAGGCATCTCACGAAGAGGCAACTGACGCTGAGGCACGAAAGCGTGGGGATCAAACAGGATTAGATACCCCTGTAGTCCGGCTGGCTGACTATCTC	0	3	3	0	3	46	3	0	0	3	27	3	0	3	0	3	0	0	43	3	0	0	46	0	2	7	0	3	0	0	27	0	10	15	0	13	0	0	17	7	0
7ae1b088389821aacd640cbed0c6fae0	Bacteria	Bacteroidetes	Bacteroidia	Bacteroidales	Rikenellaceae	Rikenellaceae_RC9_gut_group	midas_s_602_ESV1606.1446	TACGGGGGGTGCGAGCGTTGTTCGGAATTATTGGGCGTAAAGAGCGTGTAGGCGGCTGGATCAGTCAGATGTGAAATCCCTGGGCTTAACCCAGGACGTGCATTTGAAACTGTCCAGCTTGAGTAGGGGAGAGGAAAGTGGAATTCCTGGTGTAGAGGTGAAATTCGTAGATATCAGGAGGAACACCGGTGGCGAAGGCGACTTTCTGGCCCTATACTGACGCTGAGACGCGAGAGCGTGGGTAGCAAACAGGATTAGAAACCCGAGTAGTCCGGCTGGCTGACTATCTC	0	0	56	35	0	0	0	0	0	0	0	0	0	0	0	0	0	1	1	0	1	1	0	0	1	1	32	0	0	0	0	1	1	0	0	0	0	0	0	1	14
7b48fbab244b8f5bed746e9d35eac71f	Bacteria	Bacteroidetes	Bacteroidia	Bacteroidales	Dysgonomonadaceae	Proteiniphilum	midas_s_738_ESV2490.1451	TACGGAGGATGCGAGCGTTATCCGGATTTATTGGGTTTAAAGGGTGCGTAGGCGGATTGATAAGTCAGTGGTGAAATTCTACAGCTTAACTGTAGACTTGCCGTTGATACTGTTAGTCTTGAGTGTGGTCAAGGCAGGCGGAATGTGTAATGTAGCGGTGAAATGCTTAGATATTACACAGAACACCGATTGCGAAGGCAGCTTGCTGGGTCATTACTGACGCTGATGCACGAAAGCGTGGGGATCAAACAGGATTAGATACCCTTGTAGTCCGGCTGGCTGACTATCTC	1	0	0	1	0	1	0	1	1	0	39	48	50	63	61	50	31	16	5	0	11	5	0	1	9	5	26	0	1	1	1	5	5	1	1	1	1	1	1	5	5
7b5c23f01e5cce2034192a7c30e273db	Archaea	Euryarchaeota	Methanobacteria	Methanobacteriales	Methanobacteriaceae	Methanobacterium	Methanobacterium_lacus_ESV9528.1492	AACGTAGGAGACGAGCGTTATCCGGATTTACTGGGCGTAAAGAGCGTGTAGGAGGCAATACAAGTTGGATGTAAAAGCTCTCGGCTAAACTGAGAGAGGACGTTCAAGACTGTAGAGCTAGAGGAAGGCAGAGGTAGATGGAACTCCGGGAGTAGTGGTGAAATGCGTAGATATCCGGAAGAACACCAGAGGCGAAAGCGATCTACTGGGCCTTAACAGACACTGAGACGCGAAAGCCAGGGTAGCAAACGGGATTAGAAACCCGTGTAGTCCGGCTGGCTGACTATCTC	0	0	9	0	0	4	0	0	0	12	0	0	0	0	0	11	0	2	2	0	2	2	0	0	2	2	12	0	0	0	0	2	2	0	0	0	0	0	0	2	2
7b87b0a10565abec80f044c3ae5b0ce1	Bacteria	Verrucomicrobia	Verrucomicrobiae	LD1-PB3	midas_f_131	midas_g_131	midas_s_208_ESV208.1502	CACGTAGGGGACGAGCGTTGTCCGGAATTACTGGGCGTAAAGGGCGCGCAGGCTGTGCGTCGAGTCGGCTGTTGAAAGGCGGGGCTCAACCCCGCGAAGCGGTCGAGACCGGCGTGCTGGAGTACTGCAGAGGCAGGCGGAATTCCCGGTGTAGCGGTGAAATGCGTAGATATCGGGAAGAACACCGGTGGCGAAGGCGGCCTGCTGGGCAGTAACTGACGCTGAGGCGCGAGAGCCAGGGTAGCGAACGGGATTAGATACCCTAGTAGTCCGGCTGGCTGACTATCTCG	72	52	0	0	0	0	0	0	24	0	0	28	0	0	47	0	0	2	2	0	2	2	0	0	31	2	0	0	0	0	0	2	2	0	0	0	0	0	0	2	13
7c075a88629d61b13a8649989b9a3074	Bacteria	Firmicutes	Clostridia	Clostridiales	Ruminococcaceae	Eubacterium_coprostanoligenes_group	midas_s_3214_ESV3214.1491	TACGGAGGATGCAAGCGTTATCCGGATTTATTGGGTTTAAAGGGTGCGCAGGCGGTCTGGTAAGTCATGGGTGAAATTTTACAGCTTAACTGTAAGCGTGCCTATGATACTGCTGGGCTAGAGTTTAAGAGACGTAATTGGAATGTGATGTGTAGCGGTGAAATGCTTAGATATGTCACAGAACGCCGATCGTGAAGACAGATTACGAACTTAATACAGACGCTCAAGCACGAAAGCGTGGGGATCAAACAGGATTAGAAACCCTAGTAGTCCGGCTGGCTGACTATCTC	0	1	1	0	1	0	1	0	0	1	0	1	0	1	32	1	0	0	0	1	0	0	1	0	0	0	0	1	0	0	0	0	0	0	0	0	0	0	0	0	0
7c0d9bded41656cd852ec2db226716b9	Bacteria	Bacteroidetes	Bacteroidia	Bacteroidales	Marinilabiliaceae	midas_g_2026	midas_s_2026_ESV7142.1445	TACATAGGGGGCGAGCGTTATCCGGAATTATTGGGCGTAAAGGGTACGTAGGCGGGCCTGCAAGTCTGATTTGAAAGCACACGGCTTAACCGTGTGAGGTAATTAGAAACTACGAGTCTAGAGAGTGGTAGAGGTAAATGGAATTCCAAGTGGAGCGGTGAAATGCGTAGAGATTTGGAGGAACACCAGTGGCGAAGGCGGTTTACTGGGCCACATCTGACGCTGATGTACGAAAGCGTGGGGAGCAAACAGGATTAGATACCCTTGTAGTCCGGCTGGCTGACTATCTC	0	1	1	12	1	0	1	0	0	1	0	1	0	1	0	1	0	1	1	1	1	1	1	0	1	1	0	1	0	0	0	1	1	0	0	0	0	0	0	1	1
7c191011905c8596d0ea1af965308893	Bacteria	Verrucomicrobia	Verrucomicrobiae	Pedosphaerales	Pedosphaeraceae	midas_g_8975	midas_s_8975_ESV8975.1493	TTCAGAGGTCTCGAGCGTTGTTCGGATTTACTGGGCGTAAAGGGAGCGTAGGCGGCCGGGTGTGTCGAATGTGAAAGCCCACAACTCAACTGTGGAATGGCATTCGAAACTACCTGGCTAGAGTACTGGAGAGGAGAGCGGAATTCTTGGTGTAGCGGTGAAATGCGTAGATATCAAGAGGAACACCGGTGGCGAAGGCGGCTCTCTGGACAGATACTGACGCTGAGGCTCTAAAGTTAGGGGAGCAAACAGGATTAGAAACCCTAGTAGTCCGGCTGGCTGACTATCTC	1	1	1	1	1	1	1	1	1	1	1	1	1	1	1	1	1	12	0	1	0	0	1	1	0	0	1	1	1	1	1	38	0	1	1	1	17	1	1	11	0
7cb2477da5fdc478ce1b4d8a30cda1be	Bacteria	Proteobacteria	Deltaproteobacteria	midas_o_41	Syntrophorhabdaceae	Syntrophorhabdus	midas_s_41_ESV942.1482	TACGGAGGATGCGAGCGTTATCCGGATTTATTGGGTTTAAAGGGTGCGTAGGCGGATTGATAAGTCAGTGGTGAAATTCTACAGCTTAACTGTAGACTTGCCGTTGATACTGTTAGTCTTGAGTGTGGTCAAGGCAGGCGGAATGTGTAATGTAGCGGTGAAATGCTTAGATATTACACAGAACACCGATTGCGAAGGCAGCTTGCTGGGTCATTACTGACGCTGATGCACGAAAGCGTGGGGATCAAACAGGATTAGATACCCCTGTAGTCCGGCTGGCTGACTATCTC	3	0	0	3	0	3	0	3	3	90	3	0	3	36	3	0	16	13	12	0	2	10	0	3	2	5	3	0	50	3	3	2	2	3	3	3	3	3	3	2	2
7ccd34aad6ba4115ff64a79678c5a869	Bacteria	Spirochaetes	MVP-15	midas_o_6772	midas_f_6772	midas_g_6772	midas_s_6772_ESV6772.1478	TACGTAGGGGGCGAGCGTTGTCCAGAGTTACTGGGCGTAAAGAGCGTGTAGGCGGTTGAAAAAGTCAGGTGTGAAATTCTTCGGCTCAACCGAGGGACTGCGCTTGAAACTTTTCGACTGGAGTTTGGGAGGGGCAACCGGAATTCCTGGTGTAACGGTGAAATGTGTAGATATCAGGAGGAACACCCGTGGCGAAGGCGGGTTGCTGGACCAAAACTGACGCTGAGACGCGAAAGCGTGGGTAGCAAACAGGATTAGATACCCTAGTAGTCCGGCTGGCTGACTATCTC	0	0	0	0	0	0	0	0	0	0	0	0	0	0	0	0	0	14	0	42	0	0	0	0	0	0	0	0	0	0	0	18	0	42	0	0	0	0	0	0	0
7cd2644ab96918977dc33fb259914622	Bacteria	Verrucomicrobia	Verrucomicrobiae	Opitutales	Opitutaceae	Cephaloticoccus	midas_s_5279_ESV5279.1482	GACAGAGGGTGCGAACGTTGTTCGGAATTACTGGGCGTAAAGCGCGTGTAGGCGGCCACGCAAGTCGGGTGTGAAAGCCCTGGGCTTAACCTAGGAAGAGCACTCGAAACTGCATGGCTCGAGCCCCGGAGAGGATGGTGGAATTCTCGGTGTAGAGGTGAAATTCGTAGATATCGAGAGGAACACCGGTGGCGAAGGCGGCCATCTGGACGGGAGCTGACGCTGAGACGCGAAAGCGCGGGTAGCAAACAGGATTAGAAACCCCTGTAGTCCGGCTGGCTGACTATCTC	0	0	10	0	0	0	0	0	0	0	8	0	0	0	0	0	0	1	1	0	15	1	0	0	1	1	0	17	0	0	0	1	1	0	0	0	0	0	0	1	6
7cf2d697afaa701721ef8c29c232aa89	Bacteria	Chloroflexi	Anaerolineae	Anaerolineales	Anaerolineaceae	midas_g_156	midas_s_876_ESV8700.1425	CACGGGGGTTGCAAGCGTTGTCCGGAATTACTAGGCGTAAAGTGCAGGTAGGCGGATAGATAAGTTTAAGGTTAAAGGCTACGGCTTACCCGTAGTAAGGCGTTAGATACTGTTTATCTGGAATGCGGTTGAGGGAGACAGAATTCCTGGTGTAGCGGTGGAATGCGCAGAGATCAGGAGGAATACCGAAGGCGAAGGCAGTCTTCTAAGCCGTAATTGACGCTAAACTGCGAAGGTGTGGGTATCAAACAGGATTAGATACCCCAGTAGTCCGGCTGGCTGACTATCTC	0	0	0	19	0	0	0	0	0	0	31	0	0	0	0	0	30	0	8	0	0	0	0	0	24	0	0	39	0	0	0	0	0	0	0	0	0	0	0	0	0
7d06c2a80f7e24a001c64d7553e040eb	Bacteria	Bacteroidetes	Bacteroidia	Chitinophagales	Saprospiraceae	midas_g_1226	midas_s_7828_ESV7828.1432	TACATAGGGGGCTAGCTTTGTCCGGAATTACTGGGCGTAAAGGGTGCGTAGGTGGCAATGTATGTTGGAAGTGTAATCCCTCGGGCTTAACTCAGGGGCTGCTTCCAAAACTGCATTACTTGAGTGTCGGAGAGGAAAACGGAATTCCTAGTGTAGCGGTGAAATGCTCAGATATTAGGAGGAACACCAGAGGCGAAGGCGGTTTTCTGGACGACAACTGACGCTGAGGCACGAAAGCGTGGGGAGCGATTGGGATTAGATACCCTAGTAGTCCGGCTGGCTGACTATCT	0	0	0	0	0	0	0	0	0	0	0	11	0	0	0	0	0	1	1	0	1	1	0	0	1	1	0	18	0	24	0	1	1	19	0	0	0	0	0	1	1
7d9015d11b491dac70dde7765ea84614	Bacteria	Bacteroidetes	Bacteroidia	Bacteroidales	Bacteroidetes_vadinHA17	midas_g_19	midas_s_19_ESV19.1449	TACGGAGGGTGCAAGTGTTATTCGGAATCACTGGGCGTAAAGAGCACGTAGGCGGATAGGCAAGTCAGGTGTGAAAGCCCGGAGCTCAACTCCGGAATTGCATTTGATACTGCTTGTCTTGAGTGAGGTAGAGGGGGGTGGAATTCCCGGTGTAGAGGTGAAATTCGTAGATATCGGGAGGAACACCAGAGGCGAAGGCGACCCCCTGGGCCTCTACTGACGCTGAGGTGCGAAAGCGTGGGGAGCAAACAGGATTAGATACCCCAGTAGTCCGGCTGGCTGACTATCTC	49	30	48	4	0	14	0	60	4	6	4	0	19	0	36	42	23	22	20	0	14	22	58	4	10	0	4	0	23	17	4	11	0	4	4	4	4	40	4	14	12
7da497631d4e31391e3b2d8fd2e5a067	Bacteria	Firmicutes	Clostridia	Clostridiales	Christensenellaceae	Christensenellaceae_R-7_group	midas_s_2629_ESV2629.1440	TACAGAGGTCCCAAGCGTTGTTCGGATTTACTGGGCGTAAAGGGTGCGTAGGTGGTGGGGTAAGTCGGATGTGAAATCTCCGAGCTCAACTCGGAAAGTGCATTGGAAACTACCCTGCTCGAGGGTTGGAGGGGGGACTGGAATACTTGGTGTAGCAGTGAAATGCGTAGATATCAAGTGGAACACCAGTGGCGAAGGCGAGTCCCTGGACAACTCCTGACACTGAGGCACGAAAGCTAGGGGAGCAAACAGGATTAGATACCCTAGTAGTCCGGCTGGCTGACTATCTC	0	0	0	34	0	0	0	0	0	0	0	0	0	0	0	0	0	1	1	0	1	1	15	24	1	1	0	0	0	28	0	1	1	0	0	0	0	0	0	1	1
7dd0c1300caac630ba59646618ae92fd	Bacteria	Bacteroidetes	Bacteroidia	Bacteroidales	Dysgonomonadaceae	midas_g_1791	midas_s_1791_ESV7500.1449	CACGTAGGGGGCAAGCGTTGTTCGGAATTATTGGGCGTAAAGGGCATGTAGGCGGTTTCGTAAGCCTGGTGTGAAATCCTGCAGCTTAACTGCAGAATTGCATTGGGTACTGCGAGACTTGAATCACAGAGGGGAAACTAGAATTCCAGGTGTAGGGGTGGAATCTGTAGATATCTGGAAGAATACCGGTGGCGAAGGCGGGTTTCTAGCTGATGATTGACGCTGAGGTGCGAAAGTGCGGGGAGCAAACAGGATTAGATACCCCAGTAGTCCGGCTGGCTGACTATCTC	1	0	0	1	0	1	33	1	1	0	1	0	1	0	1	0	1	0	13	0	3	0	0	1	6	10	1	0	1	1	1	0	10	1	1	1	1	1	1	0	0
7dfdadf1266847271625912b715cd9ec	Bacteria	Verrucomicrobia	Verrucomicrobiae	LD1-PB3	midas_f_131	midas_g_131	midas_s_208_ESV208.1502	TACGTAGGCCCCGAGCGTTATCCGGATTTATTGGGCGTAAAGGGTGCGTAGGTGGTTTATTGCATCCTTGGTTAAAGCTTCAAGCTCAACTTGGAGAATGCCAAGGAGATGAATAAACTAGAAAGTATCAGAGGTGGCTGGAACTGCCAGTGTAGGGGTGATATCCGTTGATATTGGCAGGAACGCCAGAGGTGAAAACGAGCCACTGGGATATCTTTGACACTGAGGCACGAAAGTGTGGGGAGCAAAAAGGATTAGATACCCTTGTAGTCCGGCTGGCTGACTATCTC	0	2	2	0	2	0	2	0	0	2	30	2	0	2	0	2	0	19	0	2	0	35	2	0	10	0	0	2	0	0	0	0	0	0	0	0	0	0	0	0	0
7e005e41de5f8b06d0beef1ab9b0dd45	Bacteria	Proteobacteria	Deltaproteobacteria	Syntrophobacterales	Syntrophaceae	midas_g_134	midas_s_1266_ESV3856.1490	TTCAGAGGTCTCGAGCGTTGTTCGGATTTACTGGGCGTAAAGGGAGCGTAGGCGGCCGGGTGTGTCGAATGTGAAAGCCCACAACTCAACTGTGGAATGGCATTCGAAACTACCTGGCTAGAGTACTGGAGAGGAGAGCGGAATTCTTGGTGTAGCGGTGGAATGCGTAGATATCAAGAGGAACACCGGTGGCGAAGGCGGCTCTCTGGACAGATACTGACGCTGAGGCTCTAAAGTTAGGGGAGCAAACAGGATTAGAAACCCTAGTAGTCCGGCTGGCTGACTATCTC	0	0	52	22	150	42	0	124	73	20	0	0	16	49	31	18	3	39	37	36	48	32	81	22	45	36	0	35	28	29	46	22	36	12	63	8	25	0	44	22	35
7e300a961ff937ee12abc657a82ccccf	Bacteria	Bacteroidetes	Bacteroidia	Bacteroidales	Rikenellaceae	Rikenellaceae_RC9_gut_group	midas_s_3232_ESV7550.1446	TTCAGAGGTCTCGAGCGTTGTTCGGATTTACTGGGCGTAAAGGGAGCGTAGGCGGCCGGGTGTGTCGAATGTGAAAGCCCACAACTCAACTGTGGAATGGCATTCGAAACTACCTGGCTAGAGTACTGGAGAGGAGAGCGGAATTCTTGGTGTAGCGGTGAAATGCGTAGATATCAAGAGGAACACCGGTGGCGAAGGCGGCTCTCTGGACAGATACTGACGCTGAGGCTCTAAAGTTAGGGGAGCAAACAGGATTAGATACCCCAGTAGTCCGGCTGGCTGACTATCTC	2	0	0	2	0	2	0	2	2	0	2	0	2	0	2	0	2	15	0	0	0	0	0	2	0	0	2	48	2	2	2	0	0	2	2	2	2	2	2	0	11
7f0c0adde02c62ed8c85da5446f12b19	Bacteria	Cloacimonetes	Cloacimonadia	Cloacimonadales	Cloacimonadaceae	W5	midas_s_383_ESV8995.1477	TACGTATGATGCAAGCGTTGTTCGGAATTATTGGGCGTAAAGGGCATTCAGGCGGGATATTAAGTCGGGTGTGAAATCTGGAGGCTCAACCTCCAAACTGCATTCGATACTGGTATTCTTGAGTCAGGGAGAGGAAGGCGGAATTCCCAGTGTAGCGGTGAAATGCGTAGATATTGGGAAGAACACCGGTGGCGAAGGCGGCCTTCTGGCCTATGACTGACGCTGAAGTGCGAAAGTGTGGGGATCAAACGGGATTAGAAACCCCAGTAGTCCGGCTGGCTGACTATCTC	2	0	0	22	0	2	60	2	2	0	2	0	2	0	63	67	13	4	19	0	11	18	0	2	13	12	2	0	2	12	2	9	11	2	2	2	2	59	2	1	18
7f5fa3456219c2be62f4288e7bc86858	Bacteria	Firmicutes	Clostridia	Clostridiales	Christensenellaceae	Christensenellaceae_R-7_group	midas_s_240_ESV9115.1446	TACGTAGGGGGCGAGCGTTATCCGGAATTATTGGGCGTAAAGGGCGAGTAGGCGGTCTGTTAAGTCAGGTGTGAAATTTCAGGGCTCAACCCTGAAACTGCGCTTGAAACTGGCAGGCTAGAGGACAGGAGAGGGAAGTGGAATTCCCGGTGTAGCGGTGGAATGCGTAGATATCGGGAGGAACACCAGTGGCGAAGGCGGCTTCCTGGACTGTACCTGACGCTGAGGAGCGAAAGCTGGGGGAGCAAACAGGATTAGATACCCCGGTAGTCCGGCTGGCTGACTATCTC	43	0	0	0	0	0	0	0	0	0	32	0	0	47	0	0	0	2	2	39	2	14	0	0	2	2	35	0	0	0	0	2	2	0	42	0	0	0	0	2	2
7fe9e5dcf7852333efd675f84f1869a0	Bacteria	Verrucomicrobia	Verrucomicrobiae	Pedosphaerales	Pedosphaeraceae	midas_g_8975	midas_s_8975_ESV8975.1493	GACAGAGGGTGCGAACGTTGTTCGGAATTACTGGGCGTAAAGCGCGTGTAGGCGGCCACGCAAGTCGGGTGTGAAAGCCCTGGGCTTAACCTAGGAAGAGCACTCGAAACTGCATGGCTCGAGCCCCGGAGAGGATGGTGGAATTCTCGGTGTAGAGGTGAAATTCGTAGATATCGAGAGGAACACCGGTGGCGAAGGCGGCCATCTGGACGGGAGCTGACGCTGAGACGCGAAAGCGCGGGTAGCAAACAGGATTAGATACCCTAGTAGTCCGGCTGGCTGACTATCTC	0	0	0	0	0	0	0	0	0	0	0	24	0	0	0	0	0	2	2	0	2	2	0	0	13	2	0	13	0	0	0	2	2	0	53	36	0	0	0	2	2
803c6441e0b5bf89d4760bb5cd2a8961	Bacteria	Proteobacteria	Gammaproteobacteria	Methylococcales	Methylomonaceae	Methylobacter	Methylobacter_psychrophilus_ESV7939.1457	TTCAGAGGTCCCGAGCGTTGTTCGGATTTACTGGGCGTAAAGGGAGCGTAGGCGGTTTGGTGTGTCGAATGTGAAAGCCCACAACTCAACTGTGGAATGGCATTCGAAACTACTGAGCTAGAGTACTGGAGAGGAGAGCGGAATTCTTGGTGTAGCGGTGAAATGCGTAGATATCAAGAGGAACACCGGTGGCGAAGGCGGCTCTCTGGACAGATACTGACGCTGAGGCTCTAAAGTTAGGGGAGCAAACAGGATTAGAAACCCCTGTAGTCCGGCTGGCTGACTATCTC	0	1	1	0	1	0	1	0	0	1	0	1	0	1	0	1	0	1	1	1	1	1	1	0	1	1	0	1	0	0	0	1	1	0	0	0	0	0	0	1	1
804d363408cf89edb7ef1b28233024ff	Bacteria	Firmicutes	Clostridia	Clostridiales	Family_XI	Sedimentibacter	midas_s_6071_ESV9432.1599	TACGGAGGGTGCAAGCGTTGTTCGGAATTATTGGGCGTAAAGGGCGCGTAGGTGGTTGTGATAGTCAGATGTGAAATCCTTCGGCTCAACCGAAGAACTGCATCTGAAACTTCATAGCTCGAGTACAGGAGAGGGAAACGGAATTCCCGGTGTAGAGGTGAAATTCGTAGATATCGGGAGGAACACCAGTGGCGAAGGCGGTTTCCTGGCCTGATACTGACGCTGAGGCGCGAAAGCGTGGGGAGCAAACAGGATTAGATACCCTTGTAGTCCGGCTGGCTGACTATCTC	2	54	1	13	1	2	1	2	2	1	74	1	2	1	2	1	12	3	9	1	0	6	1	2	0	0	2	64	2	2	2	0	0	2	2	2	2	2	2	2	0
807a57746262bf069e2b6e641441dead	Bacteria	Fibrobacteres	Fibrobacteria	Fibrobacterales	Fibrobacteraceae	midas_g_8722	midas_s_8722_ESV8722.1445	TACGGGGGGTGCAAGCGTTGTTCGGAATCATTGGGCGTAAAGAGCGTGTAGGCGGCTTGATAAGTCAGATGTGAAATCCCTGGGCTTAACCCAGGAAGTGCATTTGAAACTGTCTGGCTGGAGTAAGGGAGAGGAAAGTGGAATTCCTGGTGTAGAGGTGAAATTCGTAGATATCAGGAGGAACACCGGTGGCGAAGGCGACTTTCTGGCCCTATACTGACGCTGAGACGCGAAAGCGTGGGTAGCAAACAGGATTAGATACCCTTGTAGTCCGGCTGGCTGACTATCTC	0	1	1	0	1	0	1	0	0	1	0	1	0	1	5	1	0	0	0	1	0	0	1	0	0	0	0	1	0	0	0	0	0	0	0	0	0	0	22	0	0
80f14787ae4d57375577c807e46a688a	Bacteria	Firmicutes	Clostridia	Clostridiales	Gracilibacteraceae	Gracilibacter	midas_s_669_ESV2298.1443	CACGTAAGTTGCGAGCGTTGTTCGGAATTATTGGGCGTAAAGGGCATGTAGGCGGTTTTGAAAGCTTGATGTGAAATCCCACAGCTTAACTGTGGAACTGCATTGAGAACTACAAGACTAGAGTTACTGAAGGGAAACTAGAATTCCAAGTGTAGGGGTGAAATCTGTAGATATTTGGAAGAATACCAATGGCGAAGGCAAGTTTCTGGCAGATAACTGACGCTGAGGTGCGAAGGTGCGGGGAGCAAACAGGATTAGAAACCCTTGTAGTCCGGCTGGCTGACTATCTC	2	0	0	24	0	2	0	2	2	0	2	0	2	0	2	23	2	2	2	0	2	2	0	2	2	2	2	39	2	2	2	2	2	2	2	2	2	2	2	2	2
8100e9678ff297a83b45f9a1b52b15a9	Bacteria	Chloroflexi	Anaerolineae	Anaerolineales	Anaerolineaceae	Flexilinea	midas_s_7001_ESV7001.1454	TACGTAGGTGGCAAGCGTTGTCCGGATTTACTGGGTGTAAAGGGCGTGTAGGCGGGTGTGCAAGTCAGATGTGAAATCCCGCGGCTCAACCGCGGAACTGCATCTGAAACTGCGTATCTTGAGTGTCGGAGGGGAAAGTGGAATTCCTGGTGTAGCGGTAAAATGCGTAGATATCAGGAGGAACACCGGTGGCGAAGGCGACTTTCTGGACGACAACTGACGCTGAGACGCGAAAGCGTGGGGAGCAAACAGGATTAGAAACCCTTGTAGTCCGGCTGGCTGACTATCTC	1	0	78	11	0	116	0	1	1	0	1	0	1	48	1	0	14	14	16	0	14	9	0	1	7	0	1	0	1	1	1	12	0	1	1	1	1	1	1	8	7
815a0d3beb99de97e3e04b2f99a5d867	Bacteria	Cloacimonetes	Cloacimonadia	Cloacimonadales	Cloacimonadaceae	W5	midas_s_383_ESV8995.1477	CACGTAGGAGGCAAACGTTATCCGGATTTACTGGGCGTAAAGCGCGTGTAGGTGGTTCTGTAAGTAGGGCGTGAAAGCTCCCGGCTCAACTGGGAGATGCCGTTCTAAACTGCAGAGCTTGAGGATGGTAGAGGGAGGTGGAATTCCAGGTGTAGCGGTGGAATGCGCAGATATCTGGAGGAACACCAGTGGCGAAGGCGGCCTCCTGGACCATTCCTGACACTCAGACGCGAAAGCTAGGGTAGCAAACGGGATTAGAAACCCTTGTAGTCCGGCTGGCTGACTATCTC	0	1	1	0	1	0	1	0	0	1	0	1	0	1	0	1	0	1	1	1	1	1	1	0	1	1	0	1	0	0	0	1	1	0	0	0	0	0	0	1	1
816fa4b43eede7eca8d16e795a0e286d	Bacteria	Thermotogae	Thermotogae	Petrotogales	Petrotogaceae	Defluviitoga	Defluviitoga_tunisiensis_ESV7734.1434	TACAGAGGTCCCAAGCGTTGTTCGGATTTACTGGGCGTAAAGGGTGCGTAGGTGGTGGGGTAAGTCGGATGTGAAATCTCCGAGCTCAACTCGGAAAGTGCATTGGAAACTACCCTGCTCGAGGGTTGGAGGGGGGACTGGAATACTTGGTGTAGCAGTGAAATGCGTAGATATCAAGTGGAACACCAGTGGCGAAGGCGAGTCCCTGGACAACTCCTGACACTGAGGCACGAAAGCTAGGGGAGCAAACAGGATTAGAAACCCCTGTAGTCCGGCTGGCTGACTATCTC	0	1	1	0	1	25	1	0	0	1	0	1	0	1	0	1	0	1	1	1	1	1	1	13	1	1	0	1	0	0	0	1	1	0	0	7	0	0	0	1	1
81d680d1b9e9fa755679a4bd78d6579a	Bacteria	Kiritimatiellaeota	Kiritimatiellae	WCHB1-41	midas_f_2060	midas_g_2060	midas_s_2060_ESV7214.1493	TACGGAGGGTGCAAGTGTTATTCGGAATCACTGGGCGTAAAGAGCACGTAGGCGGATAGGCAAGTCAGGTGTGAAAGCCCGGAGCTCAACTCCGGAATTGCATTTGATACTGCTTGTCTTGAGTGAGGTAGAGGGGGGTGGAATTCCCGGTGTAGAGGTGAAATTCGTAGATATCGGGAGGAACACCAGAGGCGAAGGCGACCCCCTGGGCCTCTACTGACGCTGAGGTGCGAAAGCGTGGGGAGCAAACAGGATTAGAAACCCTTGTAGTCCGGCTGGCTGACTATCTC	1	0	0	1	0	1	0	1	1	0	1	0	31	0	1	0	1	10	0	0	0	0	0	1	0	0	1	0	1	1	1	0	35	1	1	1	1	1	1	0	0
821089778fc299376fca1ef90316cdf1	Bacteria	Firmicutes	Clostridia	D8A-2	midas_f_13	midas_g_13	midas_s_305_ESV305.1455	TACGAGTGGCGCAAGCGTTGTTCGGATTCACTGGGCATAAAGCGCGCGTAGGCGGTGCTGTAAGTCGGTTGTGAAAGCCCCCGGCTCAACCGGGGAATCGCAGTCGAAACTGCAGTGCTAGAGTCTGGAAGGGGGGAGTGGAATTCCTGGTGGAGCGGTGAAATGCGTAGATATCAGGAGGAACGCCGGTGGCGAAGGCGACTCTCTGGTCCAGTACTGACGCTCAGAGCGCGAAAGCTAGGGGAGCAAACAGGATTAGAAACCCCGGTAGTCCGGCTGGCTGACTATCT	1	0	0	38	76	1	0	95	94	91	1	0	1	0	1	37	1	9	23	0	9	9	0	76	32	9	1	52	42	63	63	9	9	1	1	1	1	38	19	9	9
82ad228e16a78487b6fa9bdcbb8d9b96	Bacteria	Chloroflexi	Anaerolineae	Anaerolineales	Anaerolineaceae	Flexilinea	midas_s_7001_ESV7001.1454	TACGTAGGGGGCGAGCGTTGTCCGGAATGATTGGGCGTAAAGGGCGCGCAGGCGGCCTGTCAAGTCAGTAGTGGAAGTCCATTTTTCAAGGATGGAAGTGCTATAGAAACTGATGGGCTTGAGTGCAGGAGAGGTTATCGGAATTCCCGGTGTAGCGGTGAAATGCGTAGAGATCGGGAGGAACACCAGTGGCGAAGGCGGGTAACTGGACTGCAACTGACGCTGAGGCGCGAAAGTGTGGGGAGCAAACAGGATTAGATACCCCAGTAGTCCGGCTGGCTGACTATCTC	0	1	1	0	1	0	1	0	0	1	0	1	0	1	0	1	0	3	3	1	3	3	1	81	3	3	0	1	0	0	0	3	3	0	0	33	0	28	0	3	3
82c3ef704005c7a9233c1d1fcb1fe8c9	Bacteria	Bacteroidetes	Bacteroidia	Bacteroidales	Paludibacteraceae	midas_g_2677	midas_s_2677_ESV2677.1448	TACGGGGGGTGCAAGCGTTGTTCGGAATTATTGGGCGTAAAGCGCGTGTAGGCGGCTGAGCAAGTCAGATGTGAAAGCCCCGGGCTTAACCCGGGAAGGGCATTTGAAACTGTTCGGCTTGAGTAGGGGAGAGGAAAGTGGAATTCCTGGTGTAGAGGTGAAATTCGTAGATATCAGGAGGAACACCGGCGGCGAAGGCGACTTTCTGGCCCTATACTGACGCTGAGACGCGAGAGCGTGGGTAGCAAACAGGATTAGAAACCCTAGTAGTCCGGCTGGCTGACTATCTC	1	0	0	1	0	1	0	1	1	0	1	0	1	0	1	50	12	1	5	0	1	31	0	1	26	1	1	0	1	1	28	1	1	1	32	1	1	1	1	1	1
83e2eb1a60823ed17cbe47fa756b7c49	Bacteria	Bacteroidetes	Bacteroidia	Bacteroidales	Bacteroidales_UCG-001	midas_g_1138	midas_s_1138_ESV3024.1440	TACGGAGGATCCGAGCGTTATCCGGATTTATTGGGTTTAAAGGGTGCGCAGGCGGCATGTTAAGTCGGCGGTGAAATTTTGCAGCTCAACTGTAAAAGAGCCTTCGAAACTGGCAAGCTTGAGTGTGGATGAAGTAGGCGGAATTTGTGGTGTAGCGGTGAAATGCATAGATATCACAAAGAACACCGATTGCGCAGGCAGCTTACTAAACCATAACTGACGCTCATGCACGAAGGCGTGGGGATCAAACAGGATTAGATACCCTTGTAGTCCGGCTGGCTGACTATCTC	0	3	3	0	3	0	3	0	27	3	21	3	0	3	27	3	0	0	10	3	0	0	3	21	0	14	0	3	0	0	0	0	14	0	0	41	0	0	0	0	0
842420f20e4007137e266d2fefb12fd2	Bacteria	Proteobacteria	Betaproteobacteria	Betaproteobacteriales	Rhodocyclaceae	Zoogloea	Zoogloea_ramigera_ESV5072.1460	TACGGAGGGTGCGAGCGTTGTCCGGAATCACTGGGCGTAAAGCAGGTGCAGGCGGCCTGTTGTGTCGGGTGTGAAATCCCGTGGCTCAACCACGGAACTGCGCCCGAAACTGATGGGCTTGAGTGCGAGAGGGGATGGTGGAATTCTCGGTGTAGAGGTGAAATTCGTAGATATCGAGAGGAATACCGGTGGCGAAGGCGACCATCTGGCTCGTTTCTGACGCTCAGACCTGAAAGCGTGGGTAGCAAACAGAATTAGATACCCTAGTAGTCCGGCTGGCTGACTATCTC	1	2	2	1	2	1	2	1	1	2	1	2	1	2	1	2	1	0	21	2	0	0	2	1	0	0	1	2	1	1	1	0	0	1	1	1	1	1	1	0	0
84632b158620ea1d43cd2a73c7c8713f	Bacteria	Bacteroidetes	Bacteroidia	Bacteroidales	Rikenellaceae	Rikenellaceae_RC9_gut_group	midas_s_4595_ESV6260.1446	TACAGAGGTCCCAAGCGTTGTTCGGATTCACTGGGCGTAAAGGGTGCGTAGGTGGTGAGGTAAGTTCGGTGTGAAATCTCCGGGCTCAACCCGGAAAAGGCATTGAATACTATCTTGCTAGAGGTTTGGAGGGGGGACTGGAATTCTCGGTGTAGCAGTGAAATGCGTAGATATCGAGAGGAACACCGGTGGCGAAGGCGAGTCCCTGGACAACACCTGACACTGAGGCACGAAAGCTAGGGGAGCAAACAGGATTAGATACCCCTGTAGTCCGGCTGGCTGACTATCTC	2	1	1	2	1	2	1	2	2	24	2	1	2	1	2	1	2	0	0	1	0	0	1	2	0	0	2	1	2	2	2	0	0	2	2	2	2	2	2	0	0
846d759c104d03ad44deb8eb43f64678	Bacteria	Bacteroidetes	Bacteroidia	Bacteroidales	Paludibacteraceae	midas_g_6784	midas_s_7422_ESV7849.1457	TACGGAGGGTGCAAGCGTTATTCGGAATTACTGGGTTTAAAGGGTGCGTAGGCGGTTAAATAAGTTGTCAGTGAAAGGCTACGGCTCAACTGTAGTAGTGCTGGCGATACTGTATAACTAAGGACATGGGAGGGGTACCTGGAATGTGTGGTGTAGCGGTGAAATGCGTAGATATCACACAGAACACCGGAGGCAAAGGCGGGGTACTAGACCATAGTTGACGCTGAGGCACGAAAGCGTGGGGATCAAACAGGATTAGATACCCCTGTAGTCCGGCTGGCTGACTATCT	1	1	1	1	1	1	1	1	1	1	1	1	1	1	1	1	1	0	27	1	0	0	1	1	0	0	1	1	1	1	1	0	16	1	1	1	1	1	1	0	8
8488cea3caae46af95183ea93c82ced6	Bacteria	Verrucomicrobia	Verrucomicrobiae	LD1-PB3	midas_f_131	midas_g_131	midas_s_131_ESV131.1500	TACAGAGGTCCCGAGCGTTGTTCGAATTCACTGGGCGTAAAGGGTGCGTAGGCGGTCGGATAAGTCTGACGTGAAATGCCGGAGCTCAACTCCGGAACGGCGTTGGAAACTATTCGGCTCGAGGATTGGAGGGGGGACTGGAATTCTCGGTGTAGCAGTGAAATGCGTAGATATCGAGAGGAACACCTGTGGCGAAGGCGAGTCCCTGGACAATTCCTGACGCTGAGGCACGAAAGCTAGGGGAGCAAACAGGATTAGATACCCCTGTAGTCCGGCTGGCTGACTATCTC	0	3	3	55	3	0	3	0	0	3	0	3	0	3	0	3	0	0	24	3	0	0	3	0	38	0	0	3	0	0	0	31	0	0	0	0	89	0	0	0	0
84e15091692ac3a08a74fd7c9dfd1418	Bacteria	Firmicutes	Clostridia	Clostridiales	Ruminococcaceae	Fastidiosipila	midas_s_6851_ESV6851.1457	TACGTAGGTGGCAAGCGTTGTCCGGATTTACTGGGTGTAAAGGGCGTGTAGGCGGGTGTGCAAGTCAGATGTGAAATCCCGCGGCTCAACCGCGGAACTGCATCTGAAACTGCGTATCTTGAGTGTCGGAGGGGAAAGTGGAATTCCTGGTGTAGCGGTAAAATGCGTAGATATCAGGAGGAACACCGGTGGCGAAGGCGACTTTCTGGACGACAACTGACGCTGAGACGCGAAAGCGTGGGGAGCAAACAGGATTAGAAACCCCTGTAGTCCGGCTGGCTGACTATCTC	5	0	49	17	105	5	66	5	96	0	109	88	22	0	55	25	36	30	40	80	37	25	0	39	43	29	108	0	5	53	5	16	37	5	5	5	39	64	5	23	12
84e24ed68e1a7374433734bc0a9d33de	Bacteria	Cloacimonetes	Cloacimonadia	Cloacimonadales	Cloacimonadaceae	Ca_Cloacimonas	midas_s_301_ESV1145.1468	TACGGAGGATCCTAGTGTTATCCGGATTTATTGGGTTTAAAGGGAGCGTAGGCGGGAGGTCAAGTCAGCTGTGAAATGTATCTGCTTAACGGGTACACTGCAGTTGAAACTGGTTTTCTTGAGTGCGTAAGAGGCAGGCGGAATTCGTTGTGTAGCGGTGAAATGCTTAGATATGACGAGGAACTCCTATTGCGAAGGCAGCTTGCTGGGTCGTTACTGACGCTGATGCTCGAAGGTGCGGGGATCAAACAGGATTAGAAACCCCTGTAGTCCGGCTGGCTGACTATCTC	109	61	68	107	51	81	24	62	61	21	63	7	53	0	33	23	24	45	37	6	48	54	0	40	50	31	113	90	85	96	32	58	28	5	48	32	5	64	58	42	48
8518bdfee6a59006a0236e7efba4a3ca	Bacteria	Patescibacteria	Gracilibacteria	Absconditabacteriales_SR1	midas_f_9582	midas_g_9582	midas_s_9582_ESV9582.1482	TACAGAGGGGGCGAGCGTTATTCGGAATTATTGGGCGTAAAGGGCGCGTAGGCGGCTTGGCAAGTCAAAGGTGAAATCCCTCGGCTCAACCGAGGAACTGCCTTTGAAACTGCCGGGCTCGAGGCCGGGAGAGGGTAGTGGAATTCCCAGTGTAGCGGTGAAATGCGTAGATATTGGGAGGAACACCGGTGGCGAAGGCGGCTACCTGGACCGGTTCTGACGCTGAGGCGCGAAAGCGTGGGGAGCAAACAGGATTAGAAACCCTTGTAGTCCGGCTGGCTGACTATCTC	6	1	1	0	1	0	1	0	0	1	0	1	0	1	0	1	0	0	0	1	0	0	1	0	0	0	0	1	0	0	0	0	0	0	0	0	0	0	0	0	0
85486a6ed07295816874d2ac287e801f	Bacteria	Proteobacteria	Deltaproteobacteria	Syntrophobacterales	Syntrophaceae	Smithella	midas_s_1067_ESV6253.1487	CACGTAAGTTGCGAGCGTTGTTCGGAATTATTGGGCGTAAAGGGCATGTAGGCGGATTTGCAAGCTTGATGTGAAATCCCGCAGCTTAACTGCGGAACTGCATTGGGAACTGCAAGACTAGAGTTACTGAGGGGAAACTAGAATTCCAAGTGTAGGGGTGAAATCTGTAGATATTTGGAAGAATACCAATGGCGAAGGCAAGTTTCTGGCAGATAACTGACGCTGAGGTGCGAAGGTGCGGGGAGCAAACAGGATTAGAAACCCGAGTAGTCCGGCTGGCTGACTATCTC	0	6	6	0	6	0	6	0	0	6	0	6	15	6	0	6	23	0	21	6	0	5	6	0	14	20	0	6	0	0	0	16	16	18	0	10	13	40	16	14	0
8556d68aa75e4f686c34cbae31bff55f	Archaea	Euryarchaeota	Thermococci	Methanofastidiosales	Methanofastidiosaceae	Ca_Methanofastidiosum	midas_s_8154_ESV8604.1437	TACAGAGGGGGCGAGCGTTATTCGGAATTATTGGGCGTAAAGGGCGCGTAGGCGGCTTGGCAAGTCAAAGGTGAAATCCCTCGGCTCAACCGAGGAACTGCCTTTGAAACTGCCGGGCTCGAGGCCGGGAGAGGGTAGTGGAATTCCCAGTGTAGCGGTGAAATGCGTAGATATTGGGAGGAACACCGGTGGCGAAGGCGGCTACCTGGACCGGTTCTGACGCTGAGGCGCGAAAGCGTGGGGAGCAAACAGGATTAGATACCCTAGTAGTCCGGCTGGCTGACTATCTC	35	48	0	16	0	2	0	2	2	0	2	0	2	39	2	0	4	5	0	0	0	0	0	2	15	12	2	44	2	2	2	8	0	2	2	2	2	2	2	10	8
858c2f8d21f0fed54b0221316ac54634	Bacteria	Proteobacteria	Deltaproteobacteria	Syntrophobacterales	Syntrophaceae	Smithella	midas_s_552_ESV552.1487	TACGGAGGATGCGAGCGTTATCCGGATTTATTGGGTTTAAAGGGTGCGTAGGCGGGATATTAAGTCAGCGGTGAAAGTTTTCGGCTCAACCTTAAAATTGCCGTTGAAACTGTTATTCTTGAGTGCAGTAGAGGTAGGCGGAATTCGTTGTGTAGCGGTGAAATGCGTAGATATAACGAGGAACTCCGATTGCGTAGGCAGCTTACTATATTGCTACTGACGCTGAGGCACGAAAGTGTGGGTATCAAACAGGATTAGATACCCCTGTAGTCCGGCTGGCTGACTATCTC	0	1	1	0	1	0	1	61	0	1	0	1	0	1	0	1	0	1	1	1	1	1	1	0	1	1	0	1	0	0	0	1	1	0	0	0	0	0	0	1	1
85f146fefcbb0650ee06b7d9807d3da3	Bacteria	Bacteroidetes	Bacteroidia	Bacteroidales	Rikenellaceae	Rikenellaceae_RC9_gut_group	midas_s_4595_ESV6260.1446	TACATAGGGGGCGAGCGTTATCCGGAATTATTGGGCGTAAAGGGTACGTAGGCGGGTCTGCAAGTCTGATTTGAAAGCACACGGCTTAACCGTGTGAGGTAATTAGAAACTACGGGTCTAGAGAGTGGTAGAGGTAAATGGAATTCCAAGTGGAGCGGTGGAATGCGTAGAGATTTGGAGGAACACCAGTGGCGAAGGCGGTTTACTGGGCCACATCTGACGCTAATGTACGAAAGCGTGGGGAGCAAACAGGATTAGATACCCCAGTAGTCCGGCTGGCTGACTATCTC	1	2	2	1	2	1	2	1	1	2	1	2	1	2	1	2	1	20	0	2	0	0	2	1	0	0	1	2	1	1	1	0	0	1	1	1	1	1	1	0	0
8605c5354dd309959fe45631767b7a8c	Bacteria	Firmicutes	Clostridia	Clostridiales	Ruminococcaceae	midas_g_2408	midas_s_3763_ESV6660.1453	TACGGAGGGTGCAAGTGTTATTCGGAATCACTGGGCGTAAAGAGCACGTAGGCGGATAGGCAAGTCAGGTGTGAAAGCCCGGAGCTCAACTCCGGAATTGCATTTGATACTGCTTGTCTTGAGTGAGGTAGAGGGGGGTGGAATTCCCGGTGTAGAGGTGAAATTCGTAGATATCGGGAGGAACACCAGAGGCGAAGGCGACCCCCTGGGCCTCTACTGACGCTGAGGTGCGAAAGCGTGGGGAGCAAACAGGATTAGATACCCTTGTAGTCCGGCTGGCTGACTATCTC	0	0	0	0	0	0	0	0	0	0	0	0	0	0	0	0	0	1	1	42	1	1	0	41	1	1	0	0	0	0	0	1	1	0	0	0	0	0	0	1	1
875f75af386ede3318f3d869a903935a	Bacteria	Proteobacteria	Deltaproteobacteria	Myxococcales	Phaselicystidaceae	Phaselicystis	midas_s_2086_ESV2086.1481	TACGTAGGTGGCGAGCGTTGTCCGGAATTACTGGGCGTAAAGGGCGCGCAGGCGGCCTGTTAAGTCGGACGTGAAATCCCCTGGCTCAACTGGGGGAGGTCGTTCGAAACTGGCGGGCTTGAGTGCGGGAGAGGGAAGCGGAATTCCCGGTGTAGCGGTGAAATGCGTAGATATCGGGAGGAACACCAGTGGCGAAGGCGGCTTCCTGGACCGCAACTGACGCTGAGGCGCGAAAGCTGGGGGAGCGAACAGGATTAGAAACCCGTGTAGTCCGGCTGGCTGACTATCTC	0	0	0	0	36	0	0	0	0	0	0	0	0	0	0	0	0	0	0	0	0	0	0	0	0	0	0	0	0	0	0	0	0	0	0	0	0	28	12	0	34
87b369563b893662709f7b6aa1951e24	Bacteria	Firmicutes	Clostridia	Clostridiales	Ruminococcaceae	midas_g_2408	midas_s_3763_ESV6660.1453	TACGTAGGTGGCAAGCGTTGTCCGGAATTACTGGGTGTAAAGGGAGCGCAGGCGGGTAGACAAGTCAGGTGTGAAAATTATGGGCTTAACCCATAACTTGCATTTGAAACTGTTTATCTTGAGTGGAGTAGAGGCAGGCGGAATTCCGAGTGTAGCGGTGAAATGCGTAGAGATTCGGAGGAACACCAGTGGCGAAGGCGGCCTGCTGGGCTCTAACTGACGCTGAGGCTCGAAAGTGTGGGTAGCAAACAGGATTAGATACCCTAGTAGTCCGGCTGGCTGACTATCTC	1	0	0	1	0	1	0	1	1	0	1	0	1	0	1	37	19	0	0	0	0	26	36	1	27	0	1	0	1	1	1	0	0	1	1	1	1	32	27	34	0
8800d60771f74812de3fe5718f9a2991	Bacteria	Spirochaetes	Spirochaetia	Spirochaetales	Spirochaetaceae	midas_g_1408	midas_s_1408_ESV1541.1465	TACGTAGGGAGCGAGCGTTGTCCGGAATTACTGGGTGTAAAGGGAGCGTAGGCGGGAGTGCAAGTCAGATGTGAAATACATGGGCTCAACCCATGGGCTGCATTTGAAACTGCATTTCTTGAGTGAAGTAGAGGTAAGCGGAATTCCTGGTGTAGCGGTGAAATGCGTAGATATCAGGAGGAACACCGGTGGCGAAGGCGGCTTACTGGGCTTTTACTGACGCTGAGGCTCGAAAGCGTGGGGAGCAAACAGGATTAGATACCCTAGTAGTCCGGCTGGCTGACTATCTC	11	50	45	35	13	8	33	3	7	39	28	37	14	44	10	39	2	38	35	38	33	33	44	4	29	39	34	58	19	23	31	37	48	61	48	44	30	48	83	40	43
882a3a1e8ec4bc85a56d4b4f8e18782a	Bacteria	Acidobacteria	Thermoanaerobaculia	Thermoanaerobaculales	Thermoanaerobaculaceae	Subgroup_10	midas_s_213_ESV213.1476	TACGTAGGGGGCGAGCGTTATCCGGAATTATTGGGCGTAAAGGGCGAGTAGGCGGTCTGTTAAGTCAGGTGTGAAATTTCAGGGCTCAACCCTGAAACTGCGCTTGAAACTGGCAGGCTAGAGGACAGGAGAGGGAAGTGGAATTCCCGGTGTAGCGGTGGAATGCGTAGATATCGGGAGGAACACCAGTGGCGAAGGCGGCTTCCTGGACTGTACCTGACGCTGAGGAGCGAAAGCTGGGGGAGCAAACAGGATTAGAAACCCTGGTAGTCCGGCTGGCTGACTATCTC	2	0	0	2	58	62	0	2	2	0	2	0	2	0	2	0	2	3	3	0	3	3	0	37	3	3	2	0	2	2	2	3	3	2	2	2	2	2	10	3	3
885334e1522b477012043bd2b680e4bf	Bacteria	Bacteroidetes	Bacteroidia	Bacteroidales	Bacteroidetes_vadinHA17	midas_g_410	midas_s_410_ESV9458.1448	TACGGAGGATCCGAGCGTTATCCGGATTTATTGGGTTTAAAGGGTGCGCAGGCGGCATGTTAAGTCGGCGGTGAAATTTTGCAGCTCAACTGTAAAAGAGCCTTCGAAACTGGCAAGCTTGAGTGTGGATGAAGTAGGCGGAATTTGTGGTGTAGCGGTGAAATGCATAGATATCACAAAGAACACCGATTGCGCAGGCAGCTTACTAAACCATAACTGACGCTCATGCACGAAGGCGTGGGGATCAAACAGGATTAGAAACCCTTGTAGTCCGGCTGGCTGACTATCTC	0	0	0	0	0	0	0	0	0	0	0	0	0	0	0	0	0	5	0	0	0	0	0	0	0	9	0	0	0	0	43	0	0	0	0	0	0	0	0	0	0
88ce06a38b834e34f163974aa34bfab9	Bacteria	Bacteroidetes	Bacteroidia	Bacteroidales	Paludibacteraceae	midas_g_6784	midas_s_7422_ESV7849.1457	TACGTAGGGGGCGAGCGTTGCCCGGAATTACTGGGCGTAAAGGGAACGTAGGTGGCTCTTAAAGTCAGGTGTGAAAATAACGAAGCTTAACAGGTTAATGCGCTTGAAACTAAAGGGCTTGAGGGCAATAGAGGGAGATGGAATTACCTGTGTAGGGGTGAAATCCGCAGATATAGGTAAGAAGGCCGGTGGGGAAGCCGATCTCCTGGGTTGACTCTGACACTGAGGTTCGAAAGCTAGGGGAGCAAACCGGATTAGATACCCTTGTAGTCCGGCTGGCTGACTATCTC	0	2	2	0	2	0	2	0	0	2	0	2	0	2	0	2	0	0	0	2	0	0	2	0	0	0	0	2	0	0	0	0	0	0	0	0	0	30	0	55	0
89106b7df4bed5b668b332ccb3af118b	Bacteria	Firmicutes	Clostridia	D8A-2	midas_f_13	midas_g_13	midas_s_305_ESV305.1455	TTCAGAGGTCTCGAGCGTTGTTCGGATTTACTGGGCGTAAAGGGAGCGTAGGCGGCCGGGTGTGTCGAATGTGAAAGCCCACAACTCAACTGTGGAATGGCATTCGAAACTACCTGGCTAGAGTACTGGAGAGGAGAGCGGAATTCTTGGTGTAGCGGTGAAATGCGTAGATATCAAGAGGAACACCGGTGGCGAAGGCGGCTCTCTGGACAGATACTGACGCTGAGGCTCTAAAGTTAGGGGAGCAAACAGGATTAGATACCCTAGTAGTCCGGCTGGCTGACTATCTC	4	82	0	11	0	4	0	4	4	0	4	46	4	0	4	0	4	19	4	0	4	4	57	4	4	4	4	0	4	4	4	4	4	75	4	51	4	4	4	4	4
891e976e621fe4a28380970cb11c70ac	Bacteria	Thermotogae	Thermotogae	Petrotogales	Petrotogaceae	SC103	midas_s_1054_ESV7318.1502	TACGGAGGATGCAAGCGTTATCCGGATTTATTGGGTTTAAAGGGTGCGTAGGCGGATTGATAAGTCAGCGGTGAAACTCACAGGCTCAACCTGTGCCGTGCCGTTGAAACTGTTAATCTTGAATGCGGATGCTGTGGGAGGAATGTGTAGTGTAGCGGTGAAATGCATAGATATTACACAGAACACCGATTGCGAAGGCATCTCACAAAGCCGTGATTGACGCTGAGGCACGAAAGTGTGGGGATCAAACAGGATTAGAAACCCCAGTAGTCCGGCTGGCTGACTATCTC	0	1	1	0	1	0	1	0	0	1	0	1	0	1	0	1	0	1	1	1	1	1	1	0	1	1	0	1	0	0	0	1	1	0	0	0	0	0	0	1	1
894f21a70774b4be835eec038dec39bb	Bacteria	Kiritimatiellaeota	Kiritimatiellae	WCHB1-41	midas_f_2060	midas_g_2060	midas_s_2060_ESV7214.1493	CACGTAGGGGGCGAGCGTTGTCCGGAATTACTGGGCGTAAAGGGCGCGCAGGCGGTTATGTAAGTCTGCTGTGAAAAGCATCGGCTCAACCGGTGTCTTGCGGCGGATACTGCATGGCTTGAGTACTGGAGAGGGAAGTGGAATTCCCGGTGTAGCGGTGAAATGCGTAGATATCGGGAGGAACACCGGTGGCGAAGGCGGCTTTCTGGCCAGTAACTGACGCTCATGCGCGAGAGCTGGGGTAGCGAACCGGATTAGATACCCCAGTAGTCCGGCTGGCTGACTATCTC	0	3	3	0	3	0	3	0	0	3	0	3	0	3	0	3	0	1	1	3	1	43	3	0	1	1	0	3	0	47	0	1	1	36	0	0	0	51	0	1	1
8950df1f59ffee8a3de184b59e940916	Bacteria	Proteobacteria	Deltaproteobacteria	Syntrophobacterales	Syntrophaceae	Smithella	midas_s_372_ESV372.1486	TACGTAGGGGGCAAGCGTTGTCCGGAATTACTGGGCGTAAAGCGCACGCAGGCTGAATTATAAGTCGGTAGTCAAAGGCGGAGGCTCAACCTCTGTATATCTATCGATACTGTAAATCTGGAGTATGTGAGAGGGAAGCGGAATTCCCGGTGTAGCGGTGAAATGCGTAGATATCGGGAGGAACACCAGTGGCGAAGGCGGCTTCCTGGCACAATACTGACGCTCATGTGCGAAAGCTAGGGCAGCGAACGGGATTAGATACCCCAGTAGTCCGGCTGGCTGACTATCTC	65	2	2	0	2	0	2	0	0	56	0	2	0	2	34	2	0	7	7	2	7	7	2	0	7	7	0	2	0	67	0	7	7	0	0	57	0	0	0	7	7
89a95ff0bc2b82c1a84fa12b774c3174	Bacteria	Bacteroidetes	Bacteroidia	Bacteroidales	Rikenellaceae	midas_g_141	midas_s_141_ESV141.1451	TACGTAGGTCCCAAGCGTTATCCGGATTTATTGGGCGTAAAGTGTCCTTAGGCGGTTTACTCATCTTTAAGATGATTCATTTTTTGTTTAACAAAAGATGAACAAGTCCTATGTTAAAATCTTCGGCTCAACCGAAGAGCTGCATAGGATACTGGTAGACTAGAGGAAGAAAGAGGCTGGCGGAACGCACGGTGTAGGGGTGAAATCCGTTGATATCGTGCGGAACACCGAAAGCGAAGGCAGCCAGCTGGGTCTTTCCTGACGCTCAAAGACGAAAGCGTGGGTAGCAA	2	1	34	2	1	2	1	2	2	46	2	1	2	1	2	1	14	22	0	1	20	3	1	2	10	0	2	1	33	2	2	0	0	2	2	2	2	2	2	17	3
89cf80f947b97376ce0da7dbff7a04cb	Bacteria	Proteobacteria	Deltaproteobacteria	midas_o_41	Syntrophorhabdaceae	Syntrophorhabdus	midas_s_998_ESV3981.1486	CACGTAGGGGGCAAGCGTTGTTCGGAATTATTGGGCGTAAAGGGCATGTAGGCGGTTTGGTAAGCCTGATGTGAAATCCTGCAGCTTAACTGTAGAACTGCATTGGGTACTGCCGAACTTGAATCACTGAGGGGAAACTAGAATTCCAGGTGTAGGGGTGGAATCTGTAGATATCTGGAAGAATACCGGTGGCGAAGGCGGGTTTCTAGCAGATGATTGACGCTGAGGTGCGAAAGTGCGGGGAGCGAACAGGATTAGAAACCCCAGTAGTCCGGCTGGCTGACTATCTC	1	2	2	1	2	1	2	1	1	2	1	2	1	2	26	2	1	6	0	2	0	0	2	1	0	0	1	2	1	1	1	0	0	1	1	1	1	1	1	0	0
89e1cd0751782bc68f79745453404977	Archaea	Euryarchaeota	Methanobacteria	Methanobacteriales	Methanobacteriaceae	Methanobacterium	Methanobacterium_lacus_ESV9528.1492	TTCAGAGGTCCCGAGCGTTGTTCGGATTTACTGGGCGTAAAGGGAGCGTAGGCGGTTTGGTGTGTCGAATGTGAAAGCCCACAACTCAACTGTGGAATGGCATTCGAAACTACTGAGCTAGAGTACTGGAGAGGAGAGCGGAATTCTTGGTGTAGCGGTGAAATGCGTAGATATCAAGAGGAACACCGGTGGCGAAGGCGGCTCTCTGGACAGATACTGACGCTGAGGCTCTAAAGTTAGGGGAGCAAACAGGATTAGATACCCCAGTAGTCCGGCTGGCTGACTATCTC	0	0	0	0	0	0	0	0	10	0	0	0	0	9	0	0	0	1	1	0	1	1	8	0	1	1	0	0	0	0	0	1	1	0	0	0	0	0	0	1	1
89fa5582cf8607995ab92c95b686ed2a	Bacteria	Bacteroidetes	Bacteroidia	Bacteroidales	Rikenellaceae	DMER64	midas_s_35_ESV35.1446	TACGTAGGGGGCAAGCGTTGTCCGGAATTACTGGGCGTAAAGCGCACGCAGGCGGAATTGTAAGTCCGTTGTAAAATTCAGAGGCTCAACCTCTGTCTGTCGGCGGATACTGCAAATCTAGAGTATGTGAGAGGGAAGTGGAATTCCTGGTGTAGCGGTGAAATGCGTAGATATCAGGAGGAACTCCGGTGGCGAAGGCGACTTCCTGGCACAAGACTGACGCTCATGTGCGAAAGCTAGGGTAGCGAACGGGATTAGAAACCCTAGTAGTCCGGCTGGCTGACTATCTC	0	0	0	0	0	0	0	0	9	0	0	0	16	10	0	0	0	0	26	0	0	13	0	26	15	0	0	0	0	0	0	0	0	0	0	0	0	0	0	0	0
8ad7b4f7768c53efbe2333aa2cecad20	Bacteria	Spirochaetes	Spirochaetia	Spirochaetales	Spirochaetaceae	Treponema_2	midas_s_6261_ESV6927.1466	TACGTAGGCCCCGAGCGTTATCCGGATTTATTGGGCGTAAAGGGTGCGTAGGTGGTTTATTGCATCCTTGGTTAAAGCTTCAAGCTCAACTTGGAGAATGCCAAGGAGATGAATAAACTAGAAAGTATCAGAGGTGGCTGGAACTGCCAGTGTAGGGGTGATATCCGTTGATATTGGCAGGAACGCCAGAGGTGAAAACGAGCCACTGGGATATCTTTGACACTGAGGCACGAAAGTGTGGGGAGCAAAAAGGATTAGATACCCTAGTAGTCCGGCTGGCTGACTATCTC	39	2	2	1	2	1	2	1	1	2	1	2	1	2	1	2	1	0	0	2	0	0	2	12	0	0	1	2	36	1	1	16	0	1	1	1	1	1	1	0	0
8b14f44ba6984b06ba5d55d513efab50	Bacteria	Chloroflexi	Anaerolineae	Anaerolineales	Anaerolineaceae	midas_g_156	midas_s_876_ESV8700.1425	TACGGAGGGTGCAAGTGTTATTCGGAATCACTGGGCGTAAAGAGCACGTAGGCGGATAGGCAAGTCAGGTGTGAAAGCCCGGAGCTCAACTCCGGAATTGCATTTGATACTGCTTGTCTTGAGTGAGGTAGAGGGGGGTGGAATTCCCGGTGTAGAGGTGAAATTCGTAGATATCGGGAGGAACACCAGAGGCGAAGGCGACCCCCTGGGCCTCTACTGACGCTGAGGTGCGAAAGCGTGGGGAGCAAACAGGATTAGAAACCCCTGTAGTCCGGCTGGCTGACTATCTC	4	0	0	4	0	4	0	4	4	0	4	0	4	44	4	0	4	4	4	14	4	4	36	4	4	4	4	0	4	4	4	4	4	4	4	4	4	4	4	4	4
8b9b7cf9e6b2fcc1d8e492e1ef32d9fd	Bacteria	Firmicutes	Clostridia	Clostridiales	Christensenellaceae	Christensenellaceae_R-7_group	midas_s_240_ESV9115.1446	TACGTAGGAGGCAAACGTTATCCGGATTTACTGGGCGTAAAGCGCGTGTAGGCGGTTTGATAAGTTGGACGTGAAAGCTCCCGGCTCAACTGGGAGAGGTCGTTCAATACTGTCAAGCTAGAGGATGGTAGAGGGAGGTGGAATTCCGGGTGTAGTGGTGAAATGCGCAGATATCCGGAGGAACACCAGTGGCGAAGGCGGCCTCCTGGACCACTCCTGACGCTCAGACGCGAAAGCTAGGGTAGCGAACGGGATTAGAAACCCCAGTAGTCCGGCTGGCTGACTATCTC	0	1	1	0	1	0	1	0	0	1	0	1	0	1	0	1	0	0	0	1	0	0	1	0	0	0	0	1	0	0	0	0	0	0	0	0	0	0	0	0	0
8ba1969731285f7bee8d88395a75dd74	Bacteria	Proteobacteria	Deltaproteobacteria	midas_o_41	Syntrophorhabdaceae	Syntrophorhabdus	midas_s_41_ESV942.1482	CACGGGGGTTGCGAGCGTTGTCCGGAATTACTAGGCGTAAAGGGCAGGTAGGCGGATCTACGAGTTTTTTGTTAAAGGCTACGGCTCAACTGTAGTAGAGCAGGAGATACTGTAGGTCTGGAATGCGGTAGGGGAAGACAGAATTCCTGGTGTAGCGGTGGAATGCGCAGAGATCAGGAGGAATACCGAAGGCGAAGGCAGTCTTCTAAGCCGTAATTGACGCTAAACTGCGAAGGTGTGGGTATCAAACAGGATTAGATACCCTAGTAGTCCGGCTGGCTGACTATCTC	2	0	0	2	0	2	0	2	2	0	2	0	2	0	2	0	2	1	13	0	1	6	0	21	1	1	2	0	2	2	2	1	1	2	2	2	2	2	2	1	1
8bef157d237a38e51160d4faf54fd66d	Bacteria	Proteobacteria	Deltaproteobacteria	Syntrophobacterales	Syntrophaceae	Smithella	midas_s_1067_ESV6253.1487	TACGTAGGTGGCGAGCGTTGTCCGGAATTACTGGGCGTAAAGGGCGCGCAGGCGGCCTGTTAAGTCGGACGTGAAATCCCCTGGCTCAACTGGGGGAGGTCGTTCGAAACTGGCGGGCTTGAGTGCGGGAGAGGGAAGCGGAATTCCCGGTGTAGCGGTGAAATGCGTAGATATCGGGAGGAACACCAGTGGCGAAGGCGGCTTCCTGGACCGTAACTGACGCTGAGGCGCGAAAGCTGGGGGAGCGAACAGGATTAGATACCCCTGTAGTCCGGCTGGCTGACTATCTC	29	4	4	20	4	0	4	0	0	4	0	4	0	4	0	57	0	3	3	4	3	20	4	0	19	9	75	4	0	43	0	14	18	38	16	24	23	25	27	13	3
8bf0b08a180afd5c3eb002cf1f91cd37	Bacteria	Bacteroidetes	Bacteroidia	Bacteroidales	Marinilabiliaceae	midas_g_2026	midas_s_2026_ESV7142.1445	CACGTAGGAGGCGAACGTTATCCGGATTTACTGGGCGTAAAGCGCGTGTAGGTGGTTTGGTAAGTAGGGCGTGAAAGCTCCCGGCTCAACTGGGAGAGGCCGTTCTAAACTGCCAAGCTAGAGGATGGTAGAGGGAGGTGGAATTCCGGGTGTAGCGGTGGAATGCGCAGATATCCGGAGGAACACCAGTGGCGAAGGCGGCCTCCTGGGCCACTCCTGACACTCAGACGCGAAAGCTAGGGTAGCAAACGGGATTAGAAACCCTTGTAGTCCGGCTGGCTGACTATCTC	0	2	2	0	2	0	2	0	0	2	0	2	0	2	0	2	0	0	25	2	0	0	2	18	0	0	0	2	0	0	0	0	0	0	0	0	6	0	0	0	0
8c5922f864b5a7b582bcef479be550e8	Bacteria	Chloroflexi	Anaerolineae	Anaerolineales	Anaerolineaceae	Flexilinea	midas_s_7001_ESV7001.1454	TACGTAAGGAGCAAGCGTTGTCCGGATTTACTGGGCGTAAAGAGCTCGTAGGCGGCCGATCAGGTCTCGCGTAAAATCCCCCGGCTCAACCGGGGAGGGTCGCGGGAAACCGACCGGCTTGAGGACAGAAAAGGAAAGTGGAATTCCCGGTGTAGCGGTGAAATGCGTAGATATCGGGAGGAACACCAGTGGTGAAGACGGCTTTCTGGTCTGTTGCTGACGCTGAGGAGCGAAAGCCAGGGGAGCGAACCGGATTAGATACCCCAGTAGTCCGGCTGGCTGACTATCTC	0	51	0	16	56	0	95	65	0	0	0	74	46	0	80	52	10	20	31	0	23	20	0	0	16	20	0	0	0	0	0	18	9	97	0	0	0	0	0	26	25
8c5e96527b7999faa65f46ad908a04ee	Bacteria	Planctomycetes	Pla3_lineage	midas_o_485	midas_f_485	midas_g_485	midas_s_485_ESV485.1492	TACGGAGGTTCCAAGCGTTGTTCGGAATTACTGGGCGTAAAGGGAGCGCAGGCGGATAGGTCAGTCTAAAGTGGAAATCCGGGGCTCAACCTCGGGCTTGCTTCGGATACTGCCTGTCTTGAGTTCGTGATAGGAAGATGGAATTCAGGGTGTAGCGGTGAAATGCACAGATATCCTGAGGAACACCGGTGGCGAAAGCGGTCTTCTGGCACGAAACTGACGCTGAGGCTCGAAAGCGCGGGTAGCAAACGGGATTAGAAACCCCAGTAGTCCGGCTGGCTGACTATCTC	0	0	32	0	0	0	117	0	0	0	0	0	0	0	0	0	0	3	23	0	3	3	0	66	3	3	0	0	45	0	0	9	3	41	0	32	0	0	0	11	3
8cb2f3a9a1e053f76a8c4aa3ae812fa4	Bacteria	Bacteroidetes	Bacteroidia	Sphingobacteriales	Lentimicrobiaceae	midas_g_526	midas_s_2192_ESV8744.1462	TACAGAGACTGCAAGCGTTATTCGGATTCACTGGGCGTAAAGGGTGCGCAGGCGGCCGTGTGTGTTAGGCGTGAAAGCCCGAGGCTCAACCTCGGAATTGCACCTAAAACTACACGGCTAGAGTACTGGAGAGGGTAGCGGAATTCACGGTGTAGCAGTGAAATGCGTAGATATCGTGAGGAACACCAATGGCGAAGGCAGCTACCTGGACAGTAACTGACGCTCAGGCACGAAAGCGTGGGGAGCAAAAGGGATTAGAAACCCCTGTAGTCCGGCTGGCTGACTATCTC	1	3	3	1	3	1	3	1	1	3	1	3	1	3	1	3	34	10	0	3	0	9	3	1	16	13	1	3	1	1	1	9	14	1	1	1	1	1	1	18	0
8d0d5c696bb59717003e2021f7b159d8	Bacteria	Chloroflexi	Anaerolineae	Anaerolineales	Anaerolineaceae	Flexilinea	midas_s_7001_ESV7001.1454	TACGGGGGGAGCAAGCGTTGTCCGGAATCACTGGGCGTAAAGAGCGCGTAGGCGTCCTAGTAAGTTTCTGGTGAAATACTCCTGCTCAACGGGAGAATTGCTGGAGATACTGTTAGGATTGAGTTTAGAAGAGGGAAGTGGAATTCCTGGTGTAGCGGTGAAATGCGTAGATATCAGGAAGAACACCGATGGCGAAGGCAGCTTCCTAGTCTAACACTGACGCTGTGGCGCGAAAGCGTGGGGAGCAAACAGGATTAGAAACCCGTGTAGTCCGGCTGGCTGACTATCTC	0	5	5	0	5	0	5	55	0	5	0	5	29	5	0	5	13	5	3	5	3	8	5	0	7	0	0	5	0	0	0	0	0	0	0	0	0	0	0	6	24
8d97f863c5141fa21eaeb1398e387403	Archaea	Euryarchaeota	Methanomicrobia	Methanosarcinales	Methanosaetaceae	Methanothrix	midas_s_2347_ESV2347.1436	TACGGAGGATCCGAGCGTTATCCGGATTTATTGGGTTTAAAGGGTGCGCAGGCGGCATGTTAAGTCGGCGGTGAAATTTTGCAGCTCAACTGTAAAAGAGCCTTCGAAACTGGCAAGCTTGAGTGTGGATGAAGTAGGCGGAATTTGTGGTGTAGCGGTGAAATGCATAGATATCACAAAGAACACCGATTGCGCAGGCAGCTTACTAAACCATAACTGACGCTCATGCACGAAGGCGTGGGGATCAAACAGGATTAGATACCCCTGTAGTCCGGCTGGCTGACTATCTC	4	5	5	4	5	4	5	4	4	5	4	5	4	5	4	5	24	11	20	5	10	16	5	4	0	0	4	5	4	4	4	7	0	4	4	4	4	4	4	9	7
8e65434294a189f332e9c0526b1e9766	Bacteria	Bacteroidetes	Bacteroidia	Sphingobacteriales	ST-12K33	midas_g_22	midas_s_22_ESV22.1445	TACGGGGGGTGCAAGCGTTGTTCGGAATTATTGGGCGTAAAGCGCGTGTAGGCGGCTGAGCAAGTCAGATGTGAAAGCCCCGGGCTTAACCCGGGAAGGGCATTTGAAACTGTTCGGCTTGAGTAGGGGAGAGGAAAGTGGAATTCCTGGTGTAGAGGTGAAATTCGTAGATATCAGGAGGAACACCGGCGGCGAAGGCGACTTTCTGGCCCTATACTGACGCTGAGACGCGAGAGCGTGGGTAGCAAACAGGATTAGATACCCTAGTAGTCCGGCTGGCTGACTATCTC	0	5	5	14	5	0	5	34	0	5	0	5	0	5	0	5	9	0	13	5	6	5	5	0	2	9	0	5	0	0	0	8	0	0	0	0	50	0	0	7	0
8ee6d256109406f071cce08af6a5f696	Bacteria	Proteobacteria	Deltaproteobacteria	Syntrophobacterales	Syntrophaceae	Smithella	midas_s_136_ESV3239.1485	TTCAGAGGTCTCGAGCGTTGTTCGGATTTACTGGGCGTAAAGGGAGCGTAGGCGGCCGGGTGTGTCGAATGTGAAAGCCCACAACTCAACTGTGGAATGGCATTCGAAACTACCTGGCTAGAGTACTGGAGAGGAGAGCGGAATTCTTGGTGTAGCGGTGGAATGCGTAGATATCAAGAGGAACACCGGTGGCGAAGGCGGCTCTCTGGACAGATACTGACGCTGAGGCTCTAAAGTTAGGGGAGCAAACAGGATTAGATACCCTAGTAGTCCGGCTGGCTGACTATCTC	55	72	79	56	60	76	102	62	86	70	42	62	51	40	15	30	0	43	42	110	49	61	30	1	65	71	0	113	67	47	0	61	63	85	38	77	62	52	72	79	69
8eeef4e1ecc88fd437e094b93e705aea	Bacteria	Kiritimatiellaeota	Kiritimatiellae	WCHB1-41	midas_f_2060	midas_g_2060	midas_s_2060_ESV7214.1493	TACGGAGGATGCAAGCGTTATCCGGATTTATTGGGTTTAAAGGGTGCGCAGGCGGTCTGGTAAGTCATGGGTGAAATTTTACAGCTTAACTGTAAGCGTGCCTATGATACTGCTGGGCTAGAGTTTAAGAGACGTAATTGGAATGTGATGTGTAGCGGTGAAATGCTTAGATATGTCACAGAACGCCGATCGTGAAGACAGATTACGAACTTAATACAGACGCTCAAGCACGAAAGCGTGGGGATCAAACAGGATTAGAAACCCCAGTAGTCCGGCTGGCTGACTATCTC	0	0	0	0	0	0	0	0	0	0	0	0	0	0	0	0	0	1	1	34	1	1	0	0	1	1	0	0	0	0	0	1	1	0	0	0	0	0	0	1	1
8efd4abc32626b59685916e2990a218a	Bacteria	Firmicutes	Clostridia	Clostridiales	Christensenellaceae	Christensenellaceae_R-7_group	midas_s_240_ESV9115.1446	TACATAGGGGGCTAGCTTTGTCCGGAATTACTGGGCGTAAAGGGTGCGTAGGTGGCAATGTATGTTGGAAGTGTAATCCCTCGGGCTTAACTCAGGGGCTGCTTCCAAAACTGCATTACTTGAGTGTCGGAGAGGAAAACGGAATTCCTAGTGTAGCGGTGAAATGCTCAGATATTAGGAGGAACACCAGAGGCGAAGGCGGTTTTCTGGACGACAACTGACGCTGAGGCACGAAAGCGTGGGGAGCGATTGGGATTAGATACCCCTGTAGTCCGGCTGGCTGACTATCT	1	40	0	1	0	1	0	1	1	0	1	0	1	0	1	0	18	2	2	0	2	2	33	1	2	2	1	0	1	1	1	2	2	1	1	1	1	1	1	2	2
8f2bdb3f18d29b285071386c1ef38d4f	Bacteria	Kiritimatiellaeota	Kiritimatiellae	WCHB1-41	midas_f_2060	midas_g_2060	midas_s_2060_ESV7214.1493	CACGTAGGGGACGAGCGTTGTCCGGAATTACTGGGCGTAAAGGGCGCGCAGGCTGTGCGTCGAGTCGGCTGTTGAAAGGCGGGGCTCAACCCCGCGAAGCGGTCGAGACCGGCGTGCTGGAGTACTGCAGAGGCAGGCGGAATTCCCGGTGTAGCGGTGAAATGCGTAGATATCGGGAAGAACACCGGTGGCGAAGGCGGCCTGCTGGGCAGTAACTGACGCTGAGGCGCGAGAGCCAGGGTAGCGAACGGGATTAGAAACCCTTGTAGTCCGGCTGGCTGACTATCTCG	0	3	3	0	3	0	3	65	0	3	0	3	0	3	0	3	0	0	0	3	0	0	3	0	17	0	0	3	0	0	0	0	0	0	0	0	0	0	0	26	0
8f752688d53d99b7fb8d8019d19e2fcb	Bacteria	Marinimicrobia_SAR406_clade	midas_c_2712	midas_o_2712	midas_f_2712	midas_g_2712	midas_s_2712_ESV2712.1493	TACGGAGGATGCAAGCGTTATCCGGATTTATTGGGTTTAAAGGGTGCGTAGGCGGATATGTAAGTCAGCGGTGAAACTCACAGGCTCAACCTGTGCCGTGCCGTTGAAACTGTGTATCTGGAATGCGGATGCTGTGGGAGGAATGTGTAGTGTAGCGGTGAAATGCATAGATATTACACAGAACACCGATTGCGAAGGCATCTCACAAAGCCGTTATTGACGCTGAGGCACGAAAGTGTGGGGATCAAACAGGATTAGATACCCTTGTAGTCCGGCTGGCTGACTATCTC	3	56	0	3	0	3	0	3	3	0	3	0	3	0	3	0	3	0	39	52	0	0	0	3	9	16	3	0	3	3	3	14	20	3	3	3	70	3	3	10	0
8fa570178546714034666d960fd2e3be	Bacteria	Proteobacteria	Deltaproteobacteria	Syntrophobacterales	Syntrophaceae	Smithella	midas_s_136_ESV3239.1485	TACGGAGGATCCTAGTGTTATCCGGATTTATTGGGTTTAAAGGGAGCGTAGGCGGGAGGTCAAGTCAGCTGTGAAATGTATCTGCTTAACGGGTACACTGCAGTTGAAACTGGTTTTCTTGAGTGCGTAAGAGGCAGGCGGAATTCGTTGTGTAGCGGTGAAATGCTTAGATATGACGAGGAACTCCTATTGCGAAGGCAGCTTGCTGGGTCGTTACTGACGCTGATGCTCGAAGGTGCGGGGATCAAACAGGATTAGATACCCCAGTAGTCCGGCTGGCTGACTATCTC	30	42	59	38	50	42	81	45	44	85	44	44	37	6	14	56	0	23	21	6	20	32	41	26	37	43	0	69	36	30	5	35	48	47	27	53	43	44	31	56	44
8ffd93d187099d335362fd4911cba69a	Bacteria	Synergistetes	Synergistia	Synergistales	Synergistaceae	Thermovirga	midas_s_988_ESV8884.1455	CACGTAGGAGGCAAACGTTATCCGGATTTACTGGGCGTAAAGCGCGTGTAGGTGGTTCTGTAAGTAGGGCGTGAAAGCTCCCGGCTCAACTGGGAGATGCCGTTCTAAACTGCAGAGCTAGAGGATGGTAGAGGGAGGTGGAATTCCAGGTGTAGCGGTGGAATGCGCAGATATCTGGAGGAACACCAGTGGCGAAGGCGGCCTCCTGGACCATTCCTGACACTCAGACGCGAAAGCTAGGGTAGCAAACGGGATTAGAAACCCTAGTAGTCCGGCTGGCTGACTATCTC	3	0	0	3	0	3	0	3	3	0	3	0	3	0	3	0	3	36	0	0	36	31	24	3	0	0	3	45	3	3	3	0	0	3	3	3	3	3	3	0	0
909930406e20baf1dc9551d7abafd853	Bacteria	Marinimicrobia_SAR406_clade	midas_c_2712	midas_o_2712	midas_f_2712	midas_g_2712	midas_s_2712_ESV2712.1493	TACGGAGGTTCCAAGCGTTGTTCGGAATTACTGGGCGTAAAGGGAGCGCAGGCGGATAGGTCAGTCTAAAGTGGAAATCCGGGGCTCAACCTCGGGCTTGCTTCGGATACTGCCTGTCTTGAGTTCGTGATAGGAAGATGGAATTCAGGGTGTAGCGGTGAAATGCACAGATATCCTGAGGAACACCGGTGGCGAAAGCGGTCTTCTGGCACGAAACTGACGCTGAGGCTCGAAAGCGCGGGTAGCAAACGGGATTAGATACCCCAGTAGTCCGGCTGGCTGACTATCTC	56	3	3	0	3	0	3	0	0	3	0	3	0	3	0	3	0	0	0	3	0	0	3	0	0	22	0	3	0	0	0	0	20	0	0	0	0	0	0	0	0
910ce49adf1e24d6bc94708d3beb792a	Bacteria	Bacteroidetes	Bacteroidia	Bacteroidales	Paludibacteraceae	midas_g_6784	midas_s_7422_ESV7849.1457	TACGGAGGATGCAAGCGTTATCCGGATTTATTGGGTTTAAAGGGTGCGTAGGCGGATTGATAAGTCAGCGGTGAAACTCACAGGCTCAACCTGTGCCGTGCCGTTGAAACTGTTAATCTTGAATGCGGATGCTGTGGGAGGAATGTGTAGTGTAGCGGTGAAATGCATAGATATTACACAGAACACCGATTGCGAAGGCATCTCACAAAGCCGTGATTGACGCTGAGGCACGAAAGTGTGGGGATCAAACAGGATTAGATACCCCAGTAGTCCGGCTGGCTGACTATCTC	7	0	0	3	0	3	0	3	3	0	3	0	3	27	3	35	3	25	2	0	2	2	14	17	2	2	3	0	3	3	3	2	2	3	3	3	3	3	22	2	10
9159437045ff23f20209ba2b8e370bc2	Bacteria	Chloroflexi	Anaerolineae	Anaerolineales	Anaerolineaceae	Leptolinea	midas_s_825_ESV7626.1423	TTCAGAGGTCTCGAGCGTTGTTCGGATTTACTGGGCGTAAAGGGAGCGTAGGCGGCCGGGTGTGTCGAATGTGAAAGCCCACAACTCAACTGTGGAATGGCATTCGAAACTACCTGGCTAGAGTACTGGAGAGGAGAGCGGAATTCTTGGTGTAGCGGTGGAATGCGTAGATATCAAGAGGAACACCGGTGGCGAAGGCGGCTCTCTGGACAGATACTGACGCTGAGGCTCTAAAGTTAGGGGAGCAAACAGGATTAGATACCCCAGTAGTCCGGCTGGCTGACTATCTC	2	0	0	2	0	2	0	2	43	0	2	61	2	0	2	0	2	6	1	0	9	1	0	2	1	1	2	0	2	2	2	20	1	2	2	2	2	2	2	1	1
9166df0a37e276bf1a74d8728b8d7683	Bacteria	Proteobacteria	Deltaproteobacteria	Myxococcales	Phaselicystidaceae	Phaselicystis	midas_s_2086_ESV2086.1481	TACGGAGGATGCAAGCGTTATCCGGATTTATTGGGTTTAAAGGGTGCGTAGGCGGATTGATAAGTCAGCGGTGAAACTCACAGGCTCAACCTGTGCCGTGCCGTTGAAACTGTTAATCTTGAATGCGGATGCTGTGGGAGGAATGTGTAGTGTAGCGGTGAAATGCATAGATATTACACAGAACACCGATTGCGAAGGCATCTCACAAAGCCGTGATTGACGCTGAGGCACGAAAGTGTGGGGATCAAACAGGATTAGAAACCCTTGTAGTCCGGCTGGCTGACTATCTC	0	0	0	0	0	0	24	0	27	0	0	0	0	0	0	0	18	0	0	0	0	0	0	0	0	0	0	0	0	0	0	0	0	0	0	0	0	0	0	0	29
91fdb9850149bc2ac45891d7bfe6b79c	Bacteria	Proteobacteria	Betaproteobacteria	Betaproteobacteriales	Rhodocyclaceae	Zoogloea	Zoogloea_ramigera_ESV5072.1460	TACAGAGACTGCAAGCGTTATTCGGATTCACTGGGCGTAAAGGGTGCGCAGGCGGCCGTGTGTGTTAGGCGTGAAAGCCCGAGGCTCAACCTCGGAATTGCACCTAAAACTACACGGCTAGAGTACTGGAGAGGGTAGCGGAATTCACGGTGTAGCAGTGAAATGCGTAGATATCGTGAGGAACACCAATGGCGAAGGCAGCTACCTGGACAGTAACTGACGCTCAGGCACGAAAGCGTGGGGAGCAAAAGGGATTAGATACCCTAGTAGTCCGGCTGGCTGACTATCTC	2	0	0	2	16	2	0	2	2	0	2	0	2	0	2	0	2	0	0	21	0	22	0	2	0	0	2	37	36	2	2	0	0	2	2	2	2	2	2	0	0
9282ef2ec2098896086c2d4c45725a12	Bacteria	Proteobacteria	Betaproteobacteria	Betaproteobacteriales	Burkholderiaceae	Acidovorax	Acidovorax_defluvii_ESV7315.1455	TACAGAGGTCCCAAGCGTTGTTCGGATTTACTGGGCGTAAAGGGTGCGTAGGTGGTGGGGTAAGTCGGATGTGAAATCTCCGAGCTCAACTCGGAAAGTGCATTGGAAACTACCCTGCTCGAGGGTTGGAGGGGGGACTGGAATACTTGGTGTAGCAGTGAAATGCGTAGATATCAAGTGGAACACCAGTGGCGAAGGCGAGTCCCTGGACAACTCCTGACACTGAGGCACGAAAGCTAGGGGAGCAAACAGGATTAGATACCCCTGTAGTCCGGCTGGCTGACTATCTC	14	0	86	14	0	140	169	14	14	0	141	0	14	150	14	137	42	27	31	0	32	29	0	14	11	11	14	0	14	14	14	55	11	14	14	14	14	14	14	11	11
93018df27e0be431712d836d6e9f88a7	Bacteria	Proteobacteria	Deltaproteobacteria	midas_o_41	Syntrophorhabdaceae	Syntrophorhabdus	midas_s_41_ESV942.1482	TACATAGGGGGCAAGCGTTATCCGGAATTATTGGGCGTAAAGAGTGCGTAGGCGGATGATTAAGTCTGGTGTAAAATTCCACAGCTTAACTGTGGAGGGTCATTGGAAACTGGTCAACTAGAGTACGGTAGAGGTAAGCGGAATTCCAAGTGGAGCGGTAAAATGCGTAGATATTTGGAGGAACACCAGTGGCGAAGGCGACTTACTGGGCCGGGACTGACGCTGATGCACGAAAGCGTGGGGAGCAAACAGGATTAGATACCCTAGTAGTCCGGCTGGCTGACTATCTC	3	0	78	3	90	96	0	3	3	0	66	0	3	60	3	0	26	8	14	95	8	15	0	3	40	8	3	0	3	3	3	18	8	3	3	3	3	3	3	8	14
930de11bb6c6ece33cb6025cf893ceb8	Bacteria	Proteobacteria	Betaproteobacteria	Betaproteobacteriales	Burkholderiaceae	Acidovorax	Acidovorax_defluvii_ESV7315.1455	TACGTAGGGGGCAAGCGTTGTCCGGAATTACTGGGCGTAAAGCGCACGCAGGCTGAATTATAAGTCGGTAGTCAAAGGCGGAGGCTCAACCTCTGTATATCTATCGATACTGTAAATCTGGAGTATGTGAGAGGGAAGCGGAATTCCCGGTGTAGCGGTGAAATGCGTAGATATCGGGAGGAACACCAGTGGCGAAGGCGGCTTCCTGGCACAATACTGACGCTCATGTGCGAAAGCTAGGGCAGCGAACGGGATTAGAAACCCCAGTAGTCCGGCTGGCTGACTATCTC	4	108	0	4	0	4	0	4	4	0	4	0	4	0	4	0	4	17	17	0	22	1	0	4	1	1	4	0	4	4	4	1	1	4	4	4	4	4	4	1	1
9345f56d226605197be23cf96b4211c5	Bacteria	Firmicutes	Clostridia	Clostridiales	Gracilibacteraceae	Gracilibacter	midas_s_669_ESV2298.1443	TACGTAGGGGGCAAGCGTTGTCCGGAATTACTGGGCGTAAAGCGCACGCAGGCTGAATTATAAGTCGGTAGTCAAAGGCGGAGGCTCAACCTCTGTATATCTATCGATACTGTAAATCTGGAGTATGTGAGAGGGAAGCGGAATTCCCGGTGTAGCGGTGAAATGCGTAGATATCGGGAGGAACACCAGTGGCGAAGGCGGCTTCCTGGCACAATACTGACGCTCATGTGCGAAAGCTAGGGCAGCGAACGGGATTAGATACCCCTGTAGTCCGGCTGGCTGACTATCTC	0	0	0	0	19	0	0	0	0	0	0	0	0	0	0	0	16	0	0	0	0	0	0	0	0	0	0	0	0	0	0	0	0	0	0	0	0	0	0	0	0
93b8dae5f570664388379bf74fae31f7	Bacteria	Spirochaetes	Spirochaetia	Spirochaetales	Spirochaetaceae	Treponema_2	midas_s_6751_ESV6751.1469	TACGTAGGGGGCGAGCGTTGTCCAGAGTTACTGGGCGTAAAGAGCGTGTAGGCGGTTGAAAAAGTCAGGTGTGAAATTCTTCGGCTCAACCGAGGGACTGCGCTTGAAACTTTTCGACTGGAGTTTGGGAGGGGCAACCGGAATTCCTGGTGTAACGGTGAAATGTGTAGATATCAGGAGGAACACCCGTGGCGAAGGCGGGTTGCTGGACCAAAACTGACGCTGAGACGCGAAAGCGTGGGTAGCAAACAGGATTAGAAACCCCTGTAGTCCGGCTGGCTGACTATCTC	0	0	0	0	0	0	43	34	0	12	0	0	0	0	0	0	0	2	2	0	2	7	0	0	2	2	0	0	0	0	0	2	2	0	19	0	0	0	0	2	18
93f88f408f683f9e5d14c271ac29362a	Bacteria	Marinimicrobia_SAR406_clade	midas_c_2712	midas_o_2712	midas_f_2712	midas_g_2712	midas_s_2712_ESV2712.1493	TACATAGGGGGCGAGCGTTATCTGGAATTATTGGGCGTAAAGGGTACGTAGGCGGGCCTGCAAGTCTGATTTGAAAGCACACGGCTTAACCGTGTGAGGTAATTAGAAACTACGGGTCTAGAGAGTGGTAGAGGTAAATGGAATTCCAAGTGGAGCGGTGAAATGCGTAGAGATTTGGAGGAACACCAGTGGCGAAGGCGGTTTACTGGGCCACATCTGACGCTGATGTACGAAAGCGTGGGGAGCAAACAGGATTAGATACCCTTGTAGTCCGGCTGGCTGACTATCTC	2	8	8	2	8	2	8	2	2	8	2	8	2	8	2	8	2	0	0	8	19	0	8	2	14	17	2	8	2	2	2	21	46	54	2	2	2	2	2	0	35
9442e58b550d4c08e8b725305f0e8504	Bacteria	Bacteroidetes	Bacteroidia	Sphingobacteriales	Lentimicrobiaceae	midas_g_110	midas_s_110_ESV110.1462	TACGGAGGATCCGAGCGTTATCCGGATTTACTGGGTTTAAAGGGTGCGTAGGCGGGTGGCTCAGTCGGCGGTGAAATGCAGCGGCTCAACCGTTGCCCTGCCGTCGAAACTGGCCGCCTTGAATTCGGTCGAGGCCGGCGGAATGCGCGGTGTAGCGGTGAAATGCTTAGATATCGCGCGGAACGCCGATTGCGGAGGCAGCTGGCTGGACCGAGATTGACGCTGATGCACGACAGCGTGGGGATCGAACAGGATTAGAAACCCCGGTAGTCCGGCTGGCTGACTATCTC	50	16	37	60	73	24	34	43	14	26	54	93	31	40	32	6	38	34	31	1	37	34	20	26	56	80	64	35	35	53	30	41	90	33	38	19	43	46	34	30	23
94ba73987c35748716e79f97a70ca045	Bacteria	Bacteroidetes	Bacteroidia	Bacteroidales	Rikenellaceae	midas_g_141	midas_s_141_ESV141.1451	TACGGAGGATCCTAGTGTTATCCGGATTTATTGGGTTTAAAGGGAGCGTAGGCGGGAGGTCAAGTCAGCTGTGAAATGTATCTGCTTAACGGGTACACTGCAGTTGAAACTGGTTTTCTTGAGTGCGTAAGAGGCAGGCGGAATTCGTTGTGTAGCGGTGAAATGCTTAGATATGACGAGGAACTCCTATTGCGAAGGCAGCTTGCTGGGTCGTTACTGACGCTGATGCTCGAAGGTGCGGGGATCAAACAGGATTAGATACCCCTGTAGTCCGGCTGGCTGACTATCTC	3	3	3	3	3	3	3	3	3	3	3	3	3	3	3	3	37	2	21	3	1	0	3	3	0	0	3	3	3	3	3	19	0	3	3	3	3	3	3	10	10
94dccb1e2229b9d643a606edf628ed3f	Bacteria	Proteobacteria	Deltaproteobacteria	Syntrophobacterales	Syntrophaceae	midas_g_134	midas_s_134_ESV134.1492	TACGGAGGGTGCAAGCGTTGTTCGGAATTATTGGGCGTAAAGGGCGCGTAGGTGGTTGTGATAGTCAGATGTGAAATCCTTCGGCTCAACCGAAGAACTGCATCTGAAACTTCATAGCTCGAGTACAGGAGAGGGAAACGGAATTCCCGGTGTAGAGGTGAAATTCGTAGATATCGGGAGGAACACCAGTGGCGAAGGCGGTTTCCTGGCCTGATACTGACGCTGAGGCGCGAAAGCGTGGGGAGCAAACAGGATTAGATACCCCGGTAGTCCGGCTGGCTGACTATCTC	0	0	0	33	55	0	0	0	0	0	0	0	19	0	0	0	17	4	4	0	4	4	32	0	4	4	0	0	60	0	0	4	4	0	0	0	0	0	0	4	4
9578c9e3146b0d163d499f2f28b7a379	Bacteria	Thermotogae	Thermotogae	Petrotogales	Petrotogaceae	SC103	midas_s_1054_ESV7318.1502	TACGTAGGTGGCGAGCGTTGTCCGGAATTACTGGGCGTAAAGGGCGCGTAGGCGGCTTTTTAAGTTAGATGTGAAAACCCGGGGCTTAACTCCGGGCGTGCATTTAAAACTGGAGAGCTTGAGTGCAGGAGAGGTAAGTGGAATTCCTAGTGTAGCGGTGAAATGCGTAGATATTAGGAGGAACACCAGTGGCGAAGGCGACTTACTGGACTGTAACTGACGCTGAGGCGCGAAAGCGTGGGGAGCAAACAGGATTAGAAACCCTTGTAGTCCGGCTGGCTGACTATCTC	0	1	1	0	1	0	1	0	0	1	0	1	0	1	0	1	0	0	0	1	0	0	1	0	0	0	0	1	0	0	0	0	0	0	0	0	0	0	0	0	0
9706095885962e5d8fa20473f4bc603c	Bacteria	Firmicutes	Clostridia	Clostridiales	Syntrophomonadaceae	Syntrophomonas	midas_s_3971_ESV5718.1490	TACCGGCAGCTCAAGTGGTAGCCGCGATTATTGGGCCTAAAACGTTCGTAGCCGGATAAGTAAGTCTTTGGTTAAATCCTGCGACTCAACCGTGGGAATTCTAGAGATACTGCTTGTCTTGAGACCGGGAGAGGTTGGAGGTACTCCTAGGGTAGGGGTGAAATCCTGTAATCCTAGGGGGACCACCTGTGGCGAAGGCGTCCAACTGGAACGGGTCTGACGGTGAGGGACGAAACCTAGGGGAGCGAGCCGGATTAGATACCCGTGTAGTCCGGCTGGCTGACTATCTC	2	45	0	2	0	2	0	2	2	0	2	0	2	0	2	0	2	2	19	0	2	2	0	2	2	2	2	42	2	2	2	2	2	2	2	2	2	2	2	2	2
970f0bf4e5729ab496bac95512a17969	Bacteria	Planctomycetes	Pla3_lineage	midas_o_485	midas_f_485	midas_g_485	midas_s_485_ESV485.1492	TTCAGAGGTCTCGAGCGTTGTTCGGATTTACTGGGCGTAAAGGGAGCGTAGGCGGCCGGGTGTGTCGAATGTGAAAGCCCACAACTCAACTGTGGAATGGCATTCGAAACTACCTGGCTAGAGTACTGGAGAGGAGAGCGGAATTCTTGGTGTAGCGGTGAAATGCGTAGATATCAAGAGGAACACCGGTGGCGAAGGCGGCTCTCTGGACAGATACTGACGCTGAGGCTCTAAAGTTAGGGGAGCAAACAGGATTAGAAACCCTTGTAGTCCGGCTGGCTGACTATCTC	0	0	0	0	0	0	0	0	0	0	56	0	0	0	0	0	0	3	3	0	3	3	0	0	3	3	0	0	0	0	0	3	3	0	0	0	0	0	0	3	3
977474d9c7b093ff4b17dba79e71a0c8	Bacteria	Proteobacteria	Deltaproteobacteria	Syntrophobacterales	Syntrophaceae	Smithella	midas_s_372_ESV372.1486	CACGTAGGGGGCAAGCGTTGTTCGGAATTATTGGGCGTAAAGGGCATGTAGGCGGTTTGGTAAGCCTGATGTGAAATCCTGCAGCTTAACTGTAGAATTGCATTGGGTACTGCCGAACTTGAATCACTGAGGGGAAACTAGAATTCCAGGTGTAGGGGTGGAATCTGTAGATATCTGGAAGAATACCGGTGGCGAAGGCGGGTTTCTAGCAGATGATTGACGCTGAGGTGCGAAAGTGCGGGGAGCGAACAGGATTAGATACCCTAGTAGTCCGGCTGGCTGACTATCTC	0	1	1	0	1	0	1	0	0	1	0	1	0	1	0	1	42	0	0	1	10	0	1	0	0	0	0	1	0	0	0	0	0	0	0	0	0	0	0	19	0
97a7fac1f50cc8a1a20ca09be8330fdd	Bacteria	Firmicutes	Clostridia	DTU014	midas_f_148	midas_g_515	midas_s_1102_ESV8919.1455	TACGGAGGGTGCAAGCGTTATTCGGAATTACTGGGTTTAAAGGGTGCGTAGGCGGTTAAATAAGTTGTCAGTGAAAGGCTACGGCTCAACTGTAGTAGTGCTGGCGATACTGTATAACTAAGGACATGGGAGGGGTACCTGGAATGTGTGGTGTAGCGGTGAAATGCGTAGATATCACACAGAACACCGGAGGCAAAGGCGGGGTACTAGACCATAGTTGACGCTGAGGCACGAAAGCGTGGGGATCAAACAGGATTAGAAACCCTTGTAGTCCGGCTGGCTGACTATCT	0	0	0	48	85	0	0	0	0	0	0	0	0	0	0	0	0	2	13	0	11	2	0	0	2	17	0	0	0	0	0	7	2	0	0	0	0	0	48	2	2
97d18f48cf9d8669a855fa811966edbf	Bacteria	Bacteroidetes	Bacteroidia	Sphingobacteriales	Lentimicrobiaceae	midas_g_526	midas_s_2192_ESV8744.1462	CACGTAGGAGGCAAACGTTATCCGGATTTACTGGGCGTAAAGCGCGTGTAGGTGGTTCTGTAAGTAGGGCGTGAAAGCTCCCGGCTCAACTGGGAGATGCCGTTCTAAACTGCAGAGCTAGAGGATGGTAGAGGGAGGTGGAATTCCAGGTGTAGCGGTGGAATGCGCAGATATCTGGAGGAACACCAGTGGCGAAGGCGGCCTCCTGGACCATTCCTGACACTCAGACGCGAAAGCTAGGGTAGCAAACGGGATTAGAAACCCTTGTAGTCCGGCTGGCTGACTATCTC	1	3	3	1	3	1	3	1	1	3	1	3	1	71	1	3	1	0	0	3	12	24	3	1	12	13	37	3	1	1	1	5	29	38	1	1	1	1	1	2	2
980ea2a96eeb8d1656a75cfe825e8351	Bacteria	Hydrogenedentes	Hydrogenedentia	Hydrogenedentiales	Hydrogenedensaceae	midas_g_8527	midas_s_8527_ESV8527.1474	TACGGAGGATGCGAGCGTTATCCGGATTTATTGGGTTTAAAGGGTGCGTAGGCGGGTTAATAAGTCAGTGGTGAAAACCTACAGCTTAACTGTAGACTTGCCGTTGATACTGTTAGTCTTGAGTGTGGTCAAGGTAGGCGGAATGTGTAATGTAGCGGTGAAATGCTTAGATATTACACAGAACACCGATTGCGAAGGCAGCTTACTGGGCCATTACTGACGCTGATGCACGAAAGCGTGGGGATCAAACAGGATTAGAAACCCTAGTAGTCCGGCTGGCTGACTATCTC	2	28	15	2	0	2	0	2	2	17	2	0	2	0	21	0	2	1	1	0	1	1	0	2	1	1	2	0	24	42	2	1	1	10	2	2	2	2	2	1	25
98a6bfe4a3c9d7670675eabf5ee79acc	Bacteria	Kiritimatiellaeota	Kiritimatiellae	WCHB1-41	midas_f_2060	midas_g_2060	midas_s_2060_ESV7214.1493	TACGGAGGATGCAAGCGTTATCCGGATTTATTGGGTTTAAAGGGTGCGCAGGCGGTCTGGTAAGTCATGGGTGAAATTTTACAGCTTAACTGTAAGCGTGCCTATGATACTGCTGGGCTAGAGTTTAAGAGACGTAATTGGAATGTGATGTGTAGCGGTGAAATGCTTAGATATGTCACAGAACGCCGATCGTGAAGACAGATTACGAACTTAATACAGACGCTCAAGCACGAAAGCGTGGGGATCAAACAGGATTAGATACCCCAGTAGTCCGGCTGGCTGACTATCTC	52	2	61	0	2	0	2	0	20	2	0	2	0	33	0	2	0	6	6	2	6	6	2	0	6	6	28	2	0	0	0	6	6	0	55	28	18	0	0	6	35
98cb63112f33de653b65bcf1b5cb93fc	Bacteria	Verrucomicrobia	Verrucomicrobiae	LD1-PB3	midas_f_131	midas_g_131	midas_s_208_ESV208.1502	TACGTAGGTGGCGAGCGTTGTCCGGAATTACTGGGCGTAAAGGGCGCGTAGGCGGCTTTTTAAGTTAGATGTGAAAACCCGGGGCTTAACTCCGGGCGTGCATTTAAAACTGGAGAGCTTGAGTGCAGGAGAGGTAAGTGGAATTCCTAGTGTAGCGGTGAAATGCGTAGATATTAGGAGGAACACCAGTGGCGAAGGCGACTTACTGGACTGTAACTGACGCTGAGGCGCGAAAGCGTGGGGAGCAAACAGGATTAGATACCCCTGTAGTCCGGCTGGCTGACTATCTC	1	0	0	1	0	1	0	1	1	28	1	0	1	0	1	0	1	1	16	0	1	1	44	1	1	1	1	0	1	72	1	20	1	1	1	1	1	1	1	1	1
98ee9bbd26634a5be78e1f966307cbdc	Bacteria	Firmicutes	Clostridia	D8A-2	midas_f_13	midas_g_13	midas_s_305_ESV305.1455	TACGGAGGATGCGAGCGTTATCCGGATTTATTGGGTTTAAAGGGTGCGTAGGCGGATTGATAAGTCAGTGGTGAAATTCTACAGCTTAACTGTAGACTTGCCGTTGATACTGTTGGTCTTGAGTGTGGTCAAGGCAGGCGGAATGTGTAATGTAGCGGTGAAATGCTTAGATATTACACAGAACACCGATTGCGAAGGCAGCTTGCTGGGTCATTACTGACGCTGATGCACGAAAGCGTGGGGATCAAACAGGATTAGATACCCTAGTAGTCCGGCTGGCTGACTATCTC	0	0	78	26	0	0	0	0	0	0	0	0	0	0	0	0	31	9	5	76	5	5	0	0	5	5	68	0	13	0	0	5	5	0	0	0	0	0	0	5	5
99950bf0c2af5a7b48fe41ee9c777bf9	Bacteria	Proteobacteria	Deltaproteobacteria	Syntrophobacterales	Syntrophaceae	midas_g_134	midas_s_1266_ESV3856.1490	TACGTAGGCCCCGAGCGTTATCCGGATTTATTGGGCGTAAAGGGTGCGTAGGTGGTTTATTGCATCCTTGGTTAAAGCTTCAAGCTCAACTTGGAGAATGCCAAGGAGATGAATAAACTAGAAAGTATCAGAGGTGGCTGGAACTGCCAGTGTAGGGGTGATATCCGTTGATATTGGCAGGAACGCCAGAGGTGAAAACGAGCCACTGGGATATCTTTGACACTGAGGCACGAAAGTGTGGGGAGCAAAAAGGATTAGATACCCCAGTAGTCCGGCTGGCTGACTATCTC	0	0	0	16	0	20	12	0	0	41	0	0	21	44	44	14	17	21	14	0	21	23	0	31	15	5	0	44	16	20	0	23	11	0	0	42	0	19	45	38	34
9a114e555da6dc35b570ccd29714736b	Bacteria	Cloacimonetes	Cloacimonadia	Cloacimonadales	Cloacimonadaceae	Ca_Cloacimonas	midas_s_301_ESV1145.1468	AACGTAGGAGGCGAGCGTTATCCGGATTTACTGGGCGTAAAGCGTGTGCAGGCGGTTTGATAAGTTGGATGTGAAAGCTCCTGGCTTAACCGGGAGAGGTCGTTCAAAACTATCAGACTAGAGAGTGGTAGAGGGAGATGGAATTCCGCGTGTAGTGGTGAAATGCGTAGATATGCGGAGGAACACCAGTGGCGAAAGCGGTCTCCTGGCCCATTTCTGACGCTCAGACACGAAAGCTAAGGTAGCAAACGGGATTAGATACCCTAGTAGTCCGGCTGGCTGACTATCTC	3	3	3	3	3	3	3	3	3	3	3	3	3	3	3	3	3	14	9	3	21	16	3	3	17	0	3	3	3	3	45	17	0	3	3	3	3	3	3	0	14
9a191888a03c5e0a266561458dbe87cc	Bacteria	Bacteroidetes	Bacteroidia	Sphingobacteriales	Lentimicrobiaceae	midas_g_526	midas_s_2192_ESV8744.1462	TACGAGTGGCGCAAGCGTTGTTCGGATTCACTGGGCATAAAGCGCGCGTAGGCGGTGCTGTAAGTCGGTTGTGAAAGCCCCCGGCTCAACCGGGGAATCGCAGTCGAAACTGCAGTGCTAGAGTCTGGAAGGGGGGAGTGGAATTCCTGGTGGAGCGGTGAAATGCGTAGATATCAGGAGGAACGCCGGTGGCGAAGGCGACTCTCTGGTCCAGTACTGACGCTCAGAGCGCGAAAGCTAGGGGAGCAAACAGGATTAGAAACCCTGGTAGTCCGGCTGGCTGACTATCT	0	4	4	0	4	0	4	0	0	4	0	4	0	4	0	4	0	5	0	4	15	1	4	70	9	11	0	4	0	0	0	6	9	0	0	0	78	0	0	12	4
9a31144bd10e5c433f37840cfe8c7da3	Bacteria	Thermotogae	Thermotogae	Petrotogales	Petrotogaceae	Defluviitoga	Defluviitoga_tunisiensis_ESV7734.1434	TACGTAGGTGGCAAGCGTTGTCCGGAATTACTGGGTGTAAAGGGAGCGCAGGCGGGTAGACAAGTCAGGTGTGAAAATTATGGGCTTAACCCATAACTTGCATTTGAAACTGTTTATCTTGAGTGGAGTAGAGGCAGGCGGAATTCCGAGTGTAGCGGTGAAATGCGTAGAGATTCGGAGGAACACCAGTGGCGAAGGCGGCCTGCTGGGCTCTAACTGACGCTGAGGCTCGAAAGTGTGGGTAGCAAACAGGATTAGAAACCCTAGTAGTCCGGCTGGCTGACTATCTC	0	1	1	0	1	0	1	0	0	1	0	1	0	1	0	1	0	0	0	1	0	0	1	0	0	0	0	1	0	0	0	0	17	0	0	0	0	0	0	7	0
9a9174889144b4ea322c0788d11a1ed1	Bacteria	Verrucomicrobia	Verrucomicrobiae	Pedosphaerales	Pedosphaeraceae	midas_g_8975	midas_s_8975_ESV8975.1493	TACGTAGGGGGCGAGCGTTGCCCGGAATTACTGGGCGTAAAGGGAACGTAGGTGGCTCTTAAAGTCAGGTGTGAAAATAACGAAGCTTAACAGGTTAATGCGCTTGAAACTAAAGGGCTTGAGGGCAATAGAGGGAGATGGAATTACCTGTGTAGGGGTGAAATCCGCAGATATAGGTAAGAAGGCCGGTGGGGAAGCCGATCTCCTGGGTTGACTCTGACACTGAGGTTCGAAAGCTAGGGGAGCAAACCGGATTAGATACCCCTGTAGTCCGGCTGGCTGACTATCTC	1	3	3	1	3	1	3	1	1	3	1	3	15	3	1	3	16	5	0	3	0	5	3	1	18	0	1	3	1	1	1	5	0	1	1	1	1	31	1	22	2
9aecd2432afddd446d1e70fbc0c44973	Bacteria	Bacteroidetes	Bacteroidia	Bacteroidales	Rikenellaceae	Rikenellaceae_RC9_gut_group	midas_s_3232_ESV7550.1446	TACATAGGGGGCGAGCGTTATCCGGAATTATTGGGCGTAAAGGGTACGTAGGCGGGCCTGCAAGTCTGATTTGAAAGCACACGGCTTAACCGTGTGAGGTAATTAGAAACTACGAGTCTAGAGAGTGGTAGAGGTAAATGGAATTCCAAGTGGAGCGGTGAAATGCGTAGAGATTTGGAGGAACACCAGTGGCGAAGGCGGTTTACTGGGCCACATCTGACGCTGATGTACGAAAGCGTGGGGAGCAAACAGGATTAGATACCCCAGTAGTCCGGCTGGCTGACTATCTC	3	1	1	3	23	3	1	3	3	1	3	1	3	20	3	1	3	0	0	1	14	0	1	3	0	0	3	1	3	3	3	0	0	3	3	3	3	3	3	0	1
9b2d3839cf2b82b144fffff95b5a0985	Bacteria	Firmicutes	Erysipelotrichia	Erysipelotrichales	Erysipelotrichaceae	Turicibacter	Turicibacter_sanguinis_ESV4758.1438	TACCGGCGGCTCGAGTGGTGGCCACTTTTATTGGGCTTAAAGCGTTCGTAGCTGGGTTGTTAAGTCTCTTGGGAAATCTGGCGGCTTAACCGTCAGGCGTCCAAGGGATACTGGCAATCTTGGAACCGGGAGAGGTGAGGGGTACTTCGGGGGTAGGAGTGAAATCCTGTAATCCTCGAGGGACCACCTGTGGCGAAGGCGCCTCACCAGAACGGCTTCGACAGTGAGGGACGAAAGCTGGGGGAGCAAACCGGATTAGATACCCCAGTAGTCCGGCTGGCTGACTATCT	0	0	0	0	0	0	0	0	0	0	0	0	0	0	0	0	7	1	1	0	1	1	28	0	1	1	0	0	18	0	0	1	1	0	0	0	0	0	0	10	1
9bb66a83eead26dc2b1de07423c31a4c	Bacteria	Bacteroidetes	Bacteroidia	Sphingobacteriales	Lentimicrobiaceae	midas_g_526	midas_s_2192_ESV8744.1462	TACGGAGGATCCGAGCGTTATCCGGATTTATTGGGTTTAAAGGGTGCGTAGGCGGCCTGTCAAGTCGGCGGTGAAACCCCCGGGCTCAACCCGGGGACTGCCGTCGAAACTGACGGGCTTGAGTACGTTGGGAGTGCGCGGAATGTGTGGTGTAGCGGTGAAATGCTTAGATATCACACAGAACACCGATCGCGAAGGCAGCGCACTACGCCGTAACTGACGCTGAGGCACGAAGGTGCGGGGATCGAACAGGATTAGAAACCCTAGTAGTCCGGCTGGCTGACTATCTC	0	3	3	0	3	0	3	0	0	3	0	3	0	3	0	3	0	0	0	3	0	19	3	0	18	17	0	3	0	0	34	11	10	0	0	38	0	77	0	7	15
9bcfe9df0ce961ae1acc982044ab2389	Bacteria	Planctomycetes	Pla3_lineage	midas_o_485	midas_f_485	midas_g_485	midas_s_485_ESV485.1492	TACGTAGGGGGCGAGCGTTATCCGGAATTATTGGGCGTAAAGGGCGAGTAGGCGGTCTGTTAAGTCAGGTGTGAAATTTCAGGGCTCAACCCTGAAACTGCGCTTGAAACTGGCAGGCTAGAGGACAGGAGAGGGAAGTGGAATTCCCGGTGTAGCGGTGGAATGCGTAGATATCGGGAGGAACACCAGTGGCGAAGGCGGCTTCCTGGACTGTACCTGACGCTGAGGAGCGAAAGCTGGGGGAGCAAACAGGATTAGAAACCCCGGTAGTCCGGCTGGCTGACTATCTC	5	0	0	5	0	5	0	5	5	59	5	0	5	0	5	0	5	1	1	0	13	18	0	5	1	12	5	0	5	5	5	1	1	5	5	5	5	5	5	17	1
9c25b46022eeaa50e97e926b8c091104	Bacteria	Thermotogae	Thermotogae	Petrotogales	Petrotogaceae	SC103	midas_s_1054_ESV8605.1502	TACGTAGGGGACGAGCGTTGTCCGGAATTACTGGGCGTAAAGGGCGCGCAGGCTGCGTTACAAGTCAGCTGTTAAAATCATGGGCTTACCCCATGAGTGCGGTTGAAACTGTAGTGCTCGAGTACTGTAGAGGCAAGCGGAATTCCCAGTGTAGCGGTGAAATGCGTAGATATTGGGAGGAACACCGGTGGCGTAGGCGGCTTGCTGGACAGTAACTGACGCTGAGGCGCGAAAGCCAGGGGAGCAAACGGGATTAGAAACCCTAGTAGTCCGGCTGGCTGACTATCTCG	0	0	0	0	0	0	0	0	0	0	0	0	0	0	0	24	0	2	2	0	2	2	0	0	2	2	0	0	0	0	0	2	2	0	0	0	0	0	0	2	2
9c466c669a20bf4ac971f1ca26a9c6fd	Archaea	Euryarchaeota	Thermococci	Methanofastidiosales	Methanofastidiosaceae	Ca_Methanofastidiosum	midas_s_8154_ESV8604.1437	TACGGAGGATGCGAGCGTTATCCGGATTTATTGGGTTTAAAGGGTGCGTAGGCGGATTGATAAGTCAGTGGTGAAATTCTACAGCTTAACTGTAGACTTGCCGTTGATACTGTTGGTCTTGAGTGTGGTCAAGGCAGGCGGAATGTGTAATGTAGCGGTGAAATGCTTAGATATTACACAGAACACCGATTGCGAAGGCAGCTTGCTGGGTCATTACTGACGCTGATGCACGAAAGCGTGGGGATCAAACAGGATTAGAAACCCCTGTAGTCCGGCTGGCTGACTATCTC	3	2	39	3	2	3	2	3	3	2	3	2	3	2	3	2	3	0	0	2	0	0	2	3	6	0	3	2	3	3	3	8	0	3	3	3	3	3	3	2	7
9c6272f3942e062940b7ec5c8b7bc45d	Bacteria	Synergistetes	Synergistia	Synergistales	Synergistaceae	midas_g_5426	midas_s_5426_ESV5972.1443	TACGTAGGGGGCGAGCGTTGTCCGGAATGATTGGGCGTAAAGGGCGCGCAGGCGGCCTGTCAAGTCAGTAGTGGAAGTCCATTTTTCAAGGATGGAAGTGCTATAGAAACTGATGGGCTTGAGTGCAGGAGAGGTTATCGGAATTCCCGGTGTAGCGGTGAAATGCGTAGAGATCGGGAGGAACACCAGTGGCGAAGGCGGGTAACTGGACTGCAACTGACGCTGAGGCGCGAAAGTGTGGGGAGCAAACAGGATTAGATACCCCTGTAGTCCGGCTGGCTGACTATCTC	0	1	1	0	1	0	1	0	0	1	0	1	0	1	0	1	0	0	0	1	0	0	1	0	0	0	0	1	0	0	0	0	0	0	0	0	0	0	0	0	13
9cc86624e96e4992f931a4c8ad064ab5	Bacteria	Proteobacteria	Deltaproteobacteria	Syntrophobacterales	Syntrophaceae	Smithella	midas_s_372_ESV372.1486	TACGGAGGATGCAAGCGTTATCCGGATTTATTAGGTTTAAAGGGTGCGTAGGTGGGCGTTTAAGTCAGTGGTTAAAGCCATTAGCTTAACTAATGTATGCCATTGATACTGGATGTCTTGAATGTGGTAGAGGTAGGCGGAATGTGTTGTGTAGCGGTGAAATGCTTAGATATAACACAGAACACCGATTGCGAAGGCAGCTTACTATTCCATTATTGACGCTGATGCACGAAAGCGTGGGGATCAAACAGGATTAGATACCCTAGTAGTCCGGCTGGCTGACTATCTCG	0	2	99	0	2	0	2	0	0	2	0	2	43	2	0	2	0	2	35	2	16	2	2	49	2	2	0	2	0	0	0	46	2	98	0	0	0	0	60	40	2
9cd255bcb7b61900dc9d1794285d704c	Bacteria	Proteobacteria	Deltaproteobacteria	SAR324_cladeMarine_group_B	midas_f_995	midas_g_995	midas_s_995_ESV1874.1483	CACGGGGGTTGCGAGCGTTGTCCGGAATTACTAGGCGTAAAGGGCAGGTAGGCGGATCTATAAGTTTTTTGTCAAATTCAACGGCTCACCCGTTGCGCGGCAGGAGATACTGTAGATCTGGAATGCGGTTGGGGAAGACAGAATTCCTGGTGTAGCGGTGGAATGCGCAGAGATCAGGAGGAATACCGAAGGCGAAGGCAGTCTTCCAAGCCGTTATTGACGCTCAACTGCGAAGGTGTGGGTATCAAACAGGATTAGAAACCCTAGTAGTCCGGCTGGCTGACTATCTC	27	1	1	1	1	1	1	1	1	1	1	1	1	1	1	1	1	0	0	1	0	0	1	1	19	0	1	1	1	1	1	0	0	1	1	1	1	1	1	0	17
9ce36f53fb13d41f5b82d0e02692635d	Bacteria	Firmicutes	Clostridia	Clostridiales	Ruminococcaceae	Pseudobacteroides	midas_s_3682_ESV3682.1434	TACAGAGGTGGCGAGCGTTGTTCGGATTTACTGGGCGTAAAGGGCGCGTAGGCGGCCGGTCGTGTCGGGTGTGAAATCCATGGGCCCAACCCATGAAGTGCGCCCGAAACTGCCCGGCTGGAGTGCGGGAGGGGAGATCGGAATGCATGGTGTAGCGGTGAAATGCGTTGATATCATGCAGAACACCGGTGGCGAAGGCGGATCTCTGGAACGCTACTGACGCTGAGGCGCGAAAGCAGGGGGAGCAAACAGGATTAGATACCCCTGTAGTCCGGCTGGCTGACTATCTC	27	0	0	0	0	0	0	0	0	0	54	0	0	0	0	0	0	0	0	0	0	0	0	0	21	0	0	33	27	0	0	0	0	0	0	0	0	0	0	0	0
9d446e6552f36d3ff76627a35eae9a6c	Bacteria	Bacteroidetes	Bacteroidia	Bacteroidales	Rikenellaceae	Rikenellaceae_RC9_gut_group	midas_s_602_ESV1606.1446	TACGTATGATGCAAGCGTTGTTCGGAATTATTGGGCGTAAAGGGCATTCAGGCGGGATATTAAGTCGGGTGTGAAATCTGGAGGCTCAACCTCCAAACTGCATTCGATACTGGTATTCTTGAGTCAGGGAGAGGAAGGCGGAATTCCCAGTGTAGCGGTGAAATGCGTAGATATTGGGAAGAACACCGGTGGCGAAGGCGGCCTTCTGGCCTATGACTGACGCTGAAGTGCGAAAGTGTGGGGATCAAACGGGATTAGAAACCCTAGTAGTCCGGCTGGCTGACTATCTC	0	0	0	0	0	0	0	0	0	0	0	0	0	0	0	26	0	1	1	0	1	1	0	0	1	1	0	0	0	0	0	10	1	0	0	0	0	0	0	1	1
9da1c048014120285dee5e70a75afe13	Bacteria	Bacteroidetes	Bacteroidia	Bacteroidales	Bacteroidetes_vadinHA17	midas_g_19	midas_s_19_ESV19.1449	TACGTAGGGGGCGAGCGTTGTCCGGAATTACTGGGCGTAAAGGGTGCGTAGGCGGCCTTTTAAGTCAGATGTGAAAGGCTGCGGCTTAACCGCAGGACTGCATTTGAAACTGGAAGGCTTGAGTGTCGGAGAGGGTAGTGGAATTCCCAGTGTAGCGGTGAAATGCGTAGATATTGGGAGGAACACCAGTGGCGAAGGCGACTACCTGGACGATAACTGACGCTGAGGCACGAAAGCTAGGGGAGCAAACAGGATTAGATACCCTAGTAGTCCGGCTGGCTGACTATCTC	4	17	0	4	0	4	0	4	4	6	38	22	21	0	27	17	13	7	17	60	12	14	0	12	1	1	4	0	18	4	4	32	1	4	23	4	4	4	4	6	10
9ea1578a0b44dc0e7cc9a1467c5b9c5e	Bacteria	Chloroflexi	Anaerolineae	Anaerolineales	Anaerolineaceae	Leptolinea	midas_s_825_ESV7626.1423	TACGGAGGATGCAAGCGTTATCCGGATTTATTGGGTTTAAAGGGTGCGTAGGCGGGTTATCAAGTCAGCGGTGAAATTTTTCGGCTTAACCGTAAAATTGCCGTTGAAACTGGTGATCTTGAGTGCGAGCGAGGTAGGCGGAATGTGCCGTGTAGCGGTGAAATGCATAGATATGGCACAGAACTCCGATTGCGAAGGCAGCTTACTAGTACGCTACTGACGCTGATGCACGAAGGCGTGGGGATCAAACAGGATTAGATACCCCTGTAGTCCGGCTGGCTGACTATCTC	0	0	0	27	0	0	0	0	0	0	35	0	0	0	0	30	33	10	8	0	1	6	0	61	21	1	0	0	0	48	0	1	1	0	0	28	0	0	0	1	1
9ecb82c734c0a88a410e652d07e5081f	Bacteria	Thermotogae	Thermotogae	Petrotogales	Petrotogaceae	Defluviitoga	Defluviitoga_tunisiensis_ESV7734.1434	GACAGAGGGTGCGAACGTTGTTCGGAATTACTGGGCGTAAAGCGCGTGTAGGCGGCCACGCAAGTCGGGTGTGAAAGCCCTGGGCTTAACCTAGGAAGAGCACTCGAAACTGCATGGCTCGAGCCCCGGAGAGGATGGTGGAATTCTCGGTGTAGAGGTGAAATTCGTAGATATCGAGAGGAACACCGGTGGCGAAGGCGGCCATCTGGACGGGAGCTGACGCTGAGACGCGAAAGCGCGGGTAGCAAACAGGATTAGATACCCCAGTAGTCCGGCTGGCTGACTATCTC	0	2	2	0	2	0	2	0	0	2	0	2	0	2	0	2	0	0	25	2	0	18	2	0	18	0	0	2	0	0	0	0	0	0	0	13	0	0	37	0	0
9f8eba39934ec0a6a4994cb7f644c6c9	Bacteria	Bacteroidetes	Bacteroidia	Bacteroidales	Rikenellaceae	Rikenellaceae_RC9_gut_group	midas_s_3232_ESV7550.1446	TACATAGGGGGCGAGCGTTATCCGGAATTATTGGGCGTAAAGGGTACGTAGGCGGGCCTGCAAGTCTGATTTGAAAGCACACGGCTTAACCGTGTGAGGTAATTAGAAACTACGAGTCTAGAGAGTGGTAGAGGTAAATGGAATTCCAAGTGGAGCGGTGAAATGCGTAGAGATTTGGAGGAACACCAGTGGCGAAGGCGGTTTACTGGGCCACATCTGACGCTGATGTACGAAAGCGTGGGGAGCAAACAGGATTAGATACCCTAGTAGTCCGGCTGGCTGACTATCTC	0	1	1	14	1	0	1	0	0	1	0	1	0	1	0	1	0	0	0	1	6	4	1	0	23	19	0	30	0	0	17	6	0	0	0	0	0	0	0	0	0
9fb1fede5a233bd302ee5b2e230e5c9d	Bacteria	Firmicutes	Clostridia	MBA03	midas_f_112	midas_g_112	midas_s_3245_ESV9271.1458	CACCGGCGGCTCGAGTGGTAACCGTTATTATTGGGTCTAAAGGGTCTGTAGCCGGCCGGATAAGTCTCTTGGGAAATCTGGCAGCTCAACTGTCAGGCTTTCAGGGGATACTGTCTGGCTCGAGGCCGGGAGAGGTGAGAGGTACTTCAGGGGTAGGGGTGAAATCTTGTAATCCTTGAAGGACCACCAGTGGCGAAGGCGTCTCACCAGAACGGACCTGACGGCAAGGGACGAAAGCTAGGGGCACGAACCGGATTAGAAACCCTGGTAGTCCGGCTGGCTGACTATCT	1	0	0	12	0	1	0	17	1	0	1	0	1	0	1	0	1	0	3	35	20	0	0	1	0	11	1	0	1	1	20	30	0	1	1	1	1	1	1	0	0
9fc35dd394da2dfb96acf786707919a1	Bacteria	Bacteroidetes	Bacteroidia	Bacteroidales	Paludibacteraceae	midas_g_2677	midas_s_2677_ESV2677.1448	TACGGGGGGTGCAAGCGTTGTTCGGAATCATTGGGCGTAAAGAGCGTGTAGGCGGCTTGATAAGTCAGATGTGAAATCCCTGGGCTTAACCCAGGAAGTGCATTTGAAACTGTCTGGCTGGAGTAAGGGAGAGGAAAGTGGAATTCCTGGTGTAGAGGTGAAATTCGTAGATATCAGGAGGAACACCGGTGGCGAAGGCGACTTTCTGGCCCTATACTGACGCTGAGACGCGAAAGCGTGGGTAGCAAACAGGATTAGAAACCCCGGTAGTCCGGCTGGCTGACTATCTC	0	1	1	0	1	0	1	0	52	1	0	1	13	1	0	1	0	1	1	1	1	1	1	0	1	1	0	1	0	0	0	1	1	0	0	0	0	0	0	1	1
9feb4bce2acae73bc3c36b0bce57fb9b	Bacteria	Verrucomicrobia	Verrucomicrobiae	Pedosphaerales	Pedosphaeraceae	midas_g_3750	midas_s_3750_ESV3750.1473	TACGGGGGGTGCAAGCGTTGTTCGGAATCATTGGGCGTAAAGAGCGTGTAGGCGGCTTGATAAGTCAGATGTGAAATCCCTGGGCTTAACCCAGGAAGTGCATTTGAAACTGTCTGGCTGGAGTAAGGGAGAGGAAAGTGGAATTCCTGGTGTAGAGGTGAAATTCGTAGATATCAGGAGGAACACCGGTGGCGAAGGCGACTTTCTGGCCCTATACTGACGCTGAGACGCGAAAGCGTGGGTAGCAAACAGGATTAGATACCCCGGTAGTCCGGCTGGCTGACTATCTC	0	3	3	0	3	0	3	27	0	3	0	31	0	3	0	3	0	1	1	3	1	1	3	0	1	1	0	3	33	0	0	1	1	0	48	37	0	43	0	8	1
9feb97d79c7808f4c2ae3f5f2281e2e4	Bacteria	Atribacteria	Caldatribacteriia	Caldatribacteriales	Caldatribacteriaceae	Ca_Caldatribacterium	midas_s_77_ESV4361.1496	GACGAAGGTGGCAAGCGTTGTTCGAAATCACTGGGCTTAAAGGGTGCGTAGGCGGACCTGCAAGTGTCTTGTGAAATCCCCCGGCTTAACCGGGGAATGGCTCGGCAAACTGCGGGTCTTGAGGCAAGCAGGGGTGCGTGGAACTCTTGGTGGAGCGGTGGAATGCGTAGATATCAAGAGGAACGCCGAAGGTGAAAACAGCGCACTGGGCTTGCCCTGACGCTGAGGCACGAAAGCGTGGGGAGCAAACAGGATTAGAAACCCCAGTAGTCCGGCTGGCTGACTATCTC	0	0	0	0	0	0	0	0	0	0	12	0	0	0	0	0	0	0	0	0	0	0	0	0	0	0	0	0	22	0	0	0	0	0	0	0	0	0	0	0	0
a003a1c129d82cef8d5af2a5c4e4e6f6	Bacteria	Cloacimonetes	Cloacimonadia	Cloacimonadales	Cloacimonadaceae	W5	midas_s_92_ESV2558.1471	CACGTAAGTTGCGAGCGTTGTTCGGAATTATTGGGCGTAAAGGGCATGTAGGCGGATTTGCAAGCTTGATGTGAAATCCCGCAGCTTAACTGCGGAACTGCATTGGGAACTGCAAGACTAGAGTTACTGAGGGGAAACTAGAATTCCAAGTGTAGGGGTGAAATCTGTAGATATTTGGAAGAATACCAATGGCGAAGGCAAGTTTCTGGCAGATAACTGACGCTGAGGTGCGAAGGTGCGGGGAGCAAACAGGATTAGATACCCTGGTAGTCCGGCTGGCTGACTATCTC	5	0	16	40	64	23	67	46	55	61	66	72	62	70	44	67	0	46	37	106	52	49	91	48	53	70	75	14	0	0	122	57	61	27	76	35	50	46	22	52	79
a057e949a882b8f30cae8e3cd954b491	Bacteria	Proteobacteria	Betaproteobacteria	Betaproteobacteriales	Burkholderiaceae	Rhodoferax	Rhodoferax_ferrireducens_ESV9258.1457	TACGTAGGAGGCAAACGTTATCCGGATTTACTGGGCGTAAAGCGCGTGTAGGCGGTTTGATAAGTTGGACGTGAAAGCTCCCGGCTCAACTGGGAGAGGTCGTTCAATACTGTCAAGCTAGAGGATGGTAGAGGGAGGTGGAATTCCGGGTGTAGTGGTGAAATGCGCAGATATCCGGAGGAACACCAGTGGCGAAGGCGGCCTCCTGGACCACTCCTGACGCTCAGACGCGAAAGCTAGGGTAGCGAACGGGATTAGAAACCCTAGTAGTCCGGCTGGCTGACTATCTC	1	2	2	1	2	1	2	1	40	2	1	2	1	2	1	2	1	0	0	2	0	0	2	1	0	0	1	2	1	1	1	0	0	1	1	1	1	1	1	26	0
a0d2180de0146f170df124c05c2d016d	Bacteria	Cloacimonetes	Cloacimonadia	Cloacimonadales	Cloacimonadaceae	W5	midas_s_383_ESV8995.1477	CACGGGGGTTGCGAGCGTTGTCCGGAATTACTAGGCGTAAAGGGCAGGTAGGCGGATCTACGAGTTTTTTGTTAAAGGCTACGGCTCAACTGTAGTAGAGCAGGAGATACTGTAGGTCTGGAATGCGGTAGGGGAAGACAGAATTCCTGGTGTAGCGGTGGAATGCGCAGAGATCAGGAGGAATACCGAAGGCGAAGGCAGTCTTCTAGGCCGTAATTGACGCTTAACTGCGAAGGTGTGGGGATCAAACAGGATTAGAAACCCTGGTAGTCCGGCTGGCTGACTATCTC	8	0	61	24	0	8	0	8	8	59	125	0	24	0	8	0	19	29	35	98	29	33	110	8	34	39	71	133	8	55	63	28	33	60	8	8	154	8	96	21	21
a0fc3c1d6bca3bb6aedf44f572a9d9a8	Bacteria	Bacteroidetes	Bacteroidia	Bacteroidales	Rikenellaceae	Rikenellaceae_RC9_gut_group	midas_s_4595_ESV6260.1446	TACGGAGGGTGCGAGCGTTGTTCGGAATTATTGGGCGTAAAGGGCGCGTAGGCGGTTGTGTAAGTCAGATGTGAAATACTCCGGCTTAACCGGGGAACTGCGTTTGAAACTACACAGCTAGAGTACAGGAGAGGGAAATGGAATTCCCGGTGTAGAGGTGAAATTCGTAGATATCGGGAGGAACACCAGTGGCGAAGGCGATTTTCTGGCCTGATACTGACGCTGAGGCGCGAAAGCGTGGGGAGCAAACAGGATTAGATACCCCTGTAGTCCGGCTGGCTGACTATCTC	0	3	3	0	3	0	3	0	0	3	0	3	0	3	0	3	0	12	14	3	7	0	3	0	0	0	0	3	0	0	0	0	0	0	0	0	0	0	0	0	0
a12be35e748038de5fba0448f4e597cc	Bacteria	Thermotogae	Thermotogae	Petrotogales	Petrotogaceae	SC103	midas_s_1054_ESV7318.1502	TACAGAGGTCCCGAGCGTTGTTCGAATTCACTGGGCGTAAAGGGTGCGTAGGCGGTCGGATAAGTCTGACGTGAAATGCCGGAGCTCAACTCCGGAACGGCGTTGGAAACTATTCGGCTCGAGGATTGGAGGGGGGACTGGAATTCTCGGTGTAGCAGTGAAATGCGTAGATATCGAGAGGAACACCTGTGGCGAAGGCGAGTCCCTGGACAATTCCTGACGCTGAGGCACGAAAGCTAGGGGAGCAAACAGGATTAGATACCCTTGTAGTCCGGCTGGCTGACTATCTC	36	35	1	0	1	16	34	0	0	1	0	1	0	1	34	1	0	2	2	1	2	2	1	42	2	2	0	1	44	42	0	2	2	0	0	0	45	0	0	31	2
a13c024c2c0c19dc523331b72779d6c4	Bacteria	Marinimicrobia_SAR406_clade	midas_c_2712	midas_o_2712	midas_f_2712	midas_g_2712	midas_s_2712_ESV2712.1493	TACGGAGGATTCGAGCGTTATCCGGATTTATTGGGTTTAAAGGGTGCGTAGGCGGATTTGTAAGTCAGTGGTGAAAGTTTCCGGCTTAACCGGGAGAATGCCGTTGAGACTGCAGGTCTTGAGTGCAAGCGAGGTAAGTGGAATGTGTTGTGTAGCGGTGAAATGCATAGATATAACACAGAACACCGATTGCGAAGGCAGCTTACTAGTATGTAACTGACGCTGAGGCACGAAAGCGTGGGGAGCAAACAGGATTAGATACCCTAGTAGTCCGGCTGGCTGACTATCTC	0	2	2	10	2	0	2	0	0	2	0	2	0	2	0	2	0	0	0	2	0	0	2	0	5	0	0	2	0	0	0	0	13	0	0	0	0	0	0	8	0
a1905105a6a736b5102e8d0e97e409fc	Bacteria	Cloacimonetes	Cloacimonadia	Cloacimonadales	Cloacimonadaceae	W5	midas_s_383_ESV8995.1477	TACATAGGGGGCGAGCGTTATCCGGAATTATTGGGCGTAAAGGGTACGTAGGCGGGTCTGCAAGTCTGATTTGAAAGCACACGGCTTAACCGTGTGAGGTAATTAGAAACTACGGGTCTAGAGAGTGGTAGAGGTAAATGGAATTCCAAGTGGAGCGGTGGAATGCGTAGAGATTTGGAGGAACACCAGTGGCGAAGGCGGTTTACTGGGCCACATCTGACGCTAATGTACGAAAGCGTGGGGAGCAAACAGGATTAGAAACCCTTGTAGTCCGGCTGGCTGACTATCTC	0	0	0	12	0	0	0	0	46	36	52	0	11	0	0	0	5	21	23	0	11	7	0	0	13	16	38	0	0	25	0	2	15	0	0	0	0	0	0	2	2
a1ca9109ea7e946d054caaa1430357c2	Bacteria	Bacteroidetes	Bacteroidia	Bacteroidales	Marinilabiliaceae	midas_g_2026	midas_s_2026_ESV7142.1445	TACATAGGGGGCAAGCGTTATCCGGAATTATTGGGCGTAAAGAGTGCGTAGGCGGATGATTAAGTCTGGTGTAAAATTCCACAGCTTAACTGTGGAGGGTCATTGGAAACTGGTCAACTAGAGTACGGTAGAGGTAAGCGGAATTCCAAGTGGAGCGGTAAAATGCGTAGATATTTGGAGGAACACCAGTGGCGAAGGCGACTTACTGGGCCGGGACTGACGCTGATGCACGAAAGCGTGGGGAGCAAACAGGATTAGAAACCCCAGTAGTCCGGCTGGCTGACTATCTC	0	0	0	0	0	0	0	0	0	0	0	0	0	0	0	0	0	0	0	0	13	0	12	0	0	0	0	0	0	0	0	0	0	0	0	0	0	0	0	0	0
a1d3887a6dc12161a5f868caff2eb083	Bacteria	Firmicutes	Clostridia	Clostridiales	Family_XI	Sedimentibacter	midas_s_6071_ESV9432.1599	TACGTAGGTGGCGAGCGTTGTCCGGAATTACTGGGCGTAAAGGGCGCGTAGGCGGCTTTTTAAGTTAGATGTGAAAACCCGGGGCTTAACTCCGGGCGTGCATTTAAAACTGGAGAGCTTGAGTGCAGGAGAGGTAAGTGGAATTCCTAGTGTAGCGGTGAAATGCGTAGATATTAGGAGGAACACCAGTGGCGAAGGCGACTTACTGGACTGTAACTGACGCTGAGGCGCGAAAGCGTGGGGAGCAAACAGGATTAGATACCCTAGTAGTCCGGCTGGCTGACTATCTC	4	5	5	4	5	4	5	4	4	5	4	5	4	5	66	101	12	0	2	5	1	5	5	4	12	0	4	5	4	4	4	15	6	4	4	44	4	4	4	20	27
a1de42d344a8bfd6f343eb0b4cc87dd7	Bacteria	Proteobacteria	Deltaproteobacteria	midas_o_41	Syntrophorhabdaceae	Syntrophorhabdus	midas_s_41_ESV942.1482	CACGGGGGGTGCAAGCGTTGTTCGGAATCATTGGGCGTAAAGAGCGTGTAGGCGGCCAGGCAAGTCAGATGTGAAAGCCCTGGGCTTAACCCAGGAAGTGCATTTGAAACTGCTTGGCTAGAGTAAGGGAGAGGAAAGTGGAATTCCTGGTGTAGAGGTGAAATTCGTAGATATCAGGAGGAACACCGGTGGCGAAGGCGACTTTCTGGCCCTATACTGACGCTCAGGCGCGAAAGCGTGGGGAGCAAACAGGATTAGATACCCTTGTAGTCCGGCTGGCTGACTATCTC	0	0	0	0	0	0	0	0	0	0	0	65	0	0	26	0	0	13	1	0	21	1	0	0	1	1	0	0	0	0	0	1	1	0	0	0	0	31	0	1	1
a2f4826ad1af5c8f29e0a3e2ddfdc62a	Bacteria	Tenericutes	Mollicutes	Acholeplasmatales	Acholeplasmataceae	Acholeplasma	midas_s_3686_ESV4621.1481	CACGTAGGAGGCAAACGTTATCCGGATTTACTGGGCGTAAAGCGCGTGTAGGTGGTTTTGTAAGTAGGGCGTGAAAGCTCCCGGCTCAACTGGGAGAGGCCGTTCTAAACTGCAGAGCTAGAGGATGGTAGAGGGAGGTGGAATTCCAGGTGTAGCGGTGGAATGCGCAGATATCTGGAGGAACACCAGTGGCGAAGGCGGCCTCCTGGACCATTCCTGACACTCAGACGCGAAAGCTAGGGTAGCAAACGGGATTAGATACCCTTGTAGTCCGGCTGGCTGACTATCTC	1	0	0	1	0	1	0	1	1	0	1	0	1	0	1	0	1	2	2	0	2	2	0	1	2	2	1	0	1	1	1	2	2	1	1	1	1	1	1	2	2
a31625c40ec308169c4e2d2012883049	Bacteria	Proteobacteria	Deltaproteobacteria	Syntrophobacterales	Syntrophaceae	Smithella	midas_s_552_ESV552.1487	TACGGAGGGTGCAAGTGTTATTCGGAATCACTGGGCGTAAAGAGCACGTAGGCGGATAGGCAAGTCAGGTGTGAAAGCCCGGAGCTCAACTCCGGAATTGCATTTGATACTGCTTGTCTTGAGTGAGGTAGAGGGGGGTGGAATTCCCGGTGTAGAGGTGAAATTCGTAGATATCGGGAGGAACACCAGAGGCGAAGGCGACCCCCTGGGCCTCTACTGACGCTGAGGTGCGAAAGCGTGGGGAGCAAACAGGATTAGATACCCCGGTAGTCCGGCTGGCTGACTATCTC	0	0	0	0	0	0	0	0	0	0	0	63	0	0	0	0	0	4	4	0	14	4	0	62	4	4	0	0	0	0	0	4	4	0	0	80	0	0	0	14	43
a478e894d3257a8e5ab126154e4d27a8	Bacteria	Verrucomicrobia	Verrucomicrobiae	Opitutales	Opitutaceae	Cephaloticoccus	midas_s_5279_ESV5279.1482	TACGTAGGTGGCGAGCGTTGTCCGGAATTACTGGGCGTAAAGGGCGCGCAGGCGGCCTGTTAAGTCGGACGTGAAATCCCCTGGCTCAACTGGGGGAGGTCGTTCGAAACTGGCGGGCTTGAGTGCGGGAGAGGGAAGCGGAATTCCCGGTGTAGCGGTGAAATGCGTAGATATCGGGAGGAACACCAGTGGCGAAGGCGGCTTCCTGGACCGTAACTGACGCTGAGGCGCGAAAGCTGGGGGAGCGAACAGGATTAGAAACCCTTGTAGTCCGGCTGGCTGACTATCTC	10	2	2	0	8	0	2	0	0	2	0	2	0	2	0	2	0	3	7	2	0	0	2	0	0	0	0	2	0	0	0	0	0	0	0	0	0	0	35	20	0
a52ddf29934ada0ccf1dae679ee5310c	Bacteria	Bacteroidetes	Bacteroidia	Bacteroidales	Bacteroidales_UCG-001	midas_g_1138	midas_s_1138_ESV3024.1440	TACGTAGGTGGCGAGCGTTGTCCGGAATTACTGGGCGTAAAGGGCGCGCAGGCGGCGTGTCAAGTCGGACGTGAAAACCCCTGGCTCAACTGGGGGATGTCGTTCGAAACTGGCATGCTTGAGTGCAGGAGAGGGAAGCGGAATTCCCGGTGTAGCGGTGAAATGCGTAGATATCGGGAGGAACACCAGTGGCGAAGGCGGCTTCCTGGACTGCTACTGACGCTGAGGCGCGAAAGCTGGGGGAGCGAACAGGATTAGATACCCTAGTAGTCCGGCTGGCTGACTATCTC	0	0	0	0	0	0	0	0	0	0	0	0	0	0	0	0	0	1	1	0	1	1	13	0	1	1	0	0	0	0	0	1	1	0	0	0	76	0	0	1	1
a5cc3050ce99308adf6e0b972df8c609	Bacteria	Chloroflexi	Anaerolineae	Anaerolineales	Anaerolineaceae	midas_g_156	midas_s_876_ESV8700.1425	CACGTAGGGGGCAAGCGTTGTTCGGAATTATTGGGCGTAAAGGGCATGTAGGCGGTTTGGTAAGCCTGATGTGAAATCCTGCAGCTTAACTGTAGAATTGCATTGGGTACTGCCGAACTTGAATCACTGAGGGGAAACTAGAATTCCAGGTGTAGGGGTGGAATCTGTAGATATCTGGAAGAATACCGGTGGCGAAGGCGGGTTTCTAGCAGATGATTGACGCTGAGGTGCGAAAGTGCGGGGAGCGAACAGGATTAGAAACCCCAGTAGTCCGGCTGGCTGACTATCTC	3	0	0	3	42	3	0	3	3	0	3	0	23	0	38	0	3	2	2	0	2	2	0	3	2	2	3	0	3	3	20	2	25	3	3	3	3	3	3	2	2
a67f11dd6dad06d0f6bc6f82a6b26194	Bacteria	Firmicutes	Clostridia	Clostridiales	Gracilibacteraceae	Gracilibacter	midas_s_669_ESV2298.1443	TTCAGAGGTCCCGAGCGTTGTTCGGATTTACTGGGCGTAAAGGGAGCGTAGGCGGTTTGGTGTGTCGAATGTGAAAGCCCACAACTCAACTGTGGAATGGCATTCGAAACTACTGAGCTAGAGTACTGGAGAGGAGAGCGGAATTCTTGGTGTAGCGGTGAAATGCGTAGATATCAAGAGGAACACCGGTGGCGAAGGCGGCTCTCTGGACAGATACTGACGCTGAGGCTCTAAAGTTAGGGGAGCAAACAGGATTAGATACCCCTGTAGTCCGGCTGGCTGACTATCTC	0	1	1	0	1	0	1	0	14	1	0	1	0	1	0	1	0	0	0	1	0	0	1	0	0	32	0	1	0	0	0	0	15	0	0	0	0	0	0	0	0
a6a1d2be5eadabc0a72420e59a4d3a09	Bacteria	Spirochaetes	Spirochaetia	Spirochaetales	Spirochaetaceae	midas_g_1408	midas_s_3753_ESV3753.1466	TACGTAGGGAGCGAGCGTTGTCCGGAATTACTGGGTGTAAAGGGAGCGTAGGCGGGAGTGCAAGTCAGATGTGAAATACATGGGCTCAACCCATGGGCTGCATTTGAAACTGCATTTCTTGAGTGAAGTAGAGGTAAGCGGAATTCCTGGTGTAGCGGTGAAATGCGTAGATATCAGGAGGAACACCGGTGGCGAAGGCGGCTTACTGGGCTTTTACTGACGCTGAGGCTCGAAAGCGTGGGGAGCAAACAGGATTAGAAACCCTTGTAGTCCGGCTGGCTGACTATCTC	42	64	12	7	12	0	12	0	0	73	0	12	19	12	0	12	10	12	24	12	15	17	39	0	7	19	12	29	17	22	24	17	31	33	49	25	18	55	43	23	15
a6bec559a49a486fb516a7479fbc8299	Bacteria	Bacteroidetes	Bacteroidia	Bacteroidales	Bacteroidales_UCG-001	midas_g_1138	midas_s_1138_ESV3024.1440	TACATAGGGGGCGAGCGTTATCCGGAATTATTGGGCGTAAAGGGTACGTAGGCGGGCCTGCAAGTCTGATTTGAAAGCACACGGCTTAACCGTGTGAGGTAATTAGAAACTACGAGTCTAGAGAGTGGTAGAGGTAAATGGAATTCCAAGTGGAGCGGTGAAATGCGTAGAGATTTGGAGGAACACCAGTGGCGAAGGCGGTTTACTGGGCCACATCTGACGCTGATGTACGAAAGCGTGGGGAGCAAACAGGATTAGAAACCCTTGTAGTCCGGCTGGCTGACTATCTC	32	4	4	0	4	0	4	0	0	28	0	4	0	4	0	4	8	17	0	4	0	0	4	0	0	2	0	4	23	0	45	0	1	0	0	0	0	0	31	0	0
a7b546ae27c90cf2ca531eb311958cc4	Bacteria	Firmicutes	Clostridia	Clostridiales	Ruminococcaceae	Ruminococcus_1	midas_s_815_ESV3271.1435	TACGTAGGGGGCAAGCGTTGTCCGGAATTACTGGGCGTAAAGCGCACGCAGGCGGAATTGTAAGTCCGTTGTAAAATTCAGAGGCTCAACCTCTGTCTGTCGGCGGATACTGCAAATCTAGAGTATGTGAGAGGGAAGTGGAATTCCTGGTGTAGCGGTGAAATGCGTAGATATCAGGAGGAACTCCGGTGGCGAAGGCGACTTCCTGGCACAAGACTGACGCTCATGTGCGAAAGCTAGGGTAGCGAACGGGATTAGATACCCCAGTAGTCCGGCTGGCTGACTATCTC	2	19	11	2	0	2	0	2	2	0	2	0	2	0	2	0	2	0	0	0	0	0	0	2	0	0	2	0	2	2	2	0	0	2	2	22	2	2	2	0	0
a7bc7193e417246d5a6ca08c923ec96f	Bacteria	Tenericutes	Mollicutes	Acholeplasmatales	Acholeplasmataceae	Acholeplasma	midas_s_3686_ESV4621.1481	CACGTAGGGGGCAAGCGTTGTTCGGAATTATTGGGCGTAAAGGGCATGTAGGCGGTTTGGTAAGCCTGATGTGAAATCCTGCAGCTTAACTGTAGAATTGCATTGGGTACTGCCGAACTTGAATCACTGAGGGGAAACTAGAATTCCAGGTGTAGGGGTGGAATCTGTAGATATCTGGAAGAATACCGGTGGCGAAGGCGGGTTTCTAGCAGATGATTGACGCTGAGGTGCGAAAGTGCGGGGAGCGAACAGGATTAGAAACCCTAGTAGTCCGGCTGGCTGACTATCTC	1	1	1	1	1	1	1	1	1	1	1	1	1	1	1	1	1	12	0	1	37	0	1	1	0	0	1	1	1	1	1	0	7	1	1	1	1	1	1	0	0
a7d8a11e4cf873811c1e7724d3c72b2a	Bacteria	Proteobacteria	Deltaproteobacteria	SAR324_cladeMarine_group_B	midas_f_995	midas_g_995	midas_s_5521_ESV5521.1482	TACGTAGGGGGCAAGCGTTGTCCGGAATTACTGGGCGTAAAGCGCACGCAGGCTGAATTATAAGTCGGTAGTCAAAGGCGGAGGCTCAACCTCTGTATATCTATCGATACTGTAAATCTGGAGTATGTGAGAGGGAAGCGGAATTCCCGGTGTAGCGGTGAAATGCGTAGATATCGGGAGGAACACCAGTGGCGAAGGCGGCTTCCTGGCACAATACTGACGCTCATGTGCGAAAGCTAGGGCAGCGAACGGGATTAGAAACCCCTGTAGTCCGGCTGGCTGACTATCTC	0	0	0	0	0	0	0	0	0	0	0	0	0	0	0	0	10	0	0	0	0	0	0	0	7	0	0	0	0	0	0	0	0	0	0	0	0	0	0	0	0
a8287849c151bf9260218375218ca7e2	Bacteria	Bacteroidetes	Bacteroidia	Bacteroidales	Bacteroidetes_vadinHA17	midas_g_19	midas_s_19_ESV19.1449	TACGGAGGATGCGAGCGTTATCCGGATTTATTGGGTTTAAAGGGTGCGTAGGCTGTTTTGTAAGTCAGCGGTGAAAGACCGGGGCCCAACTCCGGAAGTGCCGTTGATACTGCATTGCTAGAGTTCCCCTGCCGTGGGAGGAATGAGTGGTGTAGCGGTGAAATGCATAGATATCACTCAGAACACCGATTGCGAAGGCATCTCACGAAGAGGCAACTGACGCTGAGGCACGAAAGCGTGGGGATCAAACAGGATTAGATACCCCGGTAGTCCGGCTGGCTGACTATCTC	26	0	0	6	100	17	20	6	29	5	6	0	26	54	19	0	22	17	18	0	15	25	0	6	11	2	48	22	21	30	6	2	2	6	6	6	6	6	6	10	11
a830c10041d41c5b85f77926baa12133	Bacteria	Chloroflexi	Anaerolineae	Anaerolineales	Anaerolineaceae	midas_g_156	midas_s_876_ESV8700.1425	GACGTAGGGGGCGAGCGTTGTCCGGAATTACTGGGCGTAAAGAGCACGTAGGCGGATAATTAAGTCAGATGTGAAAGACCGGGGCCCAACCTCGGGGTTGCATCTGAAACTGGATATCTTGAGGGCAGGAGAGGAAAGTGGAATTCCTGGTGTAGCGGTGAAATGCGTAGAAATCAGGAGGAATACCAGTGGCGAAGGCGACTTTCTGGACTGACCCTGACGCTGAGGTGCGAAAGCGTGGGTAGCAAACAGGATTAGATACCCTAGTAGTCCGGCTGGCTGACTATCTC	1	59	0	1	0	53	0	27	38	57	1	0	1	0	1	46	1	25	24	0	31	0	0	1	19	30	1	0	1	35	1	0	0	1	1	23	32	1	1	21	0
a841004b52e10b421e48c5b2a79e6fd9	Bacteria	Synergistetes	Synergistia	Synergistales	Synergistaceae	midas_g_2022	midas_s_2022_ESV9229.1450	GACGAAGGTGGCAAGCGTTGTTCGAAATCACTGGGCTTAAAGGGTGCGTAGGCGGACCTGCAAGTGTCTTGTGAAATCCCCCGGCTTAACCGGGGAATGGCTCGGCAAACTGCGGGTCTTGAGGCAAGCAGGGGTGCGTGGAACTCTTGGTGGAGCGGTGGAATGCGTAGATATCAAGAGGAACGCCGAAGGTGAAAACAGCGCACTGGGCTTGCCCTGACGCTGAGGCACGAAAGCGTGGGGAGCAAACAGGATTAGATACCCTAGTAGTCCGGCTGGCTGACTATCTC	0	0	0	0	0	0	0	0	0	0	0	0	0	0	33	0	29	0	0	0	31	25	0	0	0	0	0	0	0	0	0	0	0	14	0	27	0	0	0	0	0
a89c8151e5a4557eb803591e1e3ec855	Archaea	Euryarchaeota	Thermococci	Methanofastidiosales	Methanofastidiosaceae	Ca_Methanofastidiosum	midas_s_8154_ESV8604.1437	TACGTAGGGGGCGAGCGTTGTCCAGAGTTACTGGGCGTAAAGAGCGTGTAGGCGGTTGAAAAAGTCAGGTGTGAAATTCTTCGGCTCAACCGAGGGACTGCGCTTGAAACTTTTCGACTGGAGTTTGGGAGGGGCAACCGGAATTCCTGGTGTAACGGTGAAATGTGTAGATATCAGGAGGAACACCCGTGGCGAAGGCGGGTTGCTGGACCAAAACTGACGCTGAGACGCGAAAGCGTGGGTAGCAAACAGGATTAGAAACCCCAGTAGTCCGGCTGGCTGACTATCTC	0	1	1	0	1	0	1	0	0	1	0	1	0	1	0	1	0	3	0	1	0	0	1	0	0	0	0	1	0	0	0	0	0	0	0	44	0	0	0	0	0
a8f57771ea11de0f3ae70d8d748d54fa	Bacteria	Firmicutes	Clostridia	DTU014	midas_f_148	midas_g_606	midas_s_1830_ESV9052.1463	CACGTAGGGGGCGAGCGTTGTCCGGAATTACTGGGCGTAAAGGGCGCGCAGGCGGTAATGTAAGTCTGCTGTGAAAAGCATCGGCTTAACCGGTGTCTTGCGGCGGATACTGCATAGCTTGAGTACTGGAGAGGGAAGTGGAATTCCCGGTGTAGCGGTGAAATGCGTAGATATCGGGAGGAACACCGGTGGCGAAGGCGGCTTTCTGGCCAGTTACTGACGCTCATGCGCGAGAGCTGGGGTAGCGAACCGGATTAGATACCCTAGTAGTCCGGCTGGCTGACTATCTC	1	1	1	1	1	25	1	1	1	1	1	1	1	1	18	1	1	0	18	1	0	0	1	1	0	0	1	1	1	1	1	0	0	1	1	1	1	1	1	0	0
a9ae65e7d6edaac7d5d0b6abc187129f	Bacteria	Spirochaetes	Spirochaetia	Spirochaetales	Spirochaetaceae	Treponema_2	midas_s_6261_ESV6927.1466	TACGGAGGGTGCAAGCGTTATTCGGAATTACTGGGTTTAAAGGGTGCGTAGGCGGTTAAATAAGTTGTCAGTGAAAGGCTACGGCTCAACTGTAGTAGTGCTGGCGATACTGTATAACTAAGGACATGGGAGGGGTACCTGGAATGTGTGGTGTAGCGGTGAAATGCGTAGATATCACACAGAACACCGGAGGCAAAGGCGGGGTACTAGACCATAGTTGACGCTGAGGCACGAAAGCGTGGGGATCAAACAGGATTAGATACCCCAGTAGTCCGGCTGGCTGACTATCT	0	1	1	0	1	20	1	0	0	1	0	1	0	1	0	1	0	0	0	1	0	0	1	0	0	0	0	1	0	0	0	0	0	0	0	0	0	0	0	0	0
a9c5a8e74c3d48591fe08a8b371a2f58	Bacteria	Thermotogae	Thermotogae	Petrotogales	Petrotogaceae	Defluviitoga	Defluviitoga_tunisiensis_ESV7734.1434	TACAGAGGTCCCGAGCGTTGTTCGAATTCACTGGGCGTAAAGGGTGCGTAGGCGGTCGGATAAGTCTGACGTGAAATGCCGGAGCTCAACTCCGGAACGGCGTTGGAAACTATTCGGCTCGAGGATTGGAGGGGGGACTGGAATTCTCGGTGTAGCAGTGAAATGCGTAGATATCGAGAGGAACACCTGTGGCGAAGGCGAGTCCCTGGACAATTCCTGACGCTGAGGCACGAAAGCTAGGGGAGCAAACAGGATTAGATACCCTGGTAGTCCGGCTGGCTGACTATCTC	0	0	0	0	0	0	21	0	19	0	0	0	18	22	0	17	11	10	4	0	4	4	12	0	4	4	0	0	9	0	0	4	4	66	0	27	0	83	51	4	30
aa62a1c35a09c5ab3f19e82f17194fcd	Bacteria	Proteobacteria	Deltaproteobacteria	Syntrophobacterales	Syntrophaceae	Smithella	midas_s_1067_ESV6253.1487	TACGGAGGATGCAAGCGTTATCCGGATTTATTGGGTTTAAAGGGTGCGCAGGCGGTCTGGTAAGTCATGGGTGAAATTTTACAGCTTAACTGTAAGCGTGCCTATGATACTGCTGGGCTAGAGTTTAAGAGACGTAATTGGAATGTGATGTGTAGCGGTGAAATGCTTAGATATGTCACAGAACGCCGATCGTGAAGACAGATTACGAACTTAATACAGACGCTCAAGCACGAAAGCGTGGGGATCAAACAGGATTAGATACCCTAGTAGTCCGGCTGGCTGACTATCTC	0	4	4	9	4	0	41	0	0	4	0	4	0	4	29	4	0	1	14	4	1	23	4	0	17	26	19	4	0	0	17	1	12	19	81	13	51	18	23	1	1
aacf8e8d4ce281e0c8e1774ab48c258c	Bacteria	Proteobacteria	Deltaproteobacteria	Syntrophobacterales	Syntrophaceae	Smithella	midas_s_552_ESV2995.1487	TACAGAGGTCCCAAGCGTTGTTCGGATTTACTGGGCGTAAAGGGTGCGTAGGTGGTGGGGTAAGTCGGATGTGAAATCTCCGAGCTCAACTCGGAAAGTGCATTGGAAACTACCCTGCTCGAGGGTTGGAGGGGGGACTGGAATACTTGGTGTAGCAGTGAAATGCGTAGATATCAAGTGGAACACCAGTGGCGAAGGCGAGTCCCTGGACAACTCCTGACACTGAGGCACGAAAGCTAGGGGAGCAAACAGGATTAGAAACCCCAGTAGTCCGGCTGGCTGACTATCTC	0	1	1	0	1	0	1	0	0	1	0	1	0	1	0	1	31	1	1	1	1	1	1	0	1	1	0	1	0	0	0	1	1	0	0	0	0	0	0	1	1
aad1070a24f09f1343d8f851c9831b9c	Bacteria	Firmicutes	Clostridia	DTU014	midas_f_148	midas_g_515	midas_s_1102_ESV8919.1455	TACAGAGGTGGCGAGCGTTGTTCGGATTTACTGGGCGTAAAGGGCGCGTAGGCGGCCGGTCGTGTCGGGTGTGAAATCCATGGGCCCAACCCATGAAGTGCGCCCGAAACTGCCCGGCTGGAGTGCGGGAGGGGAGATCGGAATGCATGGTGTAGCGGTGAAATGCGTTGATATCATGCAGAACACCGGTGGCGAAGGCGGATCTCTGGAACGCTACTGACGCTGAGGCGCGAAAGCAGGGGGAGCAAACAGGATTAGATACCCTTGTAGTCCGGCTGGCTGACTATCTC	0	2	2	0	2	0	2	40	0	2	0	2	0	2	0	2	15	1	1	2	1	1	2	28	1	7	0	2	0	0	18	1	1	0	0	0	0	0	14	1	1
aad55ef69e4bd5a7b07118659801f57a	Bacteria	Bacteroidetes	Bacteroidia	Bacteroidales	Rikenellaceae	midas_g_141	midas_s_141_ESV141.1451	CACGTAGGGGGCGAGCGTTGTTCGGAATCATTGGGCGTAAAGGGCGCGCAGGCGGCGTATAAAGTCTGGCGTGAAAGTCCCCGGCTCAACCGGGGGATAGCGTTGGAAACTGGTATGCTTGAGTACGAGAGGGGATGGCGGAATTCCAGGTGTAGGGGTGAAATCTGTAGATATCTGGAGGAACACCAACGGCGAAGGCAGCCATCTGGTTCAGTACTGACGCTGAGGCGCGAAGGTGCGGGGAGCAAACAGGTTTAGATACCCTAGTAGTCCGGCTGGCTGACTATCTC	1	0	0	1	14	1	0	1	1	0	1	0	1	0	1	0	1	0	0	0	0	0	0	1	0	0	1	0	1	1	1	0	0	1	1	1	1	1	1	12	4
abc93773a872202e68ef77f03e661902	Bacteria	Bacteroidetes	Bacteroidia	Bacteroidales	Rikenellaceae	Rikenellaceae_RC9_gut_group	midas_s_4595_ESV6260.1446	CACGTAAGTTGCGAGCGTTGTTCGGAATTATTGGGCGTAAAGGGCATGTAGGCGGTTTTGAAAGCTTGATGTGAAATCCCACAGCTTAACTGTGGAACTGCATTGAGAACTACAAGACTAGAGTTACTGAAGGGAAACTAGAATTCCAAGTGTAGGGGTGAAATCTGTAGATATTTGGAAGAATACCAATGGCGAAGGCAAGTTTCTGGCAGATAACTGACGCTGAGGTGCGAAGGTGCGGGGAGCAAACAGGATTAGAAACCCCTGTAGTCCGGCTGGCTGACTATCTC	2	0	0	2	0	2	0	2	2	0	2	0	2	0	2	0	2	1	1	0	1	1	51	2	1	1	2	44	2	58	2	1	1	2	2	2	2	2	2	1	1
ac41493b3da60ca2c83839755d7d420e	Bacteria	Chloroflexi	Anaerolineae	Anaerolineales	Anaerolineaceae	Flexilinea	midas_s_7001_ESV7001.1454	TACGAGTGGCGCAAGCGTTGTTCGGATTCACTGGGCATAAAGCGCGCGTAGGCGGTGCTGTAAGTCGGTTGTGAAAGCCCCCGGCTCAACCGGGGAATCGCAGTCGAAACTGCAGTGCTAGAGTCTGGAAGGGGGGAGTGGAATTCCTGGTGGAGCGGTGAAATGCGTAGATATCAGGAGGAACGCCGGTGGCGAAGGCGACTCTCTGGTCCAGTACTGACGCTCAGAGCGCGAAAGCTAGGGGAGCAAACAGGATTAGAAACCCGAGTAGTCCGGCTGGCTGACTATCT	0	4	4	9	4	0	4	0	0	4	91	4	0	4	0	4	4	3	7	4	4	9	4	0	1	0	0	4	0	0	0	10	0	0	87	0	0	0	0	3	5
ac84e33c8f91a8c61dfcee9406036f98	Bacteria	Synergistetes	Synergistia	Synergistales	Synergistaceae	midas_g_249	midas_s_249_ESV8548.1441	TACGTAGGTGGCGAGCGTTGTCCGGAATTACTGGGCGTAAAGGGCGCGTAGGCGGCTTTTTAAGTTAGATGTGAAAACCCGGGGCTTAACTCCGGGCGTGCATTTAAAACTGGAGAGCTTGAGTGCAGGAGAGGTAAGTGGAATTCCTAGTGTAGCGGTGAAATGCGTAGATATTAGGAGGAACACCAGTGGCGAAGGCGACTTACTGGACTGTAACTGACGCTGAGGCGCGAAAGCGTGGGGAGCAAACAGGATTAGATACCCCAGTAGTCCGGCTGGCTGACTATCTC	0	1	1	0	1	0	1	0	0	1	0	1	0	1	0	1	0	0	0	1	0	0	1	0	9	0	0	9	10	0	0	0	0	0	0	0	0	0	0	0	0
ac9310ec7d45b652e32bb954fe2d891b	Bacteria	Bacteroidetes	Bacteroidia	Bacteroidales	Bacteroidetes_vadinHA17	midas_g_326	midas_s_326_ESV326.1448	TACGAGTGGCGCAAGCGTTGTTCGGATTCACTGGGCATAAAGCGCGCGTAGGCGGTGCTGTAAGTCGGTTGTGAAAGCCCCCGGCTCAACCGGGGAATCGCAGTCGAAACTGCAGTGCTAGAGTCTGGAAGGGGGGAGTGGAATTCCTGGTGGAGCGGTGAAATGCGTAGATATCAGGAGGAACGCCGGTGGCGAAGGCGACTCTCTGGTCCAGTACTGACGCTCAGAGCGCGAAAGCTAGGGGAGCAAACAGGATTAGATACCCCGGTAGTCCGGCTGGCTGACTATCT	2	0	0	2	0	2	39	2	2	26	2	0	2	0	2	0	2	9	1	0	1	25	0	2	1	1	2	0	2	26	12	1	1	2	2	2	2	2	2	1	1
acbe3cecae3b8e690c20106a53f9030d	Bacteria	Proteobacteria	Betaproteobacteria	Betaproteobacteriales	Methylophilaceae	Methylotenera	midas_s_4250_ESV4250.1460	TACGGAGGATGCGAGCGTTATCCGGATTTATTGGGTTTAAAGGGTGCGTAGGCTGTTTTGTAAGTCAGCGGTGAAAGACCGGGGCCCAACTCCGGAAGTGCCGTTGATACTGCATTGCTAGAGTTCCCCTGCCGTGGGAGGAATGAGTGGTGTAGCGGTGAAATGCATAGATATCACTCAGAACACCGATTGCGAAGGCATCTCACGAAGAGGCAACTGACGCTGAGGCACGAAAGCGTGGGGATCAAACAGGATTAGAAACCCCGGTAGTCCGGCTGGCTGACTATCTC	1	0	0	1	7	1	12	1	1	0	1	0	1	0	1	0	9	0	0	0	0	0	0	1	0	0	1	0	12	1	1	0	0	1	1	1	1	1	1	11	0
acc7adb901a8371112363c85ef2e4a17	Bacteria	Actinobacteria	Actinobacteria	Micrococcales	Microbacteriaceae	Leucobacter	midas_s_3890_ESV7421.1444	TACGGAGGATGCAAGCGTTATCCGGATTTATTAGGTTTAAAGGGTGCGTAGGTGGGCGTTTAAGTCAGTGGTTAAAGCCATTAGCTTAACTAATGTATGCCATTGATACTGGATGTCTTGAATGTGGTAGAGGTAGGCGGAATGTGTTGTGTAGCGGTGAAATGCTTAGATATAACACAGAACACCGATTGCGAAGGCAGCTTACTATTCCATTATTGACGCTGATGCACGAAAGCGTGGGGATCAAACAGGATTAGAAACCCTTGTAGTCCGGCTGGCTGACTATCTCG	0	1	1	0	1	0	1	0	0	1	0	1	0	1	0	1	0	0	0	1	0	0	1	0	0	0	0	1	0	0	0	0	0	0	0	0	0	0	0	0	0
acf1893605b5bf53a386f0f4c0239e40	Bacteria	Cloacimonetes	Cloacimonadia	Cloacimonadales	Cloacimonadaceae	W5	midas_s_92_ESV2558.1471	CACGTAGGGGGCGAGCGTTGTCCGGAATTACTGGGCGTAAAGGGCGCGCAGGCGGTTATGTAAGTCTGCTGTGAAAAGCATCGGCTCAACCGGTGTCTTGCGGCGGATACTGCATGGCTTGAGTACTGGAGAGGGAAGTGGAATTCCCGGTGTAGCGGTGAAATGCGTAGATATCGGGAGGAACACCGGTGGCGAAGGCGGCTTTCTGGCCAGTAACTGACGCTCATGCGCGAGAGCTGGGGTAGCGAACCGGATTAGATACCCTAGTAGTCCGGCTGGCTGACTATCTC	13	25	55	88	123	101	134	87	76	125	91	132	97	135	97	137	60	80	29	153	74	63	140	103	105	98	147	74	24	33	218	117	98	68	97	100	88	85	72	100	122
add4dee5a1276f07fa2f195f9e3b5f3d	Bacteria	Firmicutes	Clostridia	Clostridiales	Christensenellaceae	Christensenellaceae_R-7_group	midas_s_2629_ESV2629.1440	TACGGGGGGTGCAAGCGTTGTTCGGAATTATTGGGCGTAAAGAGCGTGTAGGCGGTTGGACAAGTCAGATGTGAAAGCCCTGGGCTTAACTCAGGAAGTGCATTTGAAACTGTTCAGCTGGAGTAAGGGAGAGGAAAGTGGAATTCCTGGTGTAGAGGTGAAATTCGTAGATATCAGGAGGAACACCGGTGGCGAAGGCGACTTTCTGGCCCGATACTGACGCTCAGGCGCGAAAGCGTGGGGAGCAAACAGGATTAGAAACCCCAGTAGTCCGGCTGGCTGACTATCTC	1	2	2	1	2	1	2	1	1	2	1	2	1	2	12	2	1	0	1	2	0	0	2	1	0	0	1	2	1	1	1	0	7	1	1	1	1	1	1	14	0
ae6cccb54e4cc44a67a9489fe0795849	Bacteria	Bacteroidetes	Bacteroidia	Sphingobacteriales	ST-12K33	midas_g_22	midas_s_22_ESV22.1445	TACGGAGGATGCAAGCGTTATCCGGATTTATTGGGTTTAAAGGGTGCGTAGGCGGATATGTAAGTCAGCGGTGAAACTCACAGGCTCAACCTGTGCCGTGCCGTTGAAACTGTGTATCTGGAATGCGGATGCTGTGGGAGGAATGTGTAGTGTAGCGGTGAAATGCATAGATATTACACAGAACACCGATTGCGAAGGCATCTCACAAAGCCGTTATTGACGCTGAGGCACGAAAGTGTGGGGATCAAACAGGATTAGATACCCCTGTAGTCCGGCTGGCTGACTATCTC	0	3	3	0	3	0	3	0	0	3	0	3	0	3	0	3	2	3	0	3	6	0	3	0	0	3	0	3	0	0	0	8	0	0	55	0	0	47	0	0	4
aea84737701fa04fcc3416ac86722bd4	Bacteria	Chloroflexi	Anaerolineae	Anaerolineales	Anaerolineaceae	midas_g_467	midas_s_467_ESV1728.1424	TTCAGAGGTCTCGAGCGTTGTTCGGATTTACTGGGCGTAAAGGGAGCGTAGGCGGCCGGGTGTGTCGAATGTGAAAGCCCACAACTCAACTGTGGAATGGCATTCGAAACTACCTGGCTAGAGTACTGGAGAGGAGAGCGGAATTCTTGGTGTAGCGGTGAAATGCGTAGATATCAAGAGGAACACCGGTGGCGAAGGCGGCTCTCTGGACAGATACTGACGCTGAGGCTCTAAAGTTAGGGGAGCAAACAGGATTAGAAACCCCTGTAGTCCGGCTGGCTGACTATCTC	1	2	2	1	2	1	2	1	1	2	1	2	1	2	1	2	1	0	0	2	0	28	2	1	15	0	1	2	1	1	1	27	20	1	1	1	1	1	1	0	0
aeb88bb2514d23eb435ae5867fabb383	Archaea	Euryarchaeota	Methanomicrobia	Methanosarcinales	Methanosaetaceae	Methanothrix	midas_s_2347_ESV2347.1436	TACGGGGGGTGCAAGCGTTGTTCGGAATTATTGGGCGTAAAGCGCGTGTAGGCGGCTGAGCAAGTCAGATGTGAAAGCCCCGGGCTTAACCCGGGAAGGGCATTTGAAACTGTTCGGCTTGAGTAGGGGAGAGGAAAGTGGAATTCCTGGTGTAGAGGTGAAATTCGTAGATATCAGGAGGAACACCGGCGGCGAAGGCGACTTTCTGGCCCTATACTGACGCTGAGACGCGAGAGCGTGGGTAGCAAACAGGATTAGAAACCCTTGTAGTCCGGCTGGCTGACTATCTC	1	1	1	1	1	21	1	1	1	1	1	1	1	1	20	1	19	10	12	1	7	10	1	1	1	0	1	1	1	1	1	0	0	1	1	1	1	19	1	6	0
aefd93e2745d7799446df4a38829301a	Bacteria	Bacteroidetes	Bacteroidia	Bacteroidales	Bacteroidales_UCG-001	midas_g_1138	midas_s_1138_ESV3024.1440	TACGTAGGTGGCGAGCGTTGTCCGGAATTACTGGGCGTAAAGGGCGCGCAGGCGGCGTGTCAAGTCGGACGTGAAAACCCCTGGCTCAACTGGGGGATGTCGTTCGAAACTGGCATGCTTGAGTGCAGGAGAGGGAAGCGGAATTCCCGGTGTAGCGGTGAAATGCGTAGATATCGGGAGGAACACCAGTGGCGAAGGCGGCTTCCTGGACTGCTACTGACGCTGAGGCGCGAAAGCTGGGGGAGCGAACAGGATTAGAAACCCTAGTAGTCCGGCTGGCTGACTATCTC	0	0	0	0	0	0	0	0	0	0	0	0	0	0	0	0	0	0	11	24	0	0	0	0	0	0	0	0	0	0	0	0	10	0	0	0	0	0	0	0	0
af03dccf2559b9f3ec8a2e6d8f81bddd	Bacteria	Firmicutes	Clostridia	Clostridiales	Ruminococcaceae	midas_g_2408	midas_s_3763_ESV6660.1453	TACGGAGGGTGCAAGCGTTATTCGGAATTACTGGGTTTAAAGGGTGCGTAGGCGGTTAAATAAGTTGTCAGTGAAAGGCTACGGCTCAACTGTAGTAGTGCTGGCGATACTGTATAACTAAGGACATGGGAGGGGTACCTGGAATGTGTGGTGTAGCGGTGAAATGCGTAGATATCACACAGAACACCGGAGGCAAAGGCGGGGTACTAGACCATAGTTGACGCTGAGGCACGAAAGCGTGGGGATCAAACAGGATTAGAAACCCCTGTAGTCCGGCTGGCTGACTATCT	0	0	0	0	0	0	0	0	0	0	0	32	0	0	0	0	0	1	1	0	1	1	0	0	1	1	0	0	0	0	37	1	24	0	0	24	0	0	0	1	1
af074094303512519fbb08143b3650a0	Bacteria	Proteobacteria	Deltaproteobacteria	Syntrophobacterales	Syntrophaceae	midas_g_134	midas_s_134_ESV134.1492	TACGTAGGGGGCGAGCGTTGTCCGGAATTACTGGGCGTAAAGGGTGCGTAGGCGGCCTTTTAAGTCAGATGTGAAAGGCTGCGGCTTAACCGCAGGACTGCATTTGAAACTGGAAGGCTTGAGTGTCGGAGAGGGTAGTGGAATTCCCAGTGTAGCGGTGAAATGCGTAGATATTGGGAGGAACACCAGTGGCGAAGGCGACTACCTGGACGATAACTGACGCTGAGGCACGAAAGCTAGGGGAGCAAACAGGATTAGAAACCCTAGTAGTCCGGCTGGCTGACTATCTC	1	55	0	1	0	37	0	1	1	0	1	0	16	0	1	0	1	2	2	0	2	2	0	1	2	2	1	0	1	1	1	2	2	1	1	1	1	1	1	2	2
af0a373ed252d54a2f4bf1f4744d426c	Bacteria	Cloacimonetes	Cloacimonadia	Cloacimonadales	Cloacimonadaceae	W5	midas_s_92_ESV2558.1471	GACGAAGGTGGCAAGCGTTGTTCGAAATCACTGGGCTTAAAGGGTGCGTAGGCGGACCTGCAAGTGTCTTGTGAAATCCCCCGGCTTAACCGGGGAATGGCTCGGCAAACTGCGGGTCTTGAGGCAAGCAGGGGTGCGTGGAACTCTTGGTGGAGCGGTGGAATGCGTAGATATCAAGAGGAACGCCGAAGGTGAAAACAGCGCACTGGGCTTGCCCTGACGCTGAGGCACGAAAGCGTGGGGAGCAAACAGGATTAGATACCCCTGTAGTCCGGCTGGCTGACTATCTC	0	14	41	51	61	42	84	43	55	69	61	101	54	76	52	88	41	44	36	72	24	47	99	58	64	82	117	31	0	2	117	56	60	20	82	50	70	43	55	55	90
af447126a4b5f159df611f5e5a72d721	Bacteria	Verrucomicrobia	Verrucomicrobiae	LD1-PB3	midas_f_131	midas_g_131	midas_s_131_ESV131.1500	TACGTATGGGGCGAGCGTTGTTCGGAATTATTGGGCGTAAAGGGCGTCTAGGCGGGAGATTAAGTTAGATGTGAAAGCCATGGGCTCAACCCATGAATAGCATCTAAGACTGGTTTTCTTGAGTTCGGGAGAGGAGAGCGGAATTCCTGGTGTAGCGGTGAAATGCGTAGATATCAGGAAGAACACCAGTGGCGAAGGCGGCTCTCTGGCCTAGGACTGACGCTGAAGCGCGAAAGCGTGGGGAGCAAACAGGATTAGAAACCCTTGTAGTCCGGCTGGCTGACTATCTC	2	0	0	2	0	2	20	2	2	0	2	0	2	0	2	53	2	2	2	0	2	2	0	2	2	2	2	0	2	2	2	2	2	2	2	2	2	2	2	2	2
af60249e541f459bf25aa08b21f45df7	Bacteria	Verrucomicrobia	Verrucomicrobiae	LD1-PB3	midas_f_131	midas_g_131	midas_s_131_ESV131.1500	TACGGAGGGTGCGAGCGTTGTTCGGAATTATTGGGCGTAAAGGGCGCGTAGGCGGTTGTGTAAGTCAGATGTGAAATACTCCGGCTTAACCGGGGAACTGCGTTTGAAACTACACAGCTAGAGTACAGGAGAGGGAAATGGAATTCCCGGTGTAGAGGTGAAATTCGTAGATATCGGGAGGAACACCAGTGGCGAAGGCGATTTTCTGGCCTGATACTGACGCTGAGGCGCGAAAGCGTGGGGAGCAAACAGGATTAGAAACCCGAGTAGTCCGGCTGGCTGACTATCTC	0	1	1	0	1	0	1	0	0	1	39	1	0	1	0	1	0	1	1	1	1	1	1	0	1	1	0	1	0	0	0	1	1	0	0	0	0	0	0	1	1
b01492374b6e4640866ec7bb1bcc7cf2	Bacteria	Bacteroidetes	Bacteroidia	Bacteroidales	Bacteroidetes_vadinHA17	midas_g_7659	midas_s_7659_ESV7659.1463	TACAGAGGTCCCGAGCGTTGTTCGAATTCACTGGGCGTAAAGGGTGCGTAGGCGGTCGGATAAGTCTGACGTGAAATGCCGGAGCTCAACTCCGGAACGGCGTTGGAAACTATTCGGCTCGAGGATTGGAGGGGGGACTGGAATTCTCGGTGTAGCAGTGAAATGCGTAGATATCGAGAGGAACACCTGTGGCGAAGGCGAGTCCCTGGACAATTCCTGACGCTGAGGCACGAAAGCTAGGGGAGCAAACAGGATTAGAAACCCTGGTAGTCCGGCTGGCTGACTATCTC	2	0	24	2	0	2	18	2	2	0	2	0	27	0	2	0	2	2	2	0	2	2	0	2	2	2	2	0	2	2	2	25	2	2	2	2	2	2	2	2	13
b0279c9d19e8d0da74a74e151cad4654	Bacteria	Tenericutes	Mollicutes	Acholeplasmatales	Acholeplasmataceae	Acholeplasma	midas_s_3686_ESV6749.1482	TACGGAGGATGCAAGCGTTATCCGGATTTATTGGGTTTAAAGGGTGCGTAGGCGGGTTATCAAGTCAGCGGTGAAATTTTTCGGCTTAACCGTAAAATTGCCGTTGAAACTGGTGATCTTGAGTGCGAGCGAGGTAGGCGGAATGTGCCGTGTAGCGGTGAAATGCATAGATATGGCACAGAACTCCGATTGCGAAGGCAGCTTACTAGTACGCTACTGACGCTGATGCACGAAGGCGTGGGGATCAAACAGGATTAGAAACCCTGGTAGTCCGGCTGGCTGACTATCTC	0	0	0	0	0	0	52	0	0	0	0	0	0	0	0	0	0	1	1	0	1	38	0	0	1	12	0	0	0	0	0	1	9	0	0	0	0	0	0	1	1
b0407ca162df01e8acd8740e58717d05	Bacteria	Firmicutes	Clostridia	Clostridiales	Christensenellaceae	Christensenellaceae_R-7_group	midas_s_2629_ESV2629.1440	TACCGGCGGCTCGAGTGGTGGCCACTTTTATTGGGCTTAAAGCGTTCGTAGCTGGGTTGTTAAGTCTCTTGGGAAATCTGGCGGCTTAACCGTCAGGCGTCCAAGGGATACTGGCAATCTTGGAACCGGGAGAGGTGAGGGGTACTTCGGGGGTAGGAGTGAAATCCTGTAATCCTCGAGGGACCACCTGTGGCGAAGGCGCCTCACCAGAACGGCTTCGACAGTGAGGGACGAAAGCTGGGGGAGCAAACCGGATTAGAAACCCTAGTAGTCCGGCTGGCTGACTATCT	0	4	4	0	4	0	4	0	0	4	39	22	0	4	0	4	0	0	0	4	0	0	4	0	5	24	0	4	46	0	0	0	2	0	0	0	0	77	0	9	0
b07affec34b06bf21609bf017edd84a3	Bacteria	Firmicutes	Clostridia	Clostridiales	Ruminococcaceae	Eubacterium_coprostanoligenes_group	midas_s_3214_ESV3214.1491	TACGTAGGTGGCGAGCGTTGTCCGGATTTACTGGGTGTAAAGGGCGTGTAGGCGGGAATGTAAGTCAGATGTGAAACTCCGGGGCTCAACTTCGGAACTGCATCTGAAACTATGTTTCTTGAGTGCTGGAGAGGAAAGCGGAATTCCTAGTGTAGCGGTGAAATGCGTAGATATTAGGAGGAACACCAGTGGCGAAGGCGGCTTTCTGGACAGTAACTGACGCTGAGGCGCGAAAGCGTGGGGAGCAAACAGGATTAGAAACCCTAGTAGTCCGGCTGGCTGACTATCTC	2	0	0	2	0	2	0	2	2	0	2	0	2	0	2	0	2	1	19	36	1	1	18	2	1	12	2	0	2	2	2	1	1	7	2	2	2	2	2	1	1
b07f5439c7e4749ead128552e29d6780	Bacteria	Synergistetes	Synergistia	Synergistales	Synergistaceae	midas_g_5426	midas_s_5426_ESV5972.1443	TACGAAGGTTGCAAGCGTTATCCGGAATTATTGGGCGTAAAGCGTCTGTAGGTTGTTTATCAAGTTTCAAATTAAAACTCTAGGCTCAACCTAGAGGTTGTTTGAAAAACTGATAAGCTAGAGGATGGGAGAGGTAAGCGGAATGGCTGGTGTAGTAGTAATATGCATTGATATCAGCTAGAACACCAAATGCGAAGGCAGCTTACTGGAACATTTCTGACACTGAGAGACGAAAGCGTGGGTAGCGAATGGGATTAGAAACCCCAGTAGTCCGGCTGGCTGACTATCTC	0	1	1	0	1	0	1	0	0	1	0	1	0	1	0	1	0	1	1	1	1	1	1	0	1	1	0	1	0	0	0	1	1	0	0	0	0	0	0	1	1
b0904ef37b697d5eb6fcd0b675e90cc1	Bacteria	Proteobacteria	Deltaproteobacteria	Syntrophobacterales	Syntrophaceae	Smithella	midas_s_2155_ESV8065.1487	TACAGAGGTGGCGAGCGTTGTTCGGATTTACTGGGCGTAAAGGGCGCGTAGGCGGCCGGTCGTGTCGGGTGTGAAATCCATGGGCCCAACCCATGAAGTGCGCCCGAAACTGCCCGGCTGGAGTGCGGGAGGGGAGATCGGAATGCATGGTGTAGCGGTGAAATGCGTTGATATCATGCAGAACACCGGTGGCGAAGGCGGATCTCTGGAACGCTACTGACGCTGAGGCGCGAAAGCAGGGGGAGCAAACAGGATTAGAAACCCCGGTAGTCCGGCTGGCTGACTATCTC	1	2	2	1	2	1	2	1	1	2	1	2	1	2	1	2	1	2	0	2	8	22	2	1	8	15	1	2	1	1	1	0	0	1	1	1	35	1	1	15	0
b0f1506bab306d23acec909b50003f26	Bacteria	Bacteroidetes	Bacteroidia	Bacteroidales	Dysgonomonadaceae	midas_g_1791	midas_s_1791_ESV7500.1449	CACGTAGGAGGCAAACGTTATCCGGATTTACTGGGCGTAAAGCGCGTGTAGGTGGTTCTGTAAGTAGGGCGTGAAAGCTCCCGGCTCAACTGGGAGATGCCGTTCTAAACTGCAGAGCTAGAGGATGGTAGAGGGAGGTGGAATTCCAGGTGTAGCGGTGGAATGCGCAGATATCTGGAGGAACACCAGTGGCGAAGGCGGCCTCCTGGACCATTCCTGACACTCAGACGCGAAAGCTAGGGTAGCAAACGGGATTAGAAACCCCTGTAGTCCGGCTGGCTGACTATCTC	1	3	3	1	3	1	3	1	1	3	1	3	1	3	1	3	18	0	0	3	0	19	3	1	5	14	1	3	1	1	1	14	17	1	1	1	1	1	1	26	0
b1263f23a9e001319b5bd4d80948375c	Bacteria	Bacteroidetes	Bacteroidia	Bacteroidales	Paludibacteraceae	midas_g_9269	midas_s_9269_ESV9269.1448	TACATAGGGGGCAAGCGTTATCCGGAATTATTGGGCGTAAAGAGTGCGTAGGCGGATGATTAAGTCTGGTGTAAAATTCCACAGCTTAACTGTGGAGGGTCATTGGAAACTGGTCAACTAGAGTACGGTAGAGGTAAGCGGAATTCCAAGTGGAGCGGTAAAATGCGTAGATATTTGGAGGAACACCAGTGGCGAAGGCGACTTACTGGGCCGGGACTGACGCTGATGCACGAAAGCGTGGGGAGCAAACAGGATTAGATACCCCAGTAGTCCGGCTGGCTGACTATCTC	0	0	43	0	0	0	0	39	0	0	0	0	0	0	0	0	0	1	1	0	1	1	0	0	1	1	0	0	0	0	0	1	1	0	0	0	0	0	0	1	1
b1792b93b3a5b36daf05f4bc335cd4f1	Bacteria	Bacteroidetes	Bacteroidia	Bacteroidales	Rikenellaceae	midas_g_141	midas_s_141_ESV141.1451	TACGGAGGATGCAAGCGTTATCCGGATTTATTAGGTTTAAAGGGTGCGTAGGTGGGCGTTTAAGTCAGTGGTTAAAGCCATTAGCTTAACTAATGTATGCCATTGATACTGGATGTCTTGAATGTGGTAGAGGTAGGCGGAATGTGTTGTGTAGCGGTGAAATGCTTAGATATAACACAGAACACCGATTGCGAAGGCAGCTTACTATTCCATTATTGACGCTGATGCACGAAAGCGTGGGGATCAAACAGGATTAGAAACCCTAGTAGTCCGGCTGGCTGACTATCTCG	3	3	3	3	3	3	19	3	3	3	3	3	3	3	3	3	11	10	0	3	7	0	3	3	0	0	3	30	3	3	3	12	0	3	3	3	3	3	3	7	14
b261dbe0a2131fdbc53b4eecc50b5142	Bacteria	Tenericutes	Mollicutes	Acholeplasmatales	Acholeplasmataceae	Acholeplasma	midas_s_3686_ESV6749.1482	TACGTAGGGGGCAAGCGTTGTCCGGAATTACTGGGCGTAAAGCGCACGCAGGCTGAATTATAAGTCGGTAGTCAAAGGCGGAGGCTCAACCTCTGTATATCTATCGATACTGTAAATCTGGAGTATGTGAGAGGGAAGCGGAATTCCCGGTGTAGCGGTGAAATGCGTAGATATCGGGAGGAACACCAGTGGCGAAGGCGGCTTCCTGGCACAATACTGACGCTCATGTGCGAAAGCTAGGGCAGCGAACGGGATTAGAAACCCTAGTAGTCCGGCTGGCTGACTATCTC	0	0	0	0	0	0	0	0	0	0	0	0	13	0	0	0	0	2	2	0	2	2	0	0	2	8	0	62	0	0	0	2	16	0	0	0	25	0	0	2	2
b2bd89942ab42c171e086ac640c7b16b	Bacteria	Marinimicrobia_SAR406_clade	midas_c_2712	midas_o_2712	midas_f_2712	midas_g_2712	midas_s_2712_ESV2712.1493	CACGTAGGGGACGAGCGTTGTCCGGAATTACTGGGCGTAAAGGGCGCGCAGGCTGTGCGTCGAGTCGGCTGTTGAAAGGCGGGGCTCAACCCCGCGAAGCGGTCGAGACCGGCGTGCTGGAGTACTGCAGAGGCAGGCGGAATTCCCGGTGTAGCGGTGAAATGCGTAGATATCGGGAAGAACACCGGTGGCGAAGGCGGCCTGCTGGGCAGTAACTGACGCTGAGGCGCGAGAGCCAGGGTAGCGAACGGGATTAGATACCCTTGTAGTCCGGCTGGCTGACTATCTCG	0	0	0	41	0	0	0	81	0	69	0	40	0	0	0	0	0	30	12	0	21	12	0	0	21	26	0	0	0	0	0	20	39	126	0	74	0	0	111	12	12
b3430224933a799ff25c3d4275b419f2	Bacteria	Verrucomicrobia	Verrucomicrobiae	LD1-PB3	midas_f_131	midas_g_131	midas_s_131_ESV131.1500	CACGTAGGAGGCGAACGTTATCCGGATTTACTGGGCGTAAAGCGCGTGTAGGTGGTTTGGTAAGTAGGGCGTGAAAGCTCCCGGCTCAACTGGGAGAGGCCGTTCTAAACTGCCAAGCTAGAGGATGGTAGAGGGAGGTGGAATTCCGGGTGTAGCGGTGGAATGCGCAGATATCCGGAGGAACACCAGTGGCGAAGGCGGCCTCCTGGGCCACTCCTGACACTCAGACGCGAAAGCTAGGGTAGCAAACGGGATTAGAAACCCGAGTAGTCCGGCTGGCTGACTATCTC	1	0	0	1	0	1	0	1	1	0	1	0	1	0	1	0	1	2	2	0	2	2	0	1	2	2	1	23	26	1	1	2	2	1	1	1	1	1	1	2	2
b371b84d13de3d47102a6c3208f091c1	Bacteria	Actinobacteria	Actinobacteria	Micrococcales	Microbacteriaceae	Leucobacter	midas_s_3890_ESV7421.1444	GACGAAGGTGGCAAGCGTTGTTCGAAATCACTGGGCTTAAAGGGTGCGTAGGCGGACCTGCAAGTGTCTTGTGAAATCCCCCGGCTTAACCGGGGAATGGCTCGGCAAACTGCGGGTCTTGAGGCAAGCAGGGGTGCGTGGAACTCTTGGTGGAGCGGTGGAATGCGTAGATATCAAGAGGAACGCCGAAGGTGAAAACAGCGCACTGGGCTTGCCCTGACGCTGAGGCACGAAAGCGTGGGGAGCAAACAGGATTAGATACCCCAGTAGTCCGGCTGGCTGACTATCTC	0	1	1	0	1	0	1	0	27	1	0	1	26	1	0	1	0	1	1	1	1	1	1	0	1	1	0	1	0	24	0	1	4	0	0	0	0	0	0	1	1
b424296e9bea59b8e5904138c40f49dc	Bacteria	Proteobacteria	Gammaproteobacteria	Methylococcales	Methylomonaceae	Methylobacter	Methylobacter_psychrophilus_ESV7939.1457	TACGAGGGCCCCGAGCGTTATCCGGATTTATTGGGCGTAAAGGGTGTGTAGGCTGTTTATACCATCTCCTGTTAAATCTTAAGGCTCAACCTTGAGGCTGCGGGAGATATGAATAAACTAGAGTTCGGAAGAGGCAAGCGGAATTGCTGGTGTAGGGGTTAAATCCGTTAATATCAGCAAGAACACCGAAAGCGAAGGCAGCTTGCTAGGACGACACTGACGCTGAGACACGAAAGCGTGGGGAGCGAATGGGATTAGAAACCCCAGTAGTCCGGCTGGCTGACTATCTC	0	1	1	0	1	0	1	0	0	1	0	1	0	1	0	1	0	2	3	1	0	0	1	0	0	0	0	1	0	0	0	0	0	0	0	0	0	0	0	0	0
b434cae1beecb14de3d436d6760bbecc	Bacteria	Proteobacteria	Deltaproteobacteria	midas_o_41	Syntrophorhabdaceae	Syntrophorhabdus	midas_s_41_ESV942.1482	TACGGAGGATGCGAGCGTTATCCGGATTTATTGGGTTTAAAGGGTGCGTAGGCGGATTGATAAGTCAGTGGTGAAATTCTACAGCTTAACTGTAGACTTGCCGTTGATACTGTTAGTCTTGAGTGTGGTCAAGGCAGGCGGAATGTGTAATGTAGCGGTGAAATGCTTAGATATTACACAGAACACCGATTGCGAAGGCAGCTTGCTGGGTCATTACTGACGCTGATGCACGAAAGCGTGGGGATCAAACAGGATTAGAAACCCCGGTAGTCCGGCTGGCTGACTATCTC	0	1	1	25	1	0	1	0	0	1	0	1	0	1	0	1	0	1	1	1	1	1	1	0	1	1	0	1	20	0	0	1	1	0	0	0	0	0	0	1	1
b4c9c3b9bf169519ce4186364930a0ec	Bacteria	Verrucomicrobia	Verrucomicrobiae	Pedosphaerales	Pedosphaeraceae	midas_g_8975	midas_s_8975_ESV8975.1493	TACGTAGGTGGCGAGCGTTGTCCGGAATTACTGGGCGTAAAGGGCGCGCAGGCGGCGTGTCAAGTCGGACGTGAAAACCCCTGGCTCAACTGGGGGATGTCGTTCGAAACTGGCATGCTTGAGTGCAGGAGAGGGAAGCGGAATTCCCGGTGTAGCGGTGAAATGCGTAGATATCGGGAGGAACACCAGTGGCGAAGGCGGCTTCCTGGACTGCTACTGACGCTGAGGCGCGAAAGCTGGGGGAGCGAACAGGATTAGAAACCCCAGTAGTCCGGCTGGCTGACTATCTC	0	2	2	0	2	0	2	0	0	2	0	2	0	2	0	2	2	9	6	2	0	6	2	0	0	0	0	2	0	22	0	0	0	0	29	24	0	0	31	0	0
b52b7096ab759bd8aba626e642c62cd7	Bacteria	Proteobacteria	Deltaproteobacteria	Syntrophobacterales	Syntrophaceae	Smithella	midas_s_372_ESV372.1486	CACGTAGGGGGCGAGCGTTGTTCGGAATCATTGGGCGTAAAGGGCGCGCAGGCGGCGTTTAAAGTCTGGCGTGGAAGTCCCCGGCTCAACCGGGGGACGGCGTTGGAAACTGGGACGCTTGAGTAAGGCAGGGGATGGCGGAATTCCAGGTGTAGGGGTGAAATCTGTAGATATCTGGAGGAACACCGACGGCGAAGGCAGCCATCTGGTCCATTACTGACGCTGAGGCGCGAAGGTGCGGGGAGCAAACAGGTTTAGATACCCTAGTAGTCCGGCTGGCTGACTATCTC	0	0	0	24	0	34	0	36	29	0	0	0	0	0	0	0	0	16	4	0	4	4	0	0	4	4	0	0	0	0	0	4	4	0	0	0	47	0	0	4	4
b5d1974df3d833ce663f5c28448d1999	Bacteria	Bacteroidetes	Bacteroidia	Sphingobacteriales	ST-12K33	midas_g_22	midas_s_22_ESV22.1445	TACGTAGGTGGCGAGCGTTGTCCGGAATTACTGGGCGTAAAGGGCGCGCAGGCGGCCTGTTAAGTCGGACGTGAAATCCCCTGGCTCAACTGGGGGAGGTCGTTCGAAACTGGCGGGCTTGAGTGCGGGAGAGGGAAGCGGAATTCCCGGTGTAGCGGTGAAATGCGTAGATATCGGGAGGAACACCAGTGGCGAAGGCGGCTTCCTGGACCGTAACTGACGCTGAGGCGCGAAAGCTGGGGGAGCGAACAGGATTAGAAACCCCAGTAGTCCGGCTGGCTGACTATCTC	4	100	0	4	0	4	0	4	4	0	4	0	4	56	4	0	16	9	18	0	8	8	0	49	9	11	4	0	4	4	4	19	1	4	4	4	4	4	4	1	14
b6289d643aff1beee8ccc469e4f8a576	Bacteria	Bacteroidetes	Bacteroidia	Bacteroidales	Rikenellaceae	Rikenellaceae_RC9_gut_group	midas_s_4595_ESV6260.1446	TACATAGGGGGCGAGCGTTATCTGGAATTATTGGGCGTAAAGGGTACGTAGGCGGGCCTGCAAGTCTGATTTGAAAGCACACGGCTTAACCGTGTGAGGTAATTAGAAACTACGGGTCTAGAGAGTGGTAGAGGTAAATGGAATTCCAAGTGGAGCGGTGAAATGCGTAGAGATTTGGAGGAACACCAGTGGCGAAGGCGGTTTACTGGGCCACATCTGACGCTGATGTACGAAAGCGTGGGGAGCAAACAGGATTAGATACCCTAGTAGTCCGGCTGGCTGACTATCTC	2	2	2	12	2	2	2	2	2	2	2	2	2	50	2	2	2	0	0	2	0	0	2	2	29	0	2	2	2	2	2	0	0	2	2	21	2	2	2	0	30
b659a650a925f519b5e38d11f33f2abb	Bacteria	Chloroflexi	Anaerolineae	Anaerolineales	Anaerolineaceae	Ca_Brevefilum	Ca_Brevefilum_fermentans_ESV234.1516	CACGTAAGTTGCGAGCGTTGTTCGGAATTATTGGGCGTAAAGGGCATGTAGGCGGTTTTGAAAGCTTGATGTGAAATCCCACAGCTTAACTGTGGAACTGCATTGAGAACTACAAGACTAGAGTTACTGAAGGGAAACTAGAATTCCAAGTGTAGGGGTGAAATCTGTAGATATTTGGAAGAATACCAATGGCGAAGGCAAGTTTCTGGCAGATAACTGACGCTGAGGTGCGAAGGTGCGGGGAGCAAACAGGATTAGATACCCTAGTAGTCCGGCTGGCTGACTATCTC	0	0	0	14	0	0	0	0	0	0	0	0	0	0	0	14	0	0	0	0	0	0	0	0	0	0	0	0	0	0	0	0	0	0	0	0	0	0	0	0	0
b67bea52ed9127951085e2466ce3521b	Bacteria	Bacteroidetes	Bacteroidia	Bacteroidales	Rikenellaceae	DMER64	midas_s_82_ESV82.1446	TACGGAGGATGCAAGCGTTATCCGGATTTATTGGGTTTAAAGGGTGCGTAGGCGGATTGATAAGTCAGCGGTGAAACTCACAGGCTCAACCTGTGCCGTGCCGTTGAAACTGTTAATCTTGAATGCGGATGCTGTGGGAGGAATGTGTAGTGTAGCGGTGAAATGCATAGATATTACACAGAACACCGATTGCGAAGGCATCTCACAAAGCCGTGATTGACGCTGAGGCACGAAAGTGTGGGGATCAAACAGGATTAGATACCCTAGTAGTCCGGCTGGCTGACTATCTC	44	2	71	26	97	61	2	24	27	29	5	2	17	19	14	33	30	28	31	2	14	13	32	56	32	33	64	25	34	20	23	21	37	29	32	50	23	66	23	16	17
b68f303940eb1d46109c3792e73f80ff	Bacteria	Firmicutes	Clostridia	Clostridiales	Ruminococcaceae	midas_g_2408	midas_s_3763_ESV6660.1453	GACGTAGGGGGCAAGCGTTACCCGGAATTACTGGGCGTAAAGGGAGCGTAGGCGGGAGGTCAAGTCCGGTGTGAAAGTCCCTGGCTCAACCAGGGGATAGGGCTGGAAACTGACAATCTTGAGTACAGCAGAGGAAGAGGGAATTACCGGTGTAGGGGTGAAATCCGTAGAGACCGGTAGGAAGGCCAGTGGCGAAGGCGCTTTTCTGGGCTGTTACTGACGCTGAGGCTCGAAAGCCAGGGGAGCAAACCGGATTAGAAACCCTGGTAGTCCGGCTGGCTGACTATCTC	0	2	2	0	2	0	2	0	0	2	0	2	0	2	41	2	0	27	0	2	0	0	2	0	0	0	0	2	0	14	0	0	0	25	0	0	19	0	0	0	0
b6dbb70631b97fd765ae177007e7cd2b	Bacteria	Cloacimonetes	Cloacimonadia	Cloacimonadales	Cloacimonadaceae	Ca_Cloacimonas	midas_s_87_ESV8226.1524	TACGGAGGGTGCGAGCGTTGTTCGGAATTATTGGGCGTAAAGGGCGCGTAGGCGGTTGTGTAAGTCAGATGTGAAATACTCCGGCTTAACCGGGGAACTGCGTTTGAAACTACACAGCTAGAGTACAGGAGAGGGAAATGGAATTCCCGGTGTAGAGGTGAAATTCGTAGATATCGGGAGGAACACCAGTGGCGAAGGCGATTTTCTGGCCTGATACTGACGCTGAGGCGCGAAAGCGTGGGGAGCAAACAGGATTAGATACCCCGGTAGTCCGGCTGGCTGACTATCTC	50	27	45	60	16	35	93	45	36	20	32	0	40	56	32	11	39	33	37	21	43	37	13	32	43	62	64	41	38	36	32	31	77	7	7	7	42	56	41	26	18
b704145e026a814fd295d3b08264c327	Bacteria	Fusobacteria	Fusobacteriia	Fusobacteriales	Leptotrichiaceae	Leptotrichia	midas_s_2907_ESV5576.1435	TACGTAAGGAGCAAGCGTTGTCCGGATTTACTGGGCGTAAAGAGCTCGTAGGCGGCCGATCAGGTCTCGCGTAAAATCCCCCGGCTCAACCGGGGAGGGTCGCGGGAAACCGACCGGCTTGAGGACAGAAAAGGAAAGTGGAATTCCCGGTGTAGCGGTGAAATGCGTAGATATCGGGAGGAACACCAGTGGTGAAGACGGCTTTCTGGTCTGTTGCTGACGCTGAGGAGCGAAAGCCAGGGGAGCGAACCGGATTAGATACCCTTGTAGTCCGGCTGGCTGACTATCTC	2	8	0	2	0	2	0	2	2	0	2	0	2	0	2	0	2	3	3	0	3	3	48	2	3	3	10	0	2	2	2	3	3	2	2	2	2	2	2	3	3
b798f721833e06effbbd81127bc3adc1	Bacteria	Spirochaetes	Spirochaetia	Spirochaetales	Spirochaetaceae	Treponema_2	midas_s_6751_ESV6751.1469	TTCAGAGGTCTCGAGCGTTGTTCGGATTTACTGGGCGTAAAGGGAGCGTAGGCGGCCGGGTGTGTCGAATGTGAAAGCCCACAACTCAACTGTGGAATGGCATTCGAAACTACCTGGCTAGAGTACTGGAGAGGAGAGCGGAATTCTTGGTGTAGCGGTGGAATGCGTAGATATCAAGAGGAACACCGGTGGCGAAGGCGGCTCTCTGGACAGATACTGACGCTGAGGCTCTAAAGTTAGGGGAGCAAACAGGATTAGAAACCCCAGTAGTCCGGCTGGCTGACTATCTC	1	0	0	1	0	1	0	1	1	31	75	0	1	0	1	0	1	15	0	0	0	0	0	1	0	0	1	0	1	1	1	0	0	1	1	1	1	1	1	0	19
b83b6442d8daa61239d771a8744a47ae	Bacteria	Actinobacteria	Actinobacteria	Micrococcales	Microbacteriaceae	Leucobacter	midas_s_3890_ESV8578.1444	TACGGAGGGTGCGAGCGTTGTTCGGAATTATTGGGCGTAAAGGGCGCGTAGGCGGTTGTGTAAGTCAGATGTGAAATACTCCGGCTTAACCGGGGAACTGCGTTTGAAACTACACAGCTAGAGTACAGGAGAGGGAAATGGAATTCCCGGTGTAGAGGTGAAATTCGTAGATATCGGGAGGAACACCAGTGGCGAAGGCGATTTTCTGGCCTGATACTGACGCTGAGGCGCGAAAGCGTGGGGAGCAAACAGGATTAGAAACCCCGGTAGTCCGGCTGGCTGACTATCTC	0	0	0	0	0	0	0	17	0	0	0	0	0	0	15	0	0	1	1	0	1	1	0	0	1	1	0	0	0	0	0	1	1	0	0	0	0	0	0	1	1
b862b7eaa7737f90e878d441f44e0758	Bacteria	Spirochaetes	MVP-15	midas_o_6772	midas_f_6772	midas_g_6772	midas_s_6772_ESV6772.1478	TACATAGGGGGCGAGCGTTATCTGGAATTATTGGGCGTAAAGGGTACGTAGGCGGGCCTGCAAGTCTGATTTGAAAGCACACGGCTTAACCGTGTGAGGTAATTAGAAACTACGGGTCTAGAGAGTGGTAGAGGTAAATGGAATTCCAAGTGGAGCGGTGAAATGCGTAGAGATTTGGAGGAACACCAGTGGCGAAGGCGGTTTACTGGGCCACATCTGACGCTGATGTACGAAAGCGTGGGGAGCAAACAGGATTAGAAACCCCAGTAGTCCGGCTGGCTGACTATCTC	1	0	0	1	0	1	0	1	1	0	1	39	11	0	1	0	1	12	1	0	1	1	0	1	1	1	1	0	1	1	1	1	1	1	1	1	1	1	1	1	11
b8ac3e7e649c8a3ffaef8dc0ad11f3cf	Archaea	Euryarchaeota	Thermococci	Methanofastidiosales	Methanofastidiosaceae	Ca_Methanofastidiosum	midas_s_8154_ESV8604.1437	TACCGGCGGCTCGAGTGGTGGCCGCTATTACTGGGCTTAAAGCGTCCGTAGCTTGGTTGTTAAGTCTCTTGGGAAATCCACCGGCTCAACCGGTGGGCGTTCAGGAGATACTGGCAATCTAGGGACCGGGAGAGGTGAGGGGTACTCCAGGGGTAGGAGTGAAATCCTGTAATCCTTGGGGGACCACCTGTGGCGAAGGCGTCTCACTAGAACGGCTCCGACAGTGAGGGACGAAAGCTGGGGGAGCAAACCGGATTAGATACCCTTGTAGTCCGGCTGGCTGACTATCT	0	2	2	0	2	0	2	0	0	2	0	2	0	2	0	2	0	3	0	2	0	0	2	28	0	0	0	2	0	0	0	17	0	0	0	0	0	0	0	2	2
b91b5adc51832f5fbb7220f29e4af10c	Bacteria	Proteobacteria	Betaproteobacteria	Betaproteobacteriales	Burkholderiaceae	Comamonas	Comamonas_denitrificans_ESV8134.1453	TACGTAGGTGGCGAGCGTTGTCCGGAATTACTGGGCGTAAAGGGCGCGCAGGCGGCCTGTTAAGTCGGACGTGAAATCCCCTGGCTCAACTGGGGGAGGTCGTTCGAAACTGGCGGGCTTGAGTGCGGGAGAGGGAAGCGGAATTCCCGGTGTAGCGGTGAAATGCGTAGATATCGGGAGGAACACCAGTGGCGAAGGCGGCTTCCTGGACCGCAACTGACGCTGAGGCGCGAAAGCTGGGGGAGCGAACAGGATTAGAAACCCCGGTAGTCCGGCTGGCTGACTATCTC	1	0	0	1	0	1	0	26	1	0	1	0	1	47	1	36	1	2	2	0	21	2	0	1	2	2	1	0	1	1	1	2	2	1	1	13	1	1	1	2	2
b93823a1051e746658f49128de82e9ef	Bacteria	Verrucomicrobia	Verrucomicrobiae	LD1-PB3	midas_f_131	midas_g_131	midas_s_208_ESV208.1502	TACGGAGGATGCGAGCGTTATCCGGATTTATTGGGTTTAAAGGGTGCGTAGGCGGATTGATAAGTCAGTGGTGAAATTCTACAGCTTAACTGTAGACTTGCCGTTGATACTGTTGGTCTTGAGTGTGGTCAAGGCAGGCGGAATGTGTAATGTAGCGGTGAAATGCTTAGATATTACACAGAACACCGATTGCGAAGGCAGCTTGCTGGGTCATTACTGACGCTGATGCACGAAAGCGTGGGGATCAAACAGGATTAGAAACCCTTGTAGTCCGGCTGGCTGACTATCTC	1	0	0	1	0	1	0	1	1	0	1	0	1	0	1	0	29	0	0	0	4	0	0	40	34	0	1	0	1	1	1	0	30	1	1	1	1	1	1	0	0
b950ce52c1bfd9471b629842e65c449e	Bacteria	Thermotogae	Thermotogae	Petrotogales	Petrotogaceae	Defluviitoga	Defluviitoga_tunisiensis_ESV7734.1434	TACGGAGGGTGCAAGTGTTATTCGGAATCACTGGGCGTAAAGAGCACGTAGGCGGATAGGCAAGTCAGGTGTGAAAGCCCGGAGCTCAACTCCGGAATTGCATTTGATACTGCTTGTCTTGAGTGAGGTAGAGGGGGGTGGAATTCCCGGTGTAGAGGTGAAATTCGTAGATATCGGGAGGAACACCAGAGGCGAAGGCGACCCCCTGGGCCTCTACTGACGCTGAGGTGCGAAAGCGTGGGGAGCAAACAGGATTAGATACCCCTGTAGTCCGGCTGGCTGACTATCTC	2	3	3	2	26	2	3	2	2	3	2	3	2	3	2	3	2	0	0	3	10	0	3	2	0	14	2	3	2	2	2	22	0	2	2	30	25	2	2	12	0
b98c45297dab0a2cad689c0e25178918	Archaea	Euryarchaeota	Methanomicrobia	Methanosarcinales	Methanosaetaceae	Methanothrix	midas_s_2347_ESV2347.1436	TACGGAGGATCCGAGCGTTATCCGGATTTATTGGGTTTAAAGGGTGCGTAGGCGGGCTGATAAGTCAGTGGTGAAAGTTTGCAGCTTAACTGTAAAATTGCCATTGAAACTGTTAGTCTTGAGTACAGTAGAGGTAGGCGGAATGTGTAGTGTAGCGGTGAAATGCATAGATATTACACAGAACACCAATTGCGTAGGCAGCTTACTGGAGTGTCACTGACGCTGAGGCACGATAGCGTGGGGATCAAACAGGATTAGAAACCCTAGTAGTCCGGCTGGCTGACTATCTC	4	1	27	4	1	4	11	4	4	1	4	1	15	11	4	1	24	11	7	1	4	10	1	25	0	0	4	25	4	19	4	10	0	4	4	14	4	4	4	11	14
b9b91193ba29adb8ca6a83af68b7c51c	Bacteria	Verrucomicrobia	Verrucomicrobiae	LD1-PB3	midas_f_131	midas_g_131	midas_s_131_ESV131.1500	TACGTAGGGGGCGAGCGTTGTCCAGAGTTACTGGGCGTAAAGAGCGTGTAGGCGGTTGAAAAAGTCAGGTGTGAAATTCTTCGGCTCAACCGAGGGACTGCGCTTGAAACTTTTCGACTGGAGTTTGGGAGGGGCAACCGGAATTCCTGGTGTAACGGTGAAATGTGTAGATATCAGGAGGAACACCCGTGGCGAAGGCGGGTTGCTGGACCAAAACTGACGCTGAGACGCGAAAGCGTGGGTAGCAAACAGGATTAGATACCCCAGTAGTCCGGCTGGCTGACTATCTC	82	2	2	0	2	0	2	0	0	2	0	2	0	2	0	2	0	39	0	2	0	0	2	0	0	0	0	2	0	0	0	0	0	0	0	0	0	0	0	0	0
bace33d648eca7454951f25f076aa145	Bacteria	Firmicutes	Clostridia	DTU014	midas_f_148	midas_g_515	midas_s_1315_ESV9069.1457	TACGTAGGGGGCGAGCGTTGTCCAGAGTTACTGGGCGTAAAGAGCGTGTAGGCGGTTGAAAAAGTCAGGTGTGAAATTCTTCGGCTCAACCGAGGGACTGCGCTTGAAACTTTTCGACTGGAGTTTGGGAGGGGCAACCGGAATTCCTGGTGTAACGGTGAAATGTGTAGATATCAGGAGGAACACCCGTGGCGAAGGCGGGTTGCTGGACCAAAACTGACGCTGAGACGCGAAAGCGTGGGTAGCAAACAGGATTAGATACCCTTGTAGTCCGGCTGGCTGACTATCTC	0	0	0	0	0	0	0	69	0	0	0	69	0	0	0	0	11	2	2	0	2	2	0	0	2	2	0	0	0	0	0	2	2	0	0	0	0	0	0	2	2
bb1730c4810d5f02fea095659361a8f4	Bacteria	Verrucomicrobia	Verrucomicrobiae	Pedosphaerales	Pedosphaeraceae	midas_g_8975	midas_s_8975_ESV8975.1493	TACGGGGGGTGCAAGCGTTGTTCGGAATTATTGGGCGTAAAGCGCGTGTAGGCGGCTGAGCAAGTCAGATGTGAAAGCCCCGGGCTTAACCCGGGAAGGGCATTTGAAACTGTTCGGCTTGAGTAGGGGAGAGGAAAGTGGAATTCCTGGTGTAGAGGTGAAATTCGTAGATATCAGGAGGAACACCGGCGGCGAAGGCGACTTTCTGGCCCTATACTGACGCTGAGACGCGAGAGCGTGGGTAGCAAACAGGATTAGAAACCCCAGTAGTCCGGCTGGCTGACTATCTC	0	2	2	0	2	0	2	13	0	2	0	2	0	2	0	2	0	2	2	2	11	2	21	0	2	2	0	2	17	0	0	2	2	0	0	0	0	0	0	2	2
bb4a3d0e716f87a037d86c051a1387e4	Bacteria	Bacteroidetes	Bacteroidia	Bacteroidales	Dysgonomonadaceae	midas_g_1791	midas_s_1791_ESV7500.1449	TACGTAGGCCCCGAGCGTTATCCGGATTTATTGGGCGTAAAGGGTGCGTAGGTGGTTTATTGCATCCTTGGTTAAAGCTTCAAGCTCAACTTGGAGAATGCCAAGGAGATGAATAAACTAGAAAGTATCAGAGGTGGCTGGAACTGCCAGTGTAGGGGTGATATCCGTTGATATTGGCAGGAACGCCAGAGGTGAAAACGAGCCACTGGGATATCTTTGACACTGAGGCACGAAAGTGTGGGGAGCAAAAAGGATTAGAAACCCCTGTAGTCCGGCTGGCTGACTATCTC	1	0	42	1	0	1	0	1	1	0	1	0	1	0	1	0	11	1	5	0	1	1	0	1	3	5	1	34	1	1	1	8	1	1	1	49	1	1	1	1	1
bbbed9f9c2f1ba1ab48c6b7844ee7f54	Bacteria	Marinimicrobia_SAR406_clade	midas_c_2712	midas_o_2712	midas_f_2712	midas_g_2712	midas_s_2712_ESV2712.1493	AACGTAGGAGGCGAGCGTTATCCGGATTTACTGGGCGTAAAGCGTGTGCAGGCGGTTTGATAAGTTGGATGTGAAAGCTCCTGGCTTAACCGGGAGAGGTCGTTCAAAACTATCAGACTAGAGAGTGGTAGAGGGAGATGGAATTCCGCGTGTAGTGGTGAAATGCGTAGATATGCGGAGGAACACCAGTGGCGAAAGCGGTCTCCTGGCCCATTTCTGACGCTCAGACACGAAAGCTAAGGTAGCAAACGGGATTAGATACCCCTGTAGTCCGGCTGGCTGACTATCTC	0	0	0	0	0	0	57	0	0	0	0	0	0	53	46	65	0	7	7	0	7	7	0	0	7	7	0	0	0	58	0	7	7	0	0	0	0	0	0	7	7
bbca970986852851e0f19784fc84dc4a	Bacteria	Verrucomicrobia	Verrucomicrobiae	Pedosphaerales	Pedosphaeraceae	midas_g_5504	midas_s_5504_ESV5504.1475	TACGTAGGCCCCGAGCGTTATCCGGATTTATTGGGCGTAAAGGGTGCGTAGGTGGTTTATTGCATCCTTGGTTAAAGCTTCAAGCTCAACTTGGAGAATGCCAAGGAGATGAATAAACTAGAAAGTATCAGAGGTGGCTGGAACTGCCAGTGTAGGGGTGATATCCGTTGATATTGGCAGGAACGCCAGAGGTGAAAACGAGCCACTGGGATATCTTTGACACTGAGGCACGAAAGTGTGGGGAGCAAAAAGGATTAGAAACCCTTGTAGTCCGGCTGGCTGACTATCTC	0	0	0	0	12	0	0	0	0	0	0	0	0	0	0	0	0	0	0	0	0	0	0	0	19	0	0	0	5	0	0	0	0	35	0	0	0	0	0	0	0
bc1b74484559848af1f660c3c6ba08e8	Bacteria	Chloroflexi	Anaerolineae	Anaerolineales	Anaerolineaceae	midas_g_467	midas_s_6232_ESV9275.1435	TACGTATGATGCAAGCGTTGTTCGGAATTATTGGGCGTAAAGGGCATTCAGGCGGGATATTAAGTCGGGTGTGAAATCTGGAGGCTCAACCTCCAAACTGCATTCGATACTGGTATTCTTGAGTCAGGGAGAGGAAGGCGGAATTCCCAGTGTAGCGGTGAAATGCGTAGATATTGGGAAGAACACCGGTGGCGAAGGCGGCCTTCTGGCCTATGACTGACGCTGAAGTGCGAAAGTGTGGGGATCAAACGGGATTAGAAACCCGAGTAGTCCGGCTGGCTGACTATCTC	0	2	2	0	2	0	2	0	0	2	0	2	0	2	0	2	0	0	0	2	0	0	2	0	2	0	0	2	0	0	0	0	0	0	0	0	0	0	0	3	0
bc5ca33b67f98f2f44210fbd28c0bc3d	Bacteria	Firmicutes	Clostridia	Clostridiales	Ruminococcaceae	Eubacterium_coprostanoligenes_group	midas_s_3214_ESV3214.1491	TACGTAGGGGGCAAGCGTTGTCCGGAATTACTGGGCGTAAAGCGCACGCAGGCTGAATTATAAGTCGGTAGTCAAAGGCGGAGGCTCAACCTCTGTATATCTATCGATACTGTAAATCTGGAGTATGTGAGAGGGAAGCGGAATTCCCGGTGTAGCGGTGAAATGCGTAGATATCGGGAGGAACACCAGTGGCGAAGGCGGCTTCCTGGCACAATACTGACGCTCATGTGCGAAAGCTAGGGCAGCGAACGGGATTAGAAACCCTTGTAGTCCGGCTGGCTGACTATCTC	0	2	2	0	2	0	2	0	0	2	24	2	0	2	0	2	0	0	0	2	3	0	2	0	0	32	63	2	0	16	0	0	0	0	0	0	0	0	0	0	0
bcbe656b2eaec9363f41c74be219001b	Archaea	Euryarchaeota	Methanomicrobia	Methanomicrobiales	Methanoregulaceae	Methanolinea	midas_s_4938_ESV8112.1432	TACGGAGGATCCGAGCGTTATCCGGATTTATTGGGTTTAAAGGGTGCGTAGGCGGGCTGATAAGTCAGTGGTGAAAGTTTGCAGCTTAACTGTAAAATTGCCATTGAAACTGTTAGTCTTGAGTACAGTAGAGGTAGGCGGAATGTGTAGTGTAGCGGTGAAATGCATAGATATTACACAGAACACCAATTGCGTAGGCAGCTTACTGGAGTGTCACTGACGCTGAGGCACGATAGCGTGGGGATCAAACAGGATTAGATACCCTAGTAGTCCGGCTGGCTGACTATCTC	6	6	6	6	6	6	6	6	6	6	6	6	6	6	6	6	6	0	0	6	0	0	6	6	0	0	6	6	6	6	6	0	0	6	12	6	6	6	6	19	0
bd00fdcb6e274dbc24ec7cc5e7283dc6	Bacteria	Firmicutes	Clostridia	Clostridiales	Ruminococcaceae	midas_g_2408	midas_s_3763_ESV6660.1453	TACGGAGGATGCAAGCGTTATCCGGATTTATTGGGTTTAAAGGGTGCGTAGGCGGATATGTAAGTCAGCGGTGAAACTCACAGGCTCAACCTGTGCCGTGCCGTTGAAACTGTGTATCTGGAATGCGGATGCTGTGGGAGGAATGTGTAGTGTAGCGGTGAAATGCATAGATATTACACAGAACACCGATTGCGAAGGCATCTCACAAAGCCGTTATTGACGCTGAGGCACGAAAGTGTGGGGATCAAACAGGATTAGATACCCCGGTAGTCCGGCTGGCTGACTATCTC	1	0	34	1	0	1	0	1	1	0	1	0	1	0	1	0	1	0	0	0	0	0	0	1	0	0	29	0	1	1	1	0	0	1	26	1	1	1	1	0	0
bd4eab032ddbe48a309960910ad1a62d	Bacteria	Thermotogae	Thermotogae	Petrotogales	Petrotogaceae	Defluviitoga	Defluviitoga_tunisiensis_ESV7734.1434	TACAGAGGTCCCAAGCGTTGTTCGGAATCACTGGGCGTAAAGGGTGCGTAGGCGGTATGGTAAGACTTGGGTGAAATCTCCATGCTTAACGTGGAGGGAGCCTGGGAGACTGCCGTGCTAGAGGATTGGAGGGGAGACTGGAATTCTTGGAGTAGCAGTGAAATGCGTAGATATCAAGAGGAACACCAGTGGCGAAGGCGAGTCTCTGGACAATTCCTGACGCTGAGGCACGAAGGCCAGGGGATCAAACGGGATTAGAAACCCCAGTAGTCCGGCTGGCTGACTATCTC	1	1	1	1	1	1	1	1	1	1	1	1	1	1	1	1	1	12	0	19	0	0	1	1	0	0	1	1	1	1	1	0	0	1	1	1	1	1	27	0	0
bd6a143d1b925c063787a89bdf699520	Bacteria	Bacteroidetes	Bacteroidia	Bacteroidales	Bacteroidetes_vadinHA17	midas_g_326	midas_s_326_ESV326.1448	TACGTAGGTGGCGAGCGTTGTCCGGAATTACTGGGCGTAAAGGGCGCGCAGGCGGCCTGTTAAGTCGGACGTGAAATCCCCTGGCTCAACTGGGGGAGGTCGTTCGAAACTGGCGGGCTTGAGTGCGGGAGAGGGAAGCGGAATTCCCGGTGTAGCGGTGAAATGCGTAGATATCGGGAGGAACACCAGTGGCGAAGGCGGCTTCCTGGACCGTAACTGACGCTGAGGCGCGAAAGCTGGGGGAGCGAACAGGATTAGAAACCCCTGTAGTCCGGCTGGCTGACTATCTC	3	0	0	3	34	3	0	3	3	0	3	50	3	0	3	0	3	3	3	0	3	3	0	3	3	3	3	16	3	3	3	3	3	3	3	3	3	3	3	3	3
bd6f16a887ac1cd9ffaeae699db1d21f	Bacteria	Firmicutes	Clostridia	Clostridiales	Family_XI	Sedimentibacter	midas_s_6071_ESV9432.1599	TACAGAGGTCCCAAGCGTTGTTCGGATTTACTGGGCGTAAAGGGTGCGTAGGTGGTGGGGTAAGTCGGATGTGAAATCTCCGAGCTCAACTCGGAAAGTGCATTGGAAACTACCCTGCTCGAGGGTTGGAGGGGGGACTGGAATACTTGGTGTAGCAGTGAAATGCGTAGATATCAAGTGGAACACCAGTGGCGAAGGCGAGTCCCTGGACAACTCCTGACACTGAGGCACGAAAGCTAGGGGAGCAAACAGGATTAGAAACCCTTGTAGTCCGGCTGGCTGACTATCTC	3	0	0	21	0	3	84	103	91	88	3	151	3	0	3	0	12	18	16	0	25	16	0	3	15	10	3	0	23	3	3	10	10	3	3	23	3	3	3	10	28
bdb7a3e74a71761d8a41e0b7b3b98390	Bacteria	Spirochaetes	Leptospirae	Leptospirales	Leptospiraceae	RBG-16-49-21	midas_s_3702_ESV3702.1472	TACAGAGGTCCCAAGCGTTGTTCGGAATCACTGGGCGTAAAGGGTGCGTAGGCGGTATGGTAAGACTTGGGTGAAATCTCCATGCTTAACGTGGAGGGAGCCTGGGAGACTGCCGTGCTAGAGGATTGGAGGGGAGACTGGAATTCTTGGAGTAGCAGTGAAATGCGTAGATATCAAGAGGAACACCAGTGGCGAAGGCGAGTCTCTGGACAATTCCTGACGCTGAGGCACGAAGGCCAGGGGATCAAACGGGATTAGATACCCTAGTAGTCCGGCTGGCTGACTATCTC	0	0	28	0	0	0	0	28	0	0	0	0	0	22	0	0	0	3	3	0	3	3	25	19	3	3	0	0	0	0	0	3	15	0	0	0	0	60	0	3	3
bdcd53d52b7c78ec17c8395995709138	Bacteria	Firmicutes	Clostridia	Clostridiales	Christensenellaceae	Christensenellaceae_R-7_group	midas_s_240_ESV9115.1446	TACGTAGGTGGCGAGCGTTGTCCGGAATTACTGGGCGTAAAGGGCGCGTAGGCGGCTTTTTAAGTTAGATGTGAAAACCCGGGGCTTAACTCCGGGCGTGCATTTAAAACTGGAGAGCTTGAGTGCAGGAGAGGTAAGTGGAATTCCTAGTGTAGCGGTGAAATGCGTAGATATTAGGAGGAACACCAGTGGCGAAGGCGACTTACTGGACTGTAACTGACGCTGAGGCGCGAAAGCGTGGGGAGCAAACAGGATTAGAAACCCCTGTAGTCCGGCTGGCTGACTATCTC	0	0	0	0	0	0	0	0	0	0	0	0	0	0	0	0	0	2	2	0	2	2	0	0	2	2	0	0	0	0	0	2	2	0	0	0	0	0	36	2	2
be0d5045e4eee051e165e81232d76f13	Bacteria	Synergistetes	Synergistia	Synergistales	Synergistaceae	midas_g_249	midas_s_249_ESV8548.1441	TACGGAGGTTCCAAGCGTTGTTCGGAATTACTGGGCGTAAAGGGAGCGCAGGCGGATAGGTCAGTCTAAAGTGGAAATCCGGGGCTCAACCTCGGGCTTGCTTCGGATACTGCCTGTCTTGAGTTCGTGATAGGAAGATGGAATTCAGGGTGTAGCGGTGAAATGCACAGATATCCTGAGGAACACCGGTGGCGAAAGCGGTCTTCTGGCACGAAACTGACGCTGAGGCTCGAAAGCGCGGGTAGCAAACGGGATTAGATACCCTAGTAGTCCGGCTGGCTGACTATCTC	1	13	1	1	1	1	1	1	1	1	1	1	1	1	1	1	1	0	0	1	0	20	1	1	0	0	1	1	1	1	1	9	0	1	5	1	1	1	1	0	0
bed6d41c88608f10b7d0aa0d154e03d8	Bacteria	Bacteroidetes	Bacteroidia	Bacteroidales	Dysgonomonadaceae	midas_g_1791	midas_s_1791_ESV7500.1449	CACGTAGGGGGCAAGCGTTGTTCGGAATTATTGGGCGTAAAGGGCATGTAGGCGGTTTGGTAAGCCTGATGTGAAATCCTGCAGCTTAACTGTAGAACTGCATTGGGTACTGCCGAACTTGAATCACTGAGGGGAAACTAGAATTCCAGGTGTAGGGGTGGAATCTGTAGATATCTGGAAGAATACCGGTGGCGAAGGCGGGTTTCTAGCAGATGATTGACGCTGAGGTGCGAAAGTGCGGGGAGCGAACAGGATTAGATACCCTAGTAGTCCGGCTGGCTGACTATCTC	0	2	2	0	2	0	2	0	0	2	0	2	0	2	0	2	0	11	0	2	7	0	2	0	0	6	0	2	0	0	0	2	4	27	0	0	0	0	0	0	11
bf45457308bddd2e3a1b653c2abe68cf	Bacteria	Firmicutes	Clostridia	Clostridiales	Ruminococcaceae	Eubacterium_coprostanoligenes_group	midas_s_3214_ESV3214.1491	TACGTAGGGGACGAGCGTTGTCCGGAATTACTGGGCGTAAAGGGCGCGCAGGCTGCGTTACAAGTCAGCTGTTAAAATCATGGGCTTACCCCATGAGTGCGGTTGAAACTGTAGTGCTTGAGTACTGTAGAGGCAAGCGGAATTCCCAGTGTAGCGGTGAAATGCGTAGATATTGGGAGGAACACCGGTGGCGTAGGCGGCTTGCTGGACAGTAACTGACGCTGAGGCGCGAAAGCCAGGGGAGCAAACGGGATTAGATACCCTTGTAGTCCGGCTGGCTGACTATCTCG	0	0	0	0	15	0	0	0	0	0	0	0	0	0	0	0	0	0	6	0	0	0	0	0	0	7	0	0	0	0	18	0	0	0	0	0	0	0	0	10	0
bf49158535a21b6479c2a1d7914ebac9	Bacteria	Synergistetes	Synergistia	Synergistales	Synergistaceae	midas_g_2022	midas_s_2022_ESV9229.1450	TACGTAGGGGGCGAGCGTTGCCCGGAATTACTGGGCGTAAAGGGAACGTAGGTGGCTCTTAAAGTCAGGTGTGAAAATAACGAAGCTTAACAGGTTAATGCGCTTGAAACTAAAGGGCTTGAGGGCAATAGAGGGAGATGGAATTACCTGTGTAGGGGTGAAATCCGCAGATATAGGTAAGAAGGCCGGTGGGGAAGCCGATCTCCTGGGTTGACTCTGACACTGAGGTTCGAAAGCTAGGGGAGCAAACCGGATTAGAAACCCCGGTAGTCCGGCTGGCTGACTATCTC	1	0	0	1	0	1	0	1	1	0	1	0	1	0	1	0	1	0	0	0	0	0	0	1	0	4	1	0	1	1	1	0	0	1	1	1	1	1	1	0	0
bf584acfb4769d767d379de34a6c6d59	Bacteria	Bacteroidetes	Bacteroidia	Bacteroidales	Rikenellaceae	Rikenellaceae_RC9_gut_group	midas_s_4595_ESV6260.1446	TACGGAGGATCCGAGCGTTATCCGGATTTATTGGGTTTAAAGGGTGCGTAGGCGGCCTGTCAAGTCGGCGGTGAAACCCCCGGGCTCAACCCGGGGACTGCCGTCGAAACTGACGGGCTTGAGTACGTTGGGAGTGCGCGGAATGTGTGGTGTAGCGGTGAAATGCTTAGATATCACACAGAACACCGATCGCGAAGGCAGCGCACTACGCCGTAACTGACGCTGAGGCACGAAGGTGCGGGGATCGAACAGGATTAGATACCCCAGTAGTCCGGCTGGCTGACTATCTC	2	0	66	2	0	2	0	2	2	0	2	0	2	0	2	0	2	0	0	0	0	0	0	2	0	0	2	0	29	2	2	0	0	2	2	2	2	2	2	0	0
bf9303fe5cb0200ec0273d08e43e64e1	Bacteria	Firmicutes	Clostridia	DTU014	midas_f_148	midas_g_515	midas_s_1102_ESV8919.1455	TACCGGCGGCTCGAGTGGTGGCCGCTATTACTGGGCTTAAAGGGTCCGTAGCTTGATAACTGGGTCCCTTGAGAAATCCGCCAGCTCAACTGGCGGGCGTTCAGGGGAAACTTGTTTTCTAGGGACCGGGAGAGGTGAGGGGTACTGCCGGGGTAGGAGTGAAATCCTGTAATCCCGGTGGGACCACCTATGGCGAAGGCATCTCACCAGAACGGGTCCGACAGTGAGGGACGAAAGCTGGGGGAGCAAACCGGATTAGAAACCCTAGTAGTCCGGCTGGCTGACTATCT	0	1	1	0	1	0	1	0	0	1	0	1	0	1	0	1	0	1	1	1	1	1	1	0	1	1	107	1	0	0	0	1	1	0	0	0	0	0	0	1	1
c01bfa53ed20f01d057b0706416c7deb	Bacteria	Bacteroidetes	Bacteroidia	Chitinophagales	Saprospiraceae	midas_g_1226	midas_s_7828_ESV7828.1432	TACATAGGGGGCGAGCGTTATCCGGAATTATTGGGCGTAAAGGGTACGTAGGCGGGCCTGCAAGTCTGATTTGAAAGCACACGGCTTAACCGTGTGAGGTAATTAGAAACTACGAGTCTAGAGAGTGGTAGAGGTAAATGGAATTCCAAGTGGAGCGGTGAAATGCGTAGAGATTTGGAGGAACACCAGTGGCGAAGGCGGTTTACTGGGCCACATCTGACGCTGATGTACGAAAGCGTGGGGAGCAAACAGGATTAGAAACCCGAGTAGTCCGGCTGGCTGACTATCTC	0	0	0	0	0	0	0	0	0	0	0	0	0	0	0	0	0	0	0	0	0	0	0	0	15	0	0	0	0	0	0	0	0	0	0	0	0	0	7	0	0
c05163888fccb7975ce51310e1cfefa9	Bacteria	Bacteroidetes	Bacteroidia	Bacteroidales	Rikenellaceae	Rikenellaceae_RC9_gut_group	midas_s_3232_ESV7550.1446	TACGGAGGATCCGAGCGTTATCCGGATTTACTGGGTTTAAAGGGTGCGTAGGCGGGTGGCTCAGTCGGCGGTGAAATGCAGCGGCTCAACCGTTGCCCTGCCGTCGAAACTGGCCGCCTTGAATTCGGTCGAGGCCGGCGGAATGCGCGGTGTAGCGGTGAAATGCTTAGATATCGCGCGGAACGCCGATTGCGGAGGCAGCTGGCTGGACCGAGATTGACGCTGATGCACGACAGCGTGGGGATCGAACAGGATTAGAAACCCGTGTAGTCCGGCTGGCTGACTATCTC	2	0	52	2	0	2	0	2	2	37	2	0	2	0	2	0	2	1	1	21	1	1	0	2	1	1	2	0	2	2	2	1	1	2	2	2	2	2	2	1	1
c0a535e49fe3542204223386ad15437b	Bacteria	Marinimicrobia_SAR406_clade	midas_c_2712	midas_o_2712	midas_f_2712	midas_g_2712	midas_s_2712_ESV2712.1493	TACATAGGGGGCAAGCGTTATCCGGAATTATTGGGCGTAAAGAGTGCGTAGGCGGATGATTAAGTCTGGTGTAAAATTCCACAGCTTAACTGTGGAGGGTCATTGGAAACTGGTCAACTAGAGTACGGTAGAGGTAAGCGGAATTCCAAGTGGAGCGGTAAAATGCGTAGATATTTGGAGGAACACCAGTGGCGAAGGCGACTTACTGGGCCGGGACTGACGCTGATGCACGAAAGCGTGGGGAGCAAACAGGATTAGAAACCCCTGTAGTCCGGCTGGCTGACTATCTC	0	4	4	37	4	0	4	0	0	4	0	4	0	4	0	4	0	0	0	4	0	0	4	0	4	24	0	4	0	0	41	0	25	0	0	52	0	0	0	0	0
c0b3925d32524e5b7836c9c9696ac832	Bacteria	Spirochaetes	MVP-15	midas_o_6772	midas_f_6772	midas_g_6772	midas_s_6772_ESV6772.1478	TACCGGCGGCTCGAGTGGTGGCCGCTATTACTGGGCTTAAAGGGTCCGTAGCTTGATAACTGGGTCCCTTGAGAAATCCGCTGGCTTAACTTGCGGGCGTTCAGGGGAAACTTGTTTTCTTGGGACCGGGAGAGGTGAGGGGTACTGCCGGGGTAGGAGTGAAATCCTGTAATCCCGGTGGGACCACCTATGGCGAAGGCATCTCACCAGAACGGGTCCGACAGTGAGGGACGAAAGCTGGGGGAGCAAACCGGATTAGATACCCTAGTAGTCCGGCTGGCTGACTATCT	0	0	0	0	0	0	0	0	0	0	0	0	18	0	15	0	0	0	0	0	0	0	0	0	0	15	0	0	0	0	0	0	0	0	0	0	0	0	0	0	0
c1035e9acd9cb22bc0028a55d4396b3e	Bacteria	Thermotogae	Thermotogae	Petrotogales	Petrotogaceae	SC103	midas_s_1054_ESV8605.1502	TACCGGCGGCTCGAGTGGTGGCCGCTATTACTGGGCTTAAAGGGTCCGTAGCTTGATAACTGGGTCCCTTGAGAAATCCGCCAGCTCAACTGGCGGGCGTTCAGGGGAAACTTGTTTTCTAGGGACCGGGAGAGGTGAGGGGTACTGCCGGGGTAGGAGTGAAATCCTGTAATCCCGGTGGGACCACCTATGGCGAAGGCATCTCACCAGAACGGGTCCGACAGTGAGGGACGAAAGCTGGGGGAGCAAACCGGATTAGATACCCCGGTAGTCCGGCTGGCTGACTATCT	0	1	1	0	1	0	1	0	0	1	0	1	0	1	0	1	0	1	1	1	1	1	1	0	1	1	0	1	0	0	0	1	1	47	85	0	0	0	0	1	1
c175c4795e9e74da00ad97dd96609e0d	Bacteria	Chloroflexi	Anaerolineae	Anaerolineales	Anaerolineaceae	Leptolinea	midas_s_825_ESV7626.1423	TTCAGAGGTCCCGAGCGTTGTTCGGATTTACTGGGCGTAAAGGGAGCGTAGGCGGTTTGGTGTGTCGAATGTGAAAGCCCACAACTCAACTGTGGAATGGCATTCGAAACTACTGAGCTAGAGTACTGGAGAGGAGAGCGGAATTCTTGGTGTAGCGGTGAAATGCGTAGATATCAAGAGGAACACCGGTGGCGAAGGCGGCTCTCTGGACAGATACTGACGCTGAGGCTCTAAAGTTAGGGGAGCAAACAGGATTAGAAACCCCGGTAGTCCGGCTGGCTGACTATCTC	1	0	0	6	0	1	0	1	1	48	1	0	1	0	1	0	1	8	0	0	0	9	0	1	9	0	1	0	1	1	1	0	0	1	1	1	1	1	1	0	12
c1b271cb7dd59aa8d10945b7056c2c45	Bacteria	Synergistetes	Synergistia	Synergistales	Synergistaceae	Thermovirga	midas_s_988_ESV8884.1455	TACGTAGGTGGCGAGCGTTGTCCGGAATTACTGGGCGTAAAGGGCGCGTAGGCGGCTTTTTAAGTTAGATGTGAAAACCCGGGGCTTAACTCCGGGCGTGCATTTAAAACTGGAGAGCTTGAGTGCAGGAGAGGTAAGTGGAATTCCTAGTGTAGCGGTGAAATGCGTAGATATTAGGAGGAACACCAGTGGCGAAGGCGACTTACTGGACTGTAACTGACGCTGAGGCGCGAAAGCGTGGGGAGCAAACAGGATTAGAAACCCTGGTAGTCCGGCTGGCTGACTATCTC	1	2	2	1	2	1	2	1	1	2	1	2	1	2	1	2	1	0	34	2	0	0	2	1	0	49	1	2	1	1	1	0	57	1	1	1	1	1	1	0	0
c1d2bc959bd006de3d98c7a1de2522f4	Bacteria	Bacteroidetes	Bacteroidia	Bacteroidales	Rikenellaceae	midas_g_141	midas_s_141_ESV141.1451	TACGGAGGATCCGAGCGTTATCCGGATTTATTGGGTTTAAAGGGTACGTAGGCGGGACGTTTAAGTCAGCGGTGAAATTTCGGAGCTTAACTTTGAGCTTGCCGTTGAAACTATCGTTCTTGAGTGTAGATGAGGTAGGCGGAATGTGTTGTGTAGCGGTGAAATGCATAGATATAACACAGAACCCCGATTGCGAAGGCAGCTTACCGGGCTAACACTGACGCTGAGGTACGACAGCGTGGGGATCAAACAGGATTAGAAACCCTAGTAGTCCGGCTGGCTGACTATCT	2	41	1	2	1	2	1	2	2	1	2	1	2	1	2	1	2	3	0	1	3	4	1	2	8	0	2	1	2	2	37	0	0	2	2	2	2	66	2	18	13
c22c04bb0491bbd5163a7a2adcfb282a	Bacteria	Spirochaetes	Spirochaetia	Spirochaetales	Spirochaetaceae	Treponema_2	midas_s_6751_ESV6751.1469	CACGTAAGTTGCGAGCGTTGTTCGGAATTATTGGGCGTAAAGGGCATGTAGGCGGTTTTGAAAGCTTGATGTGAAATCCCACAGCTTAACTGTGGAACTGCATTGAGAACTACAAGACTAGAGTTACTGAAGGGAAACTAGAATTCCAAGTGTAGGGGTGAAATCTGTAGATATTTGGAAGAATACCAATGGCGAAGGCAAGTTTCTGGCAGATAACTGACGCTGAGGTGCGAAGGTGCGGGGAGCAAACAGGATTAGATACCCCAGTAGTCCGGCTGGCTGACTATCTC	0	1	1	29	1	0	1	0	0	1	0	1	0	1	0	1	0	1	1	1	1	1	1	0	1	1	0	1	0	0	0	1	1	0	0	0	0	0	0	1	1
c232ea6f745e9682d98f66acda5bc1b9	Bacteria	Cloacimonetes	Cloacimonadia	Cloacimonadales	Cloacimonadaceae	W5	midas_s_92_ESV2558.1471	TACCGGCAGCTCAAGTGGTAGCCGCGATTATTGGGCCTAAAACGTTCGTAGCCGGATAAGTAAGTCTTTGGTTAAATCCTGCGACTCAACCGTGGGAATTCTAGAGATACTGCTTGTCTTGAGACCGGGAGAGGTTGGAGGTACTCCTAGGGTAGGGGTGAAATCCTGTAATCCTAGGGGGACCACCTGTGGCGAAGGCGTCCAACTGGAACGGGTCTGACGGTGAGGGACGAAACCTAGGGGAGCGAGCCGGATTAGAAACCCGTGTAGTCCGGCTGGCTGACTATCTC	0	16	16	43	72	43	75	33	53	51	33	64	48	47	38	67	45	39	18	61	47	37	79	53	43	56	69	41	11	0	93	66	19	29	64	58	43	58	47	41	55
c254a96ec61e07d51a14fd96ed3073e9	Bacteria	Proteobacteria	Betaproteobacteria	Betaproteobacteriales	Burkholderiaceae	Rhodoferax	Rhodoferax_ferrireducens_ESV9258.1457	TACGGAGGATGCAAGCGTTATCCGGATTTATTGGGTTTAAAGGGTGCGCAGGCGGACTAATAAGTCAGTGGTGAAATTTACATGCTCAACATGTAGCGTGCCATTGATACTGTTGGACTAGTATACAAATGACGTAGCTGGAATGTGTTATGTAGCGGTGAAATGCATAGATATAACACAGAACACCGATCGTGAAGACAGGTTACGAATTTGTTATAGACGCTCATGCACGAAAGCGTGGGGATCAAACAGGATTAGATACCCTAGTAGTCCGGCTGGCTGACTATCTC	0	1	1	0	1	0	1	0	0	1	0	1	0	1	0	1	0	0	31	1	0	0	1	0	0	0	0	1	0	0	0	0	0	0	0	0	0	0	0	0	0
c28e0c5f8aa6c6fc0d4ddd28671301f4	Bacteria	Cloacimonetes	Cloacimonadia	Cloacimonadales	Cloacimonadaceae	W5	midas_s_92_ESV2558.1471	CACGTAGGGGGCGAGCGTTGTCCGGAATTACTGGGCGTAAAGGGCGCGCAGGCGGTAATGTAAGTCTGCTGTGAAAAGCATCGGCTTAACCGGTGTCTTGCGGCGGATACTGCATAGCTTGAGTACTGGAGAGGGAAGTGGAATTCCCGGTGTAGCGGTGAAATGCGTAGATATCGGGAGGAACACCGGTGGCGAAGGCGGCTTTCTGGCCAGTTACTGACGCTCATGCGCGAGAGCTGGGGTAGCGAACCGGATTAGATACCCCAGTAGTCCGGCTGGCTGACTATCTC	0	58	66	83	143	94	177	110	101	129	115	142	127	162	122	154	70	84	38	177	88	92	164	137	122	128	192	80	15	17	248	148	129	63	154	100	95	100	73	122	182
c2c9e2be292b71d3be6fd79bef8068f5	Bacteria	Bacteroidetes	Bacteroidia	Chitinophagales	Saprospiraceae	midas_g_1226	midas_s_7828_ESV7828.1432	TACATAGGGGGCGAGCGTTATCTGGAATTATTGGGCGTAAAGGGTACGTAGGCGGGCCTGCAAGTCTGATTTGAAAGCACACGGCTTAACCGTGTGAGGTAATTAGAAACTACGGGTCTAGAGAGTGGTAGAGGTAAATGGAATTCCAAGTGGAGCGGTGAAATGCGTAGAGATTTGGAGGAACACCAGTGGCGAAGGCGGTTTACTGGGCCACATCTGACGCTGATGTACGAAAGCGTGGGGAGCAAACAGGATTAGATACCCCAGTAGTCCGGCTGGCTGACTATCTC	1	1	1	1	1	1	1	1	1	1	1	1	1	1	1	1	1	0	0	1	0	0	1	1	0	0	1	1	1	1	1	0	0	1	12	16	1	1	1	37	0
c2d6654e549b78fc050743f6cecfbe51	Bacteria	Proteobacteria	Deltaproteobacteria	Oligoflexales	053A03-B-DI-P58	midas_g_1662	midas_s_1662_ESV1662.1446	CACCGGCGGCTCGAGTGGTAACCGTTATTATTGGGTCTAAAGGGTCTGTAGCCGGCCGGATAAGTCTCTTGGGAAATCTGGCAGCTCAACTGTCAGGCTTTCAGGGGATACTGTCTGGCTCGAGGCCGGGAGAGGTGAGAGGTACTTCAGGGGTAGGGGTGAAATCTTGTAATCCTTGAAGGACCACCAGTGGCGAAGGCGTCTCACCAGAACGGACCTGACGGCAAGGGACGAAAGCTAGGGGCACGAACCGGATTAGATACCCGTGTAGTCCGGCTGGCTGACTATCT	4	1	1	2	1	2	1	2	2	1	2	1	2	1	2	15	2	0	11	1	17	0	1	2	0	0	2	1	2	2	2	0	0	2	2	2	2	2	2	0	4
c302ea376107e831142e00491ea56b7b	Bacteria	Bacteroidetes	Bacteroidia	Sphingobacteriales	ST-12K33	midas_g_22	midas_s_22_ESV22.1445	CACGGGGGTTGCGAGCGTTGTCCGGAATTACTAGGCGTAAAGGGCAGGTAGGCGGATCTACGAGTTTTTTGTTAAAGGCTACGGCTCAACTGTAGTAGAGCAGGAGATACTGTAGGTCTGGAATGCGGTAGGGGAAGACAGAATTCCTGGTGTAGCGGTGGAATGCGCAGAGATCAGGAGGAATACCGAAGGCGAAGGCAGTCTTCTAGGCCGTAATTGACGCTTAACTGCGAAGGTGTGGGGATCAAACAGGATTAGAAACCCGAGTAGTCCGGCTGGCTGACTATCTC	2	3	3	2	3	2	3	2	2	3	2	3	2	3	2	3	26	3	5	3	7	10	3	2	4	5	2	3	2	24	36	8	0	2	2	27	2	2	38	3	9
c341879882169a382fc6c77bca36fab5	Bacteria	Tenericutes	Mollicutes	Acholeplasmatales	Acholeplasmataceae	Acholeplasma	midas_s_3686_ESV6749.1482	TACGGAGGATTCGAGCGTTATCCGGATTTATTGGGTTTAAAGGGTGCGTAGGCGGATTTGTAAGTCAGTGGTGAAAGTTTCCGGCTTAACCGGGAGAATGCCGTTGAGACTGCAGGTCTTGAGTGCAAGCGAGGTAAGTGGAATGTGTTGTGTAGCGGTGAAATGCATAGATATAACACAGAACACCGATTGCGAAGGCAGCTTACTAGTATGTAACTGACGCTGAGGCACGAAAGCGTGGGGAGCAAACAGGATTAGAAACCCTTGTAGTCCGGCTGGCTGACTATCTC	2	0	0	2	0	2	0	2	2	0	2	0	2	0	2	0	2	0	0	0	0	0	0	2	7	0	2	0	2	2	2	0	19	2	2	2	32	2	2	28	0
c3501b72dba7b6d402949e2d5566cdf9	Bacteria	Spirochaetes	Leptospirae	Leptospirales	Leptospiraceae	RBG-16-49-21	midas_s_3702_ESV3702.1472	TACGTAAGGAGCAAGCGTTGTCCGGATTTACTGGGCGTAAAGAGCTCGTAGGCGGCCGATCAGGTCTCGCGTAAAATCCCCCGGCTCAACCGGGGAGGGTCGCGGGAAACCGACCGGCTTGAGGACAGAAAAGGAAAGTGGAATTCCCGGTGTAGCGGTGAAATGCGTAGATATCGGGAGGAACACCAGTGGTGAAGACGGCTTTCTGGTCTGTTGCTGACGCTGAGGAGCGAAAGCCAGGGGAGCGAACCGGATTAGATACCCCTGTAGTCCGGCTGGCTGACTATCTC	0	0	0	0	0	0	0	0	0	0	0	0	0	0	0	0	0	1	1	0	1	1	0	0	1	1	0	0	0	0	0	1	1	0	66	0	0	0	0	1	1
c382000c4a8acaa8c3ccdda6b3260e56	Bacteria	Atribacteria	Caldatribacteriia	Caldatribacteriales	Caldatribacteriaceae	Ca_Caldatribacterium	midas_s_77_ESV4361.1496	TACGGAGGATCCGAGCGTTATCCGGATTTATTGGGTTTAAAGGGTGCGTAGGCGGGCTGATAAGTCAGTGGTGAAAGTTTGCAGCTTAACTGTAAAATTGCCATTGAAACTGTTAGTCTTGAGTACAGTAGAGGTAGGCGGAATGTGTAGTGTAGCGGTGAAATGCATAGATATTACACAGAACACCAATTGCGTAGGCAGCTTACTGGAGTGTCACTGACGCTGAGGCACGATAGCGTGGGGATCAAACAGGATTAGAAACCCCTGTAGTCCGGCTGGCTGACTATCTC	0	0	0	0	0	15	0	0	0	0	0	0	0	16	0	0	0	0	0	13	0	0	0	0	0	0	0	0	0	0	7	28	0	0	0	0	0	0	0	0	0
c3d9b4ad85e0c3fe540098a5055c0212	Bacteria	Cloacimonetes	Cloacimonadia	Cloacimonadales	Cloacimonadaceae	W5	midas_s_383_ESV8995.1477	AACGTAGGAGGCGAGCGTTATCCGGATTTACTGGGCGTAAAGCGTGTGCAGGCGGTTTGATAAGTTGGATGTGAAAGCTCCTGGCTTAACCGGGAGAGGTCGTTCAAAACTATCAGACTAGAGAGTGGTAGAGGGAGATGGAATTCCGCGTGTAGTGGTGAAATGCGTAGATATGCGGAGGAACACCAGTGGCGAAAGCGGTCTCCTGGCCCATTTCTGACGCTCAGACACGAAAGCTAAGGTAGCAAACGGGATTAGATACCCCAGTAGTCCGGCTGGCTGACTATCTC	15	0	0	24	0	3	0	64	3	0	3	0	3	132	3	0	3	2	2	0	14	11	0	3	8	11	3	0	3	3	3	2	18	3	3	3	3	3	3	2	2
c43a0cf6fdbc0bc7a5ee5496335ae022	Bacteria	Bacteroidetes	Bacteroidia	Bacteroidales	Bacteroidales_UCG-001	midas_g_1138	midas_s_1138_ESV3024.1440	CACGTAGGGGGCGAGCGTTGTCCGGAATTACTGGGCGTAAAGGGCGCGCAGGCGGTTATGTAAGTCTGCTGTGAAAAGCATCGGCTCAACCGGTGTCTTGCGGCGGATACTGCATGGCTTGAGTACTGGAGAGGGAAGTGGAATTCCCGGTGTAGCGGTGAAATGCGTAGATATCGGGAGGAACACCGGTGGCGAAGGCGGCTTTCTGGCCAGTAACTGACGCTCATGCGCGAGAGCTGGGGTAGCGAACCGGATTAGAAACCCCAGTAGTCCGGCTGGCTGACTATCTC	1	23	1	1	1	1	1	1	1	1	1	1	1	1	1	1	8	8	0	1	0	0	1	1	0	0	1	1	1	1	1	0	18	1	1	1	1	1	25	20	0
c45aeac24b2120aa2fd717626a2d9d18	Bacteria	Proteobacteria	Deltaproteobacteria	Syntrophobacterales	Syntrophaceae	Smithella	midas_s_2155_ESV8065.1487	CACGTAGGGGGCAAGCGTTGTTCGGAATTATTGGGCGTAAAGGGCATGTAGGCGGTTTGGTAAGCCTGATGTGAAATCCTGCAGCTTAACTGTAGAACTGCATTGGGTACTGCCGAACTTGAATCACTGAGGGGAAACTAGAATTCCAGGTGTAGGGGTGGAATCTGTAGATATCTGGAAGAATACCGGTGGCGAAGGCGGGTTTCTAGCAGATGATTGACGCTGAGGTGCGAAAGTGCGGGGAGCGAACAGGATTAGAAACCCTAGTAGTCCGGCTGGCTGACTATCTC	0	1	1	0	1	0	1	0	0	1	0	1	0	1	0	1	0	0	0	1	0	0	1	0	0	0	0	1	0	0	0	0	0	0	0	0	0	42	0	0	15
c4602217d904252200cacb4644ef5628	Archaea	Euryarchaeota	Methanomicrobia	Methanomicrobiales	Methanomicrobiaceae	Methanoculleus	Methanoculleus_bourgensis_ESV8501.1432	TACGGGGGGTGCAAGCGTTGTTCGGAATTATTGGGCGTAAAGAGCGTGTAGGCGGCTGAGCAAGTCAGATGTGAAAGCCCCGGGCTTAACCCGGGAAGTGCATTTGAAACTGTTCGGCTTGAGTAAGGGAGAGGAAAGTGGAATTCCTGGTGTAGAGGTGAAATTCGTAGATATCAGGAGGAACACCGGCGGCGAAGGCGACTTTCTGGCCCTATACTGACGCTGAGACGCGAGAGCGTGGGTAGCAAACAGGATTAGAAACCCTGGTAGTCCGGCTGGCTGACTATCTC	1	1	1	1	1	1	1	1	1	1	1	1	1	1	1	1	1	7	21	1	0	0	1	1	0	0	1	1	1	1	1	0	0	1	1	1	1	1	1	0	0
c4786ba17234fe11399cf0f960b0e5f7	Bacteria	Firmicutes	Clostridia	D8A-2	midas_f_13	midas_g_13	midas_s_305_ESV305.1455	TACGTATGGGGCGAGCGTTGTTCGGAATTATTGGGCGTAAAGGGCGTCTAGGCGGGAGATTAAGTTAGATGTGAAAGCCATGGGCTCAACCCATGAATAGCATCTAAGACTGGTTTTCTTGAGTTCGGGAGAGGAGAGCGGAATTCCTGGTGTAGCGGTGAAATGCGTAGATATCAGGAAGAACACCAGTGGCGAAGGCGGCTCTCTGGCCTAGGACTGACGCTGAAGCGCGAAAGCGTGGGGAGCAAACAGGATTAGATACCCTTGTAGTCCGGCTGGCTGACTATCTC	1	4	4	1	4	1	4	1	1	4	1	4	1	4	1	4	29	16	0	4	0	14	4	1	0	0	1	4	1	1	1	45	0	1	1	1	1	1	1	0	43
c4b0e367e3de9e183da762538d1b24a1	Bacteria	Proteobacteria	Deltaproteobacteria	Syntrophobacterales	Syntrophaceae	midas_g_134	midas_s_1266_ESV3856.1490	TACGTAAGGAGCAAGCGTTGTCCGGATTTACTGGGCGTAAAGAGCTCGTAGGCGGCCGATCAGGTCTCGCGTAAAATCCCCCGGCTCAACCGGGGAGGGTCGCGGGAAACCGACCGGCTTGAGGACAGAAAAGGAAAGTGGAATTCCCGGTGTAGCGGTGAAATGCGTAGATATCGGGAGGAACACCAGTGGTGAAGACGGCTTTCTGGTCTGTTGCTGACGCTGAGGAGCGAAAGCCAGGGGAGCGAACCGGATTAGATACCCTAGTAGTCCGGCTGGCTGACTATCTC	101	99	10	10	0	30	89	0	0	14	133	0	27	8	20	46	8	31	22	13	27	28	0	22	16	16	91	10	15	16	14	22	29	38	0	15	16	56	37	16	27
c4dd486328a3b3f6db4cafcb20ef961b	Bacteria	Chloroflexi	Anaerolineae	Anaerolineales	Anaerolineaceae	midas_g_467	midas_s_467_ESV1089.1424	CACGTAGGGGACGAGCGTTGTCCGGAATTACTGGGCGTAAAGGGCGCGCAGGCTGTGCGTCGAGTCGGCTGTTGAAAGGCGGGGCTCAACCCCGCGAAGCGGTCGAGACCGGCGTGCTGGAGTACTGCAGAGGCAGGCGGAATTCCCGGTGTAGCGGTGAAATGCGTAGATATCGGGAAGAACACCGGTGGCGAAGGCGGCCTGCTGGGCAGTAACTGACGCTGAGGCGCGAGAGCCAGGGTAGCGAACGGGATTAGAAACCCCTGTAGTCCGGCTGGCTGACTATCTCG	0	1	1	0	1	0	1	0	0	1	0	1	0	1	0	1	38	0	0	1	0	0	1	0	17	0	0	1	0	0	0	0	0	0	0	0	0	0	0	0	0
c61aba048c1136de40aef08ed458d0b2	Bacteria	Firmicutes	Clostridia	DTU014	midas_f_148	midas_g_515	midas_s_1102_ESV8919.1455	TACGGAGGATCCTAGTGTTATCCGGATTTATTGGGTTTAAAGGGAGCGTAGGCGGGAGGTCAAGTCAGCTGTGAAATGTATCTGCTTAACGGGTACACTGCAGTTGAAACTGGTTTTCTTGAGTGCGTAAGAGGCAGGCGGAATTCGTTGTGTAGCGGTGAAATGCTTAGATATGACGAGGAACTCCTATTGCGAAGGCAGCTTGCTGGGTCGTTACTGACGCTGATGCTCGAAGGTGCGGGGATCAAACAGGATTAGATACCCTTGTAGTCCGGCTGGCTGACTATCTC	0	1	1	0	1	0	1	0	0	1	0	1	34	1	0	110	0	19	0	1	11	23	1	0	0	5	0	1	0	0	0	0	17	0	0	22	0	0	0	0	48
c66a4d1243d7a283b5856675f3ee7068	Bacteria	Firmicutes	Clostridia	Clostridiales	Family_XI	Sedimentibacter	midas_s_6071_ESV9432.1599	TACATAGGGGGCAAGCGTTATCCGGAATTATTGGGCGTAAAGAGTGCGTAGGCGGATGATTAAGTCTGGTGTAAAATTCCACAGCTTAACTGTGGAGGGTCATTGGAAACTGGTCAACTAGAGTACGGTAGAGGTAAGCGGAATTCCAAGTGGAGCGGTAAAATGCGTAGATATTTGGAGGAACACCAGTGGCGAAGGCGACTTACTGGGCCGGGACTGACGCTGATGCACGAAAGCGTGGGGAGCAAACAGGATTAGAAACCCTTGTAGTCCGGCTGGCTGACTATCTC	0	1	1	0	1	0	1	0	0	1	0	1	0	1	0	1	23	0	0	1	0	0	1	0	31	35	0	1	0	0	0	0	0	0	0	0	0	0	0	0	0
c68d4214513a54983c38f875926eb2d3	Bacteria	Firmicutes	Clostridia	DTU014	midas_f_148	midas_g_515	midas_s_1315_ESV9069.1457	TACATAGGGGGCTAGCTTTGTCCGGAATTACTGGGCGTAAAGGGTGCGTAGGTGGCAATGTATGTTGGAAGTGTAATCCCTCGGGCTTAACTCAGGGGCTGCTTCCAAAACTGCATTACTTGAGTGTCGGAGAGGAAAACGGAATTCCTAGTGTAGCGGTGAAATGCTCAGATATTAGGAGGAACACCAGAGGCGAAGGCGGTTTTCTGGACGACAACTGACGCTGAGGCACGAAAGCGTGGGGAGCGATTGGGATTAGATACCCTTGTAGTCCGGCTGGCTGACTATCT	0	1	1	0	1	0	1	0	0	1	0	1	0	1	0	1	0	0	0	1	0	0	1	0	0	34	0	1	0	0	0	0	23	0	0	0	0	78	0	0	0
c6bff5b0b02c17cfe18ccf36df7038e5	Bacteria	Proteobacteria	Betaproteobacteria	Betaproteobacteriales	Rhodocyclaceae	Dechloromonas	Dechloromonas_denitrificans_ESV9605.1545	TACGTAGGGGGCGAGCGTTGTCCGGAATGATTGGGCGTAAAGGGCGCGCAGGCGGCCTGTCAAGTCAGTAGTGGAAGTCCATTTTTCAAGGATGGAAGTGCTATAGAAACTGATGGGCTTGAGTGCAGGAGAGGTTATCGGAATTCCCGGTGTAGCGGTGAAATGCGTAGAGATCGGGAGGAACACCAGTGGCGAAGGCGGGTAACTGGACTGCAACTGACGCTGAGGCGCGAAAGTGTGGGGAGCAAACAGGATTAGAAACCCCGGTAGTCCGGCTGGCTGACTATCTC	1	1	1	1	1	1	1	1	1	1	1	1	1	1	1	1	1	0	0	1	0	0	1	21	0	0	1	1	1	1	1	0	0	1	1	1	1	1	1	0	0
c6dc9c9a5143b1720febfe665fbf1356	Bacteria	Patescibacteria	Gracilibacteria	Absconditabacteriales_SR1	midas_f_9582	midas_g_9582	midas_s_9582_ESV9582.1482	TACGGAGGATCCGAGCGTTATCCGGATTTATTGGGTTTAAAGGGTACGTAGGCGGGACGTTTAAGTCAGCGGTGAAATTTCGGAGCTTAACTTTGAGCTTGCCGTTGAAACTATCGTTCTTGAGTGTAGATGAGGTAGGCGGAATGTGTTGTGTAGCGGTGAAATGCATAGATATAACACAGAACCCCGATTGCGAAGGCAGCTTACCGGGCTAACACTGACGCTGAGGTACGACAGCGTGGGGATCAAACAGGATTAGAAACCCTTGTAGTCCGGCTGGCTGACTATCT	1	1	1	1	1	1	1	1	8	1	1	1	1	1	1	1	1	18	0	1	0	0	1	1	0	0	1	1	1	1	1	0	0	1	1	1	1	1	1	0	0
c72447650263edf89412e6c65d51407b	Bacteria	Firmicutes	Clostridia	Clostridiales	Christensenellaceae	Christensenellaceae_R-7_group	midas_s_2629_ESV2629.1440	TACGTAGGGGGCGAGCGTTGTCCGGAATGATTGGGCGTAAAGGGCGCGCAGGCGGCCTGTCAAGTCAGTAGTGGAAGTCCATTTTTCAAGGATGGAAGTGCTATAGAAACTGATGGGCTTGAGTGCAGGAGAGGTTATCGGAATTCCCGGTGTAGCGGTGAAATGCGTAGAGATCGGGAGGAACACCAGTGGCGAAGGCGGGTAACTGGACTGCAACTGACGCTGAGGCGCGAAAGTGTGGGGAGCAAACAGGATTAGAAACCCTGGTAGTCCGGCTGGCTGACTATCTC	1	18	0	1	0	1	0	1	1	0	1	0	1	0	1	0	6	1	1	0	1	1	0	1	1	1	1	30	1	1	1	1	1	1	1	1	1	1	1	1	1
c726207e1183ca2b6ba74002ec00200e	Bacteria	Firmicutes	Clostridia	D8A-2	midas_f_13	midas_g_13	midas_s_305_ESV305.1455	TACAGAGGTCCCAAGCGTTGTTCGGATTTACTGGGCGTAAAGGGTGCGTAGGTGGTGGGGTAAGTCGGATGTGAAATCTCCGAGCTCAACTCGGAAAGTGCATTGGAAACTACCCTGCTCGAGGGTTGGAGGGGGGACTGGAATACTTGGTGTAGCAGTGAAATGCGTAGATATCAAGTGGAACACCAGTGGCGAAGGCGAGTCCCTGGACAACTCCTGACACTGAGGCACGAAAGCTAGGGGAGCAAACAGGATTAGATACCCTTGTAGTCCGGCTGGCTGACTATCTC	1	0	0	13	0	1	0	1	1	0	71	71	1	0	83	0	1	12	3	0	26	9	0	1	3	3	1	0	1	1	1	9	3	1	1	1	1	1	1	3	3
c74910392d8bd70bc692c6fe9595b39d	Bacteria	Firmicutes	Clostridia	Clostridiales	Ruminococcaceae	midas_g_2408	midas_s_3763_ESV6660.1453	TACGGAGGATTCGAGCGTTATCCGGATTTATTGGGTTTAAAGGGTGCGTAGGCGGATTTGTAAGTCAGTGGTGAAAGTTTCCGGCTTAACCGGGAGAATGCCGTTGAGACTGCAGGTCTTGAGTGCAAGCGAGGTAAGTGGAATGTGTTGTGTAGCGGTGAAATGCATAGATATAACACAGAACACCGATTGCGAAGGCAGCTTACTAGTATGTAACTGACGCTGAGGCACGAAAGCGTGGGGAGCAAACAGGATTAGATACCCTTGTAGTCCGGCTGGCTGACTATCTC	0	28	0	0	0	0	28	0	0	0	0	0	0	0	0	0	0	2	2	0	2	2	0	0	2	2	0	0	0	0	0	2	2	0	0	0	0	0	0	2	2
c76a5626c654e9aebb31fe2a52cb6306	Bacteria	Proteobacteria	Deltaproteobacteria	Syntrophobacterales	Syntrophobacteraceae	Syntrophobacter	midas_s_744_ESV5165.1483	TACGGAGGATCCGAGCGTTATCCGGATTTATTGGGTTTAAAGGGTGCGTAGGCGGCCTGTCAAGTCGGCGGTGAAACCCCCGGGCTCAACCCGGGGACTGCCGTCGAAACTGACGGGCTTGAGTACGTTGGGAGTGCGCGGAATGTGTGGTGTAGCGGTGAAATGCTTAGATATCACACAGAACACCGATCGCGAAGGCAGCGCACTACGCCGTAACTGACGCTGAGGCACGAAGGTGCGGGGATCGAACAGGATTAGAAACCCCTGTAGTCCGGCTGGCTGACTATCTC	12	0	0	1	0	1	0	1	1	0	1	0	1	0	1	30	18	11	27	0	0	19	0	1	0	2	17	0	1	19	1	0	0	1	1	1	1	1	1	0	0
c7a2e0408c191a781d1b83f5da7669c6	Bacteria	Patescibacteria	ABY1	Ca_Falkowbacteria	midas_f_5033	midas_g_5033	midas_s_5033_ESV6445.1440	TACGGAGGGTGCGAGCGTTATTCGGAATTACTGGGCGTAAAGCGCGTGTAGGCGGGGGGACAAGTCTGATGTGAAAGCCCTGGGCTTAACCTGGGAAGCGCATTGGAAACTGTTTTTCTTGAGTACTGGAGAGGAAGGGGGAATTCCCGGTGTAGAGGTGAAATTCGTAGAGATCGGGAGGAATACCAGTGGCGTAGGCGCCCTTCTGGACGGTAACTGACGCTGAGACGCGAAAGCGTGGGGAGCAAACAGGATTAGATACCCTAGTAGTCCGGCTGGCTGACTATCTC	2	0	0	2	0	2	0	2	2	0	2	0	2	0	2	0	2	28	0	0	33	3	0	2	9	15	2	32	2	2	2	0	8	2	2	2	2	2	2	0	0
c7b04f96f6314be1e01975c4aa4ab496	Bacteria	Bacteroidetes	Bacteroidia	Bacteroidales	Paludibacteraceae	midas_g_6784	midas_s_7422_ESV7849.1457	TACGGAGGATGCGAGCGTTATCCGGATTTATTGGGTTTAAAGGGTGCGTAGGCTGGTAAATAAGTCAGCGGTGAAACTCACAGGCTCAACCTGTGCCGTGCCGTTGAAACTGTCTATCTAGAATTCGGATGCTGTGGGAGGAATGTGTAGTGTAGCGGTGAAATGCATAGATATTACACAGAACGCCGATTGCGAAGGCATCTCACAAAGCCGTTATTGACGCTGAGGCACGAAAGTGTGGGGATCAAACAGGATTAGAAACCCGAGTAGTCCGGCTGGCTGACTATCTC	0	1	1	0	1	0	1	0	0	1	0	1	0	1	0	1	36	1	1	1	1	1	1	0	1	1	0	1	0	0	0	1	1	0	0	0	0	0	0	1	1
c810660107e858b4f84709f934081dab	Bacteria	Bacteroidetes	Bacteroidia	Sphingobacteriales	Lentimicrobiaceae	midas_g_526	midas_s_2192_ESV7238.1462	CACGTAAGTTGCGAGCGTTGTTCGGAATTATTGGGCGTAAAGGGCATGTAGGCGGTTTTGAAAGCTTGATGTGAAATCCCACAGCTTAACTGTGGAACTGCATTGAGAACTACAAGACTAGAGTTACTGAAGGGAAACTAGAATTCCAAGTGTAGGGGTGAAATCTGTAGATATTTGGAAGAATACCAATGGCGAAGGCAAGTTTCTGGCAGATAACTGACGCTGAGGTGCGAAGGTGCGGGGAGCAAACAGGATTAGATACCCTTGTAGTCCGGCTGGCTGACTATCTC	2	0	0	2	0	2	0	2	2	0	2	0	2	0	2	0	2	0	0	0	0	0	0	2	11	10	2	0	2	2	2	8	7	2	2	2	2	2	2	0	3
c86d935db5baef13724793ed6deea66d	Bacteria	Cloacimonetes	Cloacimonadia	Cloacimonadales	Cloacimonadaceae	W5	midas_s_92_ESV2558.1471	CACGAGGGGTGCGAGCGTTGTTCGGAATCACTGGGCGTAAAGGGAGCGCAGGCGGGAGTTCAAGCTAGGAGTTTAATTCCGCAGCCTAACTGCGGGTTCGCTTTTGGAACTGGATTTCTTGGATGGGTGATGGGTTGGCGGAATTCCGGGTGTAGCGGTGGAATGCGTAGATATCCGGAGGAACACCGATGGCGAAGGCAGCCAACTGGCACCACATCGACGCTCATGCTCGAAAGCGTGGGGAGCAAACAGGATTAGATACCCTTGTAGTCCGGCTGGCTGACTATCTC	41	40	40	76	114	76	105	86	83	112	72	105	73	105	80	111	102	64	12	130	60	54	121	74	73	98	114	77	32	46	171	130	111	36	98	91	87	84	51	88	116
c8769e4c112578663972eb0f96def65b	Bacteria	Spirochaetes	Spirochaetia	Spirochaetales	Spirochaetaceae	Treponema_2	midas_s_6751_ESV6751.1469	TACGGGGGGTGCAAGCGTTGTTCGGAATCATTGGGCGTAAAGAGCGTGTAGGCGGCTGGATAAGTCAGATGTGAAAGCCCTGGGCTTAACCCAGGAAGTGCATTTGAAACTATTCAGCTGGAGTAAGGGAGAGGAAAGTGGAATTCCTGGTGTAGAGGTGAAATTCGTAGATATCAGGAGGAACACCGGCGGCGAAGGCGACTTTCTGGCCCTATACTGACGCTGAGACGCGAGAGCGTGGGTAGCAAACAGGATTAGAAACCCCAGTAGTCCGGCTGGCTGACTATCTC	0	0	0	0	0	0	0	35	0	0	0	94	30	0	0	0	0	7	7	0	7	15	0	0	7	7	0	64	37	0	0	7	7	0	0	0	0	136	21	7	7
c92d79bdfa629c282937297c17ab632d	Archaea	Euryarchaeota	Thermococci	Methanofastidiosales	Methanofastidiosaceae	Ca_Methanofastidiosum	midas_s_8154_ESV8604.1437	TACGGAGGATGCAAGCGTTATCCGGATTTATTGGGTTTAAAGGGTGCGTAGGCGGATTGATAAGTCAGCGGTGAAACTCACAGGCTCAACCTGTGCCGTGCCGTTGAAACTGTTAATCTTGAATGCGGATGCTGTGGGAGGAATGTGTAGTGTAGCGGTGAAATGCATAGATATTACACAGAACACCGATTGCGAAGGCATCTCACAAAGCCGTGATTGACGCTGAGGCACGAAAGTGTGGGGATCAAACAGGATTAGAAACCCCGGTAGTCCGGCTGGCTGACTATCTC	0	0	0	38	0	30	43	56	0	48	0	0	0	0	53	0	7	11	3	0	12	11	27	0	3	10	29	0	40	0	0	7	3	38	81	0	20	0	0	9	17
c969834cf8096a5bc464cfbf4c2421a2	Bacteria	Verrucomicrobia	Verrucomicrobiae	LD1-PB3	midas_f_131	midas_g_131	midas_s_208_ESV208.1502	TACGGGGGGTGCAAGCGTTGTTCGGAATTATTGGGCGTAAAGAGCGTGTAGGCGGCTGAGCAAGTCAGATGTGAAAGCCCCGGGCTTAACCCGGGAAGTGCATTTGAAACTGTTCGGCTTGAGTAAGGGAGAGGAAAGTGGAATTCCTGGTGTAGAGGTGAAATTCGTAGATATCAGGAGGAACACCGGCGGCGAAGGCGACTTTCTGGCCCTATACTGACGCTGAGACGCGAGAGCGTGGGTAGCAAACAGGATTAGAAACCCGAGTAGTCCGGCTGGCTGACTATCTC	0	0	0	48	0	58	0	0	0	0	0	0	23	42	0	0	0	5	5	0	5	5	0	0	5	5	0	76	59	0	0	5	5	0	0	0	0	0	0	15	5
c98c42c73f061bc4f9b99577f327449d	Bacteria	Tenericutes	Mollicutes	Acholeplasmatales	Acholeplasmataceae	Acholeplasma	midas_s_3686_ESV6749.1482	TACGGAGGGTGCAAGCGTTATTCGGAATTACTGGGTTTAAAGGGTGCGTAGGCGGTTAAATAAGTTGTCAGTGAAAGGCTACGGCTCAACTGTAGTAGTGCTGGCGATACTGTATAACTAAGAACATGGGAGGGGTACCTGGAATGTGTGGTGTAGCGGTGAAATGCGTAGATATCACACAGAACACCGGAGGCAAAGGCGGGGTACTAGACCATAGTTGACGCTGAGGCACGAAAGCGTGGGGATCAAACAGGATTAGAAACCCGTGTAGTCCGGCTGGCTGACTATCT	1	0	90	1	0	1	0	1	1	0	1	0	46	0	1	0	1	4	4	0	4	4	0	25	4	9	1	0	1	1	1	4	40	1	1	1	1	1	1	4	4
c99e131fbd2262cb7f95ebe2968501cc	Bacteria	Tenericutes	Mollicutes	Acholeplasmatales	Acholeplasmataceae	Acholeplasma	midas_s_3686_ESV6749.1482	CACGGGGGTTGCGAGCGTTGTCCGGAATTACTAGGCGTAAAGGGCAGGTAGGCGGATCTACGAGTTTTTTGTTAAAGGCTACGGCTCAACTGTAGTAGAGCAGGAGATACTGTAGGTCTGGAATGCGGTAGGGGAAGACAGAATTCCTGGTGTAGCGGTGGAATGCGCAGAGATCAGGAGGAATACCGAAGGCGAAGGCAGTCTTCTAGGCCGTAATTGACGCTTAACTGCGAAGGTGTGGGGATCAAACAGGATTAGAAACCCCGGTAGTCCGGCTGGCTGACTATCTC	85	0	0	29	0	0	0	0	0	47	0	0	0	0	80	0	31	5	5	39	5	5	0	0	5	21	58	0	0	0	0	5	5	0	0	0	0	0	0	5	5
c9a95add65f92dc6ca39a4ace104eecd	Bacteria	Firmicutes	Clostridia	Clostridiales	Christensenellaceae	Christensenellaceae_R-7_group	midas_s_2629_ESV2629.1440	TACGGGGGGTGCAAGCGTTGTTCGGAATTATTGGGCGTAAAGAGCGTGTAGGCGGTTGGACAAGTCAGATGTGAAAGCCCTGGGCTTAACTCAGGAAGTGCATTTGAAACTGTTCAGCTGGAGTAAGGGAGAGGAAAGTGGAATTCCTGGTGTAGAGGTGAAATTCGTAGATATCAGGAGGAACACCGGTGGCGAAGGCGACTTTCTGGCCCGATACTGACGCTCAGGCGCGAAAGCGTGGGGAGCAAACAGGATTAGAAACCCTAGTAGTCCGGCTGGCTGACTATCTC	0	0	0	0	0	0	0	0	0	0	0	0	0	0	0	0	0	0	0	27	0	0	0	0	0	0	0	0	0	0	0	11	4	0	0	0	0	0	65	0	0
c9cd29bb4f5d0ccb84d5c5579e691bec	Bacteria	Proteobacteria	Deltaproteobacteria	Syntrophobacterales	Syntrophaceae	midas_g_134	midas_s_1266_ESV3856.1490	TACGTAGGTGGCGAGCGTTGTCCGGAATTACTGGGCGTAAAGGGCGCGCAGGCGGCGTGTCAAGTCGGACGTGAAAACCCCTGGCTCAACTGGGGGATGTCGTTCGAAACTGGCATGCTTGAGTGCAGGAGAGGGAAGCGGAATTCCCGGTGTAGCGGTGAAATGCGTAGATATCGGGAGGAACACCAGTGGCGAAGGCGGCTTCCTGGACTGCTACTGACGCTGAGGCGCGAAAGCTGGGGGAGCGAACAGGATTAGATACCCCAGTAGTCCGGCTGGCTGACTATCTC	105	95	0	21	0	3	73	3	3	10	103	0	20	0	19	47	13	26	19	13	25	23	0	32	15	35	3	0	56	3	3	17	23	3	3	3	3	3	3	8	8
ca3698f9dd7b77ef6853c37336adcd84	Bacteria	Tenericutes	Mollicutes	Acholeplasmatales	Acholeplasmataceae	Acholeplasma	midas_s_3686_ESV4621.1481	TACGGAGGATGCGAGCGTTATCCGGATTTATTGGGTTTAAAGGGTGCGTAGGCGGACTAATTAGTCAGCGGTGAAATTTTGCGGCTCAACCGTAAAACTGCCGTTGAAACTGTTAGTCTTGAGTGCGGTAGAGGTAGGCGGAATGTGTGGTGTAGCGGTGAAATGCTTAGATATCACACAGAACACCGATTGCGTAGGCAGCTTACTGGAGCGCAACTGACGCTGAGGCACGAAAGCGTGGGGATCGAACAGGATTAGAAACCCCAGTAGTCCGGCTGGCTGACTATCTC	1	2	2	1	2	1	2	1	1	2	1	2	1	2	1	2	1	0	53	2	0	3	2	1	40	0	1	2	1	1	1	0	9	1	1	1	1	1	1	0	0
ca524728be9b7f0237d0703ab38d679c	Bacteria	Spirochaetes	Leptospirae	Leptospirales	Leptospiraceae	RBG-16-49-21	midas_s_3702_ESV3702.1472	CACGGGGGGTGCAAGCGTTGTTCGGAATCATTGGGCGTAAAGAGCGTGTAGGCGGCCAGGCAAGTCAGATGTGAAAGCCCTGGGCTTAACCCAGGAAGTGCATTTGAAACTGCTTGGCTAGAGTAAGGGAGAGGAAAGTGGAATTCCTGGTGTAGAGGTGAAATTCGTAGATATCAGGAGGAACACCGGTGGCGAAGGCGACTTTCTGGCCCTATACTGACGCTCAGGCGCGAAAGCGTGGGGAGCAAACAGGATTAGATACCCCTGTAGTCCGGCTGGCTGACTATCTC	0	1	1	0	1	0	1	0	0	1	0	1	0	1	0	1	0	0	0	1	0	0	1	0	0	0	0	1	0	0	0	29	0	0	0	0	0	0	0	0	0
ca81f61a6f7d5980f3e0a501e7f46cc7	Bacteria	Bacteroidetes	Bacteroidia	Bacteroidales	Bacteroidetes_vadinHA17	midas_g_410	midas_s_410_ESV9458.1448	TACGTAGGGGGCGAGCGTTGTCCGGAATGATTGGGCGTAAAGGGCGCGCAGGCGGCCTGTCAAGTCAGTAGTGGAAGTCCATTTTTCAAGGATGGAAGTGCTATAGAAACTGATGGGCTTGAGTGCAGGAGAGGTTATCGGAATTCCCGGTGTAGCGGTGAAATGCGTAGAGATCGGGAGGAACACCAGTGGCGAAGGCGGGTAACTGGACTGCAACTGACGCTGAGGCGCGAAAGTGTGGGGAGCAAACAGGATTAGAAACCCGAGTAGTCCGGCTGGCTGACTATCTC	1	2	2	1	2	1	2	1	1	2	1	2	1	2	1	2	10	0	0	2	0	0	2	1	29	0	1	2	1	1	1	0	0	1	1	1	1	1	1	0	0
cb6182d1852d922b52af60aeeea6fc88	Bacteria	Proteobacteria	Deltaproteobacteria	Oligoflexales	0319-6G20	midas_g_2390	midas_s_2390_ESV2390.1478	TACAGAGGTGGCGAGCGTTGTTCGGATTTACTGGGCGTAAAGGGCGCGTAGGCGGCCGGTCGTGTCGGGTGTGAAATCCATGGGCCCAACCCATGAAGTGCGCCCGAAACTGCCCGGCTGGAGTGCGGGAGGGGAGATCGGAATGCATGGTGTAGCGGTGAAATGCGTTGATATCATGCAGAACACCGGTGGCGAAGGCGGATCTCTGGAACGCTACTGACGCTGAGGCGCGAAAGCAGGGGGAGCAAACAGGATTAGAAACCCGTGTAGTCCGGCTGGCTGACTATCTC	0	0	0	2	0	0	0	0	0	0	0	0	0	0	0	0	5	0	0	0	0	7	0	0	0	0	0	9	14	0	0	0	0	23	0	0	0	0	11	0	0
cb81d40b1cfcf0bc95efc40c7fd6fe22	Bacteria	Proteobacteria	Betaproteobacteria	Betaproteobacteriales	Rhodocyclaceae	Zoogloea	Zoogloea_ramigera_ESV5072.1460	TACGTAGGGGGCGAGCGTTGTCCGGATTTACTGGGCGTAAAGGGTGAGTAGGCGGTCATATAAGTCAGGTGTAAAAAGCTAAGGCTTAACCATAGTAAGCACTTGAAACTGTATGACTTGAGTGCAGGAGAGGTAAGCGGAATTCCTAGTGTAGCGGTGAAATGCGTAGATATTAGGAGGAACACCGGTGGCGAAGGCGGCTTACTGGACTGTAACTGACGCTGAGTCACGAAAGCGTGGGTAGCAAACAGGATTAGAAACCCTAGTAGTCCGGCTGGCTGACTATCTCG	0	1	1	0	1	0	1	0	0	1	0	1	0	1	0	1	0	13	0	1	0	0	1	0	0	0	0	1	0	0	0	0	0	0	0	0	0	0	0	0	0
cba6fd544e55f1a884767ec314e2f676	Bacteria	Bacteroidetes	Bacteroidia	Bacteroidales	Paludibacteraceae	midas_g_6784	midas_s_7422_ESV7849.1457	TACGTATGGGGCGAGCGTTGTTCGGAATTATTGGGCATAAAGGGCGTCTAGGCGGGGGATTAAGTTAGTTGTGAAAGCTATGGGCTCAACCCATAAATAGCAATTAAAACTGGTTCTCTTGAGTTCGGGAGAGGAGAGCGGAATTCCAGGTGTAGCGGTGAAATGCGTAGATATCTGGAGGAACACCAGTGGCGAAGGCGGCTCTCTGGCCTAGAACTGACGCTGAAGCGCGAAAGCGTGGGGAGCAAACAGGATTAGAAACCCTAGTAGTCCGGCTGGCTGACTATCTC	0	0	0	0	15	0	0	0	0	0	0	17	0	0	0	0	0	1	1	0	1	1	0	0	1	1	0	0	0	0	0	1	1	0	0	0	0	0	0	1	14
cc8d9383a63df45c7a05300b2a230ad6	Bacteria	Proteobacteria	Deltaproteobacteria	Syntrophobacterales	Syntrophaceae	Smithella	midas_s_1067_ESV6253.1487	GACGTAGGGGGCAAGCGTTACCCGGAATTACTGGGCGTAAAGGGAGCGTAGGCGGGAGGTCAAGTCCGGTGTGAAAGTCCCTGGCTCAACCAGGGGATAGGGCTGGAAACTGACAATCTTGAGTACAGCAGAGGAAGAGGGAATTACCGGTGTAGGGGTGAAATCCGTAGAGACCGGTAGGAAGGCCAGTGGCGAAGGCGCTTTTCTGGGCTGTTACTGACGCTGAGGCTCGAAAGCCAGGGGAGCAAACCGGATTAGAAACCCCGGTAGTCCGGCTGGCTGACTATCTC	0	1	1	0	1	0	1	0	0	1	0	1	15	1	0	1	0	2	2	1	2	2	1	0	9	15	0	1	0	0	6	12	2	28	0	21	0	33	21	2	21
cca3cf48fb32a6abae6ee41d79a0c149	Bacteria	Firmicutes	Erysipelotrichia	Erysipelotrichales	Erysipelotrichaceae	Turicibacter	Turicibacter_sanguinis_ESV4758.1438	TACGGAGGATCCGAGCGTTATCCGGATTTATTGGGTTTAAAGGGTGCGTAGGCGGCCTGTCAAGTCGGCGGTGAAACCCCCGGGCTCAACCCGGGGACTGCCGTCGAAACTGACGGGCTTGAGTACGTTGGGAGTGCGCGGAATGTGTGGTGTAGCGGTGAAATGCTTAGATATCACACAGAACACCGATCGCGAAGGCAGCGCACTACGCCGTAACTGACGCTGAGGCACGAAGGTGCGGGGATCGAACAGGATTAGAAACCCTTGTAGTCCGGCTGGCTGACTATCTC	0	1	1	0	1	0	1	0	0	1	0	1	0	1	0	1	0	0	0	1	18	0	1	0	0	0	0	1	0	0	15	0	0	0	22	17	0	0	34	15	0
cdc183d19764c66585786745252e5814	Bacteria	Firmicutes	Clostridia	Clostridiales	Family_XI	Sedimentibacter	midas_s_6071_ESV9432.1599	TACGTAGGTGGCAAGCGTTGTCCGGAATTACTGGGTGTAAAGGGAGCGCAGGCGGGTAGACAAGTCAGGTGTGAAAATTATGGGCTTAACCCATAACTTGCATTTGAAACTGTTTATCTTGAGTGGAGTAGAGGCAGGCGGAATTCCGAGTGTAGCGGTGAAATGCGTAGAGATTCGGAGGAACACCAGTGGCGAAGGCGGCCTGCTGGGCTCTAACTGACGCTGAGGCTCGAAAGTGTGGGTAGCAAACAGGATTAGATACCCCAGTAGTCCGGCTGGCTGACTATCTC	0	0	0	27	0	0	0	0	0	0	0	0	0	0	0	0	0	1	1	0	1	1	0	0	1	1	0	0	0	0	0	1	1	0	0	0	0	0	0	1	1
cde531d3edc52455cc5f9e1e08b37567	Bacteria	Firmicutes	Clostridia	Clostridiales	Ruminococcaceae	Ruminococcus_1	midas_s_815_ESV3271.1435	TACGGAGGATGCAAGCGTTATCCGGATTTATTGGGTTTAAAGGGTGCGTAGGCGGATTGATAAGTCAGCGGTGAAACTCACAGGCTCAACCTGTGCCGTGCCGTTGAAACTGTTAATCTTGAATGCGGATGCTGTGGGAGGAATGTGTAGTGTAGCGGTGAAATGCATAGATATTACACAGAACACCGATTGCGAAGGCATCTCACAAAGCCGTGATTGACGCTGAGGCACGAAAGTGTGGGGATCAAACAGGATTAGAAACCCCTGTAGTCCGGCTGGCTGACTATCTC	0	1	1	0	1	0	1	0	0	1	0	1	0	1	0	1	0	0	0	1	0	15	1	0	0	0	0	1	0	0	8	0	0	0	0	0	0	0	0	0	0
ce404d3dba3fc734046e7e9be345f96d	Bacteria	Spirochaetes	Spirochaetia	Spirochaetales	Spirochaetaceae	midas_g_4579	midas_s_4579_ESV4579.1461	TACGGAGGATCCGAGCGTTATCCGGATTTATTGGGTTTAAAGGGTACGTAGGCGGGACGTTTAAGTCAGCGGTGAAATTTCGGAGCTTAACTTTGAGCTTGCCGTTGAAACTATCGTTCTTGAGTGTAGATGAGGTAGGCGGAATGTGTTGTGTAGCGGTGAAATGCATAGATATAACACAGAACCCCGATTGCGAAGGCAGCTTACCGGGCTAACACTGACGCTGAGGTACGACAGCGTGGGGATCAAACAGGATTAGATACCCTAGTAGTCCGGCTGGCTGACTATCT	2	2	2	2	2	2	2	2	2	2	2	2	2	2	2	2	2	0	6	2	0	0	2	2	0	0	2	2	2	2	2	0	0	2	2	2	2	2	2	0	0
cefe74b89ced84726142e533b4b0441e	Bacteria	Verrucomicrobia	Verrucomicrobiae	LD1-PB3	midas_f_131	midas_g_131	midas_s_131_ESV131.1500	CACGGGGGTTGCGAGCGTTGTCCGGAATTACTAGGCGTAAAGGGCAGGTAGGCGGATCTATAAGTTTTTTGTCAAATTCAACGGCTCACCCGTTGCGCGGCAGGAGATACTGTAGATCTGGAATGCGGTTGGGGAAGACAGAATTCCTGGTGTAGCGGTGGAATGCGCAGAGATCAGGAGGAATACCGAAGGCGAAGGCAGTCTTCCAAGCCGTTATTGACGCTCAACTGCGAAGGTGTGGGTATCAAACAGGATTAGAAACCCTTGTAGTCCGGCTGGCTGACTATCTC	0	1	1	0	1	0	1	0	0	1	0	1	0	1	0	1	16	0	0	1	0	0	1	0	0	0	0	1	0	0	0	0	0	0	0	0	0	0	0	0	0
cf2acca57eb68ea72be28fd354d9b557	Bacteria	Proteobacteria	Deltaproteobacteria	Syntrophobacterales	Syntrophaceae	Smithella	midas_s_372_ESV372.1486	TACATAGGGGGCGAGCGTTATCTGGAATTATTGGGCGTAAAGGGTACGTAGGCGGGCCTGCAAGTCTGATTTGAAAGCACACGGCTTAACCGTGTGAGGTAATTAGAAACTACGGGTCTAGAGAGTGGTAGAGGTAAATGGAATTCCAAGTGGAGCGGTGAAATGCGTAGAGATTTGGAGGAACACCAGTGGCGAAGGCGGTTTACTGGGCCACATCTGACGCTGATGTACGAAAGCGTGGGGAGCAAACAGGATTAGAAACCCTGGTAGTCCGGCTGGCTGACTATCTC	0	1	1	0	1	0	1	0	0	1	0	1	0	1	0	1	0	0	0	1	0	0	1	0	0	0	0	1	35	0	0	0	0	0	0	0	0	0	0	0	0
[truncated: 169 more rows]
[truncated: 58 more columns]
