# Supplementary material for: Genome-resolved correlation mapping links microbial community structure to metabolic interactions driving methane production from wastewater
Source: Nat Commun. 2023 Sep 4;14:5380. doi: 10.1038/s41467-023-40907-5 (PMC10477309; doi:10.1038/s41467-023-40907-5)
Supplement: Supplementary file 8 — Supplementary Data 6 [file 41467_2023_40907_MOESM8_ESM.xlsx]

## Sheet: Sheet1
Group	F	R^2	FDR p	Significant
All vs. All	7.057	0.3152	<0.001	*
SO1 vs SO2	12.697	0.3281	<0.001	*
SO1 vs CEPT	6.3661	0.2096	<0.001	*
SO1 vs Serial	12.936	0.3322	<0.001	*
SO2 vs CEPT	2.6244	0.116	0.013	*
SO2 vs Serial	4.478	0.1691	<0.001	*
CEPT vs Serial	3.7839	0.1591	<0.001	*
