# Supplementary material for: Genome-resolved correlation mapping links microbial community structure to metabolic interactions driving methane production from wastewater
Source: Nat Commun. 2023 Sep 4;14:5380. doi: 10.1038/s41467-023-40907-5 (PMC10477309; doi:10.1038/s41467-023-40907-5)
Supplement: Supplementary file 9 — Supplementary Data 7 [file 41467_2023_40907_MOESM9_ESM.xlsx]

## Sheet: bioenv_correlation_model_result
Explained Variance (%) of Prokaryotic Community Structure	Variable combinations
0.271997	Organic Loading Rate (kg/m^3) + pH + Volatile Fatty Acids (mg/L) + Final Ammonia (mg/L) + Final Nitrate (mg/L)
0.266471	Organic Loading Rate (kg/m^3) + pH + Volatile Fatty Acids (mg/L)
0.265791	Organic Loading Rate (kg/m^3) + pH + Volatile Fatty Acids (mg/L) + Final Nitrate (mg/L)
0.262915	Organic Loading Rate (kg/m^3) + pH + Volatile Fatty Acids (mg/L) + Final Ammonia (mg/L) + Final Nitrate (mg/L)
0.245146	Organic Loading Rate (kg/m^3) + pH + Volatile Fatty Acids (mg/L) + Final Ammonia (mg/L) + Final Nitrate (mg/L) + Final Chlorides (mg/L)
0.242577	Organic Loading Rate (kg/m^3) + pH
0.227811	Organic Loading Rate (kg/m^3) + Methane (%) + pH + Volatile Fatty Acids (mg/L) + Final Ammonia (mg/L) + Final Nitrate (mg/L) + Final Chlorides (mg/L)
0.205901	Organic Loading Rate (kg/m^3) + Methane (%) + Hydrogen Sulfide (ppm) + pH + Volatile Fatty Acids (mg/L) + Final Ammonia (mg/L) + Final Nitrate (mg/L) + Final Chlorides (mg/L)
0.179533	Organic Loading Rate (kg/m^3) + Methane (%) + Hydrogen Sulfide (ppm) + pH + Volatile Fatty Acids (mg/L) + Total Biological Oxygen Demand (mg/L) + Final Ammonia (mg/L) + Final Nitrate (mg/L) + Final Chlorides (mg/L)
0.15026	Organic Loading Rate (kg/m^3) + Methane (%) + Hydrogen Sulfide (ppm) + pH + Volatile Fatty Acids (mg/L) + Total Biological Oxygen Demand (mg/L) + Total Suspended Solids (mg/L) + Final Ammonia (mg/L) + Final Nitrate (mg/L) + Final Chlorides (mg/L)
0.122679	Organic Loading Rate (kg/m^3) + Methane (%) + Hydrogen Sulfide (ppm) + pH + Volatile Fatty Acids (mg/L) + Total Chemical Oxygen Demand (mg/L) + Total Biological Oxygen Demand (mg/L) + Total Suspended Solids (mg/L) + Final Ammonia (mg/L) + Final Nitrate (mg/L) + Final Chlorides (mg/L)
