# Supplementary material for: Genome-resolved correlation mapping links microbial community structure to metabolic interactions driving methane production from wastewater
Source: Nat Commun. 2023 Sep 4;14:5380. doi: 10.1038/s41467-023-40907-5 (PMC10477309; doi:10.1038/s41467-023-40907-5)
Supplement: Supplementary file 10 — Supplementary Data 8 [file 41467_2023_40907_MOESM10_ESM.xlsx]

## Sheet: nodes_supp_table
Node_ASV	Domain	Phylum	Class	Order	Family	Genus	Species	Mean_Rel_Abund	Indicator_Configuration	Node_MAG	Subnetwork
98cb63112f33de653b65bcf1b5cb93fc	Bacteria	Verrucomicrobia	Verrucomicrobiae	LD1-PB3	midas_f_131	midas_g_131	midas_s_208_ESV208.1502	0.0461496	NA	NULL	S6
8ffd93d187099d335362fd4911cba69a	Bacteria	Synergistetes	Synergistia	Synergistales	Synergistaceae	Thermovirga	midas_s_988_ESV8884.1455	0.0499044	NA	NULL	S6
45a5ce102a550b0458432ec6679a99c4	Bacteria	Chloroflexi	Anaerolineae	Anaerolineales	Anaerolineaceae	midas_g_467	midas_s_467_ESV1089.1424	0.047352	NA	NULL	S6
c7a2e0408c191a781d1b83f5da7669c6	Bacteria	Patescibacteria	ABY1	Ca_Falkowbacteria	midas_f_5033	midas_g_5033	midas_s_5033_ESV6445.1440	0.0520701	NA	3300036967_66	S6
4bb428291e6becd84162b84a79765f8b	Archaea	Euryarchaeota	Methanomicrobia	Methanomicrobiales	Methanospirillaceae	Methanospirillum	midas_s_2576_ESV2765.1431	0.0302793	NA	NULL	S6
0755962ebb365b4ff830d13c17ba96ba	Bacteria	Proteobacteria	Deltaproteobacteria	midas_o_41	Syntrophorhabdaceae	Syntrophorhabdus	midas_s_998_ESV3981.1486	0.0640973	NA	3300028576_34	S6
3a22508cf2f5f6df73707c89308e5adf	Bacteria	Verrucomicrobia	Verrucomicrobiae	Pedosphaerales	Pedosphaeraceae	midas_g_8975	midas_s_8975_ESV8975.1493	0.11146	NA	NULL	S6
abc93773a872202e68ef77f03e661902	Bacteria	Bacteroidetes	Bacteroidia	Bacteroidales	Rikenellaceae	Rikenellaceae_RC9_gut_group	midas_s_4595_ESV6260.1446	0.0556633	NA	NULL	S6
a7b546ae27c90cf2ca531eb311958cc4	Bacteria	Firmicutes	Clostridia	Clostridiales	Ruminococcaceae	Ruminococcus_1	midas_s_815_ESV3271.1435	0.0529405	Standard_Operation_II	3300028561_33	S6
379f70f1b49d2f38e4c913fa37467964	Bacteria	Firmicutes	Clostridia	Clostridiales	Syntrophomonadaceae	Syntrophomonas	midas_s_3971_ESV9318.1490	0.0484435	NA	NULL	S6
0ed41d70238796a9a3e1a512685b3454	Bacteria	Bacteroidetes	Bacteroidia	Bacteroidales	Paludibacteraceae	midas_g_2677	midas_s_2677_ESV2677.1448	0.0504667	NA	3300028576_48	S6
65dea0751b08140405129e89830f10ba	Bacteria	Firmicutes	Clostridia	D8A-2	midas_f_13	midas_g_13	midas_s_305_ESV305.1455	0.0781319	NA	3300028576_40	S6
21b8b6df8e5852b3c749182255e488bf	Bacteria	Chloroflexi	Anaerolineae	Anaerolineales	Anaerolineaceae	midas_g_156	midas_s_876_ESV8700.1425	0.0697594	NA	NULL	S6
682783a3bc3e7068462ba677e995fe15	Bacteria	Firmicutes	Clostridia	Clostridiales	Syntrophomonadaceae	Syntrophomonas	midas_s_3971_ESV9318.1490	0.0464925	NA	NULL	S6
50a12b44d1b6094126322682195b9c2d	Bacteria	Bacteroidetes	Bacteroidia	Bacteroidales	Bacteroidetes_vadinHA17	midas_g_326	midas_s_326_ESV326.1448	0.0636057	NA	NULL	S6
0590474c658d369834ccbd033165ccf3	Bacteria	Proteobacteria	Deltaproteobacteria	SAR324_cladeMarine_group_B	midas_f_995	midas_g_995	midas_s_995_ESV1874.1483	0.0656657	NA	NULL	S6
91fdb9850149bc2ac45891d7bfe6b79c	Bacteria	Proteobacteria	Betaproteobacteria	Betaproteobacteriales	Rhodocyclaceae	Zoogloea	Zoogloea_ramigera_ESV5072.1460	0.0695446	NA	NULL	S6
72d50f91d825f0c4b77240e087a16694	Archaea	Euryarchaeota	Methanomicrobia	Methanomicrobiales	Methanomicrobiaceae	Methanoculleus	Methanoculleus_bourgensis_ESV8501.1432	0.0685652	NA	NULL	S6
8b14f44ba6984b06ba5d55d513efab50	Bacteria	Chloroflexi	Anaerolineae	Anaerolineales	Anaerolineaceae	midas_g_156	midas_s_876_ESV8700.1425	0.0781317	NA	NULL	S6
66506836da3a59393aaac0aa0b1bc746	Bacteria	Firmicutes	Clostridia	Clostridiales	Christensenellaceae	Christensenellaceae_R-7_group	midas_s_2629_ESV2629.1440	0.0521795	Standard_Operation_II	NULL	S6
6289334067d43d634949ced5fea03bd1	Bacteria	Proteobacteria	Deltaproteobacteria	Myxococcales	Phaselicystidaceae	Phaselicystis	midas_s_2086_ESV2086.1481	0.0601851	NA	3300028593_12	S6
783b1c8f7c0ad464224751018c0d8b90	Archaea	Euryarchaeota	Methanomicrobia	Methanomicrobiales	Methanoregulaceae	Methanolinea	midas_s_4938_ESV8112.1432	0.041747	NA	3300036947_39	S6
c4602217d904252200cacb4644ef5628	Archaea	Euryarchaeota	Methanomicrobia	Methanomicrobiales	Methanomicrobiaceae	Methanoculleus	Methanoculleus_bourgensis_ESV8501.1432	0.0225009	NA	NULL	S6
9159437045ff23f20209ba2b8e370bc2	Bacteria	Chloroflexi	Anaerolineae	Anaerolineales	Anaerolineaceae	Leptolinea	midas_s_825_ESV7626.1423	0.054474	NA	NULL	S6
b07affec34b06bf21609bf017edd84a3	Bacteria	Firmicutes	Clostridia	Clostridiales	Ruminococcaceae	Eubacterium_coprostanoligenes_group	midas_s_3214_ESV3214.1491	0.0407567	NA	NULL	S6
b704145e026a814fd295d3b08264c327	Bacteria	Fusobacteria	Fusobacteriia	Fusobacteriales	Leptotrichiaceae	Leptotrichia	midas_s_2907_ESV5576.1435	0.049195	NA	NULL	S5
4c5bd344bb9dda605979919d93979668	Bacteria	Proteobacteria	Deltaproteobacteria	Syntrophobacterales	Syntrophaceae	Smithella	midas_s_552_ESV1241.1487	0.0442888	NA	NULL	S5
4d29cb0994882c3a95507a70cccbb87b	Archaea	Euryarchaeota	Methanomicrobia	Methanomicrobiales	Methanomicrobiaceae	Methanoculleus	Methanoculleus_bourgensis_ESV8501.1432	0.0280135	NA	NULL	S5
72735302a2b2b08d848c21a2b4880617	Bacteria	Bacteroidetes	Bacteroidia	Bacteroidales	Rikenellaceae	Rikenellaceae_RC9_gut_group	midas_s_4595_ESV6260.1446	0.0528436	NA	NULL	S5
463e278e3b17e03dfe3317b61d2e28e3	Bacteria	Thermotogae	Thermotogae	Petrotogales	Petrotogaceae	SC103	midas_s_1054_ESV7318.1502	0.165	NA	NULL	S5
7a2dc5501f2bc374ee2bc29260237597	Bacteria	Spirochaetes	Spirochaetia	Spirochaetales	Spirochaetaceae	Treponema_2	midas_s_6751_ESV6751.1469	0.0640762	NA	NULL	S5
4950d1de28b6d5aeb4ed1740fd025d8e	Archaea	Euryarchaeota	Methanomicrobia	Methanosarcinales	Methanosaetaceae	Methanothrix	midas_s_2347_ESV2347.1436	0.0348037	NA	3300036949_28	S5
83e2eb1a60823ed17cbe47fa756b7c49	Bacteria	Bacteroidetes	Bacteroidia	Bacteroidales	Bacteroidales_UCG-001	midas_g_1138	midas_s_1138_ESV3024.1440	0.0529571	NA	NULL	S4
7f5fa3456219c2be62f4288e7bc86858	Bacteria	Firmicutes	Clostridia	Clostridiales	Christensenellaceae	Christensenellaceae_R-7_group	midas_s_240_ESV9115.1446	0.0699695	NA	3300028677_44	S4
89e1cd0751782bc68f79745453404977	Archaea	Euryarchaeota	Methanobacteria	Methanobacteriales	Methanobacteriaceae	Methanobacterium	Methanobacterium_lacus_ESV9528.1492	0.0280113	Serial_Operation	3300028677_53	S4
74a7fff88dd221a224f3ce6430a130da	Bacteria	Synergistetes	Synergistia	Synergistales	Synergistaceae	midas_g_2022	midas_s_2022_ESV9229.1450	0.0599199	NA	NULL	S4
0a5a377b7985c2958f521e0411d90f39	Archaea	Euryarchaeota	Methanomicrobia	Methanomicrobiales	Methanospirillaceae	Methanospirillum	midas_s_2576_ESV2765.1431	0.0411625	NA	NULL	S3
5db3ce16de4115177ff32d188439c9f5	Archaea	Euryarchaeota	Methanomicrobia	Methanomicrobiales	Methanospirillaceae	Methanospirillum	midas_s_2576_ESV2765.1431	0.0434917	NA	NULL	S3
2438c6cc194566a3c1c7e81493691c6d	Bacteria	Bacteroidetes	Bacteroidia	Bacteroidales	Paludibacteraceae	midas_g_2677	midas_s_2677_ESV2677.1448	0.061945	NA	3300028576_48	S3
e2ebcc9c19356bc943e12d20e6419a96	Bacteria	Firmicutes	Clostridia	DTU014	midas_f_148	midas_g_515	midas_s_1315_ESV9069.1457	0.0404713	NA	NULL	S2
ee7915c49c00e0bb86e1816e27d0e585	Bacteria	Bacteroidetes	Bacteroidia	Sphingobacteriales	Lentimicrobiaceae	midas_g_110	midas_s_110_ESV110.1462	0.349899	NA	NULL	S2
b6dbb70631b97fd765ae177007e7cd2b	Bacteria	Cloacimonetes	Cloacimonadia	Cloacimonadales	Cloacimonadaceae	Ca_Cloacimonas	midas_s_87_ESV8226.1524	0.499712	Summer_2017_Operation_CEPT	NULL	S2
8cb2f3a9a1e053f76a8c4aa3ae812fa4	Bacteria	Bacteroidetes	Bacteroidia	Sphingobacteriales	Lentimicrobiaceae	midas_g_526	midas_s_2192_ESV8744.1462	0.0600438	NA	NULL	S2
04bda8029dc769f725fbfc18332d0f93	Bacteria	Bacteroidetes	Bacteroidia	Sphingobacteriales	Lentimicrobiaceae	midas_g_110	midas_s_110_ESV110.1462	0.271834	NA	NULL	S2
009f9cdd00467729fce46140c092aacb	Bacteria	Bacteroidetes	Bacteroidia	Sphingobacteriales	Lentimicrobiaceae	midas_g_110	midas_s_110_ESV110.1462	0.373237	NA	NULL	S2
dfeb1ee265a2d145a62b2b14c1390fb7	Bacteria	Firmicutes	Clostridia	DTU014	midas_f_148	midas_g_515	midas_s_1102_ESV8919.1455	0.102944	NA	NULL	S2
c99e131fbd2262cb7f95ebe2968501cc	Bacteria	Tenericutes	Mollicutes	Acholeplasmatales	Acholeplasmataceae	Acholeplasma	midas_s_3686_ESV6749.1482	0.0946646	NA	NULL	S2
7b5c23f01e5cce2034192a7c30e273db	Archaea	Euryarchaeota	Methanobacteria	Methanobacteriales	Methanobacteriaceae	Methanobacterium	Methanobacterium_lacus_ESV9528.1492	0.0214907	NA	NULL	S2
002661ea4898804fc51d1befda3dc0f0	Bacteria	Bacteroidetes	Bacteroidia	Bacteroidales	Bacteroidetes_vadinHA17	midas_g_19	midas_s_19_ESV19.1449	0.1394	NA	NULL	S2
c9cd29bb4f5d0ccb84d5c5579e691bec	Bacteria	Proteobacteria	Deltaproteobacteria	Syntrophobacterales	Syntrophaceae	midas_g_134	midas_s_1266_ESV3856.1490	0.306403	NA	NULL	S2
909930406e20baf1dc9551d7abafd853	Bacteria	Marinimicrobia_SAR406_clade	midas_c_2712	midas_o_2712	midas_f_2712	midas_g_2712	midas_s_2712_ESV2712.1493	0.0636987	NA	3300028564_35	S2
9442e58b550d4c08e8b725305f0e8504	Bacteria	Bacteroidetes	Bacteroidia	Sphingobacteriales	Lentimicrobiaceae	midas_g_110	midas_s_110_ESV110.1462	0.547731	NA	NULL	S2
bcbe656b2eaec9363f41c74be219001b	Archaea	Euryarchaeota	Methanomicrobia	Methanomicrobiales	Methanoregulaceae	Methanolinea	midas_s_4938_ESV8112.1432	0.113837	Serial_Operation	3300036947_39	S1
9aecd2432afddd446d1e70fbc0c44973	Bacteria	Bacteroidetes	Bacteroidia	Bacteroidales	Rikenellaceae	Rikenellaceae_RC9_gut_group	midas_s_3232_ESV7550.1446	0.0647113	Serial_Operation	NULL	S1
49a3ab555a3613f702cc7b705ff18ab9	Bacteria	Bacteroidetes	Bacteroidia	Bacteroidales	Rikenellaceae	Rikenellaceae_RC9_gut_group	midas_s_3232_ESV7550.1446	0.0714567	Serial_Operation	NULL	S1
735d9804f96418f1e35cc4fbce381224	Bacteria	Bacteroidetes	Bacteroidia	Bacteroidales	Rikenellaceae	midas_g_141	midas_s_141_ESV141.1451	0.0596211	NA	3300028576_27	S1
b91b5adc51832f5fbb7220f29e4af10c	Bacteria	Proteobacteria	Betaproteobacteria	Betaproteobacteriales	Burkholderiaceae	Comamonas	Comamonas_denitrificans_ESV8134.1453	0.0550464	NA	NULL	NULL
36b2be950f741c5bb1f1b7a972aeb2d9	Bacteria	Kiritimatiellaeota	Kiritimatiellae	WCHB1-41	midas_f_2060	midas_g_2060	midas_s_2060_ESV7214.1493	0.0510446	NA	NULL	NULL
1e7b5b7242eee45f7e7619e03bbb7d9c	Bacteria	Proteobacteria	Deltaproteobacteria	Syntrophobacterales	Syntrophaceae	Smithella	midas_s_1067_ESV6253.1487	0.0613275	NA	NULL	NULL
94dccb1e2229b9d643a606edf628ed3f	Bacteria	Proteobacteria	Deltaproteobacteria	Syntrophobacterales	Syntrophaceae	midas_g_134	midas_s_134_ESV134.1492	0.0885634	NA	NULL	NULL
d9af376a3660ac66379e655a4621a583	Bacteria	Proteobacteria	Deltaproteobacteria	Myxococcales	Phaselicystidaceae	Phaselicystis	midas_s_2086_ESV2086.1481	0.0738745	Summer_2017_Operation_CEPT	NULL	NULL
bdb7a3e74a71761d8a41e0b7b3b98390	Bacteria	Spirochaetes	Leptospirae	Leptospirales	Leptospiraceae	RBG-16-49-21	midas_s_3702_ESV3702.1472	0.0980548	NA	NULL	NULL
c969834cf8096a5bc464cfbf4c2421a2	Bacteria	Verrucomicrobia	Verrucomicrobiae	LD1-PB3	midas_f_131	midas_g_131	midas_s_208_ESV208.1502	0.0958589	NA	NULL	NULL
fec786c4676842dce572d85644e192ca	Bacteria	Proteobacteria	Deltaproteobacteria	midas_o_41	Syntrophorhabdaceae	Syntrophorhabdus	midas_s_998_ESV3981.1486	0.0831409	NA	NULL	NULL
82ad228e16a78487b6fa9bdcbb8d9b96	Bacteria	Chloroflexi	Anaerolineae	Anaerolineales	Anaerolineaceae	Flexilinea	midas_s_7001_ESV7001.1454	0.092582	NA	NULL	NULL
e06c8da0fb6b84dc36d24f2e4c4ca65e	Bacteria	Firmicutes	Clostridia	Clostridiales	Ruminococcaceae	Ruminococcus_1	midas_s_815_ESV3271.1435	0.100396	Summer_2017_Operation_CEPT	NULL	NULL
450138d3a1c27798cc3e0fa66902552e	Bacteria	Proteobacteria	Betaproteobacteria	Betaproteobacteriales	Burkholderiaceae	Acidovorax	Acidovorax_defluvii_ESV7315.1455	0.125664	NA	NULL	NULL
0bccf03c5abe06f1f42ddedb7e56d2c6	Bacteria	Spirochaetes	Spirochaetia	Spirochaetales	Spirochaetaceae	Treponema_2	midas_s_6751_ESV6751.1469	0.157204	NA	NULL	NULL
71e281219445be9e44dd88e182eb77ff	Bacteria	Cloacimonetes	Cloacimonadia	Cloacimonadales	Cloacimonadaceae	W5	midas_s_92_ESV2558.1471	1.72681	Serial_Operation	NULL	NULL
214c9747485c825f5b900e9fa590a0cd	Bacteria	Cloacimonetes	Cloacimonadia	Cloacimonadales	Cloacimonadaceae	W5	midas_s_92_ESV2558.1471	1.21127	Serial_Operation	NULL	NULL
c28e0c5f8aa6c6fc0d4ddd28671301f4	Bacteria	Cloacimonetes	Cloacimonadia	Cloacimonadales	Cloacimonadaceae	W5	midas_s_92_ESV2558.1471	1.93912	Serial_Operation	NULL	NULL
acf1893605b5bf53a386f0f4c0239e40	Bacteria	Cloacimonetes	Cloacimonadia	Cloacimonadales	Cloacimonadaceae	W5	midas_s_92_ESV2558.1471	1.6179	Serial_Operation	NULL	NULL
98ee9bbd26634a5be78e1f966307cbdc	Bacteria	Firmicutes	Clostridia	D8A-2	midas_f_13	midas_g_13	midas_s_305_ESV305.1455	0.10167	NA	NULL	NULL
1562dd5628a962856faa9e7de569e619	Bacteria	Firmicutes	Clostridia	Clostridiales	Christensenellaceae	Christensenellaceae_R-7_group	midas_s_2629_ESV2629.1440	0.0918915	NA	NULL	NULL
dd4e3d1be94d7ee64bef35bef25b1f5d	Bacteria	Spirochaetes	Spirochaetia	Spirochaetales	Spirochaetaceae	Treponema_2	midas_s_6261_ESV6927.1466	0.130646	NA	NULL	NULL
2e1a17e3cceed29a46a8b406e695c3f8	Bacteria	Firmicutes	Clostridia	Clostridiales	Christensenellaceae	Christensenellaceae_R-7_group	midas_s_240_ESV9115.1446	0.0983005	NA	NULL	NULL
02b235bf81d114aa7eb9aa1c5173e716	Bacteria	Spirochaetes	Spirochaetia	Spirochaetales	Spirochaetaceae	Treponema_2	midas_s_6751_ESV6751.1469	0.083962	Summer_2017_Operation_CEPT	NULL	NULL
b52b7096ab759bd8aba626e642c62cd7	Bacteria	Proteobacteria	Deltaproteobacteria	Syntrophobacterales	Syntrophaceae	Smithella	midas_s_372_ESV372.1486	0.105096	NA	NULL	NULL
fb8b236d79d71bdcc77813594aec6b9d	Bacteria	Firmicutes	Clostridia	Clostridiales	Christensenellaceae	Christensenellaceae_R-7_group	midas_s_240_ESV9115.1446	0.0982279	NA	3300028677_44	NULL
dd2a13c18ab2a27e93aedbe232784ade	Bacteria	Chloroflexi	Anaerolineae	Anaerolineales	Anaerolineaceae	Flexilinea	midas_s_7001_ESV7001.1454	0.0681494	NA	NULL	NULL
46ce8f6c1302ef75f0b1e7c8b0131817	Bacteria	Verrucomicrobia	Verrucomicrobiae	LD1-PB3	midas_f_131	midas_g_131	midas_s_208_ESV208.1502	0.0672865	NA	NULL	NULL
4e5bda37a1d423b54bf7d19bafb451a3	Bacteria	Firmicutes	Clostridia	Clostridiales	Ruminococcaceae	Fastidiosipila	midas_s_6851_ESV6851.1457	0.115078	Serial_Operation	3300036951_43	NULL
16543b0ed8b70d19476b80cd2a976772	Bacteria	Acidobacteria	Thermoanaerobaculia	Thermoanaerobaculales	Thermoanaerobaculaceae	Subgroup_10	midas_s_213_ESV213.1476	0.0786455	NA	NULL	NULL
8c5e96527b7999faa65f46ad908a04ee	Bacteria	Planctomycetes	Pla3_lineage	midas_o_485	midas_f_485	midas_g_485	midas_s_485_ESV485.1492	0.107864	NA	NULL	NULL
a31625c40ec308169c4e2d2012883049	Bacteria	Proteobacteria	Deltaproteobacteria	Syntrophobacterales	Syntrophaceae	Smithella	midas_s_552_ESV552.1487	0.258419	NA	NULL	NULL
f5478690ec197e12ecb937eb3211499c	Bacteria	Chloroflexi	Anaerolineae	Anaerolineales	Anaerolineaceae	Flexilinea	midas_s_7001_ESV7001.1454	0.0886001	NA	NULL	NULL
5c4c169e1748f02fa0928720d90c8628	Bacteria	Bacteroidetes	Bacteroidia	Bacteroidales	Rikenellaceae	Rikenellaceae_RC9_gut_group	midas_s_3232_ESV7550.1446	0.0538941	NA	3300028576_46	NULL
8100e9678ff297a83b45f9a1b52b15a9	Bacteria	Chloroflexi	Anaerolineae	Anaerolineales	Anaerolineaceae	Flexilinea	midas_s_7001_ESV7001.1454	0.114164	NA	3300028593_37	NULL
132a0a42c699e910ba32199ba00f402a	Bacteria	Firmicutes	Clostridia	Clostridiales	Ruminococcaceae	Fastidiosipila	midas_s_6851_ESV6851.1457	0.138108	NA	3300036951_43	NULL
f4dc2c088ae1e56e64aede1adefded4a	Bacteria	Bacteroidetes	Bacteroidia	Bacteroidales	Rikenellaceae	Rikenellaceae_RC9_gut_group	midas_s_3232_ESV7550.1446	0.0634552	Serial_Operation	NULL	NULL
d1c311ad5503b3d5f79f04b603f1cbfd	Bacteria	Bacteroidetes	Bacteroidia	Bacteroidales	Rikenellaceae	Rikenellaceae_RC9_gut_group	midas_s_602_ESV1606.1446	0.0730201	NA	NULL	NULL
433fa02ecab868b818e0bdf62fca5de3	Bacteria	Chloroflexi	Anaerolineae	Anaerolineales	Anaerolineaceae	Flexilinea	midas_s_7001_ESV7001.1454	0.0989786	NA	NULL	NULL
d00157781adf3eb9fcbc5c04f97e046b	Bacteria	Firmicutes	Clostridia	DTU014	midas_f_148	midas_g_515	midas_s_1102_ESV8919.1455	0.099932	Summer_2017_Operation_CEPT	NULL	NULL
9a191888a03c5e0a266561458dbe87cc	Bacteria	Bacteroidetes	Bacteroidia	Sphingobacteriales	Lentimicrobiaceae	midas_g_526	midas_s_2192_ESV8744.1462	0.085735	Summer_2017_Operation_CEPT	NULL	NULL
1b5cfb090df3ee64bcbc9b97665901fb	Bacteria	Firmicutes	Clostridia	DTU014	midas_f_148	midas_g_515	midas_s_1102_ESV8919.1455	0.115805	NA	NULL	NULL
094b58ad323de34149ffff15051d5a66	Bacteria	Verrucomicrobia	Verrucomicrobiae	Pedosphaerales	Pedosphaeraceae	midas_g_8975	midas_s_8975_ESV8975.1493	0.115874	Summer_2017_Operation_CEPT	NULL	NULL
9bb66a83eead26dc2b1de07423c31a4c	Bacteria	Bacteroidetes	Bacteroidia	Sphingobacteriales	Lentimicrobiaceae	midas_g_526	midas_s_2192_ESV8744.1462	0.117103	NA	NULL	NULL
13bfea3ce1b2249272c2fa46e35add26	Bacteria	Bacteroidetes	Bacteroidia	Sphingobacteriales	Lentimicrobiaceae	midas_g_526	midas_s_2192_ESV7238.1462	0.0824503	NA	NULL	NULL
c302ea376107e831142e00491ea56b7b	Bacteria	Bacteroidetes	Bacteroidia	Sphingobacteriales	ST-12K33	midas_g_22	midas_s_22_ESV22.1445	0.101099	Serial_Operation	3300036959_14	NULL
db163abafbc6fa7c2b3efe2533667b01	Bacteria	Proteobacteria	Betaproteobacteria	Betaproteobacteriales	Burkholderiaceae	AAP99	midas_s_564_ESV564.1456	0.0549319	NA	NULL	NULL
056fec5f9cd4a1e5d2e9635ab0c42b01	Bacteria	Proteobacteria	Deltaproteobacteria	SAR324_cladeMarine_group_B	midas_f_995	midas_g_995	midas_s_995_ESV1874.1483	0.104866	NA	NULL	NULL
89a95ff0bc2b82c1a84fa12b774c3174	Bacteria	Bacteroidetes	Bacteroidia	Bacteroidales	Rikenellaceae	midas_g_141	midas_s_141_ESV141.1451	0.0914996	NA	3300028576_27	NULL
421cff70e149fbc93f7df1648a55b2b0	Bacteria	Bacteroidetes	Bacteroidia	Bacteroidales	Rikenellaceae	DMER64	midas_s_82_ESV82.1446	0.429571	NA	NULL	NULL
c98c42c73f061bc4f9b99577f327449d	Bacteria	Tenericutes	Mollicutes	Acholeplasmatales	Acholeplasmataceae	Acholeplasma	midas_s_3686_ESV6749.1482	0.094141	NA	NULL	NULL
de76921ebfa82bc895da0d7bd94649c2	Bacteria	Bacteroidetes	Bacteroidia	Bacteroidales	Bacteroidetes_vadinHA17	midas_g_410	midas_s_410_ESV9458.1448	0.0560529	NA	NULL	NULL
3c680eacb9f8eb977cb2f72a493a86b3	Bacteria	Bacteroidetes	Bacteroidia	Bacteroidales	Bacteroidales_UCG-001	midas_g_1138	midas_s_1138_ESV3024.1440	0.121148	NA	NULL	NULL
81d680d1b9e9fa755679a4bd78d6579a	Bacteria	Kiritimatiellaeota	Kiritimatiellae	WCHB1-41	midas_f_2060	midas_g_2060	midas_s_2060_ESV7214.1493	0.0640116	NA	NULL	NULL
24137ba8204f5b6ba1613e3cda4a6f58	Bacteria	Kiritimatiellaeota	Kiritimatiellae	WCHB1-41	midas_f_2060	midas_g_2060	midas_s_2060_ESV7214.1493	0.103638	NA	NULL	NULL
5aa0b27b57f157b8afd8fa67fcd64a0d	Bacteria	Firmicutes	Clostridia	Clostridiales	Ruminococcaceae	Fastidiosipila	midas_s_6851_ESV6851.1457	0.0618944	NA	3300036951_43	NULL
1e94b722124482d71330c6dfb854ce9c	Bacteria	Planctomycetes	Pla3_lineage	midas_o_485	midas_f_485	midas_g_485	midas_s_485_ESV485.1492	0.0610651	NA	3300036964_6	NULL
f9632298f754496e4b31e9bf5458fa5a	Bacteria	Firmicutes	Clostridia	DTU014	midas_f_148	midas_g_515	midas_s_1102_ESV8919.1455	0.326191	NA	NULL	NULL
48929f0678fd01d1d3a81dc4a53c0f3a	Bacteria	Bacteroidetes	Bacteroidia	Bacteroidales	Dysgonomonadaceae	midas_g_1791	midas_s_1791_ESV7500.1449	0.0483725	NA	3300028593_45	NULL
150f11debb8925365a67c1aa2599232e	Bacteria	Cloacimonetes	Cloacimonadia	Cloacimonadales	Cloacimonadaceae	W5	midas_s_383_ESV8995.1477	0.260085	NA	NULL	NULL
763f3b2e7710469fe3d4a3e3e86a54b9	Bacteria	Spirochaetes	Leptospirae	Leptospirales	Leptospiraceae	RBG-16-49-21	midas_s_3554_ESV3554.1471	0.0590058	NA	3300036959_29	NULL
1a9290449d550125fbaa973b772aa694	Bacteria	Cloacimonetes	Cloacimonadia	Cloacimonadales	Cloacimonadaceae	W5	midas_s_383_ESV8995.1477	0.114372	NA	NULL	NULL
37b30f28078006ae2686d260a7d4e546	Bacteria	Planctomycetes	Pla3_lineage	midas_o_485	midas_f_485	midas_g_485	midas_s_485_ESV485.1492	0.201516	NA	3300036964_6	NULL
c0a535e49fe3542204223386ad15437b	Bacteria	Marinimicrobia_SAR406_clade	midas_c_2712	midas_o_2712	midas_f_2712	midas_g_2712	midas_s_2712_ESV2712.1493	0.0592052	NA	3300028564_35	NULL
14f83650d4e97f853a502dca50f8ff7d	Bacteria	Bacteroidetes	Bacteroidia	Sphingobacteriales	Lentimicrobiaceae	midas_g_526	midas_s_2192_ESV8744.1462	0.0726314	NA	NULL	NULL
01a51e47f8c633a34c197d9c33d84bcb	Bacteria	Bacteroidetes	Bacteroidia	Sphingobacteriales	ST-12K33	midas_g_22	midas_s_22_ESV22.1445	0.0798644	NA	3300036959_14	NULL
5747a007ac58d8de603472f27f09e0c8	Bacteria	Firmicutes	Clostridia	Clostridiales	Ruminococcaceae	Fastidiosipila	midas_s_6851_ESV6851.1457	0.106736	NA	NULL	NULL
ac41493b3da60ca2c83839755d7d420e	Bacteria	Chloroflexi	Anaerolineae	Anaerolineales	Anaerolineaceae	Flexilinea	midas_s_7001_ESV7001.1454	0.0925141	NA	NULL	NULL
78e92cdc2fb4224fc749d9c409664d69	Bacteria	Bacteroidetes	Bacteroidia	Sphingobacteriales	Lentimicrobiaceae	midas_g_526	midas_s_2192_ESV8744.1462	0.193054	NA	NULL	NULL
de6b19731e55e98e2b31b265716ae363	Bacteria	Proteobacteria	Deltaproteobacteria	Syntrophobacterales	Syntrophaceae	Smithella	midas_s_552_ESV552.1487	0.115438	NA	NULL	NULL
da603bd8bf53e73231efe5864499f46c	Bacteria	Marinimicrobia_SAR406_clade	midas_c_2712	midas_o_2712	midas_f_2712	midas_g_2712	midas_s_2712_ESV2712.1493	0.124909	NA	3300028564_35	NULL
6275245e6a4fd3c21d3c28157012001f	Bacteria	Bacteroidetes	Bacteroidia	Bacteroidales	Bacteroidetes_vadinHA17	midas_g_410	midas_s_410_ESV9458.1448	0.0394431	Standard_Operation_I	NULL	NULL
40ff82c3fc3b197a69d37eca19ff8058	Bacteria	Acidobacteria	Thermoanaerobaculia	Thermoanaerobaculales	Thermoanaerobaculaceae	Subgroup_10	midas_s_213_ESV213.1476	0.0648708	NA	3300028564_21	NULL
894f21a70774b4be835eec038dec39bb	Bacteria	Kiritimatiellaeota	Kiritimatiellae	WCHB1-41	midas_f_2060	midas_g_2060	midas_s_2060_ESV7214.1493	0.0717783	NA	NULL	NULL
a12be35e748038de5fba0448f4e597cc	Bacteria	Thermotogae	Thermotogae	Petrotogales	Petrotogaceae	SC103	midas_s_1054_ESV7318.1502	0.112734	NA	NULL	NULL
561cbc75225e9959de9fe325a8402f6a	Bacteria	Proteobacteria	Deltaproteobacteria	SAR324_cladeMarine_group_B	midas_f_995	midas_g_995	midas_s_995_ESV1874.1483	0.0950312	NA	NULL	NULL
e80a48062768eacacc25ad924541b8db	Bacteria	Chloroflexi	Anaerolineae	Anaerolineales	Anaerolineaceae	Flexilinea	midas_s_7001_ESV7001.1454	0.0777154	NA	NULL	NULL
97d18f48cf9d8669a855fa811966edbf	Bacteria	Bacteroidetes	Bacteroidia	Sphingobacteriales	Lentimicrobiaceae	midas_g_526	midas_s_2192_ESV8744.1462	0.138169	NA	NULL	NULL
8488cea3caae46af95183ea93c82ced6	Bacteria	Verrucomicrobia	Verrucomicrobiae	LD1-PB3	midas_f_131	midas_g_131	midas_s_131_ESV131.1500	0.049876	NA	NULL	NULL
45583f9cce066d462ea556e69c39a4f4	Bacteria	Chloroflexi	Anaerolineae	Anaerolineales	Anaerolineaceae	midas_g_467	midas_s_1625_ESV7177.1423	0.0516598	NA	NULL	NULL
2b8c28336ac67ce44bba8dcf4cfc49bc	Bacteria	Thermotogae	Thermotogae	Petrotogales	Petrotogaceae	Defluviitoga	Defluviitoga_tunisiensis_ESV7734.1434	0.0619388	NA	NULL	NULL
c1d2bc959bd006de3d98c7a1de2522f4	Bacteria	Bacteroidetes	Bacteroidia	Bacteroidales	Rikenellaceae	midas_g_141	midas_s_141_ESV141.1451	0.0902798	NA	3300028576_27	NULL
d049aa0999fa9e11f4cee04dcf08c497	Bacteria	Chloroflexi	Anaerolineae	Anaerolineales	Anaerolineaceae	midas_g_156	midas_s_156_ESV8768.1425	0.152775	NA	NULL	NULL
cc8d9383a63df45c7a05300b2a230ad6	Bacteria	Proteobacteria	Deltaproteobacteria	Syntrophobacterales	Syntrophaceae	Smithella	midas_s_1067_ESV6253.1487	0.0992361	NA	NULL	NULL
c61aba048c1136de40aef08ed458d0b2	Bacteria	Firmicutes	Clostridia	DTU014	midas_f_148	midas_g_515	midas_s_1102_ESV8919.1455	0.125258	NA	NULL	NULL
17c22ff5c33d5ce8ef17fbd0364141f2	Bacteria	Proteobacteria	Deltaproteobacteria	Syntrophobacterales	Syntrophaceae	midas_g_134	midas_s_134_ESV134.1492	0.055407	NA	NULL	NULL
206e5eca5a52b97de4dd9739d9e76056	Bacteria	Synergistetes	Synergistia	Synergistales	Synergistaceae	midas_g_2022	midas_s_2022_ESV9229.1450	0.0583369	NA	NULL	NULL
1352665478794aa92df65e3fc6d05ff1	Bacteria	Bacteroidetes	Bacteroidia	Sphingobacteriales	Lentimicrobiaceae	midas_g_526	midas_s_2192_ESV8744.1462	0.270002	NA	NULL	NULL
93b8dae5f570664388379bf74fae31f7	Bacteria	Spirochaetes	Spirochaetia	Spirochaetales	Spirochaetaceae	Treponema_2	midas_s_6751_ESV6751.1469	0.0668777	NA	NULL	NULL
8f2bdb3f18d29b285071386c1ef38d4f	Bacteria	Kiritimatiellaeota	Kiritimatiellae	WCHB1-41	midas_f_2060	midas_g_2060	midas_s_2060_ESV7214.1493	0.0554407	NA	NULL	NULL
64619349587dece7497a5680946ecf8d	Bacteria	Proteobacteria	Betaproteobacteria	Betaproteobacteriales	Burkholderiaceae	Comamonas	Comamonas_denitrificans_ESV8134.1453	0.0488054	NA	NULL	NULL
9cd255bcb7b61900dc9d1794285d704c	Bacteria	Proteobacteria	Deltaproteobacteria	SAR324_cladeMarine_group_B	midas_f_995	midas_g_995	midas_s_995_ESV1874.1483	0.0569265	NA	NULL	NULL
98a6bfe4a3c9d7670675eabf5ee79acc	Bacteria	Kiritimatiellaeota	Kiritimatiellae	WCHB1-41	midas_f_2060	midas_g_2060	midas_s_2060_ESV7214.1493	0.193807	NA	NULL	NULL
55c667a9a75151532ecb5543e8a2b131	Bacteria	Firmicutes	Clostridia	Clostridiales	Christensenellaceae	Christensenellaceae_R-7_group	midas_s_2629_ESV2629.1440	0.0781316	NA	NULL	NULL
526d110bf71c0ba2a524f5851ec1d739	Bacteria	Marinimicrobia_SAR406_clade	midas_c_2712	midas_o_2712	midas_f_2712	midas_g_2712	midas_s_2712_ESV2712.1493	0.0651099	NA	3300028564_35	NULL
27c9e81eff427fbf7918ed8c9e2a552c	Bacteria	Verrucomicrobia	Verrucomicrobiae	Opitutales	Opitutaceae	Cephaloticoccus	midas_s_5279_ESV5279.1482	0.0430061	NA	NULL	NULL
c8769e4c112578663972eb0f96def65b	Bacteria	Spirochaetes	Spirochaetia	Spirochaetales	Spirochaetaceae	Treponema_2	midas_s_6751_ESV6751.1469	0.213213	NA	NULL	NULL
b261dbe0a2131fdbc53b4eecc50b5142	Bacteria	Tenericutes	Mollicutes	Acholeplasmatales	Acholeplasmataceae	Acholeplasma	midas_s_3686_ESV6749.1482	0.0601965	NA	NULL	NULL
116fee48ad34aab563894070836939f8	Bacteria	Verrucomicrobia	Verrucomicrobiae	Opitutales	Opitutaceae	Cephaloticoccus	midas_s_5279_ESV5279.1482	0.0918498	NA	NULL	NULL
5f87d2301b76a857089a6de7b9b7cbd6	Bacteria	Firmicutes	Clostridia	Clostridiales	Gracilibacteraceae	Gracilibacter	midas_s_669_ESV2298.1443	0.0669484	NA	NULL	NULL
58cf101656ba0f0dea4d20fe046a4099	Bacteria	Thermotogae	Thermotogae	Petrotogales	Petrotogaceae	SC103	midas_s_1054_ESV7318.1502	0.0872127	NA	NULL	NULL
e7bcabbb58dfdf28636375d434d886f2	Bacteria	Chloroflexi	Anaerolineae	Anaerolineales	Anaerolineaceae	Flexilinea	midas_s_7001_ESV7001.1454	0.25044	NA	NULL	NULL
7cd2644ab96918977dc33fb259914622	Bacteria	Verrucomicrobia	Verrucomicrobiae	Opitutales	Opitutaceae	Cephaloticoccus	midas_s_5279_ESV5279.1482	0.0585998	NA	NULL	NULL
fb0e579c949a20ce2865681e81ff6563	Bacteria	Chloroflexi	Anaerolineae	Anaerolineales	Anaerolineaceae	midas_g_156	midas_s_156_ESV8768.1425	0.119799	NA	NULL	NULL
577ba3772f37c443f3a23d8c863400d3	Bacteria	Proteobacteria	Deltaproteobacteria	Syntrophobacterales	Syntrophaceae	Smithella	midas_s_552_ESV552.1487	0.219453	NA	NULL	NULL
ec55ec1a5c5d00fa4842909ee8e36742	Bacteria	Spirochaetes	Spirochaetia	Spirochaetales	Spirochaetaceae	Treponema_2	midas_s_6261_ESV6927.1466	0.0962389	NA	3300036963_30	NULL
a1905105a6a736b5102e8d0e97e409fc	Bacteria	Cloacimonetes	Cloacimonadia	Cloacimonadales	Cloacimonadaceae	W5	midas_s_383_ESV8995.1477	0.120587	NA	NULL	NULL
a0d2180de0146f170df124c05c2d016d	Bacteria	Cloacimonetes	Cloacimonadia	Cloacimonadales	Cloacimonadaceae	W5	midas_s_383_ESV8995.1477	0.440935	Summer_2017_Operation_CEPT	NULL	NULL
84e15091692ac3a08a74fd7c9dfd1418	Bacteria	Firmicutes	Clostridia	Clostridiales	Ruminococcaceae	Fastidiosipila	midas_s_6851_ESV6851.1457	0.390383	NA	3300036951_43	NULL
5f4769e239c87bee3ab514bbd16ab53d	Bacteria	Bacteroidetes	Bacteroidia	Sphingobacteriales	ST-12K33	midas_g_22	midas_s_22_ESV22.1445	0.0559106	NA	3300036959_14	NULL
32d91a7644a47670df8ba98eefa7f256	Bacteria	Bacteroidetes	Bacteroidia	Bacteroidales	Dysgonomonadaceae	midas_g_1791	midas_s_1791_ESV7500.1449	0.177382	NA	3300028593_45	NULL
bb4a3d0e716f87a037d86c051a1387e4	Bacteria	Bacteroidetes	Bacteroidia	Bacteroidales	Dysgonomonadaceae	midas_g_1791	midas_s_1791_ESV7500.1449	0.057116	NA	NULL	NULL
ddf3d04c0444f26fcf66d060b4f95b12	Bacteria	Firmicutes	Clostridia	Clostridiales	Ruminococcaceae	Fastidiosipila	midas_s_6851_ESV6851.1457	0.2049	NA	3300036951_43	NULL
5023dded7daf8e92e19ccb50fc65404e	Bacteria	Proteobacteria	Deltaproteobacteria	SAR324_cladeMarine_group_B	midas_f_995	midas_g_995	midas_s_995_ESV1874.1483	0.0466519	NA	NULL	NULL
783e6aa171cd685e5d583a20592a52e3	Bacteria	Proteobacteria	Betaproteobacteria	Betaproteobacteriales	Rhodocyclaceae	Ca_Accumulibacter	Ca_Accumulibacter_phosphatis_ESV7558.1494	0.0486422	NA	NULL	NULL
d892456be5e0fae7bf4a39ee60df161f	Bacteria	Bacteroidetes	Bacteroidia	Bacteroidales	Dysgonomonadaceae	Proteiniphilum	midas_s_738_ESV2490.1451	0.0895183	NA	NULL	NULL
1a3e93f62bdea4140a60ade943add86d	Bacteria	Firmicutes	Clostridia	D8A-2	midas_f_13	midas_g_13	midas_s_305_ESV305.1455	0.0713589	NA	3300028576_40	NULL
0c50ebc4c5200177e6737277a035f5c1	Bacteria	Proteobacteria	Betaproteobacteria	Betaproteobacteriales	Burkholderiaceae	Acidovorax	Acidovorax_defluvii_ESV7315.1455	0.0519234	NA	NULL	NULL
3f8346f0959a6dcfaa5e78c4f86e961a	Bacteria	Bacteroidetes	Bacteroidia	Sphingobacteriales	Lentimicrobiaceae	midas_g_526	midas_s_2192_ESV7238.1462	0.0871823	NA	NULL	NULL
a1de42d344a8bfd6f343eb0b4cc87dd7	Bacteria	Proteobacteria	Deltaproteobacteria	midas_o_41	Syntrophorhabdaceae	Syntrophorhabdus	midas_s_41_ESV942.1482	0.0923486	NA	NULL	NULL
399218c484aa902c09af5961c953122b	Bacteria	Planctomycetes	Pla3_lineage	midas_o_485	midas_f_485	midas_g_485	midas_s_485_ESV485.1492	0.0667285	NA	3300036964_6	NULL
42bea59c1e9a95f02d10e63849412fe0	Bacteria	Bacteroidetes	Bacteroidia	Bacteroidales	Rikenellaceae	midas_g_141	midas_s_141_ESV141.1451	0.0881062	NA	NULL	NULL
6c5ff5b6c97c89b61c18b38ba5bba244	Bacteria	Verrucomicrobia	Verrucomicrobiae	LD1-PB3	midas_f_131	midas_g_131	midas_s_131_ESV131.1500	0.0452663	NA	NULL	NULL
22fc70e61a540a5f2101537267ecaf2b	Bacteria	Proteobacteria	Betaproteobacteria	Betaproteobacteriales	Burkholderiaceae	Acidovorax	Acidovorax_defluvii_ESV7315.1455	0.0729812	NA	NULL	NULL
3c75adaea44bf5132e0584100feee7d3	Bacteria	Bacteroidetes	Bacteroidia	Sphingobacteriales	Lentimicrobiaceae	midas_g_526	midas_s_2192_ESV8744.1462	0.0823227	NA	NULL	NULL
6c7326aebc46c87040e971d2495a83c3	Bacteria	Proteobacteria	Deltaproteobacteria	SAR324_cladeMarine_group_B	midas_f_995	midas_g_995	midas_s_995_ESV1874.1483	0.0495704	NA	NULL	NULL
1896e8c51e9659d24f873f0c51c67d8d	Archaea	Euryarchaeota	Thermococci	Methanofastidiosales	Methanofastidiosaceae	Ca_Methanofastidiosum	midas_s_8154_ESV8604.1437	0.0326122	NA	NULL	NULL
42501eaa016ec0b1fa766268cea99957	Bacteria	Bacteroidetes	Bacteroidia	Bacteroidales	Rikenellaceae	Rikenellaceae_RC9_gut_group	midas_s_3232_ESV7550.1446	0.0505626	Serial_Operation	NULL	NULL
930de11bb6c6ece33cb6025cf893ceb8	Bacteria	Proteobacteria	Betaproteobacteria	Betaproteobacteriales	Burkholderiaceae	Acidovorax	Acidovorax_defluvii_ESV7315.1455	0.113168	NA	NULL	NULL
dea285d23812e77a010b02a754a559ae	Bacteria	Bacteroidetes	Bacteroidia	Bacteroidales	Paludibacteraceae	midas_g_2677	midas_s_2677_ESV2677.1448	0.0455869	Standard_Operation_II	3300028576_48	NULL
1cd0c4d0c528ed11f3dc5acb0d196904	Bacteria	Cloacimonetes	Cloacimonadia	Cloacimonadales	Cloacimonadaceae	Ca_Cloacimonas	midas_s_1905_ESV9088.1525	0.0816284	NA	NULL	NULL
39669e2b688ca88815e9bcab55b3ef0c	Bacteria	Firmicutes	Clostridia	Clostridiales	Ruminococcaceae	midas_g_2408	midas_s_3763_ESV6660.1453	0.0751275	NA	NULL	NULL
2e3f57a7547d524a4a47573ec4df62d5	Bacteria	Planctomycetes	Pla3_lineage	midas_o_485	midas_f_485	midas_g_485	midas_s_485_ESV485.1492	0.0590143	NA	3300036964_6	NULL
1b9c573a03f36eab3474856d5ad77c1d	Bacteria	Proteobacteria	Betaproteobacteria	Betaproteobacteriales	Burkholderiaceae	Acidovorax	Acidovorax_defluvii_ESV7315.1455	0.229853	NA	NULL	NULL
c726207e1183ca2b6ba74002ec00200e	Bacteria	Firmicutes	Clostridia	D8A-2	midas_f_13	midas_g_13	midas_s_305_ESV305.1455	0.163739	NA	NULL	NULL
411d7a5102dbcc7e5cd96f1d073e667f	Bacteria	Bacteroidetes	Bacteroidia	Sphingobacteriales	ST-12K33	midas_g_22	midas_s_22_ESV178.1445	0.0986547	NA	NULL	NULL
b0f1506bab306d23acec909b50003f26	Bacteria	Bacteroidetes	Bacteroidia	Bacteroidales	Dysgonomonadaceae	midas_g_1791	midas_s_1791_ESV7500.1449	0.0596283	NA	3300028593_45	NULL
9cc86624e96e4992f931a4c8ad064ab5	Bacteria	Proteobacteria	Deltaproteobacteria	Syntrophobacterales	Syntrophaceae	Smithella	midas_s_372_ESV372.1486	0.231706	NA	NULL	NULL
54019fe4b969f2f1af012010fd1858a4	Bacteria	Chloroflexi	Anaerolineae	Anaerolineales	Anaerolineaceae	midas_g_467	midas_s_6232_ESV9275.1435	0.198442	NA	NULL	NULL
388409f652ae51fc7f1aba9755061338	Archaea	Euryarchaeota	Methanomicrobia	Methanosarcinales	Methanosaetaceae	Methanothrix	midas_s_2347_ESV2347.1436	0.0223504	NA	3300036949_28	NULL
94ba73987c35748716e79f97a70ca045	Bacteria	Bacteroidetes	Bacteroidia	Bacteroidales	Rikenellaceae	midas_g_141	midas_s_141_ESV141.1451	0.0582147	NA	3300028576_27	NULL
d23dd80dfd02bd7ad0ff0a64bf7932ca	Bacteria	Proteobacteria	Deltaproteobacteria	midas_o_41	Syntrophorhabdaceae	Syntrophorhabdus	midas_s_41_ESV942.1482	0.105707	NA	NULL	NULL
7c191011905c8596d0ea1af965308893	Bacteria	Verrucomicrobia	Verrucomicrobiae	Pedosphaerales	Pedosphaeraceae	midas_g_8975	midas_s_8975_ESV8975.1493	0.0556498	NA	NULL	NULL
ae6cccb54e4cc44a67a9489fe0795849	Bacteria	Bacteroidetes	Bacteroidia	Sphingobacteriales	ST-12K33	midas_g_22	midas_s_22_ESV22.1445	0.0554844	NA	3300036959_14	NULL
548ddfc0933e57438c46eada2459e552	Archaea	Euryarchaeota	Thermococci	Methanofastidiosales	Methanofastidiosaceae	Ca_Methanofastidiosum	midas_s_8154_ESV8604.1437	0.0374025	NA	NULL	NULL
8ee6d256109406f071cce08af6a5f696	Bacteria	Proteobacteria	Deltaproteobacteria	Syntrophobacterales	Syntrophaceae	Smithella	midas_s_136_ESV3239.1485	1.32509	Standard_Operation_II	NULL	NULL
65293b445e682317a112eecd50ea9471	Bacteria	Proteobacteria	Deltaproteobacteria	Syntrophobacterales	Syntrophaceae	Smithella	midas_s_136_ESV3239.1485	1.16267	Standard_Operation_II	NULL	NULL
6ff938e8bb6d16f4b5af455bed30cec8	Bacteria	Proteobacteria	Deltaproteobacteria	Syntrophobacterales	Syntrophaceae	Smithella	midas_s_136_ESV3239.1485	0.664688	Standard_Operation_II	NULL	NULL
8fa570178546714034666d960fd2e3be	Bacteria	Proteobacteria	Deltaproteobacteria	Syntrophobacterales	Syntrophaceae	Smithella	midas_s_136_ESV3239.1485	0.91813	Standard_Operation_II	NULL	NULL
e5077d70a1cbec0ea6f297085b75f6cc	Bacteria	Proteobacteria	Deltaproteobacteria	Syntrophobacterales	Syntrophaceae	Smithella	midas_s_136_ESV3239.1485	0.956856	Standard_Operation_II	NULL	NULL
4b793180c36be3b909f6edce28aecf73	Bacteria	Bacteroidetes	Bacteroidia	Bacteroidales	Bacteroidales_UCG-001	midas_g_1138	midas_s_1138_ESV3024.1440	0.0520583	NA	NULL	NULL
57be495c67305386e9cd162678291343	Bacteria	Proteobacteria	Deltaproteobacteria	midas_o_41	Syntrophorhabdaceae	Syntrophorhabdus	midas_s_998_ESV3981.1486	0.0587388	NA	3300028576_34	NULL
28636d4ff576cd752d57362c36686db0	Bacteria	Patescibacteria	ABY1	Ca_Falkowbacteria	midas_f_5033	midas_g_5033	midas_s_5033_ESV6445.1440	0.0830848	NA	NULL	NULL
c05163888fccb7975ce51310e1cfefa9	Bacteria	Bacteroidetes	Bacteroidia	Bacteroidales	Rikenellaceae	Rikenellaceae_RC9_gut_group	midas_s_3232_ESV7550.1446	0.0706461	NA	NULL	NULL
bb1730c4810d5f02fea095659361a8f4	Bacteria	Verrucomicrobia	Verrucomicrobiae	Pedosphaerales	Pedosphaeraceae	midas_g_8975	midas_s_8975_ESV8975.1493	0.0779661	NA	NULL	NULL
e8403b3f3c437a9a1a494d6f1d136249	Bacteria	Thermotogae	Thermotogae	Petrotogales	Petrotogaceae	SC103	midas_s_1054_ESV7318.1502	0.0638391	NA	NULL	NULL
9282ef2ec2098896086c2d4c45725a12	Bacteria	Proteobacteria	Betaproteobacteria	Betaproteobacteriales	Burkholderiaceae	Acidovorax	Acidovorax_defluvii_ESV7315.1455	0.333346	NA	NULL	NULL
9a114e555da6dc35b570ccd29714736b	Bacteria	Cloacimonetes	Cloacimonadia	Cloacimonadales	Cloacimonadaceae	Ca_Cloacimonas	midas_s_301_ESV1145.1468	0.0688868	NA	NULL	NULL
c4786ba17234fe11399cf0f960b0e5f7	Bacteria	Firmicutes	Clostridia	D8A-2	midas_f_13	midas_g_13	midas_s_305_ESV305.1455	0.102235	NA	3300028576_40	NULL
8e65434294a189f332e9c0526b1e9766	Bacteria	Bacteroidetes	Bacteroidia	Sphingobacteriales	ST-12K33	midas_g_22	midas_s_22_ESV22.1445	0.0772463	NA	3300036959_14	NULL
2d57a5c746c5169c7a48761cefb8c691	Bacteria	Chloroflexi	Anaerolineae	Anaerolineales	Anaerolineaceae	midas_g_156	midas_s_156_ESV8768.1425	0.159897	Summer_2017_Operation_CEPT	NULL	NULL
3cff87b3e45c637e229e2742ebc0253f	Bacteria	Bacteroidetes	Bacteroidia	Sphingobacteriales	Lentimicrobiaceae	midas_g_526	midas_s_2192_ESV8744.1462	0.0621302	NA	NULL	NULL
2113647cbee4397be5666de0568463aa	Archaea	Euryarchaeota	Thermococci	Methanofastidiosales	Methanofastidiosaceae	Ca_Methanofastidiosum	midas_s_8154_ESV8604.1437	0.0888233	NA	NULL	NULL
e287b795d03d49cb96b2f9c336a6fec2	Bacteria	Verrucomicrobia	Verrucomicrobiae	Pedosphaerales	Pedosphaeraceae	midas_g_3750	midas_s_3750_ESV3750.1473	0.111322	NA	NULL	NULL
08895b12b5a13cc344dd61d74494b21e	Bacteria	Proteobacteria	Deltaproteobacteria	midas_o_41	Syntrophorhabdaceae	Syntrophorhabdus	midas_s_998_ESV3981.1486	0.0453849	NA	3300028576_34	NULL
0e4089ac2fbba8c76e3c56e611de641d	Bacteria	Planctomycetes	Pla3_lineage	midas_o_485	midas_f_485	midas_g_485	midas_s_485_ESV485.1492	0.125604	NA	3300036964_6	NULL
d88d2c5fe442a5012cecb55ee365def2	Bacteria	Proteobacteria	Deltaproteobacteria	midas_o_41	Syntrophorhabdaceae	Syntrophorhabdus	midas_s_41_ESV942.1482	0.12852	NA	NULL	NULL
2866bc695bc4a15fefd9b3b06f78a5db	Bacteria	Planctomycetes	Pla3_lineage	midas_o_485	midas_f_485	midas_g_485	midas_s_485_ESV485.1492	0.0467428	NA	3300036964_6	NULL
7887a71faeb141a9c8a9fe0dd2f91480	Bacteria	Proteobacteria	Betaproteobacteria	Betaproteobacteriales	Burkholderiaceae	Acidovorax	Acidovorax_defluvii_ESV7315.1455	0.336112	NA	NULL	NULL
18445a6d5760bf769e84da3b7e08d527	Bacteria	Firmicutes	Clostridia	DTU014	midas_f_148	midas_g_515	midas_s_1315_ESV9069.1457	0.0616542	NA	NULL	NULL
7ad1aa858fa948b03cec6727224c1914	Bacteria	Tenericutes	Mollicutes	Acholeplasmatales	Acholeplasmataceae	Acholeplasma	midas_s_3686_ESV6749.1482	0.072522	NA	NULL	NULL
e1a35ac4421d4c3b2e272de1747cfd02	Bacteria	Spirochaetes	Leptospirae	Leptospirales	Leptospiraceae	RBG-16-49-21	midas_s_3554_ESV3554.1471	0.0586803	NA	3300036959_29	NULL
2b27eb7645e0b4c88df0c1f07bf02871	Bacteria	Tenericutes	Mollicutes	Acholeplasmatales	Acholeplasmataceae	Acholeplasma	midas_s_3686_ESV6749.1482	0.0452885	NA	NULL	NULL
199434c5698bc16445e96a8a9ff2175a	Bacteria	Tenericutes	Mollicutes	Acholeplasmatales	Acholeplasmataceae	Acholeplasma	midas_s_3686_ESV4621.1481	0.0639186	Summer_2017_Operation_CEPT	NULL	NULL
da8285446334783dceab90fe2b2d10e1	Bacteria	Spirochaetes	Spirochaetia	Spirochaetales	Spirochaetaceae	Treponema_2	midas_s_6751_ESV6751.1469	0.0844562	Summer_2017_Operation_CEPT	NULL	NULL
4c890eab44d12ab73632d7b0901d8e89	Bacteria	Proteobacteria	Deltaproteobacteria	midas_o_41	Syntrophorhabdaceae	Syntrophorhabdus	midas_s_41_ESV942.1482	0.18599	NA	NULL	NULL
bf9303fe5cb0200ec0273d08e43e64e1	Bacteria	Firmicutes	Clostridia	DTU014	midas_f_148	midas_g_515	midas_s_1102_ESV8919.1455	0.0454718	NA	NULL	NULL
19206dbc1828e6c1e2c4acfac3c1b672	Bacteria	Spirochaetes	Leptospirae	Leptospirales	Leptospiraceae	RBG-16-49-21	midas_s_3702_ESV3702.1472	0.120921	NA	3300028568_32	NULL
cf92a861286b0b0bb79980e191828f9f	Bacteria	Spirochaetes	Leptospirae	Leptospirales	Leptospiraceae	RBG-16-49-21	midas_s_3702_ESV3702.1472	0.0554373	NA	3300028568_32	NULL
d93ff2c4a1310c5f9e9d992e91df6463	Bacteria	Proteobacteria	Deltaproteobacteria	Syntrophobacterales	Syntrophaceae	midas_g_134	midas_s_134_ESV134.1492	0.0896324	NA	NULL	NULL
ebe5e6c0ce629359511730f5779d8e00	Bacteria	Cloacimonetes	Cloacimonadia	Cloacimonadales	Cloacimonadaceae	Ca_Cloacimonas	midas_s_87_ESV8226.1524	0.491806	Standard_Operation_I	NULL	NULL
d027307124439e0f3baca201d334204a	Bacteria	Cloacimonetes	Cloacimonadia	Cloacimonadales	Cloacimonadaceae	Ca_Cloacimonas	midas_s_87_ESV8226.1524	0.433011	Standard_Operation_I	NULL	NULL
f19626a597f2db2dc19a960e5eae3c33	Bacteria	Cloacimonetes	Cloacimonadia	Cloacimonadales	Cloacimonadaceae	Ca_Cloacimonas	midas_s_87_ESV8226.1524	0.644338	NA	NULL	NULL
6b33ad276c3fb5c02083a5ae5d939d1c	Bacteria	Bacteroidetes	Bacteroidia	Bacteroidales	Bacteroidetes_vadinHA17	midas_g_410	midas_s_410_ESV9458.1448	0.15652	NA	NULL	NULL
977474d9c7b093ff4b17dba79e71a0c8	Bacteria	Proteobacteria	Deltaproteobacteria	Syntrophobacterales	Syntrophaceae	Smithella	midas_s_372_ESV372.1486	0.0603167	NA	NULL	NULL
82c3ef704005c7a9233c1d1fcb1fe8c9	Bacteria	Bacteroidetes	Bacteroidia	Bacteroidales	Paludibacteraceae	midas_g_2677	midas_s_2677_ESV2677.1448	0.0723115	NA	NULL	NULL
15c2dc335c87adc182a534b98a519ac8	Bacteria	Chloroflexi	Anaerolineae	Anaerolineales	Anaerolineaceae	midas_g_467	midas_s_6232_ESV9275.1435	0.0779714	NA	NULL	NULL
e5c51a2c3be243a930b2ed6306c2c653	Bacteria	Proteobacteria	Deltaproteobacteria	Syntrophobacterales	Syntrophaceae	midas_g_134	midas_s_134_ESV134.1492	0.210129	NA	NULL	NULL
b9b91193ba29adb8ca6a83af68b7c51c	Bacteria	Verrucomicrobia	Verrucomicrobiae	LD1-PB3	midas_f_131	midas_g_131	midas_s_131_ESV131.1500	0.0412292	NA	NULL	NULL
14cd26d44970adb8a85d2ed1c6a4dc64	Bacteria	Proteobacteria	Deltaproteobacteria	Syntrophobacterales	Syntrophaceae	midas_g_134	midas_s_134_ESV134.1492	0.0363773	NA	NULL	NULL
a89c8151e5a4557eb803591e1e3ec855	Archaea	Euryarchaeota	Thermococci	Methanofastidiosales	Methanofastidiosaceae	Ca_Methanofastidiosum	midas_s_8154_ESV8604.1437	0.0164576	NA	NULL	NULL
980ea2a96eeb8d1656a75cfe825e8351	Bacteria	Hydrogenedentes	Hydrogenedentia	Hydrogenedentiales	Hydrogenedensaceae	midas_g_8527	midas_s_8527_ESV8527.1474	0.06394	NA	NULL	NULL
393b5cb266a39fcc8cbf4f4da4eb73e4	Bacteria	Firmicutes	Clostridia	Clostridiales	Ruminococcaceae	Ruminococcus_1	midas_s_815_ESV3271.1435	0.0737638	NA	3300028561_33	NULL
d5d4a175b1769bc9c1b04fb8396bfebd	Bacteria	Verrucomicrobia	Verrucomicrobiae	Pedosphaerales	Pedosphaeraceae	midas_g_3750	midas_s_3750_ESV3750.1473	0.0443051	NA	NULL	NULL
f1e8f53ce3c33f7002ffdc2a19f358c8	Bacteria	Bacteroidetes	Bacteroidia	Bacteroidales	Dysgonomonadaceae	midas_g_1791	midas_s_1791_ESV7500.1449	0.0673785	NA	3300028593_45	NULL
e3e0bb219dbcc8d5ed15977a1a7daa0f	Bacteria	Firmicutes	Clostridia	Clostridiales	Ruminococcaceae	Eubacterium_coprostanoligenes_group	midas_s_3214_ESV3214.1491	0.0546922	NA	NULL	NULL
266ce4b846864fd3a4bf51c1932185fc	Bacteria	Proteobacteria	Deltaproteobacteria	midas_o_41	Syntrophorhabdaceae	Syntrophorhabdus	midas_s_41_ESV942.1482	0.0517128	NA	NULL	NULL
ed66bb72e2518737be5a86ef8b464a0e	Bacteria	Proteobacteria	Deltaproteobacteria	Syntrophobacterales	Syntrophaceae	Smithella	midas_s_552_ESV552.1487	0.0929913	NA	NULL	NULL
89106b7df4bed5b668b332ccb3af118b	Bacteria	Firmicutes	Clostridia	D8A-2	midas_f_13	midas_g_13	midas_s_305_ESV305.1455	0.188151	NA	3300028576_40	NULL
7cb2477da5fdc478ce1b4d8a30cda1be	Bacteria	Proteobacteria	Deltaproteobacteria	midas_o_41	Syntrophorhabdaceae	Syntrophorhabdus	midas_s_41_ESV942.1482	0.0813015	NA	NULL	NULL
fb5cef229b59a18ea01061279c02a7e9	Bacteria	Cloacimonetes	Cloacimonadia	Cloacimonadales	Cloacimonadaceae	Ca_Cloacimonas	midas_s_1905_ESV9088.1525	0.0524196	NA	NULL	NULL
4c526cbe788b7ab681ead67c2eeedbf4	Bacteria	Firmicutes	Clostridia	DTU014	midas_f_148	midas_g_515	midas_s_1102_ESV8919.1455	0.0732727	NA	NULL	NULL
e3db852c5f47557db5d1c8eeba4b96ff	Bacteria	Proteobacteria	Deltaproteobacteria	midas_o_41	Syntrophorhabdaceae	Syntrophorhabdus	midas_s_998_ESV3981.1486	0.172506	NA	3300028576_34	NULL
9a9174889144b4ea322c0788d11a1ed1	Bacteria	Verrucomicrobia	Verrucomicrobiae	Pedosphaerales	Pedosphaeraceae	midas_g_8975	midas_s_8975_ESV8975.1493	0.0621568	NA	NULL	NULL
17ad4b6c72f526f92871db473bd15b5c	Bacteria	Cloacimonetes	Cloacimonadia	Cloacimonadales	Cloacimonadaceae	W5	midas_s_383_ESV8995.1477	0.0956422	NA	NULL	NULL
4988b51635075ea76255603d4977f7fd	Bacteria	Cloacimonetes	Cloacimonadia	Cloacimonadales	Cloacimonadaceae	W5	midas_s_383_ESV8995.1477	0.130424	NA	NULL	NULL
e6115bdecc9afeb306188af9ebe38b63	Bacteria	Bacteroidetes	Bacteroidia	Bacteroidales	Bacteroidales_UCG-001	midas_g_1138	midas_s_1138_ESV3024.1440	0.0749969	NA	NULL	NULL
aa62a1c35a09c5ab3f19e82f17194fcd	Bacteria	Proteobacteria	Deltaproteobacteria	Syntrophobacterales	Syntrophaceae	Smithella	midas_s_1067_ESV6253.1487	0.134367	Summer_2017_Operation_CEPT	NULL	NULL
dee85c52af8b7ef170feb56021222658	Bacteria	Bacteroidetes	Bacteroidia	Bacteroidales	Rikenellaceae	Rikenellaceae_RC9_gut_group	midas_s_3232_ESV7550.1446	0.0581198	Serial_Operation	NULL	NULL
93f88f408f683f9e5d14c271ac29362a	Bacteria	Marinimicrobia_SAR406_clade	midas_c_2712	midas_o_2712	midas_f_2712	midas_g_2712	midas_s_2712_ESV2712.1493	0.170661	NA	3300028564_35	NULL
a6bec559a49a486fb516a7479fbc8299	Bacteria	Bacteroidetes	Bacteroidia	Bacteroidales	Bacteroidales_UCG-001	midas_g_1138	midas_s_1138_ESV3024.1440	0.0923811	NA	NULL	NULL
3896c91867d6018fe252fbb28e083d80	Bacteria	Bacteroidetes	Bacteroidia	Bacteroidales	Dysgonomonadaceae	midas_g_1791	midas_s_1791_ESV7500.1449	0.137583	Summer_2017_Operation_CEPT	NULL	NULL
5f377850d897dae6f3fe777c5767d696	Bacteria	Cloacimonetes	Cloacimonadia	Cloacimonadales	Cloacimonadaceae	Ca_Cloacimonas	midas_s_301_ESV1145.1468	0.322706	Standard_Operation_I	NULL	NULL
4afbf3f7789817978d67c4de4235a3d4	Bacteria	Cloacimonetes	Cloacimonadia	Cloacimonadales	Cloacimonadaceae	Ca_Cloacimonas	midas_s_301_ESV1145.1468	0.388078	Standard_Operation_I	NULL	NULL
2f0f8895aab1981b3d3a0729958fd1ed	Bacteria	Cloacimonetes	Cloacimonadia	Cloacimonadales	Cloacimonadaceae	Ca_Cloacimonas	midas_s_301_ESV1145.1468	0.321642	Standard_Operation_I	NULL	NULL
c4b0e367e3de9e183da762538d1b24a1	Bacteria	Proteobacteria	Deltaproteobacteria	Syntrophobacterales	Syntrophaceae	midas_g_134	midas_s_1266_ESV3856.1490	0.369624	NA	NULL	NULL
04ccd8db5fee099705ae713406625b41	Bacteria	Proteobacteria	Deltaproteobacteria	Syntrophobacterales	Syntrophaceae	midas_g_134	midas_s_1266_ESV3856.1490	0.230644	Summer_2017_Operation_CEPT	NULL	NULL
fc5010df06a10e1018d9f11778827a92	Bacteria	Cloacimonetes	Cloacimonadia	Cloacimonadales	Cloacimonadaceae	Ca_Cloacimonas	midas_s_87_ESV8226.1524	0.335172	NA	NULL	NULL
4713a80e0a9c002b33f551c75812dbbf	Bacteria	Firmicutes	Clostridia	Clostridiales	Ruminococcaceae	Fastidiosipila	midas_s_6851_ESV6851.1457	0.387647	NA	NULL	NULL
fe82488585479b8e899d069790e12a67	Bacteria	Bacteroidetes	Bacteroidia	Bacteroidales	Prolixibacteraceae	midas_g_12	midas_s_12_ESV12.1439	0.696871	Standard_Operation_I	NULL	NULL
a8287849c151bf9260218375218ca7e2	Bacteria	Bacteroidetes	Bacteroidia	Bacteroidales	Bacteroidetes_vadinHA17	midas_g_19	midas_s_19_ESV19.1449	0.181869	NA	3300028677_33	NULL
fca7730639f9fd904f04c4472487393c	Bacteria	Cloacimonetes	Cloacimonadia	Cloacimonadales	Cloacimonadaceae	Ca_Cloacimonas	midas_s_301_ESV1145.1468	0.46969	Standard_Operation_I	NULL	NULL
4e642d4107e753008274533b0735fe7d	Bacteria	Bacteroidetes	Bacteroidia	Bacteroidales	Prolixibacteraceae	midas_g_12	midas_s_12_ESV12.1439	0.768728	Standard_Operation_I	3300036958_14	NULL
1e20a03181875fe7b6e9106e97a9bc26	Bacteria	Bacteroidetes	Bacteroidia	Bacteroidales	Bacteroidetes_vadinHA17	midas_g_19	midas_s_19_ESV19.1449	0.258031	NA	NULL	NULL
44cb53337a2c4850cbc600183cd6d53d	Bacteria	Bacteroidetes	Bacteroidia	Bacteroidales	Bacteroidetes_vadinHA17	midas_g_19	midas_s_19_ESV19.1449	0.241163	NA	3300028677_33	NULL
ec44e0c44b3b572496ad4fb0007f32b0	Bacteria	Bacteroidetes	Bacteroidia	Bacteroidales	Prolixibacteraceae	midas_g_12	midas_s_12_ESV12.1439	0.576034	Standard_Operation_I	3300036958_14	NULL
3e394d48e60f4a3c669e29c708e60830	Bacteria	Cloacimonetes	Cloacimonadia	Cloacimonadales	Cloacimonadaceae	Ca_Cloacimonas	midas_s_301_ESV1145.1468	0.472695	Standard_Operation_I	NULL	NULL
07338e9240b94b21897cc4e4bc5abd58	Bacteria	Bacteroidetes	Bacteroidia	Sphingobacteriales	ST-12K33	midas_g_22	midas_s_22_ESV178.1445	0.0657893	NA	3300036959_14	NULL
512d36ba0a03978fe6a1643c722cb4f6	Bacteria	Bacteroidetes	Bacteroidia	Bacteroidales	Prolixibacteraceae	midas_g_12	midas_s_12_ESV12.1439	0.564071	Standard_Operation_I	3300036958_14	NULL
4f61fb49c89a77bc735c496984430b41	Bacteria	Spirochaetes	Spirochaetia	Spirochaetales	Spirochaetaceae	Treponema_2	midas_s_6261_ESV6927.1466	0.0544162	NA	3300036963_30	NULL
08caa16ba33b764d1edc0008a4d6ae54	Bacteria	Proteobacteria	Deltaproteobacteria	Syntrophobacterales	Syntrophaceae	midas_g_134	midas_s_1266_ESV3856.1490	0.318043	NA	NULL	NULL
a841004b52e10b421e48c5b2a79e6fd9	Bacteria	Synergistetes	Synergistia	Synergistales	Synergistaceae	midas_g_2022	midas_s_2022_ESV9229.1450	0.0383421	NA	NULL	NULL
134a10df17bef8d2b6ab35faead8247d	Bacteria	Bacteroidetes	Bacteroidia	Bacteroidales	Rikenellaceae	Rikenellaceae_RC9_gut_group	midas_s_3232_ESV7550.1446	0.15133	NA	NULL	NULL
f60e97f1f37e8df00b45946729ed3cc6	Bacteria	Spirochaetes	Spirochaetia	Spirochaetales	Spirochaetaceae	Treponema_2	midas_s_6751_ESV6751.1469	0.19071	NA	NULL	NULL
e5110fd87b1402f3f82867485e5c8a7b	Bacteria	Proteobacteria	Deltaproteobacteria	Syntrophobacterales	Syntrophaceae	midas_g_134	midas_s_134_ESV134.1492	0.111059	NA	NULL	NULL
765b7f75b627a35c67dc37de38af99ad	Bacteria	Bacteroidetes	Bacteroidia	Bacteroidales	Rikenellaceae	Rikenellaceae_RC9_gut_group	midas_s_3232_ESV7550.1446	0.0996393	Serial_Operation	NULL	NULL
d16cdea590dccbd8d5d1f830224a9755	Bacteria	Verrucomicrobia	Verrucomicrobiae	Pedosphaerales	Pedosphaeraceae	midas_g_3750	midas_s_3750_ESV3750.1473	0.0864438	NA	3300036949_16	NULL
b8ac3e7e649c8a3ffaef8dc0ad11f3cf	Archaea	Euryarchaeota	Thermococci	Methanofastidiosales	Methanofastidiosaceae	Ca_Methanofastidiosum	midas_s_8154_ESV8604.1437	0.0450728	NA	NULL	NULL
2fbf1e70ca0af07d47e79151f53026b5	Bacteria	Proteobacteria	Deltaproteobacteria	Syntrophobacterales	Syntrophaceae	Smithella	midas_s_372_ESV372.1486	0.0969694	NA	NULL	NULL
b4c9c3b9bf169519ce4186364930a0ec	Bacteria	Verrucomicrobia	Verrucomicrobiae	Pedosphaerales	Pedosphaeraceae	midas_g_8975	midas_s_8975_ESV8975.1493	0.0467087	NA	NULL	NULL
34362df2c21d2cc276489a7c6661c0bd	Bacteria	Proteobacteria	Deltaproteobacteria	midas_o_41	Syntrophorhabdaceae	Syntrophorhabdus	midas_s_998_ESV3981.1486	0.0668007	NA	3300028576_34	NULL
21aca91c6e1fd6a7ad323fc0e75142f2	Bacteria	Firmicutes	Clostridia	Clostridiales	Family_XI	Sedimentibacter	midas_s_6071_ESV9432.1599	0.0840518	Serial_Operation	NULL	NULL
9706095885962e5d8fa20473f4bc603c	Bacteria	Firmicutes	Clostridia	Clostridiales	Syntrophomonadaceae	Syntrophomonas	midas_s_3971_ESV5718.1490	0.0440364	NA	NULL	NULL
4e1f059b50d0b3f4b4d205c018e4b373	Bacteria	Planctomycetes	Pla3_lineage	midas_o_485	midas_f_485	midas_g_485	midas_s_485_ESV485.1492	0.206283	NA	NULL	NULL
6bb48f0a01617b992baab3b1491d5919	Bacteria	Verrucomicrobia	Verrucomicrobiae	LD1-PB3	midas_f_131	midas_g_131	midas_s_131_ESV131.1500	0.0579011	Serial_Operation	NULL	NULL
d305b8973cfdf2df165956a3162933f2	Bacteria	Thermotogae	Thermotogae	Petrotogales	Petrotogaceae	Defluviitoga	Defluviitoga_tunisiensis_ESV7734.1434	0.0880823	NA	NULL	NULL
da0b8b299b4c9578df7915facc366841	Bacteria	Bacteroidetes	Bacteroidia	Bacteroidales	Dysgonomonadaceae	Proteiniphilum	midas_s_738_ESV2490.1451	0.0933442	NA	NULL	NULL
821089778fc299376fca1ef90316cdf1	Bacteria	Firmicutes	Clostridia	D8A-2	midas_f_13	midas_g_13	midas_s_305_ESV305.1455	0.241881	NA	3300028576_40	NULL
487eac756235977d698df593be43e884	Bacteria	Firmicutes	Clostridia	Clostridiales	Family_XI	Sedimentibacter	midas_s_6071_ESV9432.1599	0.100248	NA	NULL	NULL
2023633dce83c05533a76fd058e9e793	Bacteria	Chloroflexi	Anaerolineae	Anaerolineales	Anaerolineaceae	midas_g_156	midas_s_876_ESV8700.1425	0.0491231	NA	NULL	NULL
6d055045d33dadecc2c86a760204396b	Bacteria	Bacteroidetes	Bacteroidia	Bacteroidales	Rikenellaceae	Rikenellaceae_RC9_gut_group	midas_s_3232_ESV7550.1446	0.118547	NA	3300028576_46	NULL
29fe2b165d6cba4afb9cdd172d12f509	Bacteria	Proteobacteria	Deltaproteobacteria	Syntrophobacterales	Syntrophaceae	Smithella	midas_s_552_ESV552.1487	0.10217	NA	NULL	NULL
a1d3887a6dc12161a5f868caff2eb083	Bacteria	Firmicutes	Clostridia	Clostridiales	Family_XI	Sedimentibacter	midas_s_6071_ESV9432.1599	0.202234	NA	NULL	NULL
4666dad4cb138d7b57300d80143c55dc	Bacteria	Proteobacteria	Deltaproteobacteria	Syntrophobacterales	Syntrophaceae	Smithella	midas_s_372_ESV372.1486	0.130491	Standard_Operation_II	NULL	NULL
8c5922f864b5a7b582bcef479be550e8	Bacteria	Chloroflexi	Anaerolineae	Anaerolineales	Anaerolineaceae	Flexilinea	midas_s_7001_ESV7001.1454	0.345418	NA	NULL	NULL
b6289d643aff1beee8ccc469e4f8a576	Bacteria	Bacteroidetes	Bacteroidia	Bacteroidales	Rikenellaceae	Rikenellaceae_RC9_gut_group	midas_s_4595_ESV6260.1446	0.0875782	NA	NULL	NULL
7472690af77e3c5fae1f0fb8f825fe85	Bacteria	Spirochaetes	Spirochaetia	Spirochaetales	Spirochaetaceae	midas_g_1408	midas_s_1408_ESV1541.1465	0.820316	Standard_Operation_II	NULL	NULL
93018df27e0be431712d836d6e9f88a7	Bacteria	Proteobacteria	Deltaproteobacteria	midas_o_41	Syntrophorhabdaceae	Syntrophorhabdus	midas_s_41_ESV942.1482	0.254397	NA	NULL	NULL
8950df1f59ffee8a3de184b59e940916	Bacteria	Proteobacteria	Deltaproteobacteria	Syntrophobacterales	Syntrophaceae	Smithella	midas_s_372_ESV372.1486	0.22683	NA	NULL	NULL
e562eca605f9a9e4ff4a01514a624056	Bacteria	Proteobacteria	Deltaproteobacteria	Syntrophobacterales	Syntrophaceae	Smithella	midas_s_372_ESV372.1486	0.108342	NA	NULL	NULL
bc1b74484559848af1f660c3c6ba08e8	Bacteria	Chloroflexi	Anaerolineae	Anaerolineales	Anaerolineaceae	midas_g_467	midas_s_6232_ESV9275.1435	0.046425	NA	NULL	NULL
65f619636a038ca0e91664d715805dd0	Bacteria	Firmicutes	Clostridia	Clostridiales	Christensenellaceae	Christensenellaceae_R-7_group	midas_s_240_ESV9115.1446	0.146882	NA	3300028677_44	NULL
e6af03d210a725de12030c488f690b51	Bacteria	Chloroflexi	Anaerolineae	Anaerolineales	Anaerolineaceae	midas_g_156	midas_s_156_ESV8768.1425	0.177795	NA	NULL	NULL
b0407ca162df01e8acd8740e58717d05	Bacteria	Firmicutes	Clostridia	Clostridiales	Christensenellaceae	Christensenellaceae_R-7_group	midas_s_2629_ESV2629.1440	0.138259	NA	NULL	NULL
28c94ccc18535af4e1aa8e2e71dbf113	Bacteria	Proteobacteria	Deltaproteobacteria	Syntrophobacterales	Syntrophaceae	Smithella	midas_s_1067_ESV6253.1487	0.133161	NA	NULL	NULL
1c9a662ab67decd114d6e3580a89ab00	Bacteria	Chloroflexi	Anaerolineae	Anaerolineales	Anaerolineaceae	midas_g_156	midas_s_156_ESV8768.1425	0.352859	NA	NULL	NULL
4a526f5dd65386c6fca4732640e99454	Bacteria	Proteobacteria	Deltaproteobacteria	Syntrophobacterales	Syntrophaceae	Smithella	midas_s_1067_ESV6253.1487	0.319692	Summer_2017_Operation_CEPT	NULL	NULL
6aca862ecf45bc1c36bc842f8263dbfa	Bacteria	Cloacimonetes	Cloacimonadia	Cloacimonadales	Cloacimonadaceae	W5	midas_s_92_ESV2558.1471	1.12463	Serial_Operation	NULL	NULL
2fc22c89f5721b508fd19a130ca9caf8	Bacteria	Cloacimonetes	Cloacimonadia	Cloacimonadales	Cloacimonadaceae	W5	midas_s_92_ESV2558.1471	2.09115	Serial_Operation	NULL	NULL
a003a1c129d82cef8d5af2a5c4e4e6f6	Bacteria	Cloacimonetes	Cloacimonadia	Cloacimonadales	Cloacimonadaceae	W5	midas_s_92_ESV2558.1471	0.866986	Serial_Operation	NULL	NULL
671da081e59ed1e4a9060766a45438ed	Bacteria	Cloacimonetes	Cloacimonadia	Cloacimonadales	Cloacimonadaceae	W5	midas_s_92_ESV2558.1471	1.47751	Serial_Operation	NULL	NULL
128638e4312a6d6e2fea47ad01afa060	Bacteria	Cloacimonetes	Cloacimonadia	Cloacimonadales	Cloacimonadaceae	W5	midas_s_92_ESV2558.1471	1.08267	Serial_Operation	NULL	NULL
af0a373ed252d54a2f4bf1f4744d426c	Bacteria	Cloacimonetes	Cloacimonadia	Cloacimonadales	Cloacimonadaceae	W5	midas_s_92_ESV2558.1471	0.923615	Serial_Operation	NULL	NULL
c232ea6f745e9682d98f66acda5bc1b9	Bacteria	Cloacimonetes	Cloacimonadia	Cloacimonadales	Cloacimonadaceae	W5	midas_s_92_ESV2558.1471	0.759199	Serial_Operation	NULL	NULL
4a3452f012b5e1e6c5ae9c07cd46666b	Bacteria	Chloroflexi	Anaerolineae	Anaerolineales	Anaerolineaceae	Leptolinea	midas_s_825_ESV7626.1423	0.0751922	NA	NULL	NULL
8bef157d237a38e51160d4faf54fd66d	Bacteria	Proteobacteria	Deltaproteobacteria	Syntrophobacterales	Syntrophaceae	Smithella	midas_s_1067_ESV6253.1487	0.219054	NA	NULL	NULL
8f752688d53d99b7fb8d8019d19e2fcb	Bacteria	Marinimicrobia_SAR406_clade	midas_c_2712	midas_o_2712	midas_f_2712	midas_g_2712	midas_s_2712_ESV2712.1493	0.124379	NA	3300028564_35	NULL
5506c651597d46752a6395e29de502d9	Bacteria	Bacteroidetes	Bacteroidia	Bacteroidales	Bacteroidetes_vadinHA17	midas_g_410	midas_s_410_ESV9458.1448	0.115097	NA	NULL	NULL
7e300a961ff937ee12abc657a82ccccf	Bacteria	Bacteroidetes	Bacteroidia	Bacteroidales	Rikenellaceae	Rikenellaceae_RC9_gut_group	midas_s_3232_ESV7550.1446	0.0452777	Serial_Operation	NULL	NULL
18848e6b1b105f166bd688692ed015af	Bacteria	Bacteroidetes	Bacteroidia	Bacteroidales	Bacteroidetes_vadinHA17	midas_g_410	midas_s_410_ESV9458.1448	0.103899	NA	NULL	NULL
df4c66a8ab8d7675fdacb5d40229529e	Bacteria	Bacteroidetes	Bacteroidia	Bacteroidales	Rikenellaceae	Rikenellaceae_RC9_gut_group	midas_s_3232_ESV7550.1446	0.0853356	NA	NULL	NULL
1e99a8e6688e405b9e08a75ffe6c97c2	Bacteria	Proteobacteria	Deltaproteobacteria	Myxococcales	Phaselicystidaceae	Phaselicystis	midas_s_2086_ESV2086.1481	0.0393774	Standard_Operation_I	NULL	NULL
c22c04bb0491bbd5163a7a2adcfb282a	Bacteria	Spirochaetes	Spirochaetia	Spirochaetales	Spirochaetaceae	Treponema_2	midas_s_6751_ESV6751.1469	0.0456125	Standard_Operation_I	NULL	NULL
84e24ed68e1a7374433734bc0a9d33de	Bacteria	Cloacimonetes	Cloacimonadia	Cloacimonadales	Cloacimonadaceae	Ca_Cloacimonas	midas_s_301_ESV1145.1468	0.630667	Standard_Operation_I	NULL	NULL
1dde737b0e5c54c368e3784554fc9d95	Bacteria	Acidobacteria	Thermoanaerobaculia	Thermoanaerobaculales	Thermoanaerobaculaceae	Subgroup_10	midas_s_213_ESV213.1476	0.0688388	NA	3300028564_21	NULL
28804d7f7302f20cf7357f2b9bc50f6a	Bacteria	Cloacimonetes	Cloacimonadia	Cloacimonadales	Cloacimonadaceae	Ca_Cloacimonas	midas_s_301_ESV1145.1468	0.586482	Standard_Operation_I	NULL	NULL
7253a9af970c9eecabfb8d3e272da9b3	Bacteria	Bacteroidetes	Bacteroidia	Bacteroidales	Rikenellaceae	Rikenellaceae_RC9_gut_group	midas_s_3232_ESV7550.1446	0.112571	NA	NULL	NULL
f2c961783e796512d80288f9ab4aa75e	Bacteria	Bacteroidetes	Bacteroidia	Bacteroidales	Bacteroidetes_vadinHA17	midas_g_410	midas_s_410_ESV9458.1448	0.0547391	NA	NULL	NULL
fc4350bc0f1b863a0b02577efe125a29	Bacteria	Proteobacteria	Deltaproteobacteria	Syntrophobacterales	Syntrophaceae	Smithella	midas_s_552_ESV552.1487	0.145635	NA	NULL	NULL
0e643091537aea4e77c87006b4baa435	Bacteria	Chloroflexi	Anaerolineae	Anaerolineales	Anaerolineaceae	midas_g_467	midas_s_467_ESV1089.1424	0.0730482	NA	NULL	NULL
71edd917e7419aa8ed77797f3613d003	Bacteria	Bacteroidetes	Bacteroidia	Bacteroidales	Rikenellaceae	Rikenellaceae_RC9_gut_group	midas_s_3232_ESV7550.1446	0.0645213	NA	3300028576_46	NULL
ebc24211f8b3bba9c435354ea368130e	Bacteria	Bacteroidetes	Bacteroidia	Bacteroidales	Rikenellaceae	midas_g_141	midas_s_141_ESV141.1451	0.159496	NA	3300028576_27	NULL
d48376b0ac0d3c0d95e6a5d89f8bc947	Bacteria	Firmicutes	Clostridia	Clostridiales	Syntrophomonadaceae	Syntrophomonas	midas_s_3971_ESV9318.1490	0.0443237	NA	NULL	NULL
b93823a1051e746658f49128de82e9ef	Bacteria	Verrucomicrobia	Verrucomicrobiae	LD1-PB3	midas_f_131	midas_g_131	midas_s_208_ESV208.1502	0.0610688	NA	NULL	NULL
58cfb9d6214884cff781c30db19a9388	Bacteria	Tenericutes	Mollicutes	Acholeplasmatales	Acholeplasmataceae	Acholeplasma	midas_s_3686_ESV6749.1482	0.0503014	NA	NULL	NULL
e1e7ca1f589a8873c0e75e1b57e4a129	Bacteria	Patescibacteria	ABY1	Ca_Falkowbacteria	midas_f_5033	midas_g_5033	midas_s_5033_ESV6445.1440	0.0515329	NA	3300036967_66	NULL
e2e5a9390f56ccafc61cf2b17be2f9b9	Bacteria	Planctomycetes	Pla3_lineage	midas_o_485	midas_f_485	midas_g_485	midas_s_485_ESV485.1492	0.0554791	NA	3300036964_6	NULL
44abb14190679c659f10e9214eec6502	Bacteria	Planctomycetes	Pla3_lineage	midas_o_485	midas_f_485	midas_g_485	midas_s_485_ESV485.1492	0.0577639	NA	3300036964_6	NULL
7d9015d11b491dac70dde7765ea84614	Bacteria	Bacteroidetes	Bacteroidia	Bacteroidales	Bacteroidetes_vadinHA17	midas_g_19	midas_s_19_ESV19.1449	0.200883	NA	3300028677_33	NULL
e0ae5282ed4b1faa97d4a70127e9ffa4	Archaea	Euryarchaeota	Methanomicrobia	Methanosarcinales	Methanosaetaceae	Methanothrix	midas_s_2347_ESV2347.1436	0.0545785	NA	3300036949_28	NULL
8d97f863c5141fa21eaeb1398e387403	Archaea	Euryarchaeota	Methanomicrobia	Methanosarcinales	Methanosaetaceae	Methanothrix	midas_s_2347_ESV2347.1436	0.0780441	NA	3300036949_28	NULL
6434946445d2c7702e5326beb4db63d5	Archaea	Euryarchaeota	Methanomicrobia	Methanosarcinales	Methanosaetaceae	Methanothrix	midas_s_2347_ESV2347.1436	0.0372544	NA	3300036949_28	NULL
aeb88bb2514d23eb435ae5867fabb383	Archaea	Euryarchaeota	Methanomicrobia	Methanosarcinales	Methanosaetaceae	Methanothrix	midas_s_2347_ESV2347.1436	0.0536195	Standard_Operation_I	NULL	NULL
79b5ed61e85ccd3adb5c8eebe081b315	Bacteria	Proteobacteria	Deltaproteobacteria	midas_o_41	Syntrophorhabdaceae	Syntrophorhabdus	midas_s_41_ESV942.1482	0.0838655	NA	NULL	NULL
16973c11609ff683b4487b03d2ae27bf	Bacteria	Chloroflexi	Anaerolineae	Anaerolineales	Anaerolineaceae	Leptolinea	midas_s_825_ESV7626.1423	0.153396	NA	NULL	NULL
b1792b93b3a5b36daf05f4bc335cd4f1	Bacteria	Bacteroidetes	Bacteroidia	Bacteroidales	Rikenellaceae	midas_g_141	midas_s_141_ESV141.1451	0.0998988	NA	3300028576_27	NULL
87b369563b893662709f7b6aa1951e24	Bacteria	Firmicutes	Clostridia	Clostridiales	Ruminococcaceae	midas_g_2408	midas_s_3763_ESV6660.1453	0.0856798	Summer_2017_Operation_CEPT	NULL	NULL
a5cc3050ce99308adf6e0b972df8c609	Bacteria	Chloroflexi	Anaerolineae	Anaerolineales	Anaerolineaceae	midas_g_156	midas_s_876_ESV8700.1425	0.105597	NA	NULL	NULL
9feb4bce2acae73bc3c36b0bce57fb9b	Bacteria	Verrucomicrobia	Verrucomicrobiae	Pedosphaerales	Pedosphaeraceae	midas_g_3750	midas_s_3750_ESV3750.1473	0.103371	NA	3300036949_16	NULL
e6771e143b1ebb14294041563cc8c2e6	Bacteria	Bacteroidetes	Bacteroidia	Bacteroidales	Bacteroidetes_vadinHA17	midas_g_410	midas_s_410_ESV9458.1448	0.0844319	NA	NULL	NULL
5c971cc96e6989565bd203b556dd97ec	Bacteria	Bacteroidetes	Bacteroidia	Bacteroidales	Rikenellaceae	Rikenellaceae_RC9_gut_group	midas_s_602_ESV1606.1446	0.0861011	Serial_Operation	NULL	NULL
6357b9423259c2bbd43ce184d3c5fda8	Bacteria	Tenericutes	Mollicutes	Acholeplasmatales	Acholeplasmataceae	Acholeplasma	midas_s_3686_ESV6749.1482	0.0696883	NA	NULL	NULL
24582403fa6892a6daf6cfaa9603daa6	Bacteria	Chloroflexi	Anaerolineae	Anaerolineales	Anaerolineaceae	Flexilinea	midas_s_7001_ESV7001.1454	0.111145	NA	3300028593_37	NULL
097c37bdfb664df78ee7b1aac50949f9	Bacteria	Bacteroidetes	Bacteroidia	Bacteroidales	Paludibacteraceae	midas_g_2677	midas_s_2677_ESV2677.1448	0.0537172	NA	3300028576_48	NULL
f4531a1cfd52f71343bf455dd2958bb7	Bacteria	Proteobacteria	Deltaproteobacteria	midas_o_41	Syntrophorhabdaceae	Syntrophorhabdus	midas_s_998_ESV3981.1486	0.0957769	NA	3300028576_34	NULL
564a6e5848806278a39d9639a485a2f2	Bacteria	Proteobacteria	Deltaproteobacteria	Myxococcales	Phaselicystidaceae	Phaselicystis	midas_s_2086_ESV2086.1481	0.0927885	NA	3300028593_12	NULL
1c751f698a5afa1722dff80a5312c690	Bacteria	Cloacimonetes	Cloacimonadia	Cloacimonadales	Cloacimonadaceae	Ca_Cloacimonas	midas_s_301_ESV1145.1468	0.0579459	NA	NULL	NULL
6c328fd0826b8282c405c653db0eec9c	Bacteria	Bacteroidetes	Bacteroidia	Bacteroidales	Rikenellaceae	Rikenellaceae_RC9_gut_group	midas_s_4595_ESV6260.1446	0.0753514	NA	NULL	NULL
3a29935de995b92d2a0fa9c53ec07ef0	Bacteria	Bacteroidetes	Bacteroidia	Sphingobacteriales	Lentimicrobiaceae	midas_g_526	midas_s_2192_ESV7238.1462	0.0588573	NA	NULL	NULL
a830c10041d41c5b85f77926baa12133	Bacteria	Chloroflexi	Anaerolineae	Anaerolineales	Anaerolineaceae	midas_g_156	midas_s_876_ESV8700.1425	0.173813	NA	NULL	NULL
97a7fac1f50cc8a1a20ca09be8330fdd	Bacteria	Firmicutes	Clostridia	DTU014	midas_f_148	midas_g_515	midas_s_1102_ESV8919.1455	0.0534428	NA	NULL	NULL
438f4a18f337f91e29d2d6aab12d1a05	Bacteria	Bacteroidetes	Bacteroidia	Bacteroidales	Bacteroidetes_vadinHA17	midas_g_410	midas_s_410_ESV9458.1448	0.114308	NA	NULL	NULL
f78bd763c4532d8a5d6f8930614ab797	Bacteria	Firmicutes	Clostridia	Clostridiales	Gracilibacteraceae	Gracilibacter	midas_s_669_ESV2298.1443	0.0449702	NA	NULL	NULL
f08339b681a29e070a74928e9ea11128	Bacteria	Chloroflexi	Anaerolineae	Anaerolineales	Anaerolineaceae	midas_g_156	midas_s_156_ESV8768.1425	0.542955	NA	NULL	NULL
4c1f2a4f5e136a42c3f89fa1f51e604b	Bacteria	Chloroflexi	Anaerolineae	Anaerolineales	Anaerolineaceae	Flexilinea	midas_s_7001_ESV7001.1454	0.174104	NA	NULL	NULL
029a9f7f7f17e15d976760c4e06b574b	Archaea	Euryarchaeota	Thermococci	Methanofastidiosales	Methanofastidiosaceae	Ca_Methanofastidiosum	midas_s_8154_ESV8604.1437	0.0913576	NA	NULL	NULL
2f4079b9f9a713e11f77e0448d2a81e7	Bacteria	Firmicutes	Erysipelotrichia	Erysipelotrichales	Erysipelotrichaceae	Turicibacter	Turicibacter_sanguinis_ESV4758.1438	0.047595	NA	NULL	NULL
4d1d6074c6f7c090be9b83cec659dd23	Bacteria	Bacteroidetes	Bacteroidia	Bacteroidales	Rikenellaceae	DMER64	midas_s_82_ESV82.1446	0.562099	NA	NULL	NULL
970f0bf4e5729ab496bac95512a17969	Bacteria	Planctomycetes	Pla3_lineage	midas_o_485	midas_f_485	midas_g_485	midas_s_485_ESV485.1492	0.0489104	NA	NULL	NULL
77a048c965240bb17697afe30487f7a4	Bacteria	Bacteroidetes	Bacteroidia	Bacteroidales	Bacteroidetes_vadinHA17	midas_g_19	midas_s_19_ESV19.1449	0.0712735	NA	NULL	NULL
0988545ab6e7074e039201c98b51b5ef	Bacteria	Tenericutes	Mollicutes	Acholeplasmatales	Acholeplasmataceae	Acholeplasma	midas_s_3686_ESV6749.1482	0.0433128	NA	NULL	NULL
07790d7784c1c8b614fa90a7ba2712ee	Bacteria	Bacteroidetes	Bacteroidia	Sphingobacteriales	Lentimicrobiaceae	midas_g_526	midas_s_2192_ESV8744.1462	0.075139	NA	NULL	NULL
882a3a1e8ec4bc85a56d4b4f8e18782a	Bacteria	Acidobacteria	Thermoanaerobaculia	Thermoanaerobaculales	Thermoanaerobaculaceae	Subgroup_10	midas_s_213_ESV213.1476	0.0591814	NA	3300028564_21	NULL
b68f303940eb1d46109c3792e73f80ff	Bacteria	Firmicutes	Clostridia	Clostridiales	Ruminococcaceae	midas_g_2408	midas_s_3763_ESV6660.1453	0.0820744	NA	NULL	NULL
1ba9c83c398a3767ec029ed84beca128	Bacteria	Firmicutes	Clostridia	Clostridiales	Christensenellaceae	Christensenellaceae_R-7_group	midas_s_2629_ESV2629.1440	0.0571158	NA	NULL	NULL
c3d9b4ad85e0c3fe540098a5055c0212	Bacteria	Cloacimonetes	Cloacimonadia	Cloacimonadales	Cloacimonadaceae	W5	midas_s_383_ESV8995.1477	0.0835306	NA	NULL	NULL
47c4a91a0497877b6def8cea4a5517c9	Bacteria	Firmicutes	Clostridia	Clostridiales	Family_XI	Sedimentibacter	midas_s_6071_ESV9432.1599	0.483808	NA	NULL	NULL
