# Supplementary material for: Genome-resolved correlation mapping links microbial community structure to metabolic interactions driving methane production from wastewater
Source: Nat Commun. 2023 Sep 4;14:5380. doi: 10.1038/s41467-023-40907-5 (PMC10477309; doi:10.1038/s41467-023-40907-5)
Supplement: Supplementary file 11 — Supplementary Data 9 [file 41467_2023_40907_MOESM11_ESM.xlsx]

## Sheet: edge_supp_table
Node1	Node2	Bicor	p-value
b91b5adc51832f5fbb7220f29e4af10c	36b2be950f741c5bb1f1b7a972aeb2d9	0.50219	0.000513826
1e7b5b7242eee45f7e7619e03bbb7d9c	94dccb1e2229b9d643a606edf628ed3f	0.429179	0.0036487
d9af376a3660ac66379e655a4621a583	bdb7a3e74a71761d8a41e0b7b3b98390	0.477277	0.0010533
c969834cf8096a5bc464cfbf4c2421a2	94dccb1e2229b9d643a606edf628ed3f	0.835652	1.70675e-12
c969834cf8096a5bc464cfbf4c2421a2	bdb7a3e74a71761d8a41e0b7b3b98390	0.479168	0.000999322
c969834cf8096a5bc464cfbf4c2421a2	fec786c4676842dce572d85644e192ca	0.619293	7.4028e-06
82ad228e16a78487b6fa9bdcbb8d9b96	94dccb1e2229b9d643a606edf628ed3f	0.592063	2.30275e-05
e06c8da0fb6b84dc36d24f2e4c4ca65e	94dccb1e2229b9d643a606edf628ed3f	0.496934	0.000600575
e06c8da0fb6b84dc36d24f2e4c4ca65e	450138d3a1c27798cc3e0fa66902552e	0.444774	0.00248664
e06c8da0fb6b84dc36d24f2e4c4ca65e	0bccf03c5abe06f1f42ddedb7e56d2c6	0.459292	0.00171182
e06c8da0fb6b84dc36d24f2e4c4ca65e	71e281219445be9e44dd88e182eb77ff	0.454653	0.00193214
e06c8da0fb6b84dc36d24f2e4c4ca65e	214c9747485c825f5b900e9fa590a0cd	0.459739	0.00169184
e06c8da0fb6b84dc36d24f2e4c4ca65e	c28e0c5f8aa6c6fc0d4ddd28671301f4	0.43338	0.00329635
e06c8da0fb6b84dc36d24f2e4c4ca65e	acf1893605b5bf53a386f0f4c0239e40	0.484548	0.000859008
e06c8da0fb6b84dc36d24f2e4c4ca65e	98ee9bbd26634a5be78e1f966307cbdc	0.436199	0.00307704
1562dd5628a962856faa9e7de569e619	dd4e3d1be94d7ee64bef35bef25b1f5d	0.434841	0.003181
1562dd5628a962856faa9e7de569e619	94dccb1e2229b9d643a606edf628ed3f	0.580015	3.68425e-05
1562dd5628a962856faa9e7de569e619	2e1a17e3cceed29a46a8b406e695c3f8	0.421055	0.00442455
1562dd5628a962856faa9e7de569e619	bdb7a3e74a71761d8a41e0b7b3b98390	0.467881	0.00136193
1562dd5628a962856faa9e7de569e619	02b235bf81d114aa7eb9aa1c5173e716	0.528535	0.000226081
1562dd5628a962856faa9e7de569e619	b52b7096ab759bd8aba626e642c62cd7	0.451947	0.00207196
1562dd5628a962856faa9e7de569e619	fb8b236d79d71bdcc77813594aec6b9d	0.455435	0.00189334
1562dd5628a962856faa9e7de569e619	dd2a13c18ab2a27e93aedbe232784ade	0.432858	0.0033384
1562dd5628a962856faa9e7de569e619	46ce8f6c1302ef75f0b1e7c8b0131817	0.485036	0.000847183
1562dd5628a962856faa9e7de569e619	4e5bda37a1d423b54bf7d19bafb451a3	0.535799	0.000178126
16543b0ed8b70d19476b80cd2a976772	0bccf03c5abe06f1f42ddedb7e56d2c6	0.524422	0.000258141
16543b0ed8b70d19476b80cd2a976772	02b235bf81d114aa7eb9aa1c5173e716	0.504376	0.000481192
16543b0ed8b70d19476b80cd2a976772	8c5e96527b7999faa65f46ad908a04ee	0.436461	0.00305734
16543b0ed8b70d19476b80cd2a976772	a31625c40ec308169c4e2d2012883049	0.431231	0.00347262
16543b0ed8b70d19476b80cd2a976772	f5478690ec197e12ecb937eb3211499c	0.453688	0.001981
16543b0ed8b70d19476b80cd2a976772	98ee9bbd26634a5be78e1f966307cbdc	0.46674	0.00140445
5c4c169e1748f02fa0928720d90c8628	94dccb1e2229b9d643a606edf628ed3f	0.431052	0.00348768
5c4c169e1748f02fa0928720d90c8628	8100e9678ff297a83b45f9a1b52b15a9	0.434406	0.00321499
5c4c169e1748f02fa0928720d90c8628	bdb7a3e74a71761d8a41e0b7b3b98390	0.537925	0.000165946
5c4c169e1748f02fa0928720d90c8628	132a0a42c699e910ba32199ba00f402a	0.46168	0.00160737
5c4c169e1748f02fa0928720d90c8628	f4dc2c088ae1e56e64aede1adefded4a	0.443342	0.00257769
d1c311ad5503b3d5f79f04b603f1cbfd	433fa02ecab868b818e0bdf62fca5de3	0.441165	0.00272166
d1c311ad5503b3d5f79f04b603f1cbfd	d00157781adf3eb9fcbc5c04f97e046b	0.43394	0.00325172
d1c311ad5503b3d5f79f04b603f1cbfd	9a191888a03c5e0a266561458dbe87cc	0.469821	0.00129233
d1c311ad5503b3d5f79f04b603f1cbfd	94dccb1e2229b9d643a606edf628ed3f	0.47854	0.00101698
d1c311ad5503b3d5f79f04b603f1cbfd	8100e9678ff297a83b45f9a1b52b15a9	0.43767	0.00296774
d1c311ad5503b3d5f79f04b603f1cbfd	1b5cfb090df3ee64bcbc9b97665901fb	0.469463	0.00130493
d1c311ad5503b3d5f79f04b603f1cbfd	094b58ad323de34149ffff15051d5a66	0.510155	0.000403697
d1c311ad5503b3d5f79f04b603f1cbfd	9bb66a83eead26dc2b1de07423c31a4c	0.451561	0.00209257
d1c311ad5503b3d5f79f04b603f1cbfd	13bfea3ce1b2249272c2fa46e35add26	0.432479	0.00336933
d1c311ad5503b3d5f79f04b603f1cbfd	e2ebcc9c19356bc943e12d20e6419a96	0.433659	0.00327407
c302ea376107e831142e00491ea56b7b	db163abafbc6fa7c2b3efe2533667b01	0.432682	0.00335273
c302ea376107e831142e00491ea56b7b	433fa02ecab868b818e0bdf62fca5de3	0.475434	0.0011084
c302ea376107e831142e00491ea56b7b	8100e9678ff297a83b45f9a1b52b15a9	0.485477	0.000836641
c302ea376107e831142e00491ea56b7b	056fec5f9cd4a1e5d2e9635ab0c42b01	0.424898	0.00404115
c302ea376107e831142e00491ea56b7b	89a95ff0bc2b82c1a84fa12b774c3174	0.432521	0.00336586
c302ea376107e831142e00491ea56b7b	421cff70e149fbc93f7df1648a55b2b0	0.447284	0.00233387
c98c42c73f061bc4f9b99577f327449d	433fa02ecab868b818e0bdf62fca5de3	0.562136	7.1582e-05
c98c42c73f061bc4f9b99577f327449d	de76921ebfa82bc895da0d7bd94649c2	0.432766	0.00334593
c98c42c73f061bc4f9b99577f327449d	94dccb1e2229b9d643a606edf628ed3f	0.516641	0.000330239
c98c42c73f061bc4f9b99577f327449d	8100e9678ff297a83b45f9a1b52b15a9	0.487975	0.00077905
c98c42c73f061bc4f9b99577f327449d	3c680eacb9f8eb977cb2f72a493a86b3	0.447754	0.00230621
81d680d1b9e9fa755679a4bd78d6579a	24137ba8204f5b6ba1613e3cda4a6f58	0.491398	0.000705925
5aa0b27b57f157b8afd8fa67fcd64a0d	fb8b236d79d71bdcc77813594aec6b9d	0.461064	0.00163374
1e94b722124482d71330c6dfb854ce9c	f9632298f754496e4b31e9bf5458fa5a	0.458084	0.00176696
1e94b722124482d71330c6dfb854ce9c	48929f0678fd01d1d3a81dc4a53c0f3a	0.46259	0.00156905
150f11debb8925365a67c1aa2599232e	763f3b2e7710469fe3d4a3e3e86a54b9	0.515234	0.000345057
150f11debb8925365a67c1aa2599232e	1a9290449d550125fbaa973b772aa694	0.49009	0.000733111
150f11debb8925365a67c1aa2599232e	37b30f28078006ae2686d260a7d4e546	0.525394	0.000250217
c0a535e49fe3542204223386ad15437b	ee7915c49c00e0bb86e1816e27d0e585	0.454494	0.00194012
c0a535e49fe3542204223386ad15437b	14f83650d4e97f853a502dca50f8ff7d	0.513195	0.000367603
c0a535e49fe3542204223386ad15437b	01a51e47f8c633a34c197d9c33d84bcb	0.422463	0.00428052
c0a535e49fe3542204223386ad15437b	5747a007ac58d8de603472f27f09e0c8	0.438712	0.00289242
c0a535e49fe3542204223386ad15437b	ac41493b3da60ca2c83839755d7d420e	0.438723	0.00289166
c0a535e49fe3542204223386ad15437b	78e92cdc2fb4224fc749d9c409664d69	0.480559	0.000961216
c0a535e49fe3542204223386ad15437b	de6b19731e55e98e2b31b265716ae363	0.470626	0.00126438
c0a535e49fe3542204223386ad15437b	da603bd8bf53e73231efe5864499f46c	0.459885	0.00168535
c0a535e49fe3542204223386ad15437b	46ce8f6c1302ef75f0b1e7c8b0131817	0.424037	0.00412449
c0a535e49fe3542204223386ad15437b	6275245e6a4fd3c21d3c28157012001f	0.523298	0.000267586
c0a535e49fe3542204223386ad15437b	4e5bda37a1d423b54bf7d19bafb451a3	0.548758	0.000114826
40ff82c3fc3b197a69d37eca19ff8058	894f21a70774b4be835eec038dec39bb	0.539729	0.000156211
40ff82c3fc3b197a69d37eca19ff8058	f9632298f754496e4b31e9bf5458fa5a	0.469597	0.00130021
a12be35e748038de5fba0448f4e597cc	dd4e3d1be94d7ee64bef35bef25b1f5d	0.582331	3.37094e-05
a12be35e748038de5fba0448f4e597cc	d00157781adf3eb9fcbc5c04f97e046b	0.420054	0.00452943
a12be35e748038de5fba0448f4e597cc	94dccb1e2229b9d643a606edf628ed3f	0.503654	0.000491751
a12be35e748038de5fba0448f4e597cc	2e1a17e3cceed29a46a8b406e695c3f8	0.457743	0.00178279
a12be35e748038de5fba0448f4e597cc	561cbc75225e9959de9fe325a8402f6a	0.533486	0.000192286
a12be35e748038de5fba0448f4e597cc	e80a48062768eacacc25ad924541b8db	0.610217	1.09337e-05
a12be35e748038de5fba0448f4e597cc	f4dc2c088ae1e56e64aede1adefded4a	0.585507	2.98073e-05
a12be35e748038de5fba0448f4e597cc	02b235bf81d114aa7eb9aa1c5173e716	0.430652	0.00352155
a12be35e748038de5fba0448f4e597cc	dd2a13c18ab2a27e93aedbe232784ade	0.473358	0.00117353
a12be35e748038de5fba0448f4e597cc	78e92cdc2fb4224fc749d9c409664d69	0.43884	0.00288331
a12be35e748038de5fba0448f4e597cc	98cb63112f33de653b65bcf1b5cb93fc	0.450925	0.00212701
a12be35e748038de5fba0448f4e597cc	97d18f48cf9d8669a855fa811966edbf	0.42414	0.00411444
a12be35e748038de5fba0448f4e597cc	8488cea3caae46af95183ea93c82ced6	0.431735	0.00343055
a12be35e748038de5fba0448f4e597cc	45583f9cce066d462ea556e69c39a4f4	0.451782	0.00208074
a12be35e748038de5fba0448f4e597cc	2b8c28336ac67ce44bba8dcf4cfc49bc	0.438358	0.00291781
a12be35e748038de5fba0448f4e597cc	c1d2bc959bd006de3d98c7a1de2522f4	0.441868	0.00267442
d049aa0999fa9e11f4cee04dcf08c497	cc8d9383a63df45c7a05300b2a230ad6	0.441583	0.00269349
c61aba048c1136de40aef08ed458d0b2	17c22ff5c33d5ce8ef17fbd0364141f2	0.445672	0.00243102
c61aba048c1136de40aef08ed458d0b2	206e5eca5a52b97de4dd9739d9e76056	0.551012	0.000106187
1352665478794aa92df65e3fc6d05ff1	e80a48062768eacacc25ad924541b8db	0.447	0.00235074
93b8dae5f570664388379bf74fae31f7	8f2bdb3f18d29b285071386c1ef38d4f	0.659747	1.10936e-06
93b8dae5f570664388379bf74fae31f7	64619349587dece7497a5680946ecf8d	0.456955	0.00181985
b704145e026a814fd295d3b08264c327	bdb7a3e74a71761d8a41e0b7b3b98390	0.471815	0.0012241
b704145e026a814fd295d3b08264c327	e80a48062768eacacc25ad924541b8db	0.499931	0.000549628
b704145e026a814fd295d3b08264c327	094b58ad323de34149ffff15051d5a66	0.500235	0.000544675
b704145e026a814fd295d3b08264c327	4c5bd344bb9dda605979919d93979668	0.471496	0.00123479
9cd255bcb7b61900dc9d1794285d704c	98a6bfe4a3c9d7670675eabf5ee79acc	0.426177	0.00392026
9cd255bcb7b61900dc9d1794285d704c	55c667a9a75151532ecb5543e8a2b131	0.433698	0.00327093
526d110bf71c0ba2a524f5851ec1d739	27c9e81eff427fbf7918ed8c9e2a552c	0.428796	0.00368236
526d110bf71c0ba2a524f5851ec1d739	c8769e4c112578663972eb0f96def65b	0.441356	0.00270875
b261dbe0a2131fdbc53b4eecc50b5142	116fee48ad34aab563894070836939f8	0.448958	0.00223666
b261dbe0a2131fdbc53b4eecc50b5142	5f87d2301b76a857089a6de7b9b7cbd6	0.507666	0.000435576
b261dbe0a2131fdbc53b4eecc50b5142	58cf101656ba0f0dea4d20fe046a4099	0.493464	0.000664813
e7bcabbb58dfdf28636375d434d886f2	7cd2644ab96918977dc33fb259914622	0.426404	0.00389911
f9632298f754496e4b31e9bf5458fa5a	48929f0678fd01d1d3a81dc4a53c0f3a	0.459008	0.00172465
fb0e579c949a20ce2865681e81ff6563	db163abafbc6fa7c2b3efe2533667b01	0.491892	0.000695897
433fa02ecab868b818e0bdf62fca5de3	8100e9678ff297a83b45f9a1b52b15a9	0.446132	0.00240293
433fa02ecab868b818e0bdf62fca5de3	577ba3772f37c443f3a23d8c863400d3	0.555083	9.20659e-05
433fa02ecab868b818e0bdf62fca5de3	dd2a13c18ab2a27e93aedbe232784ade	0.498974	0.000565445
dd4e3d1be94d7ee64bef35bef25b1f5d	94dccb1e2229b9d643a606edf628ed3f	0.526047	0.000245016
dd4e3d1be94d7ee64bef35bef25b1f5d	2e1a17e3cceed29a46a8b406e695c3f8	0.497906	0.0005836
dd4e3d1be94d7ee64bef35bef25b1f5d	dd2a13c18ab2a27e93aedbe232784ade	0.525607	0.000248506
d00157781adf3eb9fcbc5c04f97e046b	94dccb1e2229b9d643a606edf628ed3f	0.436147	0.00308096
9a191888a03c5e0a266561458dbe87cc	94dccb1e2229b9d643a606edf628ed3f	0.517412	0.000322357
9a191888a03c5e0a266561458dbe87cc	bdb7a3e74a71761d8a41e0b7b3b98390	0.494799	0.000639393
9a191888a03c5e0a266561458dbe87cc	fec786c4676842dce572d85644e192ca	0.44768	0.00231053
9a191888a03c5e0a266561458dbe87cc	1b5cfb090df3ee64bcbc9b97665901fb	0.437026	0.00301518
9a191888a03c5e0a266561458dbe87cc	094b58ad323de34149ffff15051d5a66	0.436353	0.0030654
9a191888a03c5e0a266561458dbe87cc	3c680eacb9f8eb977cb2f72a493a86b3	0.50074	0.000536545
9a191888a03c5e0a266561458dbe87cc	02b235bf81d114aa7eb9aa1c5173e716	0.439187	0.00285864
9a191888a03c5e0a266561458dbe87cc	1a9290449d550125fbaa973b772aa694	0.482745	0.000903926
9a191888a03c5e0a266561458dbe87cc	ec55ec1a5c5d00fa4842909ee8e36742	0.478118	0.001029
9a191888a03c5e0a266561458dbe87cc	a1905105a6a736b5102e8d0e97e409fc	0.464879	0.00147626
9a191888a03c5e0a266561458dbe87cc	a0d2180de0146f170df124c05c2d016d	0.560943	7.47249e-05
9a191888a03c5e0a266561458dbe87cc	84e15091692ac3a08a74fd7c9dfd1418	0.449912	0.00218287
5f4769e239c87bee3ab514bbd16ab53d	094b58ad323de34149ffff15051d5a66	0.424227	0.00410597
5f4769e239c87bee3ab514bbd16ab53d	32d91a7644a47670df8ba98eefa7f256	0.434104	0.00323872
5f4769e239c87bee3ab514bbd16ab53d	dd2a13c18ab2a27e93aedbe232784ade	0.434855	0.00317991
5f4769e239c87bee3ab514bbd16ab53d	a0d2180de0146f170df124c05c2d016d	0.432366	0.00337856
de76921ebfa82bc895da0d7bd94649c2	94dccb1e2229b9d643a606edf628ed3f	0.475155	0.00111697
de76921ebfa82bc895da0d7bd94649c2	8100e9678ff297a83b45f9a1b52b15a9	0.448328	0.00227284
de76921ebfa82bc895da0d7bd94649c2	2e1a17e3cceed29a46a8b406e695c3f8	0.477049	0.00105998
de76921ebfa82bc895da0d7bd94649c2	e80a48062768eacacc25ad924541b8db	0.460129	0.00167454
de76921ebfa82bc895da0d7bd94649c2	f4dc2c088ae1e56e64aede1adefded4a	0.451396	0.00210147
de76921ebfa82bc895da0d7bd94649c2	b52b7096ab759bd8aba626e642c62cd7	0.441629	0.00269042
de76921ebfa82bc895da0d7bd94649c2	fb8b236d79d71bdcc77813594aec6b9d	0.461047	0.00163449
de76921ebfa82bc895da0d7bd94649c2	bb4a3d0e716f87a037d86c051a1387e4	0.43026	0.00355498
de76921ebfa82bc895da0d7bd94649c2	01a51e47f8c633a34c197d9c33d84bcb	0.420927	0.0044378
de76921ebfa82bc895da0d7bd94649c2	ddf3d04c0444f26fcf66d060b4f95b12	0.425837	0.00395204
de76921ebfa82bc895da0d7bd94649c2	98ee9bbd26634a5be78e1f966307cbdc	0.464365	0.00149666
5023dded7daf8e92e19ccb50fc65404e	783e6aa171cd685e5d583a20592a52e3	0.432011	0.00340771
d892456be5e0fae7bf4a39ee60df161f	1a3e93f62bdea4140a60ade943add86d	0.428656	0.00369476
48929f0678fd01d1d3a81dc4a53c0f3a	0c50ebc4c5200177e6737277a035f5c1	0.495081	0.000634151
3f8346f0959a6dcfaa5e78c4f86e961a	a1de42d344a8bfd6f343eb0b4cc87dd7	0.453781	0.00197626
3f8346f0959a6dcfaa5e78c4f86e961a	399218c484aa902c09af5961c953122b	0.532942	0.00019576
3f8346f0959a6dcfaa5e78c4f86e961a	42bea59c1e9a95f02d10e63849412fe0	0.468604	0.00133561
4d29cb0994882c3a95507a70cccbb87b	4c5bd344bb9dda605979919d93979668	0.43555	0.00312636
4d29cb0994882c3a95507a70cccbb87b	72735302a2b2b08d848c21a2b4880617	0.635869	3.51527e-06
6c5ff5b6c97c89b61c18b38ba5bba244	22fc70e61a540a5f2101537267ecaf2b	0.425541	0.00397997
3c75adaea44bf5132e0584100feee7d3	6c7326aebc46c87040e971d2495a83c3	0.421385	0.00439043
1896e8c51e9659d24f873f0c51c67d8d	de6b19731e55e98e2b31b265716ae363	0.461408	0.00161895
1896e8c51e9659d24f873f0c51c67d8d	42501eaa016ec0b1fa766268cea99957	0.461411	0.00161881
8ffd93d187099d335362fd4911cba69a	930de11bb6c6ece33cb6025cf893ceb8	0.423674	0.00415997
8ffd93d187099d335362fd4911cba69a	45a5ce102a550b0458432ec6679a99c4	0.534696	0.000184757
dea285d23812e77a010b02a754a559ae	1cd0c4d0c528ed11f3dc5acb0d196904	0.490436	0.000725819
dea285d23812e77a010b02a754a559ae	39669e2b688ca88815e9bcab55b3ef0c	0.492801	0.000677762
2e3f57a7547d524a4a47573ec4df62d5	1b9c573a03f36eab3474856d5ad77c1d	0.485056	0.000846712
2e3f57a7547d524a4a47573ec4df62d5	c726207e1183ca2b6ba74002ec00200e	0.461425	0.00161824
411d7a5102dbcc7e5cd96f1d073e667f	132a0a42c699e910ba32199ba00f402a	0.444811	0.00248429
411d7a5102dbcc7e5cd96f1d073e667f	ac41493b3da60ca2c83839755d7d420e	0.478231	0.00102576
8100e9678ff297a83b45f9a1b52b15a9	cc8d9383a63df45c7a05300b2a230ad6	0.420789	0.00445221
8100e9678ff297a83b45f9a1b52b15a9	fec786c4676842dce572d85644e192ca	0.45301	0.00201597
8100e9678ff297a83b45f9a1b52b15a9	b0f1506bab306d23acec909b50003f26	0.458183	0.00176239
8100e9678ff297a83b45f9a1b52b15a9	9cc86624e96e4992f931a4c8ad064ab5	0.476023	0.00109052
8100e9678ff297a83b45f9a1b52b15a9	54019fe4b969f2f1af012010fd1858a4	0.449389	0.00221223
2e1a17e3cceed29a46a8b406e695c3f8	fec786c4676842dce572d85644e192ca	0.53359	0.000191628
2e1a17e3cceed29a46a8b406e695c3f8	fb8b236d79d71bdcc77813594aec6b9d	0.474625	0.00113338
2e1a17e3cceed29a46a8b406e695c3f8	46ce8f6c1302ef75f0b1e7c8b0131817	0.438174	0.00293112
561cbc75225e9959de9fe325a8402f6a	02b235bf81d114aa7eb9aa1c5173e716	0.484946	0.00084935
561cbc75225e9959de9fe325a8402f6a	c726207e1183ca2b6ba74002ec00200e	0.435847	0.00310368
561cbc75225e9959de9fe325a8402f6a	98cb63112f33de653b65bcf1b5cb93fc	0.525473	0.000249579
561cbc75225e9959de9fe325a8402f6a	46ce8f6c1302ef75f0b1e7c8b0131817	0.466242	0.00142336
561cbc75225e9959de9fe325a8402f6a	8488cea3caae46af95183ea93c82ced6	0.428253	0.00373057
388409f652ae51fc7f1aba9755061338	94ba73987c35748716e79f97a70ca045	0.492958	0.000674666
388409f652ae51fc7f1aba9755061338	d23dd80dfd02bd7ad0ff0a64bf7932ca	0.438673	0.00289517
388409f652ae51fc7f1aba9755061338	7c191011905c8596d0ea1af965308893	0.507196	0.000441848
388409f652ae51fc7f1aba9755061338	ae6cccb54e4cc44a67a9489fe0795849	0.495715	0.000622471
388409f652ae51fc7f1aba9755061338	548ddfc0933e57438c46eada2459e552	0.575992	4.29274e-05
8ee6d256109406f071cce08af6a5f696	64619349587dece7497a5680946ecf8d	0.421944	0.0043331
8ee6d256109406f071cce08af6a5f696	65293b445e682317a112eecd50ea9471	0.890893	5.49914e-16
8ee6d256109406f071cce08af6a5f696	6ff938e8bb6d16f4b5af455bed30cec8	0.762528	1.80024e-09
8ee6d256109406f071cce08af6a5f696	8fa570178546714034666d960fd2e3be	0.81658	1.40488e-11
8ee6d256109406f071cce08af6a5f696	e5077d70a1cbec0ea6f297085b75f6cc	0.798021	8.75768e-11
4b793180c36be3b909f6edce28aecf73	57be495c67305386e9cd162678291343	0.428109	0.00374348
28636d4ff576cd752d57362c36686db0	f4dc2c088ae1e56e64aede1adefded4a	0.4715	0.00123466
28636d4ff576cd752d57362c36686db0	02b235bf81d114aa7eb9aa1c5173e716	0.442962	0.00260233
28636d4ff576cd752d57362c36686db0	8c5e96527b7999faa65f46ad908a04ee	0.431031	0.00348944
28636d4ff576cd752d57362c36686db0	bb4a3d0e716f87a037d86c051a1387e4	0.447413	0.00232625
28636d4ff576cd752d57362c36686db0	c05163888fccb7975ce51310e1cfefa9	0.43792	0.00294951
28636d4ff576cd752d57362c36686db0	bb1730c4810d5f02fea095659361a8f4	0.438517	0.00290637
e8403b3f3c437a9a1a494d6f1d136249	9282ef2ec2098896086c2d4c45725a12	0.500462	0.000541014
e8403b3f3c437a9a1a494d6f1d136249	9a114e555da6dc35b570ccd29714736b	0.430215	0.00355882
e8403b3f3c437a9a1a494d6f1d136249	97d18f48cf9d8669a855fa811966edbf	0.475198	0.00111562
e8403b3f3c437a9a1a494d6f1d136249	c4786ba17234fe11399cf0f960b0e5f7	0.475167	0.0011166
463e278e3b17e03dfe3317b61d2e28e3	bdb7a3e74a71761d8a41e0b7b3b98390	0.553028	9.89663e-05
463e278e3b17e03dfe3317b61d2e28e3	763f3b2e7710469fe3d4a3e3e86a54b9	0.432126	0.00339826
463e278e3b17e03dfe3317b61d2e28e3	dd2a13c18ab2a27e93aedbe232784ade	0.43455	0.00320371
463e278e3b17e03dfe3317b61d2e28e3	ac41493b3da60ca2c83839755d7d420e	0.470813	0.00125798
463e278e3b17e03dfe3317b61d2e28e3	4c5bd344bb9dda605979919d93979668	0.427158	0.00382956
463e278e3b17e03dfe3317b61d2e28e3	8e65434294a189f332e9c0526b1e9766	0.454385	0.00194561
463e278e3b17e03dfe3317b61d2e28e3	f5478690ec197e12ecb937eb3211499c	0.435431	0.00313543
463e278e3b17e03dfe3317b61d2e28e3	54019fe4b969f2f1af012010fd1858a4	0.473294	0.00117559
463e278e3b17e03dfe3317b61d2e28e3	bb1730c4810d5f02fea095659361a8f4	0.425256	0.00400702
17c22ff5c33d5ce8ef17fbd0364141f2	450138d3a1c27798cc3e0fa66902552e	0.60014	1.6625e-05
cc8d9383a63df45c7a05300b2a230ad6	9cc86624e96e4992f931a4c8ad064ab5	0.432545	0.0033639
2d57a5c746c5169c7a48761cefb8c691	b0f1506bab306d23acec909b50003f26	0.444232	0.00252074
e80a48062768eacacc25ad924541b8db	8488cea3caae46af95183ea93c82ced6	0.451223	0.00211079
132a0a42c699e910ba32199ba00f402a	ac41493b3da60ca2c83839755d7d420e	0.517193	0.000324576
1b5cfb090df3ee64bcbc9b97665901fb	02b235bf81d114aa7eb9aa1c5173e716	0.476667	0.00107125
3c680eacb9f8eb977cb2f72a493a86b3	57be495c67305386e9cd162678291343	0.431593	0.00344241
9bb66a83eead26dc2b1de07423c31a4c	02b235bf81d114aa7eb9aa1c5173e716	0.455684	0.00188111
9bb66a83eead26dc2b1de07423c31a4c	5747a007ac58d8de603472f27f09e0c8	0.444577	0.00249895
13bfea3ce1b2249272c2fa46e35add26	3cff87b3e45c637e229e2742ebc0253f	0.539678	0.000156478
13bfea3ce1b2249272c2fa46e35add26	89a95ff0bc2b82c1a84fa12b774c3174	0.421753	0.00435265
f4dc2c088ae1e56e64aede1adefded4a	02b235bf81d114aa7eb9aa1c5173e716	0.57462	4.52033e-05
f4dc2c088ae1e56e64aede1adefded4a	dd2a13c18ab2a27e93aedbe232784ade	0.59158	2.34743e-05
f4dc2c088ae1e56e64aede1adefded4a	ac41493b3da60ca2c83839755d7d420e	0.631898	4.2187e-06
f4dc2c088ae1e56e64aede1adefded4a	c726207e1183ca2b6ba74002ec00200e	0.506809	0.000447059
f4dc2c088ae1e56e64aede1adefded4a	46ce8f6c1302ef75f0b1e7c8b0131817	0.439987	0.00280254
2113647cbee4397be5666de0568463aa	e287b795d03d49cb96b2f9c336a6fec2	0.471281	0.00124204
0bccf03c5abe06f1f42ddedb7e56d2c6	a31625c40ec308169c4e2d2012883049	0.438098	0.00293658
0bccf03c5abe06f1f42ddedb7e56d2c6	08895b12b5a13cc344dd61d74494b21e	0.479806	0.000981677
02b235bf81d114aa7eb9aa1c5173e716	dd2a13c18ab2a27e93aedbe232784ade	0.432742	0.00334786
02b235bf81d114aa7eb9aa1c5173e716	46ce8f6c1302ef75f0b1e7c8b0131817	0.574494	4.54179e-05
8c5e96527b7999faa65f46ad908a04ee	0e4089ac2fbba8c76e3c56e611de641d	0.465267	0.00146101
8c5e96527b7999faa65f46ad908a04ee	08895b12b5a13cc344dd61d74494b21e	0.432043	0.00340508
8c5e96527b7999faa65f46ad908a04ee	c726207e1183ca2b6ba74002ec00200e	0.467421	0.00137895
8c5e96527b7999faa65f46ad908a04ee	d88d2c5fe442a5012cecb55ee365def2	0.422255	0.00430152
8c5e96527b7999faa65f46ad908a04ee	2866bc695bc4a15fefd9b3b06f78a5db	0.423543	0.00417289
8c5e96527b7999faa65f46ad908a04ee	98ee9bbd26634a5be78e1f966307cbdc	0.496016	0.000616998
83e2eb1a60823ed17cbe47fa756b7c49	7887a71faeb141a9c8a9fe0dd2f91480	0.541389	0.000147713
83e2eb1a60823ed17cbe47fa756b7c49	18445a6d5760bf769e84da3b7e08d527	0.524179	0.000260161
83e2eb1a60823ed17cbe47fa756b7c49	7f5fa3456219c2be62f4288e7bc86858	0.552932	9.92991e-05
83e2eb1a60823ed17cbe47fa756b7c49	b6dbb70631b97fd765ae177007e7cd2b	0.47799	0.00103265
7ad1aa858fa948b03cec6727224c1914	6275245e6a4fd3c21d3c28157012001f	0.506877	0.00044614
94ba73987c35748716e79f97a70ca045	e1a35ac4421d4c3b2e272de1747cfd02	0.464837	0.00147792
2b27eb7645e0b4c88df0c1f07bf02871	c7a2e0408c191a781d1b83f5da7669c6	0.425107	0.00402122
2b27eb7645e0b4c88df0c1f07bf02871	8488cea3caae46af95183ea93c82ced6	0.563249	6.8761e-05
2b27eb7645e0b4c88df0c1f07bf02871	e2ebcc9c19356bc943e12d20e6419a96	0.469449	0.00130542
199434c5698bc16445e96a8a9ff2175a	da8285446334783dceab90fe2b2d10e1	0.480636	0.000959136
577ba3772f37c443f3a23d8c863400d3	763f3b2e7710469fe3d4a3e3e86a54b9	0.48043	0.000964686
1a9290449d550125fbaa973b772aa694	fb8b236d79d71bdcc77813594aec6b9d	0.462043	0.00159196
1a9290449d550125fbaa973b772aa694	4c890eab44d12ab73632d7b0901d8e89	0.586195	2.90179e-05
1a9290449d550125fbaa973b772aa694	de6b19731e55e98e2b31b265716ae363	0.46329	0.00154013
1a9290449d550125fbaa973b772aa694	a0d2180de0146f170df124c05c2d016d	0.471638	0.00123004
1a9290449d550125fbaa973b772aa694	84e15091692ac3a08a74fd7c9dfd1418	0.425834	0.00395238
bf9303fe5cb0200ec0273d08e43e64e1	19206dbc1828e6c1e2c4acfac3c1b672	0.434716	0.00319072
bf9303fe5cb0200ec0273d08e43e64e1	cf92a861286b0b0bb79980e191828f9f	0.444766	0.00248715
4bb428291e6becd84162b84a79765f8b	0755962ebb365b4ff830d13c17ba96ba	0.51249	0.000375708
ec55ec1a5c5d00fa4842909ee8e36742	dd2a13c18ab2a27e93aedbe232784ade	0.493969	0.000655097
ec55ec1a5c5d00fa4842909ee8e36742	ac41493b3da60ca2c83839755d7d420e	0.443419	0.00257269
ec55ec1a5c5d00fa4842909ee8e36742	d93ff2c4a1310c5f9e9d992e91df6463	0.502175	0.000514052
ee7915c49c00e0bb86e1816e27d0e585	5747a007ac58d8de603472f27f09e0c8	0.453109	0.00201083
ee7915c49c00e0bb86e1816e27d0e585	84e15091692ac3a08a74fd7c9dfd1418	0.600799	1.61827e-05
ee7915c49c00e0bb86e1816e27d0e585	8cb2f3a9a1e053f76a8c4aa3ae812fa4	0.514253	0.000355749
ee7915c49c00e0bb86e1816e27d0e585	04bda8029dc769f725fbfc18332d0f93	0.594796	2.06444e-05
ee7915c49c00e0bb86e1816e27d0e585	ebe5e6c0ce629359511730f5779d8e00	0.544754	0.000131764
ee7915c49c00e0bb86e1816e27d0e585	d027307124439e0f3baca201d334204a	0.545311	0.000129279
ee7915c49c00e0bb86e1816e27d0e585	b6dbb70631b97fd765ae177007e7cd2b	0.42883	0.00367937
ee7915c49c00e0bb86e1816e27d0e585	009f9cdd00467729fce46140c092aacb	0.668831	6.96073e-07
ee7915c49c00e0bb86e1816e27d0e585	f19626a597f2db2dc19a960e5eae3c33	0.433537	0.00328378
6b33ad276c3fb5c02083a5ae5d939d1c	977474d9c7b093ff4b17dba79e71a0c8	0.430483	0.00353595
6b33ad276c3fb5c02083a5ae5d939d1c	82c3ef704005c7a9233c1d1fcb1fe8c9	0.539945	0.000155081
a31625c40ec308169c4e2d2012883049	cf92a861286b0b0bb79980e191828f9f	0.425537	0.00398036
15c2dc335c87adc182a534b98a519ac8	977474d9c7b093ff4b17dba79e71a0c8	0.458626	0.00174201
15c2dc335c87adc182a534b98a519ac8	e5c51a2c3be243a930b2ed6306c2c653	0.442381	0.00264039
15c2dc335c87adc182a534b98a519ac8	b9b91193ba29adb8ca6a83af68b7c51c	0.581296	3.50785e-05
15c2dc335c87adc182a534b98a519ac8	14cd26d44970adb8a85d2ed1c6a4dc64	0.520917	0.000288645
a89c8151e5a4557eb803591e1e3ec855	980ea2a96eeb8d1656a75cfe825e8351	0.431841	0.00342177
a89c8151e5a4557eb803591e1e3ec855	3a22508cf2f5f6df73707c89308e5adf	0.462523	0.00157183
a89c8151e5a4557eb803591e1e3ec855	393b5cb266a39fcc8cbf4f4da4eb73e4	0.523976	0.000261855
a89c8151e5a4557eb803591e1e3ec855	d5d4a175b1769bc9c1b04fb8396bfebd	0.422608	0.00426592
1cd0c4d0c528ed11f3dc5acb0d196904	f1e8f53ce3c33f7002ffdc2a19f358c8	0.475042	0.00112043
1cd0c4d0c528ed11f3dc5acb0d196904	e3e0bb219dbcc8d5ed15977a1a7daa0f	0.493913	0.000656167
1cd0c4d0c528ed11f3dc5acb0d196904	39669e2b688ca88815e9bcab55b3ef0c	0.441674	0.0026874
abc93773a872202e68ef77f03e661902	a7b546ae27c90cf2ca531eb311958cc4	0.505778	0.000461257
abc93773a872202e68ef77f03e661902	266ce4b846864fd3a4bf51c1932185fc	0.437347	0.00299141
abc93773a872202e68ef77f03e661902	ed66bb72e2518737be5a86ef8b464a0e	0.532301	0.000199926
abc93773a872202e68ef77f03e661902	379f70f1b49d2f38e4c913fa37467964	0.429122	0.00365368
abc93773a872202e68ef77f03e661902	3a22508cf2f5f6df73707c89308e5adf	0.445432	0.00244574
abc93773a872202e68ef77f03e661902	89106b7df4bed5b668b332ccb3af118b	0.439143	0.00286178
0ed41d70238796a9a3e1a512685b3454	7cb2477da5fdc478ce1b4d8a30cda1be	0.474727	0.00113019
0ed41d70238796a9a3e1a512685b3454	3a22508cf2f5f6df73707c89308e5adf	0.454382	0.00194576
c7a2e0408c191a781d1b83f5da7669c6	3a22508cf2f5f6df73707c89308e5adf	0.500042	0.000547819
c7a2e0408c191a781d1b83f5da7669c6	fb5cef229b59a18ea01061279c02a7e9	0.447051	0.00234771
4c526cbe788b7ab681ead67c2eeedbf4	5747a007ac58d8de603472f27f09e0c8	0.449604	0.00220013
4c526cbe788b7ab681ead67c2eeedbf4	4e5bda37a1d423b54bf7d19bafb451a3	0.568655	5.6438e-05
4c526cbe788b7ab681ead67c2eeedbf4	dfeb1ee265a2d145a62b2b14c1390fb7	0.469281	0.00131138
9a114e555da6dc35b570ccd29714736b	7c191011905c8596d0ea1af965308893	0.469002	0.00132132
9a114e555da6dc35b570ccd29714736b	e3db852c5f47557db5d1c8eeba4b96ff	0.468672	0.00133319
9a114e555da6dc35b570ccd29714736b	9a9174889144b4ea322c0788d11a1ed1	0.470218	0.00127848
17ad4b6c72f526f92871db473bd15b5c	4988b51635075ea76255603d4977f7fd	0.607527	1.22448e-05
e6115bdecc9afeb306188af9ebe38b63	aa62a1c35a09c5ab3f19e82f17194fcd	0.448919	0.00223885
dee85c52af8b7ef170feb56021222658	de6b19731e55e98e2b31b265716ae363	0.423574	0.00416983
dee85c52af8b7ef170feb56021222658	c4786ba17234fe11399cf0f960b0e5f7	0.448627	0.00225562
93f88f408f683f9e5d14c271ac29362a	bb4a3d0e716f87a037d86c051a1387e4	0.487315	0.000793905
fb8b236d79d71bdcc77813594aec6b9d	bb4a3d0e716f87a037d86c051a1387e4	0.434033	0.00324432
14f83650d4e97f853a502dca50f8ff7d	d93ff2c4a1310c5f9e9d992e91df6463	0.430016	0.00357597
14f83650d4e97f853a502dca50f8ff7d	a6bec559a49a486fb516a7479fbc8299	0.603477	1.44934e-05
14f83650d4e97f853a502dca50f8ff7d	de6b19731e55e98e2b31b265716ae363	0.488381	0.000770047
14f83650d4e97f853a502dca50f8ff7d	a0d2180de0146f170df124c05c2d016d	0.446807	0.00236222
14f83650d4e97f853a502dca50f8ff7d	4e5bda37a1d423b54bf7d19bafb451a3	0.549343	0.000112527
14f83650d4e97f853a502dca50f8ff7d	dfeb1ee265a2d145a62b2b14c1390fb7	0.420981	0.00443224
01a51e47f8c633a34c197d9c33d84bcb	de6b19731e55e98e2b31b265716ae363	0.455422	0.00189399
01a51e47f8c633a34c197d9c33d84bcb	8e65434294a189f332e9c0526b1e9766	0.451167	0.00211385
01a51e47f8c633a34c197d9c33d84bcb	4e5bda37a1d423b54bf7d19bafb451a3	0.640796	2.79328e-06
01a51e47f8c633a34c197d9c33d84bcb	dfeb1ee265a2d145a62b2b14c1390fb7	0.45319	0.00200665
4c890eab44d12ab73632d7b0901d8e89	3896c91867d6018fe252fbb28e083d80	0.455665	0.00188206
a1905105a6a736b5102e8d0e97e409fc	5f377850d897dae6f3fe777c5767d696	0.543462	0.000137694
a1905105a6a736b5102e8d0e97e409fc	84e15091692ac3a08a74fd7c9dfd1418	0.526986	0.000237705
a1905105a6a736b5102e8d0e97e409fc	ebe5e6c0ce629359511730f5779d8e00	0.436965	0.00301971
a1905105a6a736b5102e8d0e97e409fc	4afbf3f7789817978d67c4de4235a3d4	0.485192	0.000843444
a1905105a6a736b5102e8d0e97e409fc	d027307124439e0f3baca201d334204a	0.426366	0.00390265
a1905105a6a736b5102e8d0e97e409fc	2f0f8895aab1981b3d3a0729958fd1ed	0.479536	0.000989114
c4b0e367e3de9e183da762538d1b24a1	32d91a7644a47670df8ba98eefa7f256	0.431244	0.00347155
c99e131fbd2262cb7f95ebe2968501cc	7b5c23f01e5cce2034192a7c30e273db	0.557107	8.57022e-05
c99e131fbd2262cb7f95ebe2968501cc	8cb2f3a9a1e053f76a8c4aa3ae812fa4	0.433284	0.00330407
c99e131fbd2262cb7f95ebe2968501cc	dfeb1ee265a2d145a62b2b14c1390fb7	0.452382	0.00204886
c99e131fbd2262cb7f95ebe2968501cc	002661ea4898804fc51d1befda3dc0f0	0.430495	0.00353489
7b5c23f01e5cce2034192a7c30e273db	c9cd29bb4f5d0ccb84d5c5579e691bec	0.427096	0.00383522
7b5c23f01e5cce2034192a7c30e273db	909930406e20baf1dc9551d7abafd853	0.452978	0.00201764
7b5c23f01e5cce2034192a7c30e273db	04bda8029dc769f725fbfc18332d0f93	0.454155	0.00195723
65dea0751b08140405129e89830f10ba	04ccd8db5fee099705ae713406625b41	0.479584	0.000987789
65dea0751b08140405129e89830f10ba	0755962ebb365b4ff830d13c17ba96ba	0.423158	0.00421102
fc5010df06a10e1018d9f11778827a92	ebe5e6c0ce629359511730f5779d8e00	0.625713	5.57644e-06
fc5010df06a10e1018d9f11778827a92	4713a80e0a9c002b33f551c75812dbbf	0.454836	0.001923
fe82488585479b8e899d069790e12a67	a8287849c151bf9260218375218ca7e2	0.480356	0.000966695
fe82488585479b8e899d069790e12a67	4afbf3f7789817978d67c4de4235a3d4	0.498152	0.00057938
fe82488585479b8e899d069790e12a67	fca7730639f9fd904f04c4472487393c	0.437869	0.0029532
fe82488585479b8e899d069790e12a67	4e642d4107e753008274533b0735fe7d	0.610219	1.09329e-05
fe82488585479b8e899d069790e12a67	1e20a03181875fe7b6e9106e97a9bc26	0.523718	0.000264024
fe82488585479b8e899d069790e12a67	44cb53337a2c4850cbc600183cd6d53d	0.436821	0.0030304
ec44e0c44b3b572496ad4fb0007f32b0	5f377850d897dae6f3fe777c5767d696	0.431216	0.00347391
ec44e0c44b3b572496ad4fb0007f32b0	a8287849c151bf9260218375218ca7e2	0.437088	0.00301057
ec44e0c44b3b572496ad4fb0007f32b0	3e394d48e60f4a3c669e29c708e60830	0.452474	0.00204401
ec44e0c44b3b572496ad4fb0007f32b0	07338e9240b94b21897cc4e4bc5abd58	0.447341	0.0023305
ec44e0c44b3b572496ad4fb0007f32b0	512d36ba0a03978fe6a1643c722cb4f6	0.598619	1.7689e-05
ec44e0c44b3b572496ad4fb0007f32b0	4afbf3f7789817978d67c4de4235a3d4	0.483909	0.000874683
ec44e0c44b3b572496ad4fb0007f32b0	fca7730639f9fd904f04c4472487393c	0.481823	0.000927696
ec44e0c44b3b572496ad4fb0007f32b0	4e642d4107e753008274533b0735fe7d	0.697419	1.43745e-07
ec44e0c44b3b572496ad4fb0007f32b0	1e20a03181875fe7b6e9106e97a9bc26	0.570986	5.1775e-05
ec44e0c44b3b572496ad4fb0007f32b0	44cb53337a2c4850cbc600183cd6d53d	0.446105	0.00240455
4f61fb49c89a77bc735c496984430b41	08caa16ba33b764d1edc0008a4d6ae54	0.420342	0.00449902
4f61fb49c89a77bc735c496984430b41	a1de42d344a8bfd6f343eb0b4cc87dd7	0.463341	0.00153804
5747a007ac58d8de603472f27f09e0c8	a841004b52e10b421e48c5b2a79e6fd9	0.451988	0.00206976
134a10df17bef8d2b6ab35faead8247d	78e92cdc2fb4224fc749d9c409664d69	0.455938	0.00186874
134a10df17bef8d2b6ab35faead8247d	206e5eca5a52b97de4dd9739d9e76056	0.446406	0.00238635
134a10df17bef8d2b6ab35faead8247d	f60e97f1f37e8df00b45946729ed3cc6	0.437977	0.00294541
21b8b6df8e5852b3c749182255e488bf	e5110fd87b1402f3f82867485e5c8a7b	0.436405	0.00306154
21b8b6df8e5852b3c749182255e488bf	266ce4b846864fd3a4bf51c1932185fc	0.589581	2.54074e-05
21b8b6df8e5852b3c749182255e488bf	0755962ebb365b4ff830d13c17ba96ba	0.432404	0.00337546
765b7f75b627a35c67dc37de38af99ad	d16cdea590dccbd8d5d1f830224a9755	0.454139	0.00195804
b8ac3e7e649c8a3ffaef8dc0ad11f3cf	a1de42d344a8bfd6f343eb0b4cc87dd7	0.58714	2.79665e-05
b8ac3e7e649c8a3ffaef8dc0ad11f3cf	2fbf1e70ca0af07d47e79151f53026b5	0.44289	0.002607
b8ac3e7e649c8a3ffaef8dc0ad11f3cf	399218c484aa902c09af5961c953122b	0.645138	2.27329e-06
b8ac3e7e649c8a3ffaef8dc0ad11f3cf	b4c9c3b9bf169519ce4186364930a0ec	0.483459	0.000885896
b8ac3e7e649c8a3ffaef8dc0ad11f3cf	42bea59c1e9a95f02d10e63849412fe0	0.676608	4.61042e-07
dd2a13c18ab2a27e93aedbe232784ade	d23dd80dfd02bd7ad0ff0a64bf7932ca	0.461295	0.00162379
dd2a13c18ab2a27e93aedbe232784ade	34362df2c21d2cc276489a7c6661c0bd	0.430902	0.00350039
0e4089ac2fbba8c76e3c56e611de641d	21aca91c6e1fd6a7ad323fc0e75142f2	0.56109	7.4332e-05
4988b51635075ea76255603d4977f7fd	9706095885962e5d8fa20473f4bc603c	0.437448	0.00298402
78e92cdc2fb4224fc749d9c409664d69	84e15091692ac3a08a74fd7c9dfd1418	0.428137	0.003741
78e92cdc2fb4224fc749d9c409664d69	4e5bda37a1d423b54bf7d19bafb451a3	0.449381	0.00221269
977474d9c7b093ff4b17dba79e71a0c8	e5c51a2c3be243a930b2ed6306c2c653	0.514156	0.00035682
977474d9c7b093ff4b17dba79e71a0c8	14cd26d44970adb8a85d2ed1c6a4dc64	0.42733	0.00381386
4e1f059b50d0b3f4b4d205c018e4b373	6bb48f0a01617b992baab3b1491d5919	0.44713	0.00234299
d305b8973cfdf2df165956a3162933f2	d93ff2c4a1310c5f9e9d992e91df6463	0.42668	0.00387349
d305b8973cfdf2df165956a3162933f2	da0b8b299b4c9578df7915facc366841	0.460501	0.0016582
d305b8973cfdf2df165956a3162933f2	821089778fc299376fca1ef90316cdf1	0.467729	0.00136753
b9b91193ba29adb8ca6a83af68b7c51c	d93ff2c4a1310c5f9e9d992e91df6463	0.505378	0.000466863
a6bec559a49a486fb516a7479fbc8299	487eac756235977d698df593be43e884	0.543802	0.00013611
a7b546ae27c90cf2ca531eb311958cc4	ed66bb72e2518737be5a86ef8b464a0e	0.44601	0.00241031
a7b546ae27c90cf2ca531eb311958cc4	2023633dce83c05533a76fd058e9e793	0.443881	0.00254303
a7b546ae27c90cf2ca531eb311958cc4	682783a3bc3e7068462ba677e995fe15	0.453256	0.00200325
a1de42d344a8bfd6f343eb0b4cc87dd7	2fbf1e70ca0af07d47e79151f53026b5	0.489114	0.000754006
6d055045d33dadecc2c86a760204396b	29fe2b165d6cba4afb9cdd172d12f509	0.4635	0.00153155
6d055045d33dadecc2c86a760204396b	2866bc695bc4a15fefd9b3b06f78a5db	0.435249	0.00314942
6d055045d33dadecc2c86a760204396b	54019fe4b969f2f1af012010fd1858a4	0.485722	0.000830815
a1d3887a6dc12161a5f868caff2eb083	4666dad4cb138d7b57300d80143c55dc	0.428294	0.00372692
a1d3887a6dc12161a5f868caff2eb083	8c5922f864b5a7b582bcef479be550e8	0.481642	0.000932452
b6289d643aff1beee8ccc469e4f8a576	7472690af77e3c5fae1f0fb8f825fe85	0.4605	0.00165827
93018df27e0be431712d836d6e9f88a7	8950df1f59ffee8a3de184b59e940916	0.424305	0.0040984
266ce4b846864fd3a4bf51c1932185fc	e562eca605f9a9e4ff4a01514a624056	0.480375	0.000966189
bc1b74484559848af1f660c3c6ba08e8	29fe2b165d6cba4afb9cdd172d12f509	0.524117	0.000260674
206e5eca5a52b97de4dd9739d9e76056	d88d2c5fe442a5012cecb55ee365def2	0.444279	0.00251776
65f619636a038ca0e91664d715805dd0	de6b19731e55e98e2b31b265716ae363	0.422018	0.00432555
487eac756235977d698df593be43e884	c726207e1183ca2b6ba74002ec00200e	0.43948	0.00283798
e6af03d210a725de12030c488f690b51	aa62a1c35a09c5ab3f19e82f17194fcd	0.466931	0.00139725
b0407ca162df01e8acd8740e58717d05	28c94ccc18535af4e1aa8e2e71dbf113	0.464005	0.00151109
b0407ca162df01e8acd8740e58717d05	1c9a662ab67decd114d6e3580a89ab00	0.498115	0.000580007
71e281219445be9e44dd88e182eb77ff	4a526f5dd65386c6fca4732640e99454	0.430877	0.00350244
6aca862ecf45bc1c36bc842f8263dbfa	2fc22c89f5721b508fd19a130ca9caf8	0.824474	6.05459e-12
6aca862ecf45bc1c36bc842f8263dbfa	a003a1c129d82cef8d5af2a5c4e4e6f6	0.76601	1.37027e-09
6aca862ecf45bc1c36bc842f8263dbfa	c28e0c5f8aa6c6fc0d4ddd28671301f4	0.863416	4.65705e-14
214c9747485c825f5b900e9fa590a0cd	2fc22c89f5721b508fd19a130ca9caf8	0.830025	3.26547e-12
214c9747485c825f5b900e9fa590a0cd	a003a1c129d82cef8d5af2a5c4e4e6f6	0.781289	3.90411e-10
214c9747485c825f5b900e9fa590a0cd	c28e0c5f8aa6c6fc0d4ddd28671301f4	0.852239	2.16718e-13
671da081e59ed1e4a9060766a45438ed	2fc22c89f5721b508fd19a130ca9caf8	0.891926	4.54987e-16
671da081e59ed1e4a9060766a45438ed	a003a1c129d82cef8d5af2a5c4e4e6f6	0.825349	5.50082e-12
671da081e59ed1e4a9060766a45438ed	c28e0c5f8aa6c6fc0d4ddd28671301f4	0.910243	1.10622e-17
671da081e59ed1e4a9060766a45438ed	128638e4312a6d6e2fea47ad01afa060	0.796843	9.77313e-11
af0a373ed252d54a2f4bf1f4744d426c	2fc22c89f5721b508fd19a130ca9caf8	0.876229	6.70121e-15
af0a373ed252d54a2f4bf1f4744d426c	a003a1c129d82cef8d5af2a5c4e4e6f6	0.847284	4.11794e-13
af0a373ed252d54a2f4bf1f4744d426c	c28e0c5f8aa6c6fc0d4ddd28671301f4	0.830073	3.248e-12
af0a373ed252d54a2f4bf1f4744d426c	128638e4312a6d6e2fea47ad01afa060	0.777481	5.38789e-10
c232ea6f745e9682d98f66acda5bc1b9	2fc22c89f5721b508fd19a130ca9caf8	0.804013	4.95465e-11
c232ea6f745e9682d98f66acda5bc1b9	a003a1c129d82cef8d5af2a5c4e4e6f6	0.781563	3.8137e-10
c232ea6f745e9682d98f66acda5bc1b9	c28e0c5f8aa6c6fc0d4ddd28671301f4	0.727025	2.28883e-08
c232ea6f745e9682d98f66acda5bc1b9	128638e4312a6d6e2fea47ad01afa060	0.726697	2.33889e-08
c232ea6f745e9682d98f66acda5bc1b9	acf1893605b5bf53a386f0f4c0239e40	0.756525	2.85164e-09
4a3452f012b5e1e6c5ae9c07cd46666b	8bef157d237a38e51160d4faf54fd66d	0.433157	0.00331428
4a3452f012b5e1e6c5ae9c07cd46666b	6bb48f0a01617b992baab3b1491d5919	0.531984	0.000202017
8f752688d53d99b7fb8d8019d19e2fcb	9706095885962e5d8fa20473f4bc603c	0.428736	0.00368767
65293b445e682317a112eecd50ea9471	6ff938e8bb6d16f4b5af455bed30cec8	0.748879	5.02778e-09
5506c651597d46752a6395e29de502d9	7e300a961ff937ee12abc657a82ccccf	0.476713	0.00106991
5506c651597d46752a6395e29de502d9	18848e6b1b105f166bd688692ed015af	0.487134	0.000798042
5506c651597d46752a6395e29de502d9	df4c66a8ab8d7675fdacb5d40229529e	0.451754	0.00208222
5f377850d897dae6f3fe777c5767d696	3e394d48e60f4a3c669e29c708e60830	0.714906	4.99193e-08
5f377850d897dae6f3fe777c5767d696	1e99a8e6688e405b9e08a75ffe6c97c2	0.441903	0.00267209
5f377850d897dae6f3fe777c5767d696	ebe5e6c0ce629359511730f5779d8e00	0.493375	0.000666527
5f377850d897dae6f3fe777c5767d696	c22c04bb0491bbd5163a7a2adcfb282a	0.42003	0.00453197
5f377850d897dae6f3fe777c5767d696	4afbf3f7789817978d67c4de4235a3d4	0.869705	1.84473e-14
5f377850d897dae6f3fe777c5767d696	fca7730639f9fd904f04c4472487393c	0.773098	7.74607e-10
5f377850d897dae6f3fe777c5767d696	84e24ed68e1a7374433734bc0a9d33de	0.784402	2.98601e-10
5f377850d897dae6f3fe777c5767d696	2f0f8895aab1981b3d3a0729958fd1ed	0.865357	3.51652e-14
5f377850d897dae6f3fe777c5767d696	1dde737b0e5c54c368e3784554fc9d95	0.46582	0.00143953
28804d7f7302f20cf7357f2b9bc50f6a	3e394d48e60f4a3c669e29c708e60830	0.654214	1.46235e-06
28804d7f7302f20cf7357f2b9bc50f6a	ebe5e6c0ce629359511730f5779d8e00	0.446373	0.00238833
28804d7f7302f20cf7357f2b9bc50f6a	c22c04bb0491bbd5163a7a2adcfb282a	0.488713	0.000762731
28804d7f7302f20cf7357f2b9bc50f6a	4afbf3f7789817978d67c4de4235a3d4	0.789077	1.9799e-10
28804d7f7302f20cf7357f2b9bc50f6a	fca7730639f9fd904f04c4472487393c	0.762597	1.79067e-09
28804d7f7302f20cf7357f2b9bc50f6a	84e24ed68e1a7374433734bc0a9d33de	0.676357	4.67314e-07
28804d7f7302f20cf7357f2b9bc50f6a	2f0f8895aab1981b3d3a0729958fd1ed	0.660212	1.08358e-06
7253a9af970c9eecabfb8d3e272da9b3	da8285446334783dceab90fe2b2d10e1	0.479714	0.000984198
7253a9af970c9eecabfb8d3e272da9b3	4afbf3f7789817978d67c4de4235a3d4	0.462241	0.00158363
7253a9af970c9eecabfb8d3e272da9b3	821089778fc299376fca1ef90316cdf1	0.470388	0.0012726
f2c961783e796512d80288f9ab4aa75e	fc4350bc0f1b863a0b02577efe125a29	0.445684	0.00243026
f2c961783e796512d80288f9ab4aa75e	0e643091537aea4e77c87006b4baa435	0.472959	0.00118642
f2c961783e796512d80288f9ab4aa75e	7c191011905c8596d0ea1af965308893	0.438927	0.00287709
f2c961783e796512d80288f9ab4aa75e	7e300a961ff937ee12abc657a82ccccf	0.566183	6.17978e-05
da603bd8bf53e73231efe5864499f46c	97d18f48cf9d8669a855fa811966edbf	0.534901	0.000183507
da603bd8bf53e73231efe5864499f46c	71edd917e7419aa8ed77797f3613d003	0.447159	0.00234129
da603bd8bf53e73231efe5864499f46c	4e5bda37a1d423b54bf7d19bafb451a3	0.470852	0.00125665
c726207e1183ca2b6ba74002ec00200e	d23dd80dfd02bd7ad0ff0a64bf7932ca	0.452203	0.00205832
c726207e1183ca2b6ba74002ec00200e	46ce8f6c1302ef75f0b1e7c8b0131817	0.502355	0.000511287
ebc24211f8b3bba9c435354ea368130e	e287b795d03d49cb96b2f9c336a6fec2	0.43043	0.00354043
ebc24211f8b3bba9c435354ea368130e	d16cdea590dccbd8d5d1f830224a9755	0.485963	0.000825137
056fec5f9cd4a1e5d2e9635ab0c42b01	d48376b0ac0d3c0d95e6a5d89f8bc947	0.433554	0.00328241
b93823a1051e746658f49128de82e9ef	ed66bb72e2518737be5a86ef8b464a0e	0.442002	0.00266548
58cfb9d6214884cff781c30db19a9388	7e300a961ff937ee12abc657a82ccccf	0.475335	0.00111141
58cfb9d6214884cff781c30db19a9388	e1e7ca1f589a8873c0e75e1b57e4a129	0.447122	0.00234347
7a2dc5501f2bc374ee2bc29260237597	4c5bd344bb9dda605979919d93979668	0.471943	0.00121985
909930406e20baf1dc9551d7abafd853	e2ebcc9c19356bc943e12d20e6419a96	0.712018	5.97645e-08
e2e5a9390f56ccafc61cf2b17be2f9b9	44abb14190679c659f10e9214eec6502	0.431616	0.00344047
50a12b44d1b6094126322682195b9c2d	0590474c658d369834ccbd033165ccf3	0.516403	0.000332707
50a12b44d1b6094126322682195b9c2d	91fdb9850149bc2ac45891d7bfe6b79c	0.478308	0.00102357
72d50f91d825f0c4b77240e087a16694	0755962ebb365b4ff830d13c17ba96ba	0.443897	0.00254206
72d50f91d825f0c4b77240e087a16694	0590474c658d369834ccbd033165ccf3	0.521787	0.00028078
72d50f91d825f0c4b77240e087a16694	91fdb9850149bc2ac45891d7bfe6b79c	0.689733	2.23553e-07
72d50f91d825f0c4b77240e087a16694	8b14f44ba6984b06ba5d55d513efab50	0.459207	0.00171568
72d50f91d825f0c4b77240e087a16694	45a5ce102a550b0458432ec6679a99c4	0.469702	0.00129651
72d50f91d825f0c4b77240e087a16694	66506836da3a59393aaac0aa0b1bc746	0.434437	0.00321253
72d50f91d825f0c4b77240e087a16694	3a22508cf2f5f6df73707c89308e5adf	0.456071	0.00186228
7d9015d11b491dac70dde7765ea84614	002661ea4898804fc51d1befda3dc0f0	0.449118	0.00222756
e0ae5282ed4b1faa97d4a70127e9ffa4	2866bc695bc4a15fefd9b3b06f78a5db	0.463032	0.00155072
8d97f863c5141fa21eaeb1398e387403	6434946445d2c7702e5326beb4db63d5	0.475444	0.00110808
8d97f863c5141fa21eaeb1398e387403	aeb88bb2514d23eb435ae5867fabb383	0.508903	0.000419457
0e643091537aea4e77c87006b4baa435	79b5ed61e85ccd3adb5c8eebe081b315	0.435408	0.0031372
0e643091537aea4e77c87006b4baa435	16973c11609ff683b4487b03d2ae27bf	0.577505	4.05394e-05
0e643091537aea4e77c87006b4baa435	98cb63112f33de653b65bcf1b5cb93fc	0.483511	0.000884586
16973c11609ff683b4487b03d2ae27bf	d88d2c5fe442a5012cecb55ee365def2	0.523682	0.000264323
16973c11609ff683b4487b03d2ae27bf	e3db852c5f47557db5d1c8eeba4b96ff	0.43948	0.00283795
a8287849c151bf9260218375218ca7e2	f5478690ec197e12ecb937eb3211499c	0.542376	0.000142864
a8287849c151bf9260218375218ca7e2	b1792b93b3a5b36daf05f4bc335cd4f1	0.485502	0.000836046
a8287849c151bf9260218375218ca7e2	21aca91c6e1fd6a7ad323fc0e75142f2	0.438743	0.00289019
a8287849c151bf9260218375218ca7e2	1e20a03181875fe7b6e9106e97a9bc26	0.470129	0.00128159
a8287849c151bf9260218375218ca7e2	44cb53337a2c4850cbc600183cd6d53d	0.526359	0.000242564
e3e0bb219dbcc8d5ed15977a1a7daa0f	7cb2477da5fdc478ce1b4d8a30cda1be	0.45624	0.0018541
98cb63112f33de653b65bcf1b5cb93fc	0755962ebb365b4ff830d13c17ba96ba	0.444357	0.00251284
98cb63112f33de653b65bcf1b5cb93fc	46ce8f6c1302ef75f0b1e7c8b0131817	0.429767	0.0035974
0590474c658d369834ccbd033165ccf3	6289334067d43d634949ced5fea03bd1	0.42819	0.00373624
91fdb9850149bc2ac45891d7bfe6b79c	3a22508cf2f5f6df73707c89308e5adf	0.472929	0.00118739
87b369563b893662709f7b6aa1951e24	57be495c67305386e9cd162678291343	0.465369	0.00145702
2866bc695bc4a15fefd9b3b06f78a5db	a5cc3050ce99308adf6e0b972df8c609	0.4487	0.00225139
7c191011905c8596d0ea1af965308893	9feb4bce2acae73bc3c36b0bce57fb9b	0.429484	0.00362202
7c191011905c8596d0ea1af965308893	44abb14190679c659f10e9214eec6502	0.454893	0.00192016
7c191011905c8596d0ea1af965308893	9a9174889144b4ea322c0788d11a1ed1	0.533153	0.000194403
97d18f48cf9d8669a855fa811966edbf	c1d2bc959bd006de3d98c7a1de2522f4	0.444714	0.00249039
e6771e143b1ebb14294041563cc8c2e6	5c971cc96e6989565bd203b556dd97ec	0.44412	0.00252781
e6771e143b1ebb14294041563cc8c2e6	82c3ef704005c7a9233c1d1fcb1fe8c9	0.429502	0.00362047
783b1c8f7c0ad464224751018c0d8b90	682783a3bc3e7068462ba677e995fe15	0.522427	0.000275127
783b1c8f7c0ad464224751018c0d8b90	379f70f1b49d2f38e4c913fa37467964	0.480659	0.00095853
6357b9423259c2bbd43ce184d3c5fda8	9706095885962e5d8fa20473f4bc603c	0.441199	0.00271936
24582403fa6892a6daf6cfaa9603daa6	34362df2c21d2cc276489a7c6661c0bd	0.43663	0.00304463
097c37bdfb664df78ee7b1aac50949f9	f4531a1cfd52f71343bf455dd2958bb7	0.532911	0.000195962
097c37bdfb664df78ee7b1aac50949f9	9a9174889144b4ea322c0788d11a1ed1	0.435165	0.00315597
2023633dce83c05533a76fd058e9e793	564a6e5848806278a39d9639a485a2f2	0.519335	0.000303443
c4602217d904252200cacb4644ef5628	45a5ce102a550b0458432ec6679a99c4	0.425999	0.0039369
6434946445d2c7702e5326beb4db63d5	c05163888fccb7975ce51310e1cfefa9	0.422305	0.00429653
3e394d48e60f4a3c669e29c708e60830	1e99a8e6688e405b9e08a75ffe6c97c2	0.420525	0.00447976
3e394d48e60f4a3c669e29c708e60830	84e15091692ac3a08a74fd7c9dfd1418	0.442616	0.00262496
3e394d48e60f4a3c669e29c708e60830	1c751f698a5afa1722dff80a5312c690	0.449164	0.00222496
3e394d48e60f4a3c669e29c708e60830	ebe5e6c0ce629359511730f5779d8e00	0.579318	3.78369e-05
3e394d48e60f4a3c669e29c708e60830	c22c04bb0491bbd5163a7a2adcfb282a	0.483404	0.000887263
3e394d48e60f4a3c669e29c708e60830	2f0f8895aab1981b3d3a0729958fd1ed	0.704144	9.65729e-08
3e394d48e60f4a3c669e29c708e60830	1dde737b0e5c54c368e3784554fc9d95	0.536377	0.000174737
6275245e6a4fd3c21d3c28157012001f	6289334067d43d634949ced5fea03bd1	0.46835	0.00134484
6275245e6a4fd3c21d3c28157012001f	6c328fd0826b8282c405c653db0eec9c	0.441309	0.00271194
42501eaa016ec0b1fa766268cea99957	d16cdea590dccbd8d5d1f830224a9755	0.429262	0.00364136
e287b795d03d49cb96b2f9c336a6fec2	d16cdea590dccbd8d5d1f830224a9755	0.445468	0.0024435
3a29935de995b92d2a0fa9c53ec07ef0	84e15091692ac3a08a74fd7c9dfd1418	0.480472	0.000963566
3a29935de995b92d2a0fa9c53ec07ef0	ebe5e6c0ce629359511730f5779d8e00	0.449784	0.00219
3a29935de995b92d2a0fa9c53ec07ef0	a830c10041d41c5b85f77926baa12133	0.437312	0.00299404
da0b8b299b4c9578df7915facc366841	821089778fc299376fca1ef90316cdf1	0.507218	0.000441554
da0b8b299b4c9578df7915facc366841	97a7fac1f50cc8a1a20ca09be8330fdd	0.474495	0.00113744
71edd917e7419aa8ed77797f3613d003	21aca91c6e1fd6a7ad323fc0e75142f2	0.531488	0.000205332
8e65434294a189f332e9c0526b1e9766	4e5bda37a1d423b54bf7d19bafb451a3	0.560218	7.66962e-05
8e65434294a189f332e9c0526b1e9766	21aca91c6e1fd6a7ad323fc0e75142f2	0.434427	0.00321332
8b14f44ba6984b06ba5d55d513efab50	9159437045ff23f20209ba2b8e370bc2	0.540552	0.000151944
f5478690ec197e12ecb937eb3211499c	54019fe4b969f2f1af012010fd1858a4	0.45375	0.00197782
548ddfc0933e57438c46eada2459e552	2f0f8895aab1981b3d3a0729958fd1ed	0.425248	0.00400772
7e300a961ff937ee12abc657a82ccccf	df4c66a8ab8d7675fdacb5d40229529e	0.476937	0.00106329
438f4a18f337f91e29d2d6aab12d1a05	f78bd763c4532d8a5d6f8930614ab797	0.434048	0.00324319
84e15091692ac3a08a74fd7c9dfd1418	4e5bda37a1d423b54bf7d19bafb451a3	0.504471	0.00047982
8cb2f3a9a1e053f76a8c4aa3ae812fa4	f08339b681a29e070a74928e9ea11128	0.456493	0.00184191
8cb2f3a9a1e053f76a8c4aa3ae812fa4	4e5bda37a1d423b54bf7d19bafb451a3	0.508281	0.000427492
04bda8029dc769f725fbfc18332d0f93	b6dbb70631b97fd765ae177007e7cd2b	0.580024	3.68305e-05
04bda8029dc769f725fbfc18332d0f93	9442e58b550d4c08e8b725305f0e8504	0.474812	0.00112756
04bda8029dc769f725fbfc18332d0f93	009f9cdd00467729fce46140c092aacb	0.520152	0.000295721
ebe5e6c0ce629359511730f5779d8e00	a830c10041d41c5b85f77926baa12133	0.463866	0.00151671
aeb88bb2514d23eb435ae5867fabb383	4c1f2a4f5e136a42c3f89fa1f51e604b	0.466749	0.00140408
aeb88bb2514d23eb435ae5867fabb383	821089778fc299376fca1ef90316cdf1	0.426747	0.00386731
bcbe656b2eaec9363f41c74be219001b	9aecd2432afddd446d1e70fbc0c44973	0.430138	0.00356546
bcbe656b2eaec9363f41c74be219001b	49a3ab555a3613f702cc7b705ff18ab9	0.509559	0.000411127
029a9f7f7f17e15d976760c4e06b574b	98ee9bbd26634a5be78e1f966307cbdc	0.497761	0.000586098
2f4079b9f9a713e11f77e0448d2a81e7	e2ebcc9c19356bc943e12d20e6419a96	0.47233	0.00120699
89e1cd0751782bc68f79745453404977	74a7fff88dd221a224f3ce6430a130da	0.423082	0.0042185
89e1cd0751782bc68f79745453404977	7f5fa3456219c2be62f4288e7bc86858	0.60642	1.28251e-05
512d36ba0a03978fe6a1643c722cb4f6	4afbf3f7789817978d67c4de4235a3d4	0.430014	0.00357612
512d36ba0a03978fe6a1643c722cb4f6	4e642d4107e753008274533b0735fe7d	0.561084	7.43471e-05
512d36ba0a03978fe6a1643c722cb4f6	002661ea4898804fc51d1befda3dc0f0	0.51975	0.000299497
4d1d6074c6f7c090be9b83cec659dd23	c8769e4c112578663972eb0f96def65b	0.429525	0.00361845
4d1d6074c6f7c090be9b83cec659dd23	970f0bf4e5729ab496bac95512a17969	0.427377	0.00380959
4afbf3f7789817978d67c4de4235a3d4	2f0f8895aab1981b3d3a0729958fd1ed	0.845282	5.30343e-13
4afbf3f7789817978d67c4de4235a3d4	1dde737b0e5c54c368e3784554fc9d95	0.485889	0.000826879
fca7730639f9fd904f04c4472487393c	2f0f8895aab1981b3d3a0729958fd1ed	0.693932	1.75924e-07
fca7730639f9fd904f04c4472487393c	1dde737b0e5c54c368e3784554fc9d95	0.526169	0.00024405
77a048c965240bb17697afe30487f7a4	f19626a597f2db2dc19a960e5eae3c33	0.4331	0.0033189
0988545ab6e7074e039201c98b51b5ef	84e24ed68e1a7374433734bc0a9d33de	0.516352	0.000333236
0988545ab6e7074e039201c98b51b5ef	4e642d4107e753008274533b0735fe7d	0.494738	0.000640533
0988545ab6e7074e039201c98b51b5ef	2f0f8895aab1981b3d3a0729958fd1ed	0.489395	0.000747932
07790d7784c1c8b614fa90a7ba2712ee	882a3a1e8ec4bc85a56d4b4f8e18782a	0.448301	0.00227439
6c7326aebc46c87040e971d2495a83c3	b68f303940eb1d46109c3792e73f80ff	0.427386	0.0038088
84e24ed68e1a7374433734bc0a9d33de	2f0f8895aab1981b3d3a0729958fd1ed	0.792032	1.51879e-10
84e24ed68e1a7374433734bc0a9d33de	1dde737b0e5c54c368e3784554fc9d95	0.50073	0.000536711
0a5a377b7985c2958f521e0411d90f39	5db3ce16de4115177ff32d188439c9f5	0.47091	0.00125465
0a5a377b7985c2958f521e0411d90f39	2438c6cc194566a3c1c7e81493691c6d	0.561752	7.25817e-05
3a22508cf2f5f6df73707c89308e5adf	b07affec34b06bf21609bf017edd84a3	0.434767	0.00318681
1ba9c83c398a3767ec029ed84beca128	21aca91c6e1fd6a7ad323fc0e75142f2	0.472008	0.00121766
4e642d4107e753008274533b0735fe7d	2f0f8895aab1981b3d3a0729958fd1ed	0.49668	0.000605075
4e642d4107e753008274533b0735fe7d	1e20a03181875fe7b6e9106e97a9bc26	0.593093	2.21012e-05
4e642d4107e753008274533b0735fe7d	002661ea4898804fc51d1befda3dc0f0	0.521443	0.000283867
4e642d4107e753008274533b0735fe7d	44cb53337a2c4850cbc600183cd6d53d	0.441565	0.00269472
c3d9b4ad85e0c3fe540098a5055c0212	47c4a91a0497877b6def8cea4a5517c9	0.427077	0.00383699
dfeb1ee265a2d145a62b2b14c1390fb7	55c667a9a75151532ecb5543e8a2b131	0.447706	0.002309
2f0f8895aab1981b3d3a0729958fd1ed	1dde737b0e5c54c368e3784554fc9d95	0.452981	0.00201751
5db3ce16de4115177ff32d188439c9f5	2438c6cc194566a3c1c7e81493691c6d	0.5063	0.000454026
4950d1de28b6d5aeb4ed1740fd025d8e	72735302a2b2b08d848c21a2b4880617	0.4625	0.00157281
009f9cdd00467729fce46140c092aacb	f19626a597f2db2dc19a960e5eae3c33	0.572875	4.82576e-05
49a3ab555a3613f702cc7b705ff18ab9	735d9804f96418f1e35cc4fbce381224	0.457608	0.00178908
