# Supplementary material for: Genome-resolved correlation mapping links microbial community structure to metabolic interactions driving methane production from wastewater
Source: Nat Commun. 2023 Sep 4;14:5380. doi: 10.1038/s41467-023-40907-5 (PMC10477309; doi:10.1038/s41467-023-40907-5)
Supplement: Supplementary file 12 — Supplementary Data 10 [file 41467_2023_40907_MOESM12_ESM.xlsx]

## Sheet: MAG_to_metaG_metaT_TPM_with_tax
MAG	Metagenome_TPM	Metatranscriptome_TPM	Sample_Binned	Quality	Completeness	Contamination	Total_Bases	Total_Contigs	5S_rRNAs	16S_rRNAs	23S_rRNAs	Domain	Phylum	Class	Order	Family	Genus	Species
3300036961_9	43166.2	18227.7	AD1_11	HQ	90.86	3.76	4281689	3193	1	1	1	d__Bacteria	p__Planctomycetota	c__UBA8108	o__UBA8890	f__UBA8898	g__UBA8898	s__UBA8898 sp002070955
3300036958_42	3161.74	4593.91	AD1_11	HQ	92.03	3.81	1687800	1643	1	2	1	d__Bacteria	p__Bacteroidota	c__Bacteroidia	o__Bacteroidales	f__Paludibacteraceae	g__W0P28-013	s__W0P28-013 sp012837685
3300028564_24	2017.12	5629.52	AD1_11	HQ	92.38	1.67	2922092	2437	2	1	1	d__Bacteria	p__Bacteroidota	c__Bacteroidia	o__Bacteroidales	f__Tenuifilaceae	g__MWFE01	s__MWFE01 sp002071445
3300028570_46	1411.75	3168.59	AD1_11	HQ	97.2	0.7	1983753	1892	1	1	1	d__Bacteria	p__Spirochaetota	c__Spirochaetia	o__Treponematales	f__Treponemataceae	g__JAAZLA01	s__JAAZLA01 sp012799545
3300028677_53	1119.9	11961.2	AD1_11	HQ	94.4	0.8	1796457	1958	1	1	1	d__Archaea	p__Methanobacteriota	c__Methanobacteria	o__Methanobacteriales	f__Methanobacteriaceae	g__Methanobacterium_A	s__Methanobacterium_A sp002494495
3300036958_14	13276.5	9190.81	AD1_11	HQ	95.43	2.15	3177245	2774	2	1	1	d__Bacteria	p__Bacteroidota	c__Bacteroidia	o__Bacteroidales	f__Prolixibacteraceae	g__UBA1413	s__UBA1413 sp002304925
3300036958_57	3407.47	4485.41	AD1_11	HQ	95.51	0	1070497	1072	1	1	1	d__Bacteria	p__Bacillota	c__Bacilli	o__RFN20	f__CAG-826	g__UBA1361	s__UBA1361 sp002306335
3300036959_13	16909.5	17971.3	AD1_11	HQ	90.38	3.42	3215644	2961	1	1	1	d__Bacteria	p__Acidobacteriota	c__Thermoanaerobaculia	o__UBA5704	f__UBA5704	g__JAAYLR01	s__JAAYLR01 sp012521815
3300028677_39	9707.24	9053.03	AD1_11	MQ	93.08	4.78	2361156	2092	0	0	0	d__Bacteria	p__Bacteroidota	c__Bacteroidia	o__Bacteroidales	f__UBA932	g__DMER64	s__DMER64 sp002071385
3300036951_32	4419.6	6403.24	AD1_11	MQ	58.53	3.37	2159111	2393	1	0	0	d__Bacteria	p__Spirochaetota	c__UBA4802	o__UBA4802	f__JAFGJZ01	g__JAKJGA01	s__JAKJGA01 sp022704645
3300036951_34	4344.6	5737.61	AD1_11	MQ	70.5	0	2113865	2056	1	1	1	d__Bacteria	p__Planctomycetota	c__Phycisphaerae	o__Sedimentisphaerales	f__Anaerohalosphaeraceae	g__JAHDQI01	s__
3300036951_37	8300.55	11906.2	AD1_11	MQ	84.12	0.67	1804337	1648	1	1	2	d__Bacteria	p__Bacillota_A	c__Clostridia	o__Oscillospirales	f__Acutalibacteraceae	g__UBA1447	s__UBA1447 sp002329225
3300036951_38	3530.14	8139.72	AD1_11	MQ	81.64	2.1	1791859	1913	1	0	1	d__Bacteria	p__Spirochaetota	c__Spirochaetia	o__Treponematales	f__Treponemataceae	g__DUOS01	s__DUOS01 sp002070025
3300028561_51	978.051	5783.54	AD1_11	MQ	76.45	4.98	1702073	1929	3	0	0	d__Archaea	p__Halobacteriota	c__Methanomicrobia	o__Methanomicrobiales	f__Methanospirillaceae	g__Methanospirillum	s__Methanospirillum sp012520015
3300028561_52	1035.99	1083.54	AD1_11	MQ	73.89	3.15	1742181	1740	2	0	0	d__Bacteria	p__Bacillota_A	c__Clostridia	o__DUPQ01	f__DUPQ01	g__DUPQ01	s__
3300028561_55	976.331	1723.12	AD1_11	MQ	81.36	0	1643728	1618	0	2	0	d__Bacteria	p__Synergistota	c__Synergistia	o__Synergistales	f__Thermovirgaceae	g__58-81	s__58-81 sp002070395
3300028567_10	5227.23	4047.61	AD1_11	MQ	89.42	5.47	6492876	5470	1	1	1	d__Bacteria	p__Myxococcota	c__Polyangia	o__Polyangiales	f__Polyangiaceae	g__MWCO01	s__MWCO01 sp002070115
3300028567_54	1052.48	3274.8	AD1_11	MQ	100	0	1769614	1744	1	2	0	d__Bacteria	p__Synergistota	c__Synergistia	o__Synergistales	f__Thermovirgaceae	g__58-81	s__58-81 sp002070395
3300028564_50	2425.7	706.629	AD1_11	MQ	94.35	1.61	1793717	1663	0	0	0	d__Bacteria	p__Bacteroidota	c__Bacteroidia	o__Bacteroidales	f__Paludibacteraceae	g__W0P28-013	s__W0P28-013 sp012837685
3300028561_62	504.748	868.536	AD1_11	MQ	62.49	5.94	1257741	1349	0	0	0	d__Bacteria	p__Spirochaetota	c__Spirochaetia	o__Treponematales	f__Treponemataceae	g__JAAZLA01	s__JAAZLA01 sp012799545
3300028561_22	3012.18	7637.85	AD1_11	MQ	94.51	3.3	3329618	2758	0	0	0	d__Bacteria	p__Hydrogenedentota	c__Hydrogenedentia	o__Hydrogenedentiales	f__CAITNO01	g__JAAYJV01	s__JAAYJV01 sp002070275
3300028561_29	2777	2650.61	AD1_11	MQ	95.51	1.69	2842642	2783	2	0	1	d__Bacteria	p__Spirochaetota	c__UBA4802	o__UBA4802	f__UBA5550	g__UBA5550	s__UBA5550 sp002069965
3300028567_66	1283.09	834.744	AD1_11	MQ	55.96	0	1245817	1126	0	1	0	d__Bacteria	p__Chloroflexota	c__Anaerolineae	o__Anaerolineales	f__Anaerolineaceae	g__T78	s__
3300036958_44	2570.53	4891.74	AD1_11	MQ	58.84	0	1630779	1698	0	0	0	d__Bacteria	p__Bacillota_A	c__Clostridia	o__Oscillospirales	f__Ruminococcaceae	g__Ruminococcus	s__Ruminococcus flavefaciens_C
3300036958_46	2450.92	2783.78	AD1_11	MQ	90.4	3.39	1525139	1600	0	1	0	d__Bacteria	p__Synergistota	c__Synergistia	o__Synergistales	f__Synergistaceae	g__Syner-03	s__Syner-03 sp002306075
3300036958_17	6498.28	11586.9	AD1_11	MQ	80.37	2.2	2993353	2716	0	0	0	d__Bacteria	p__Hydrogenedentota	c__Hydrogenedentia	o__Hydrogenedentiales	f__CAITNO01	g__JAAYJV01	s__JAAYJV01 sp002070275
3300036958_19	21732.1	16753.6	AD1_11	MQ	83.81	1.43	2721622	2256	2	0	0	d__Bacteria	p__Bacteroidota	c__Bacteroidia	o__Bacteroidales	f__Tenuifilaceae	g__MWFE01	s__MWFE01 sp002071445
3300028568_70	507.429	629.66	AD1_11	MQ	57.77	0.99	1262253	1165	1	0	0	d__Bacteria	p__Bacteroidota	c__Bacteroidia	o__Bacteroidales	f__Bacteroidaceae	g__UBA1179	s__UBA1179 sp002340405
3300028568_71	346.462	863.406	AD1_11	MQ	63.56	1.75	1103540	1217	0	0	0	d__Bacteria	p__Thermotogota	c__Thermotogae	o__Thermotogales	f__Fervidobacteriaceae	g__Fervidobacterium	s__Fervidobacterium sp003526765
3300028568_31	2764.18	3615.56	AD1_11	MQ	92.38	1.9	2967865	2478	2	0	0	d__Bacteria	p__Bacteroidota	c__Bacteroidia	o__Bacteroidales	f__Tenuifilaceae	g__MWFE01	s__MWFE01 sp002071445
3300028564_33	1822.31	919.602	AD1_11	MQ	62.58	3.11	2247579	2147	2	2	1	d__Bacteria	p__Bacteroidota	c__Bacteroidia	o__Bacteroidales	f__VadinHA17	g__LD21	s__
3300028564_34	3237.06	10157.1	AD1_11	MQ	74.47	9.79	2444401	2362	1	0	0	d__Bacteria	p__Chloroflexota	c__Anaerolineae	o__Anaerolineales	f__Anaerolineaceae	g__Flexilinea	s__Flexilinea sp022837205
3300028564_35	8987.75	7539.18	AD1_11	MQ	89.5	8.24	2410053	2195	1	1	1	d__Bacteria	p__Marinisomatota	c__UBA2242	o__UBA2242	f__UBA2242	g__JAGNGI01	s__JAGNGI01 sp018002295
3300028568_77	320.745	1328.59	AD1_11	MQ	51.46	0	1032066	1112	0	0	0	d__Bacteria	p__Spirochaetota	c__Spirochaetia	o__Treponematales	f__Treponemataceae	g__DUOS01	s__DUOS01 sp002070025
3300028567_85	447.26	NA	AD1_13	MQ	59.82	1.75	595427	636	1	1	1	d__Bacteria	p__Patescibacteria	c__Microgenomatia	o__UBA1400	f__PJMF01	g__JAAZKO01	s__JAAZKO01 sp017992725
3300028567_45	2024.08	NA	AD1_13	MQ	83.83	0	2225090	1985	1	1	1	d__Bacteria	p__Acidobacteriota	c__Thermoanaerobaculia	o__UBA5704	f__UBA5704	g__JAAYLR01	s__JAAYLR01 sp012521815
3300028567_46	6107.19	NA	AD1_13	MQ	83.45	2.3	2190904	2002	0	0	0	d__Bacteria	p__Marinisomatota	c__UBA2242	o__UBA2242	f__UBA2242	g__JAGNGI01	s__JAGNGI01 sp018002295
3300028567_48	3095.5	NA	AD1_13	MQ	80.22	6.04	2053330	2057	1	0	1	d__Bacteria	p__Desulfobacterota	c__Syntrophia	o__Syntrophales	f__Smithellaceae	g__UBA8904	s__UBA8904 sp012797505
3300028567_49	1232.54	NA	AD1_13	MQ	77.49	2.02	2060620	1925	3	0	0	d__Bacteria	p__Bacillota_A	c__Clostridia	o__Christensenellales	f__CAG-74	g__DTU024	s__
3300036958_60	1442.53	NA	AD1_13	MQ	58.43	0	1004992	1144	0	1	0	d__Bacteria	p__Bacillota_E	c__DTU015	o__DTU015	f__DTU015	g__UBA3907	s__UBA3907 sp018052455
3300036958_30	4975.09	NA	AD1_13	MQ	93.46	2.01	2217953	2406	0	0	0	d__Archaea	p__Halobacteriota	c__Methanosarcinia	o__Methanotrichales	f__Methanotrichaceae	g__Methanothrix	s__Methanothrix sp016706325
3300036958_31	7542.91	NA	AD1_13	MQ	89.13	2.75	2201162	1970	0	0	0	d__Bacteria	p__Marinisomatota	c__UBA2242	o__UBA2242	f__UBA2242	g__JAGNGI01	s__JAGNGI01 sp018002295
3300036958_32	16467.9	NA	AD1_13	MQ	90.86	5	2137585	1940	0	0	0	d__Bacteria	p__Bacteroidota	c__Bacteroidia	o__Bacteroidales	f__UBA932	g__DMER64	s__DMER64 sp002071385
3300036958_34	3102.67	NA	AD1_13	MQ	74.81	1.31	2005284	2008	0	1	0	d__Bacteria	p__Planctomycetota	c__Phycisphaerae	o__Sedimentisphaerales	f__Anaerohalosphaeraceae	g__JAHDQI01	s__
3300036958_35	4049.7	NA	AD1_13	MQ	78.9	5.24	1927485	2005	1	2	1	d__Bacteria	p__Bacillota_A	c__Clostridia	o__Tissierellales	f__Sedimentibacteraceae	g__Sedimentibacter	s__Sedimentibacter sp002316225
3300036958_36	3282.04	NA	AD1_13	MQ	64.94	1.93	1911740	1815	1	0	1	d__Bacteria	p__Bacteroidota	c__Bacteroidia	o__Bacteroidales	f__VadinHA17	g__SR-FBR-E99	s__SR-FBR-E99 sp009881065
3300028593_107	503.962	NA	AD1_13	MQ	53.27	0	593655	639	1	1	1	d__Bacteria	p__Patescibacteria	c__Microgenomatia	o__UBA1400	f__PJMF01	g__JAAZKO01	s__JAAZKO01 sp017992725
3300036958_38	4586.27	NA	AD1_13	MQ	73.31	0.4	1808500	1754	2	1	0	d__Bacteria	p__Bacillota_A	c__Clostridia	o__Christensenellales	f__CAG-74	g__DTU024	s__
3300028568_91	610.42	NA	AD1_13	MQ	63.64	0	600934	659	1	0	1	d__Bacteria	p__Patescibacteria	c__Microgenomatia	o__UBA12405	f__UBA12405	g__WARW01	s__WARW01 sp017991615
3300028568_50	900.348	NA	AD1_13	MQ	98.28	8.46	1857175	1890	1	3	1	d__Bacteria	p__Synergistota	c__Synergistia	o__Synergistales	f__Synergistaceae	g__Syner-03	s__Syner-03 sp002306075
3300028564_51	910.679	NA	AD1_13	MQ	94.92	2.54	1733072	1730	1	3	1	d__Bacteria	p__Synergistota	c__Synergistia	o__Synergistales	f__Thermovirgaceae	g__58-81	s__58-81 sp002070395
3300028568_51	1671.43	NA	AD1_13	MQ	94.41	2.1	1898920	1807	0	2	0	d__Bacteria	p__Spirochaetota	c__Spirochaetia	o__Treponematales	f__Treponemataceae	g__JAAZLA01	s__JAAZLA01 sp012799545
3300028564_52	1367.77	NA	AD1_13	MQ	65.09	6.12	1715786	1673	2	0	1	d__Bacteria	p__Bacillota_A	c__Clostridia	o__DUPQ01	f__DUPQ01	g__DUPQ01	s__
3300028568_52	936.532	NA	AD1_13	MQ	79.5	0.4	1916898	1820	3	0	0	d__Bacteria	p__Bacillota_A	c__Clostridia	o__Christensenellales	f__CAG-74	g__DTU024	s__
3300028568_60	817.032	NA	AD1_13	MQ	79.15	1.72	1671278	1796	1	0	0	d__Bacteria	p__DUMJ01	c__DUMJ01	o__DUMJ01	f__DUMJ01	g__DUMJ01	s__DUMJ01 sp012839925
3300028564_20	28026	NA	AD1_13	MQ	96.24	2.15	3336172	2734	1	0	0	d__Bacteria	p__Bacteroidota	c__Bacteroidia	o__Bacteroidales	f__Prolixibacteraceae	g__UBA1413	s__UBA1413 sp002304925
3300028568_61	769.988	NA	AD1_13	MQ	54.91	3.59	1609626	1836	1	1	1	d__Archaea	p__Halobacteriota	c__Methanomicrobia	o__Methanomicrobiales	f__Methanospirillaceae	g__Methanospirillum	s__Methanospirillum sp012520015
3300028568_63	710.169	NA	AD1_13	MQ	59.5	0.28	1443437	1605	0	0	0	d__Bacteria	p__Bacillota_G	c__SHA-98	o__DTUO25	f__DTU025	g__UBA10085	s__UBA10085 sp012842765
3300028568_64	464.775	NA	AD1_13	MQ	57.24	1.88	1287198	1388	1	1	1	d__Bacteria	p__Thermotogota	c__Thermotogae	o__Petrotogales	f__Petrotogaceae	g__UBA5851	s__UBA5851 sp022704305
3300028568_65	779.994	NA	AD1_13	MQ	93.84	0	1577232	1738	0	0	0	d__Archaea	p__Methanobacteriota	c__Methanobacteria	o__Methanobacteriales	f__Methanobacteriaceae	g__Methanobacterium_A	s__Methanobacterium_A sp002494495
3300028568_66	697.816	NA	AD1_13	MQ	74.24	4.2	1539734	1557	1	0	1	d__Bacteria	p__Bacillota_A	c__Clostridia	o__Tissierellales	f__Sedimentibacteraceae	g__Sedimentibacter	s__Sedimentibacter sp002316225
3300028568_25	4443.67	NA	AD1_13	MQ	96.77	2.15	3377438	2787	0	0	0	d__Bacteria	p__Hydrogenedentota	c__Hydrogenedentia	o__Hydrogenedentiales	f__CAITNO01	g__JAAYJV01	s__JAAYJV01 sp002070275
3300028568_26	28289.6	NA	AD1_13	MQ	96.24	2.15	3296544	2704	1	0	0	d__Bacteria	p__Bacteroidota	c__Bacteroidia	o__Bacteroidales	f__Prolixibacteraceae	g__UBA1413	s__UBA1413 sp002304925
3300036959_14	8778.67	NA	AD1_13	MQ	76.08	6.97	3000333	2722	1	1	2	d__Bacteria	p__Bacteroidota	c__Bacteroidia	o__Bacteroidales	f__4484-276	g__RZYY01	s__RZYY01 sp012516825
3300036959_15	17047.7	NA	AD1_13	MQ	92.2	1.61	2925504	2558	1	0	0	d__Bacteria	p__Bacteroidota	c__Bacteroidia	o__Bacteroidales	f__Prolixibacteraceae	g__UBA1413	s__UBA1413 sp002304925
3300036959_17	7027.68	NA	AD1_13	MQ	80.83	2.25	2720149	2502	1	0	1	d__Bacteria	p__Hydrogenedentota	c__Hydrogenedentia	o__Hydrogenedentiales	f__CAITNO01	g__JAAYJV01	s__JAAYJV01 sp002070275
3300036959_18	10812	NA	AD1_13	MQ	69.52	1.61	2670505	2473	1	1	1	d__Bacteria	p__Myxococcota	c__UBA9042	o__DTJE01	f__DTJE01	g__DUVQ01	s__DUVQ01 sp012840965
3300036959_19	11924	NA	AD1_13	MQ	92.16	3.23	2334220	2123	0	1	0	d__Bacteria	p__Bacteroidota	c__Bacteroidia	o__Bacteroidales	f__TTA-H9	g__TTA-H9	s__TTA-H9 sp002071415
3300028570_50	1695.59	NA	AD1_13	MQ	51.73	3.23	1751775	1988	1	1	1	d__Bacteria	p__Desulfobacterota	c__Syntrophia	o__Syntrophales	f__JAAYKM01	g__JAAYKM01	s__
3300028570_51	1356.72	NA	AD1_13	MQ	58.48	2.73	1782268	1598	1	1	1	d__Bacteria	p__Chloroflexota	c__Anaerolineae	o__Anaerolineales	f__Anaerolineaceae	g__T78	s__
3300028570_10	5133.6	NA	AD1_13	MQ	90.06	5.15	6455881	5423	1	1	1	d__Bacteria	p__Myxococcota	c__Polyangia	o__Polyangiales	f__Polyangiaceae	g__MWCO01	s__MWCO01 sp002070115
3300028570_52	1067.96	NA	AD1_13	MQ	94.92	0	1731792	1699	1	2	0	d__Bacteria	p__Synergistota	c__Synergistia	o__Synergistales	f__Thermovirgaceae	g__58-81	s__58-81 sp002070395
3300028570_53	908.46	NA	AD1_13	MQ	82.72	0.8	1639928	1771	1	1	1	d__Archaea	p__Methanobacteriota	c__Methanobacteria	o__Methanobacteriales	f__Methanobacteriaceae	g__Methanobacterium_A	s__Methanobacterium_A sp002494495
3300028567_40	1370.54	39055.5	AD1_15	HQ	95.39	1.32	2411199	2674	1	1	2	d__Archaea	p__Halobacteriota	c__Methanomicrobia	o__Methanomicrobiales	f__Methanosphaerulaceae	g__UBA288	s__
3300036959_21	9641.39	11151.4	AD1_15	HQ	93.25	0	2167016	1994	2	1	2	d__Bacteria	p__Bacillota_A	c__Clostridia	o__Oscillospirales	f__Acutalibacteraceae	g__UBA1447	s__UBA1447 sp002329225
3300028593_15	2853.34	11833.5	AD1_15	HQ	98.87	2.58	5813328	5429	2	1	2	d__Bacteria	p__Desulfobacterota	c__Syntrophobacteria	o__Syntrophobacterales	f__Syntrophobacteraceae	g__JADGQM01	s__
3300028593_57	817.655	8481.11	AD1_15	HQ	92.76	0	1889960	1847	3	4	1	d__Bacteria	p__Synergistota	c__Synergistia	o__Synergistales	f__Aminobacteriaceae	g__JAAYLU01	s__JAAYLU01 sp002068355
3300028576_27	2847.34	3816.75	AD1_15	HQ	93.33	1.43	3050896	2531	2	1	1	d__Bacteria	p__Bacteroidota	c__Bacteroidia	o__Bacteroidales	f__Tenuifilaceae	g__MWFE01	s__MWFE01 sp002071445
3300028677_38	1881.42	48185.7	AD1_15	HQ	91.61	0.82	2408734	2650	1	1	1	d__Archaea	p__Halobacteriota	c__Methanomicrobia	o__Methanomicrobiales	f__Methanosphaerulaceae	g__UBA288	s__
3300028564_55	802.541	12947.8	AD1_15	HQ	91.78	0.43	1620626	1790	1	1	1	d__Archaea	p__Methanobacteriota	c__Methanobacteria	o__Methanobacteriales	f__Methanobacteriaceae	g__Methanobacterium_A	s__Methanobacterium_A sp002494495
3300028564_19	2916.27	6912.69	AD1_15	HQ	96.77	4.3	3459697	2887	1	1	1	d__Bacteria	p__Hydrogenedentota	c__Hydrogenedentia	o__Hydrogenedentiales	f__CAITNO01	g__JAAYJV01	s__JAAYJV01 sp002070275
3300036959_31	14164.8	10015.6	AD1_15	HQ	100	0	1763010	1796	2	2	1	d__Bacteria	p__Synergistota	c__Synergistia	o__Synergistales	f__Thermovirgaceae	g__58-81	s__58-81 sp002070395
3300028576_28	14170	3603.82	AD1_15	MQ	89.66	8.23	3009247	2647	1	1	1	d__Bacteria	p__Bacteroidota	c__Bacteroidia	o__Bacteroidales	f__VadinHA17	g__SR-FBR-E99	s__SR-FBR-E99 sp009881065
3300036963_41	1817.42	2870.37	AD1_15	MQ	50.16	0	911528	1037	0	1	0	d__Bacteria	p__Thermotogota	c__Thermotogae	o__Thermotogales	f__Fervidobacteriaceae	g__Fervidobacterium	s__Fervidobacterium sp003526765
3300036963_42	1478.48	4958.87	AD1_15	MQ	50.05	1.96	890184	1079	1	0	0	d__Archaea	p__Halobacteriota	c__Methanomicrobia	o__Methanomicrobiales	f__Methanoregulaceae	g__Methanolinea_A	s__
3300036949_50	1814.73	2594.04	AD1_15	MQ	55.02	0.16	1108109	1293	0	1	0	d__Bacteria	p__DUMJ01	c__DUMJ01	o__DUMJ01	f__DUMJ01	g__DUMJ01	s__DUMJ01 sp012839925
3300036963_45	2434.87	4249.33	AD1_15	MQ	81.15	3.57	770635	819	0	1	0	d__Bacteria	p__Bacillota	c__Bacilli	o__ML615J-28	f__CAG-698	g__DUNF01	s__DUNF01 sp012839485
3300036949_54	2446	1801.34	AD1_15	MQ	62.11	0.27	1034093	1067	1	1	1	d__Bacteria	p__Patescibacteria	c__Saccharimonadia	o__Saccharimonadales	f__Nanosyncoccaceae	g__UBA2834	s__
3300036967_49	2913.02	1331.05	AD1_15	MQ	71.39	0	747732	857	1	1	1	d__Bacteria	p__Patescibacteria	c__Microgenomatia	o__UBA12405	f__UBA12405	g__WARW01	s__WARW01 sp017991615
3300036949_16	18400.6	13026.6	AD1_15	MQ	69.76	2.25	3044812	2578	1	1	1	d__Bacteria	p__Verrucomicrobiota	c__Verrucomicrobiae	o__Pedosphaerales	f__MWDV01	g__MWDV01	s__MWDV01 sp002070715
3300036949_18	18153.8	10721	AD1_15	MQ	92.38	1.43	2974399	2478	2	0	0	d__Bacteria	p__Bacteroidota	c__Bacteroidia	o__Bacteroidales	f__Tenuifilaceae	g__MWFE01	s__MWFE01 sp002071445
3300036949_19	9001.67	9806.4	AD1_15	MQ	74.89	1.76	2936607	2563	0	0	0	d__Bacteria	p__Bacteroidota	c__Bacteroidia	o__AKYH767-A	f__OLB10	g__CAINEC01	s__
3300036964_13	10143.8	15148.8	AD1_15	MQ	75.84	8.25	3719552	3246	0	0	0	d__Bacteria	p__Verrucomicrobiota	c__Kiritimatiellia	o__RFP12	f__UBA1067	g__DUPH01	s__DUPH01 sp022704125
3300028677_47	4223.26	7267.06	AD1_15	MQ	73.99	2.3	1964678	1859	0	0	0	d__Bacteria	p__Marinisomatota	c__UBA2242	o__UBA2242	f__UBA2242	g__JAGNGI01	s__JAGNGI01 sp018002295
3300028677_48	15624.7	9043.59	AD1_15	MQ	77.96	1.61	1943197	1702	1	0	0	d__Bacteria	p__Bacteroidota	c__Bacteroidia	o__Bacteroidales	f__TTA-H9	g__TTA-H9	s__TTA-H9 sp002071415
3300036964_16	10466.6	17437.4	AD1_15	MQ	80.13	4.7	3018887	2937	1	1	1	d__Bacteria	p__Acidobacteriota	c__Thermoanaerobaculia	o__UBA5704	f__UBA5704	g__JAAYLR01	s__JAAYLR01 sp012521815
3300036964_17	16717.1	14802.9	AD1_15	MQ	90.95	1.43	3003363	2543	2	0	0	d__Bacteria	p__Bacteroidota	c__Bacteroidia	o__Bacteroidales	f__Tenuifilaceae	g__MWFE01	s__MWFE01 sp002071445
3300036964_18	10381	10550.2	AD1_15	MQ	80.11	8.26	2945619	2782	1	0	1	d__Bacteria	p__Planctomycetota	c__Phycisphaerae	o__Sedimentisphaerales	f__Anaerohalosphaeraceae	g__JAHDQI01	s__JAHDQI01 sp022705405
3300028561_33	1235.03	16322.2	AD1_15	MQ	89.6	7.38	2697860	2689	2	2	1	d__Bacteria	p__Bacillota_A	c__Clostridia	o__Oscillospirales	f__Ruminococcaceae	g__Ruminococcus	s__Ruminococcus flavefaciens_R
3300028561_34	2131.21	1980.03	AD1_15	MQ	91.67	0.72	2402824	2044	0	0	0	d__Bacteria	p__Bacteroidota	c__Bacteroidia	o__Bacteroidales	f__UBA1402	g__UBA1402	s__UBA1402 sp002305085
3300028561_76	1274.24	810.735	AD1_15	MQ	73.98	0	821555	911	1	1	1	d__Bacteria	p__Patescibacteria	c__Microgenomatia	o__UBA12405	f__UBA12405	g__WARW01	s__WARW01 sp017991615
3300028561_35	9440.69	10334.7	AD1_15	MQ	94.03	4.52	2267095	2040	0	0	0	d__Bacteria	p__Bacteroidota	c__Bacteroidia	o__Bacteroidales	f__UBA932	g__DMER64	s__DMER64 sp002071385
3300028561_36	1768.59	6112.73	AD1_15	MQ	90.76	8.81	2251242	2211	2	2	1	d__Bacteria	p__Bacillota_E	c__DTU015	o__DTU015	f__DTU015	g__UBA3907	s__UBA3907 sp018052455
3300028561_78	560.224	1003.11	AD1_15	MQ	64.51	0	766775	820	1	1	1	d__Bacteria	p__Patescibacteria	c__Saccharimonadia	o__Saccharimonadales	f__CAIOMD01	g__JAGOOV01	s__JAGOOV01 sp017992295
3300028561_37	7768.42	8563	AD1_15	MQ	85.47	6.89	2251554	2062	1	1	1	d__Bacteria	p__Marinisomatota	c__UBA2242	o__UBA2242	f__UBA2242	g__JAGNGI01	s__JAGNGI01 sp018002295
3300028561_38	11403.5	163377	AD1_15	MQ	94.12	3.92	2249744	2338	0	0	0	d__Archaea	p__Halobacteriota	c__Methanosarcinia	o__Methanotrichales	f__Methanotrichaceae	g__Methanothrix	s__Methanothrix sp016706325
3300028561_39	1598.55	39118.1	AD1_15	MQ	89.8	0.66	2208390	2416	1	2	1	d__Archaea	p__Halobacteriota	c__Methanomicrobia	o__Methanomicrobiales	f__Methanosphaerulaceae	g__UBA288	s__
3300028677_9	5914.03	7176.65	AD1_15	MQ	90.19	5.47	6476259	5466	1	1	1	d__Bacteria	p__Myxococcota	c__Polyangia	o__Polyangiales	f__Polyangiaceae	g__MWCO01	s__MWCO01 sp002070115
3300028568_87	224.822	NA	AD1_17	MQ	55.32	0	578891	615	0	2	0	d__Bacteria	p__Synergistota	c__Synergistia	o__Synergistales	f__Synergistaceae	g__JAAYFL01	s__JAAYFL01 sp012728235
3300028568_46	3258.86	NA	AD1_17	MQ	80.65	5.38	2124319	2128	0	0	0	d__Bacteria	p__Desulfobacterota	c__Syntrophia	o__Syntrophales	f__Smithellaceae	g__UBA8904	s__UBA8904 sp012797505
3300028564_46	19134.4	NA	AD1_17	MQ	79.03	1.88	2014152	1763	1	0	0	d__Bacteria	p__Bacteroidota	c__Bacteroidia	o__Bacteroidales	f__TTA-H9	g__TTA-H9	s__TTA-H9 sp002071415
3300028564_47	998.892	NA	AD1_17	MQ	69.2	0	1951084	1872	1	1	1	d__Bacteria	p__Planctomycetota	c__Phycisphaerae	o__Sedimentisphaerales	f__Anaerohalosphaeraceae	g__JAHDQI01	s__
3300028568_48	681.443	NA	AD1_17	MQ	69.75	5.62	2023446	2187	0	2	2	d__Bacteria	p__Spirochaetota	c__UBA4802	o__UBA4802	f__UBA5550	g__JAAYBQ01	s__
3300028564_48	835.159	NA	AD1_17	MQ	79.1	1.21	1892908	1829	2	0	0	d__Bacteria	p__Bacillota_A	c__Clostridia	o__Christensenellales	f__CAG-74	g__DTU024	s__
3300028568_49	705.095	NA	AD1_17	MQ	74.14	2.67	2011932	2074	1	1	2	d__Bacteria	p__Riflebacteria	c__Ozemobacteria	o__Ozemobacterales	f__Ozemobacteraceae	g__MWDD01	s__MWDD01 sp002070375
3300036959_20	6111.23	NA	AD1_17	MQ	79.09	2.62	2214132	2065	1	1	1	d__Bacteria	p__Bacteroidota	c__Bacteroidia	o__Bacteroidales	f__VadinHA17	g__SR-FBR-E99	s__SR-FBR-E99 sp009881065
3300036959_22	6654.26	NA	AD1_17	MQ	71.59	2.45	2129554	2229	2	1	1	d__Bacteria	p__Bacillota_G	c__SHA-98	o__DTUO25	f__DTU025	g__UBA5389	s__
3300028570_74	475.419	NA	AD1_17	MQ	64.51	0.37	755564	809	1	1	1	d__Bacteria	p__Patescibacteria	c__Saccharimonadia	o__Saccharimonadales	f__CAIOMD01	g__JAGOOV01	s__JAGOOV01 sp017992295
3300028570_33	1656.97	NA	AD1_17	MQ	69.01	4.43	2782056	2319	0	1	0	d__Bacteria	p__Verrucomicrobiota	c__Verrucomicrobiae	o__Pedosphaerales	f__UBA8199	g__UBA8199	s__UBA8199 sp003527065
3300028570_75	541.598	NA	AD1_17	MQ	58.46	0	675017	736	1	1	1	d__Bacteria	p__Patescibacteria	c__Microgenomatia	o__UBA12405	f__UBA12405	g__WARW01	s__WARW01 sp017991615
3300028570_34	1597.92	NA	AD1_17	MQ	80.69	6.87	2747172	2908	1	0	1	d__Bacteria	p__Spirochaetota	c__UBA4802	o__UBA4802	f__JAFGJZ01	g__JAKJGA01	s__JAKJGA01 sp022704645
3300028570_77	184.842	NA	AD1_17	MQ	50.15	1.24	566905	623	0	0	0	d__Bacteria	p__Bacillota	c__Bacilli	o__RFN20	f__CAG-826	g__UBA1361	s__UBA1361 sp002306335
3300028570_79	312.314	NA	AD1_17	MQ	51.02	0.1	529795	596	1	1	1	d__Bacteria	p__Patescibacteria	c__Microgenomatia	o__UBA1400	f__PJMF01	g__JAAZKO01	s__JAAZKO01 sp017992725
3300028570_39	13851	NA	AD1_17	MQ	97.39	5.23	2310183	2387	0	0	0	d__Archaea	p__Halobacteriota	c__Methanosarcinia	o__Methanotrichales	f__Methanotrichaceae	g__Methanothrix	s__Methanothrix sp016706325
3300036961_54	1547.8	NA	AD1_17	MQ	58.75	0.86	565440	725	1	1	1	d__Bacteria	p__Patescibacteria	c__Microgenomatia	o__UBA12405	f__UBA12405	g__WARW01	s__WARW01 sp017991615
3300036947_21	2169.07	NA	AD1_17	MQ	91.12	2.42	3700215	3400	1	0	1	d__Bacteria	p__Acidobacteriota	c__UBA6911	o__RPQK01	f__RPQK01	g__	s__
3300036961_15	10449.4	NA	AD1_17	MQ	91.21	3.3	3122594	2819	0	0	0	d__Bacteria	p__Hydrogenedentota	c__Hydrogenedentia	o__Hydrogenedentiales	f__CAITNO01	g__JAAYJV01	s__JAAYJV01 sp002070275
3300036947_64	909.89	NA	AD1_17	MQ	67.08	9.48	809581	932	1	0	1	d__Bacteria	p__Patescibacteria	c__Dojkabacteria	o__SC72	f__SC72	g__UBA5232	s__
3300036947_24	31887.9	NA	AD1_17	MQ	97.31	1.08	3439620	2882	1	0	0	d__Bacteria	p__Bacteroidota	c__Bacteroidia	o__Bacteroidales	f__Prolixibacteraceae	g__UBA1413	s__UBA1413 sp002304925
3300036951_43	11014.3	NA	AD1_17	MQ	85.82	0.49	1688279	1524	0	1	0	d__Bacteria	p__Bacillota_A	c__Clostridia	o__Saccharofermentanales	f__DTU023	g__UBA4923	s__UBA4923 sp012798865
3300036947_37	3906.71	NA	AD1_17	MQ	78.76	2.42	2412628	2286	0	0	0	d__Bacteria	p__Bacteroidota	c__Bacteroidia	o__Bacteroidales	f__TTA-H9	g__TTA-H9	s__TTA-H9 sp002071415
3300028593_70	608.81	NA	AD1_17	MQ	98.31	0	1608448	1610	0	2	1	d__Bacteria	p__Synergistota	c__Synergistia	o__Synergistales	f__Synergistaceae	g__Syner-03	s__Syner-03 sp002306075
3300028593_31	4071.54	NA	AD1_17	MQ	91.9	2.38	3043604	2555	2	0	0	d__Bacteria	p__Bacteroidota	c__Bacteroidia	o__Bacteroidales	f__Tenuifilaceae	g__MWFE01	s__MWFE01 sp002071445
3300028593_72	661.527	NA	AD1_17	MQ	57.04	0.72	1340274	1351	0	0	0	d__Bacteria	p__Verrucomicrobiota	c__Verrucomicrobiae	o__Opitutales	f__Opitutaceae	g__MWDT01	s__MWDT01 sp002070825
3300028593_73	1754.74	NA	AD1_17	MQ	80.82	0.9	1483455	1388	0	2	1	d__Bacteria	p__Bacteroidota	c__Bacteroidia	o__Bacteroidales	f__Paludibacteraceae	g__W0P28-013	s__W0P28-013 sp012837685
3300028593_33	6334.91	NA	AD1_17	MQ	80.21	3.06	2803680	2409	1	1	1	d__Bacteria	p__Myxococcota	c__UBA9042	o__DTJE01	f__DTJE01	g__DUVQ01	s__DUVQ01 sp012840965
3300028593_74	639.901	NA	AD1_17	MQ	82.13	7.76	1477312	1473	1	0	0	d__Bacteria	p__Bacillota_A	c__Clostridia	o__Tissierellales	f__Sedimentibacteraceae	g__Sedimentibacter	s__Sedimentibacter sp002316225
3300028593_34	1818.89	NA	AD1_17	MQ	92.13	2.25	2745759	2681	2	0	0	d__Bacteria	p__Spirochaetota	c__UBA4802	o__UBA4802	f__UBA5550	g__UBA5550	s__UBA5550 sp002069965
3300028593_75	8477.63	NA	AD1_17	MQ	53.65	0.71	1414681	1200	1	0	0	d__Bacteria	p__Bacteroidota	c__Bacteroidia	o__Bacteroidales	f__TTA-H9	g__TTA-H9	s__TTA-H9 sp002071415
3300028593_35	1177.51	NA	AD1_17	MQ	96.61	1.39	2696313	2245	2	0	2	d__Bacteria	p__Thermotogota	c__Thermotogae	o__MWEM01	f__MWEM01	g__MWEM01	s__MWEM01 sp002071085
3300028593_49	692.517	NA	AD1_17	MQ	62.14	1.9	2210601	1903	0	0	0	d__Bacteria	p__Bacteroidota	c__Bacteroidia	o__AKYH767-A	f__OLB10	g__CAINEC01	s__
3300036947_7	3790.75	NA	AD1_17	MQ	88.9	4.67	6420149	5768	1	1	1	d__Bacteria	p__Myxococcota	c__Polyangia	o__Polyangiales	f__Polyangiaceae	g__MWCO01	s__MWCO01 sp002070115
3300028576_51	844.13	NA	AD1_17	MQ	74.3	2.64	1749606	1735	2	0	1	d__Bacteria	p__Bacillota_A	c__Clostridia	o__DUPQ01	f__DUPQ01	g__DUPQ01	s__
3300028576_53	1239.72	NA	AD1_17	MQ	94.92	0	1727777	1695	1	2	1	d__Bacteria	p__Synergistota	c__Synergistia	o__Synergistales	f__Thermovirgaceae	g__58-81	s__58-81 sp002070395
3300028576_54	939.71	NA	AD1_17	MQ	58.44	0.67	1700991	1721	1	2	1	d__Bacteria	p__Planctomycetota	c__Phycisphaerae	o__Sedimentisphaerales	f__Anaerohalosphaeraceae	g__JAHDQI01	s__
3300028576_56	849.837	NA	AD1_17	MQ	85.43	0.8	1636622	1818	0	0	0	d__Archaea	p__Methanobacteriota	c__Methanobacteria	o__Methanobacteriales	f__Methanobacteriaceae	g__Methanobacterium_A	s__Methanobacterium_A sp002494495
3300028564_8	3543.57	5021.62	AD1_18	HQ	90.06	4.51	6429477	5487	1	1	1	d__Bacteria	p__Myxococcota	c__Polyangia	o__Polyangiales	f__Polyangiaceae	g__MWCO01	s__MWCO01 sp002070115
3300028570_38	1683.38	55462.9	AD1_18	HQ	91.78	0.66	2439687	2676	1	1	1	d__Archaea	p__Halobacteriota	c__Methanomicrobia	o__Methanomicrobiales	f__Methanosphaerulaceae	g__UBA288	s__
3300028576_31	1060.54	9262.83	AD1_18	HQ	94.92	2.39	2555217	2196	1	1	1	d__Bacteria	p__Thermotogota	c__Thermotogae	o__MWEM01	f__MWEM01	g__MWEM01	s__MWEM01 sp002071085
3300036949_21	10396.7	10162.8	AD1_18	HQ	91.2	1.32	2808125	2640	1	2	1	d__Bacteria	p__Spirochaetota	c__GWE2-31-10	o__GWE2-31-10	f__GWE2-31-10	g__MWDO01	s__MWDO01 sp002070605
3300036949_23	7105.34	11265.3	AD1_18	HQ	94.38	3.93	2635901	2680	2	1	1	d__Bacteria	p__Spirochaetota	c__UBA4802	o__UBA4802	f__UBA5550	g__UBA5550	s__UBA5550 sp002069965
3300036967_17	11565.1	11964	AD1_18	HQ	92.22	1.75	2968879	2564	1	1	1	d__Bacteria	p__Bacteroidota	c__Bacteroidia	o__Bacteroidales	f__Tenuifilaceae	g__MWFE01	s__MWFE01 sp002071445
3300036963_19	9591.33	10954.5	AD1_18	HQ	90.06	1.77	2340492	2138	2	1	2	d__Bacteria	p__Thermotogota	c__Thermotogae	o__MWEM01	f__MWEM01	g__MWEM01	s__MWEM01 sp002071085
3300028677_43	978.003	11041.9	AD1_18	HQ	92.14	2.54	2064118	2149	2	1	1	d__Bacteria	p__Synergistota	c__Synergistia	o__Synergistales	f__Aminobacteriaceae	g__JAAYLU01	s__JAAYLU01 sp002068355
3300028677_31	4983.06	12435.2	AD1_18	MQ	89.94	7.37	2886091	2728	2	0	0	d__Bacteria	p__Chloroflexota	c__Anaerolineae	o__Anaerolineales	f__Anaerolineaceae	g__Flexilinea	s__Flexilinea sp022837205
3300036964_41	2319.14	4554.32	AD1_18	MQ	56.15	0.81	961556	1160	0	0	0	d__Archaea	p__Thermoplasmatota	c__Thermoplasmata	o__Methanomassiliicoccales	f__Methanomassiliicoccaceae	g__UBA6	s__UBA6 sp022709105
3300028677_33	13349.5	2696.78	AD1_18	MQ	89.66	9.56	2798551	2465	1	1	1	d__Bacteria	p__Bacteroidota	c__Bacteroidia	o__Bacteroidales	f__VadinHA17	g__SR-FBR-E99	s__SR-FBR-E99 sp009881065
3300028677_75	489.428	764.602	AD1_18	MQ	64.51	0	765385	820	1	1	1	d__Bacteria	p__Patescibacteria	c__Saccharimonadia	o__Saccharimonadales	f__CAIOMD01	g__JAGOOV01	s__JAGOOV01 sp017992295
3300028677_34	6280.27	8258.85	AD1_18	MQ	76.25	2.44	2691699	2306	1	1	1	d__Bacteria	p__Myxococcota	c__UBA9042	o__DTJE01	f__DTJE01	g__DUVQ01	s__DUVQ01 sp012840965
3300028677_35	1117.01	12649.1	AD1_18	MQ	96.61	1.39	2683664	2285	2	0	0	d__Bacteria	p__Thermotogota	c__Thermotogae	o__MWEM01	f__MWEM01	g__MWEM01	s__MWEM01 sp002071085
3300028677_78	1167.06	435.906	AD1_18	MQ	67.08	0	704697	775	1	0	2	d__Bacteria	p__Patescibacteria	c__Microgenomatia	o__UBA12405	f__UBA12405	g__WARW01	s__WARW01 sp017991615
3300036951_41	6548.56	6205.37	AD1_18	MQ	85.31	1.13	1770209	1716	0	1	0	d__Bacteria	p__Spirochaetota	c__Spirochaetia	o__Treponematales	f__Treponemataceae	g__JAAZLA01	s__JAAZLA01 sp012799545
3300036951_42	3380.83	6261.72	AD1_18	MQ	77.45	0.54	1745804	1595	1	1	2	d__Bacteria	p__Bacteroidota	c__Bacteroidia	o__Bacteroidales	f__UBA1402	g__UBA1402	s__UBA1402 sp002305085
3300036951_44	3550.06	5931.62	AD1_18	MQ	81.99	3.36	1459257	1458	0	0	0	d__Bacteria	p__Bacteroidota	c__Bacteroidia	o__Bacteroidales	f__Paludibacteraceae	g__W0P28-013	s__W0P28-013 sp012837685
3300036951_45	4750.11	6331.53	AD1_18	MQ	52.26	0.65	1398827	1453	0	0	0	d__Bacteria	p__Desulfobacterota	c__Syntrophia	o__Syntrophales	f__Smithellaceae	g__UBA8904	s__UBA8904 sp012797505
3300036951_46	2601.38	3820.1	AD1_18	MQ	80.51	1.98	1376110	1480	1	1	1	d__Bacteria	p__Bacillota_E	c__DTU015	o__DTU015	f__DTU015	g__UBA3907	s__UBA3907 sp018052455
3300028567_70	526.86	747.067	AD1_18	MQ	57.07	4.49	1051979	1155	0	1	0	d__Bacteria	p__Ratteibacteria	c__UBA8468	o__B48-G9	f__DTJG01	g__DTJG01	s__DTJG01 sp002070645
3300028567_71	361.084	1078.07	AD1_18	MQ	50.65	0.16	1005663	969	0	2	0	d__Bacteria	p__Bacteroidota	c__Bacteroidia	o__Bacteroidales	f__UBA932	g__Cryptobacteroides	s__
3300028567_72	393.232	7.66339	AD1_18	MQ	59.92	0.85	987567	1053	1	1	1	d__Bacteria	p__Patescibacteria	c__Saccharimonadia	o__Saccharimonadales	f__Nanosyncoccaceae	g__UBA2834	s__
3300028567_31	3501.89	6702.09	AD1_18	MQ	80.62	1.43	2943178	2482	1	1	1	d__Bacteria	p__Myxococcota	c__UBA9042	o__DTJE01	f__DTJE01	g__DUVQ01	s__DUVQ01 sp012840965
3300028567_32	1908.26	1646.09	AD1_18	MQ	88.36	5.62	2909839	3084	1	0	0	d__Bacteria	p__Spirochaetota	c__UBA4802	o__UBA4802	f__JAFGJZ01	g__JAKJGA01	s__JAKJGA01 sp022704645
3300028567_34	990.83	8912.15	AD1_18	MQ	96.61	1.39	2572450	2187	2	0	2	d__Bacteria	p__Thermotogota	c__Thermotogae	o__MWEM01	f__MWEM01	g__MWEM01	s__MWEM01 sp002071085
3300028593_41	1786.61	37101.7	AD1_21	HQ	92.27	0.66	2434745	2653	1	1	2	d__Archaea	p__Halobacteriota	c__Methanomicrobia	o__Methanomicrobiales	f__Methanosphaerulaceae	g__UBA288	s__
3300028593_45	1606.03	1837.47	AD1_21	HQ	90.32	2.69	2329391	1968	1	1	1	d__Bacteria	p__Bacteroidota	c__Bacteroidia	o__Bacteroidales	f__UBA1402	g__UBA1402	s__UBA1402 sp002305085
3300028576_16	28436.5	17846.9	AD1_21	HQ	94.09	4.84	4247472	3138	1	1	1	d__Bacteria	p__Planctomycetota	c__UBA8108	o__UBA8890	f__UBA8898	g__UBA8898	s__UBA8898 sp002070955
3300028677_23	1560.84	2279.73	AD1_21	HQ	97.43	0.67	3541909	3476	3	2	2	d__Bacteria	p__Bacillota_A	c__Clostridia	o__Oscillospirales	f__Ruminococcaceae	g__Ruminococcus	s__Ruminococcus flavefaciens_Z
3300028567_81	909.382	196.784	AD1_21	MQ	73.98	0	743735	820	1	1	1	d__Bacteria	p__Patescibacteria	c__Microgenomatia	o__UBA12405	f__UBA12405	g__WARW01	s__WARW01 sp017991615
3300028567_41	2033.12	1141.81	AD1_21	MQ	89.89	2.25	2364846	2323	3	0	0	d__Bacteria	p__Spirochaetota	c__UBA4802	o__UBA4802	f__UBA5550	g__UBA5550	s__UBA5550 sp002069965
3300028567_43	8861.94	10920.8	AD1_21	MQ	94.03	6.1	2303452	2073	0	0	0	d__Bacteria	p__Bacteroidota	c__Bacteroidia	o__Bacteroidales	f__UBA932	g__DMER64	s__DMER64 sp002071385
3300028567_56	739.603	1245.3	AD1_21	MQ	100	0.15	1674589	1684	0	1	1	d__Bacteria	p__Synergistota	c__Synergistia	o__Synergistales	f__Synergistaceae	g__Syner-03	s__Syner-03 sp002306075
3300028567_57	748.523	960.054	AD1_21	MQ	66.48	1.14	1693368	1711	0	0	0	d__Bacteria	p__Planctomycetota	c__Phycisphaerae	o__Sedimentisphaerales	f__Anaerohalosphaeraceae	g__JAHDQI01	s__
3300028567_58	795.982	15338.1	AD1_21	MQ	93.54	0.8	1579537	1749	0	0	0	d__Archaea	p__Methanobacteriota	c__Methanobacteria	o__Methanobacteriales	f__Methanobacteriaceae	g__Methanobacterium_A	s__Methanobacterium_A sp002494495
3300028567_59	513.103	7026.77	AD1_21	MQ	83.98	0	1465916	1592	2	2	1	d__Bacteria	p__Synergistota	c__Synergistia	o__Synergistales	f__Aminobacteriaceae	g__JAAYLU01	s__JAAYLU01 sp002068355
3300028567_18	16848.9	17520.9	AD1_21	MQ	89.78	4.84	4321825	3222	1	1	1	d__Bacteria	p__Planctomycetota	c__UBA8108	o__UBA8890	f__UBA8898	g__UBA8898	s__UBA8898 sp002070955
3300036958_47	3424.57	4063.27	AD1_21	MQ	73.35	0	1461833	1474	1	0	1	d__Bacteria	p__Ratteibacteria	c__UBA8468	o__B48-G9	f__DTJG01	g__DTJG01	s__DTJG01 sp002070645
3300028568_37	3104.82	12930	AD1_21	MQ	82.73	8.16	2636418	2516	1	1	1	d__Bacteria	p__Chloroflexota	c__Anaerolineae	o__Anaerolineales	f__Anaerolineaceae	g__Flexilinea	s__Flexilinea sp022837205
3300028564_79	718.898	402.317	AD1_21	MQ	63.64	0	662104	716	1	1	1	d__Bacteria	p__Patescibacteria	c__Microgenomatia	o__UBA12405	f__UBA12405	g__WARW01	s__WARW01 sp017991615
3300028564_38	1079.02	111.681	AD1_21	MQ	66.14	0.74	2361341	2013	0	0	0	d__Bacteria	p__Bacteroidota	c__Bacteroidia	o__AKYH767-A	f__OLB10	g__CAINEC01	s__
3300028568_38	2322.4	1780.36	AD1_21	MQ	94.52	0.64	2411119	2062	0	0	0	d__Bacteria	p__Bacteroidota	c__Bacteroidia	o__Bacteroidales	f__UBA1402	g__UBA1402	s__UBA1402 sp002305085
3300028564_39	2435.83	1679.48	AD1_21	MQ	90.84	3.76	2297670	1970	0	0	0	d__Bacteria	p__Bacteroidota	c__Bacteroidia	o__Bacteroidales	f__UBA1402	g__UBA1402	s__UBA1402 sp002305085
3300028568_39	1354.34	43710.1	AD1_21	MQ	91.94	1.32	2385213	2631	1	0	1	d__Archaea	p__Halobacteriota	c__Methanomicrobia	o__Methanomicrobiales	f__Methanosphaerulaceae	g__UBA288	s__
3300036959_10	11445.7	22178.7	AD1_21	MQ	82.74	3.06	3521906	3764	0	1	0	d__Bacteria	p__Desulfobacterota	c__Desulfomonilia	o__UBA1062	f__UBA1062	g__UBA1062	s__UBA1062 sp002316295
3300028593_95	1376.38	1115.63	AD1_26	MQ	75.71	0	786816	887	1	1	2	d__Bacteria	p__Patescibacteria	c__Microgenomatia	o__UBA12405	f__UBA12405	g__WARW01	s__WARW01 sp017991615
3300028593_54	9012.89	4201.23	AD1_26	MQ	77.1	6.02	1996956	1977	0	0	0	d__Bacteria	p__Desulfobacterota	c__Syntrophia	o__Syntrophales	f__Smithellaceae	g__UBA8904	s__UBA8904 sp012797505
3300028593_55	4910.67	7690.17	AD1_26	MQ	73.01	6.69	2031527	1908	1	1	1	d__Bacteria	p__Marinisomatota	c__UBA2242	o__UBA2242	f__UBA2242	g__JAGNGI01	s__JAGNGI01 sp018002295
3300028593_97	438.383	854.516	AD1_26	MQ	63.58	0.24	771755	828	1	1	1	d__Bacteria	p__Patescibacteria	c__Saccharimonadia	o__Saccharimonadales	f__CAIOMD01	g__JAGOOV01	s__JAGOOV01 sp017992295
3300028593_56	736.391	775.386	AD1_26	MQ	88	7.09	1922813	2025	0	1	0	d__Bacteria	p__Bacillota_A	c__Clostridia	o__Peptostreptococcales	f__Anaerovoracaceae	g__UBA1426	s__UBA1426 sp022706625
3300028593_58	718.049	274.509	AD1_26	MQ	90.95	0	1964652	1879	1	1	0	d__Bacteria	p__Ratteibacteria	c__UBA8468	o__B48-G9	f__DTJG01	g__DTJG01	s__DTJG01 sp002070645
3300028593_59	1131.71	494.322	AD1_26	MQ	89.16	4.08	1951254	1873	2	0	1	d__Bacteria	p__Bacillota_A	c__Clostridia	o__DUPQ01	f__DUPQ01	g__DUPQ01	s__DUPQ01 sp012838235
3300028576_60	452.969	879.592	AD1_26	MQ	88.83	0.15	1312788	1376	0	0	0	d__Bacteria	p__Synergistota	c__Synergistia	o__Synergistales	f__Synergistaceae	g__Syner-03	s__Syner-03 sp002306075
3300028576_61	403.416	4567.08	AD1_26	MQ	60.55	1.69	1213186	1314	0	2	0	d__Bacteria	p__Synergistota	c__Synergistia	o__Synergistales	f__Aminobacteriaceae	g__JAAYLU01	s__JAAYLU01 sp002068355
3300028576_30	4588.93	12385.3	AD1_26	MQ	80.3	2.9	2859434	2432	1	1	1	d__Bacteria	p__Myxococcota	c__UBA9042	o__DTJE01	f__DTJE01	g__DUVQ01	s__DUVQ01 sp012840965
3300036949_20	13314.8	13941.3	AD1_26	MQ	88.15	2.33	2915713	2570	1	0	0	d__Bacteria	p__Bacteroidota	c__Bacteroidia	o__Bacteroidales	f__Prolixibacteraceae	g__UBA1413	s__UBA1413 sp002304925
3300036967_55	1062.43	950.728	AD1_26	MQ	75.08	0.85	565695	636	0	1	0	d__Bacteria	p__Patescibacteria	c__ABY1	o__BM507	f__UBA917	g__UBA1359	s__UBA1359 sp022705845
3300036967_14	8796.66	12014.5	AD1_26	MQ	86.81	3.4	3295282	2967	1	0	1	d__Bacteria	p__Hydrogenedentota	c__Hydrogenedentia	o__Hydrogenedentiales	f__CAITNO01	g__JAAYJV01	s__JAAYJV01 sp002070275
3300036963_14	9924.13	10713.8	AD1_26	MQ	94.38	3.93	2902441	2963	3	1	0	d__Bacteria	p__Spirochaetota	c__UBA4802	o__UBA4802	f__UBA5550	g__UBA5550	s__UBA5550 sp002069965
3300036967_16	11821.1	18373.7	AD1_26	MQ	94.09	1.61	3200370	2699	1	0	0	d__Bacteria	p__Bacteroidota	c__Bacteroidia	o__Bacteroidales	f__Prolixibacteraceae	g__UBA1413	s__UBA1413 sp002304925
3300036949_24	5081.22	6249.86	AD1_26	MQ	71.1	3.26	2595796	2424	1	1	1	d__Bacteria	p__Myxococcota	c__UBA9042	o__DTJE01	f__DTJE01	g__DUVQ01	s__DUVQ01 sp012840965
3300036964_20	10409.6	17931.9	AD1_26	MQ	68.18	1.35	2530034	2377	1	1	1	d__Bacteria	p__Myxococcota	c__UBA9042	o__DTJE01	f__DTJE01	g__DUVQ01	s__DUVQ01 sp012840965
3300036964_21	6197.67	8561.69	AD1_26	MQ	91.34	1.63	2238534	2487	0	0	0	d__Archaea	p__Halobacteriota	c__Methanosarcinia	o__Methanotrichales	f__Methanotrichaceae	g__Methanothrix	s__Methanothrix sp016706325
3300028677_54	2307.02	76.7549	AD1_26	MQ	66.4	0	1798076	1610	2	1	2	d__Bacteria	p__Bacillota_A	c__Clostridia	o__Oscillospirales	f__Acutalibacteraceae	g__UBA1447	s__UBA1447 sp002329225
3300036964_22	6106.07	10213.8	AD1_26	MQ	70.5	2.52	2140477	2262	2	1	0	d__Bacteria	p__Bacillota_G	c__SHA-98	o__DTUO25	f__DTU025	g__UBA5389	s__
3300036964_23	16571.1	8399.94	AD1_26	MQ	79.91	0.4	2045317	1964	2	0	1	d__Bacteria	p__Bacillota_A	c__Clostridia	o__Christensenellales	f__CAG-74	g__DTU024	s__
3300036951_20	8092.13	11398.8	AD1_26	MQ	91.05	0.17	2745055	2674	1	0	0	d__Bacteria	p__Bacillota_A	c__Clostridia	o__Oscillospirales	f__Ruminococcaceae	g__Ruminococcus	s__Ruminococcus flavefaciens_C
3300036951_21	7833.93	9013.15	AD1_26	MQ	92.13	4.49	2709860	2766	2	0	0	d__Bacteria	p__Spirochaetota	c__UBA4802	o__UBA4802	f__UBA5550	g__UBA5550	s__UBA5550 sp002069965
3300036951_22	8109.43	11207.9	AD1_26	MQ	96.61	2.23	2671627	2326	2	0	1	d__Bacteria	p__Thermotogota	c__Thermotogae	o__MWEM01	f__MWEM01	g__MWEM01	s__MWEM01 sp002071085
3300036951_23	10869.9	9122.06	AD1_26	MQ	74.14	0	2612696	2425	1	1	1	d__Bacteria	p__Acidobacteriota	c__Thermoanaerobaculia	o__UBA5704	f__UBA5704	g__JAAYLR01	s__JAAYLR01 sp012521815
3300036951_24	8098.61	11418.8	AD1_26	MQ	68.87	1.94	2601617	2442	1	1	1	d__Bacteria	p__Myxococcota	c__UBA9042	o__DTJE01	f__DTJE01	g__DUVQ01	s__DUVQ01 sp012840965
3300036951_26	5474.95	12751.2	AD1_26	MQ	87.97	5.91	2473137	2376	1	0	1	d__Bacteria	p__Bacteroidota	c__Bacteroidia	o__Bacteroidales	f__TTA-H9	g__TTA-H9	s__TTA-H9 sp002071415
3300036951_27	4410.08	6807.11	AD1_26	MQ	83.61	2.81	2433317	2500	0	1	0	d__Bacteria	p__Spirochaetota	c__UBA4802	o__UBA4802	f__UBA5550	g__JAAYBQ01	s__
3300036951_28	4716.85	7060.24	AD1_26	MQ	72.73	5.37	2361634	2456	3	2	1	d__Bacteria	p__Bacillota_G	c__SHA-98	o__DTUO25	f__DTU025	g__UBA5389	s__
3300036951_29	9448.14	6386.88	AD1_26	MQ	94.77	1.31	2314680	2456	0	0	0	d__Archaea	p__Halobacteriota	c__Methanosarcinia	o__Methanotrichales	f__Methanotrichaceae	g__Methanothrix	s__Methanothrix sp016706325
3300036958_21	6379	6717.66	AD1_28	MQ	72.39	2.62	2542418	2340	1	1	1	d__Bacteria	p__Myxococcota	c__UBA9042	o__DTJE01	f__DTJE01	g__DUVQ01	s__DUVQ01 sp012840965
3300028568_53	848.248	869.412	AD1_28	MQ	72.61	1.24	1897175	1828	1	1	1	d__Bacteria	p__Planctomycetota	c__Phycisphaerae	o__Sedimentisphaerales	f__Anaerohalosphaeraceae	g__JAHDQI01	s__
3300028568_55	1305.43	8.55095	AD1_28	MQ	86.11	1.94	1815555	1721	1	1	1	d__Bacteria	p__UBA10199	c__UBA10199	o__2-02-FULL-44-16	f__JAAZCA01	g__JAAZCA01	s__JAAZCA01 sp012513515
3300028568_56	1433.85	1297.08	AD1_28	MQ	67.54	8.74	1788484	1780	1	0	0	d__Bacteria	p__Bacillota_A	c__Clostridia	o__DUPQ01	f__DUPQ01	g__DUPQ01	s__
3300028568_57	641.227	398.904	AD1_28	MQ	76.23	1.6	1584584	1679	0	0	0	d__Bacteria	p__Bacillota_A	c__Clostridia	o__Peptostreptococcales	f__Anaerovoracaceae	g__UBA1426	s__UBA1426 sp022706625
3300028568_58	561.893	11782.8	AD1_28	MQ	68.81	5.33	1394759	1511	1	2	1	d__Bacteria	p__Synergistota	c__Synergistia	o__Synergistales	f__Aminobacteriaceae	g__JAAYLU01	s__JAAYLU01 sp002068355
3300028564_18	1454.52	4248.69	AD1_28	MQ	88.06	0.8	3718181	3748	2	0	1	d__Bacteria	p__Bacillota_A	c__Clostridia	o__Oscillospirales	f__Ruminococcaceae	g__Ruminococcus	s__Ruminococcus flavefaciens_Z
3300036963_15	8379.57	13343.7	AD1_28	MQ	88.3	7.57	2820894	2567	1	0	1	d__Bacteria	p__Bacteroidota	c__Bacteroidia	o__Bacteroidales	f__Tenuifilaceae	g__MWFE01	s__MWFE01 sp002071445
3300028568_69	919.2	1729.99	AD1_28	MQ	79.19	1.38	1493998	1307	1	1	1	d__Bacteria	p__Bacteroidota	c__Bacteroidia	o__Bacteroidales	f__UBA932	g__Cryptobacteroides	s__Cryptobacteroides sp012800665
3300028568_28	14141.5	3551.24	AD1_28	MQ	87.38	8.17	3101412	2714	1	1	1	d__Bacteria	p__Bacteroidota	c__Bacteroidia	o__Bacteroidales	f__VadinHA17	g__SR-FBR-E99	s__SR-FBR-E99 sp009881065
3300028564_29	2006.94	1057.76	AD1_28	MQ	89.89	2.25	2740173	2661	2	0	0	d__Bacteria	p__Spirochaetota	c__UBA4802	o__UBA4802	f__UBA5550	g__UBA5550	s__UBA5550 sp002069965
3300036959_41	2600.01	5294.29	AD1_28	MQ	57.22	0.6	1066270	1073	0	0	0	d__Bacteria	p__Omnitrophota	c__Omnitrophia	o__Omnitrophales	f__Aquincolibacteriaceae	g__UBA1443	s__UBA1443 sp002068945
3300028570_41	800.725	1140.24	AD1_28	MQ	65.93	5.81	2273890	2363	0	1	0	d__Bacteria	p__Desulfobacterota_F	c__WTBG01	o__WTBG01	f__WTBG01	g__	s__
3300028570_44	4771.36	7715.01	AD1_28	MQ	83.6	5.49	2156763	1984	1	1	1	d__Bacteria	p__Marinisomatota	c__UBA2242	o__UBA2242	f__UBA2242	g__JAGNGI01	s__JAGNGI01 sp018002295
3300028570_45	1255.91	4313.83	AD1_28	MQ	78.7	0.4	2054532	1912	2	0	0	d__Bacteria	p__Bacillota_A	c__Clostridia	o__Christensenellales	f__CAG-74	g__DTU024	s__
3300028570_55	451.19	460.653	AD1_28	MQ	89.91	0	1322007	1386	0	1	0	d__Bacteria	p__Synergistota	c__Synergistia	o__Synergistales	f__Synergistaceae	g__Syner-03	s__Syner-03 sp002306075
3300028570_56	504.479	74.3434	AD1_28	MQ	77.77	0.2	1406503	1381	1	0	0	d__Bacteria	p__Omnitrophota	c__Omnitrophia	o__Omnitrophales	f__Aquincolibacteriaceae	g__UBA1443	s__UBA1443 sp002068945
3300036947_43	2893.76	7587.77	AD1_28	MQ	75.07	0.4	1998823	1899	2	0	0	d__Bacteria	p__Bacillota_A	c__Clostridia	o__Christensenellales	f__CAG-74	g__DTU024	s__
3300036959_28	13274.6	8563.82	AD1_32	MQ	87.23	0.47	1933753	1736	1	0	0	d__Bacteria	p__Bacillota_A	c__Clostridia	o__Saccharofermentanales	f__DTU023	g__UBA4923	s__UBA4923 sp012798865
3300028570_60	532.551	1698.98	AD1_32	MQ	69.98	1.59	1315331	1232	0	1	0	d__Bacteria	p__Bacteroidota	c__Bacteroidia	o__Bacteroidales	f__UBA932	g__Cryptobacteroides	s__
3300028570_20	23550.6	16394.8	AD1_32	MQ	80.17	1.72	4079649	3004	1	1	1	d__Bacteria	p__Planctomycetota	c__UBA8108	o__UBA8890	f__UBA8898	g__UBA8898	s__UBA8898 sp002070955
3300028570_23	41201	6737.02	AD1_32	MQ	96.24	3.35	3380112	2791	1	0	0	d__Bacteria	p__Bacteroidota	c__Bacteroidia	o__Bacteroidales	f__Prolixibacteraceae	g__UBA1413	s__UBA1413 sp002304925
3300028570_25	6152.39	5334.07	AD1_32	MQ	94.62	2.69	3341066	2770	0	0	0	d__Bacteria	p__Hydrogenedentota	c__Hydrogenedentia	o__Hydrogenedentiales	f__CAITNO01	g__JAAYJV01	s__JAAYJV01 sp002070275
3300036961_59	1111.23	1921.05	AD1_32	MQ	61.91	0.16	444435	494	0	1	0	d__Bacteria	p__Patescibacteria	c__ABY1	o__BM507	f__UBA917	g__UBA1359	s__UBA1359 sp022705845
3300036961_18	14077.4	8112.24	AD1_32	MQ	88.1	1.43	2843690	2442	1	0	0	d__Bacteria	p__Bacteroidota	c__Bacteroidia	o__Bacteroidales	f__Tenuifilaceae	g__MWFE01	s__MWFE01 sp002071445
3300028593_60	1197.91	6572.03	AD1_32	MQ	76.08	0.4	1942284	1808	2	0	0	d__Bacteria	p__Bacillota_A	c__Clostridia	o__Christensenellales	f__CAG-74	g__DTU024	s__
3300028593_63	523.568	5.09591	AD1_32	MQ	66.87	1.81	1799884	1987	0	0	0	d__Bacteria	p__Pseudomonadota	c__Gammaproteobacteria	o__Burkholderiales	f__Methylophilaceae	g__Methylotenera	s__
3300028593_65	570.088	210.579	AD1_32	MQ	62.2	1.69	1778469	1894	1	0	0	d__Bacteria	p__Spirochaetota	c__UBA4802	o__UBA4802	f__UBA5368	g__MVZN01	s__MVZN01 sp002069125
3300028593_26	4669.48	5909.54	AD1_32	MQ	97.85	3.23	3339931	2756	0	0	0	d__Bacteria	p__Hydrogenedentota	c__Hydrogenedentia	o__Hydrogenedentiales	f__CAITNO01	g__JAAYJV01	s__JAAYJV01 sp002070275
3300028593_28	12921.1	3401.97	AD1_32	MQ	87.86	6.19	3135160	2698	1	1	1	d__Bacteria	p__Bacteroidota	c__Bacteroidia	o__Bacteroidales	f__VadinHA17	g__SR-FBR-E99	s__SR-FBR-E99 sp009881065
3300028576_42	14450.6	9723.08	AD1_32	MQ	80.38	1.34	2036649	1767	1	0	0	d__Bacteria	p__Bacteroidota	c__Bacteroidia	o__Bacteroidales	f__TTA-H9	g__TTA-H9	s__TTA-H9 sp002071415
3300028576_44	1143.7	5888.34	AD1_32	MQ	77.21	0.4	1993145	1865	2	0	0	d__Bacteria	p__Bacillota_A	c__Clostridia	o__Christensenellales	f__CAG-74	g__DTU024	s__
3300036963_21	7328.51	8247.78	AD1_32	MQ	54.44	8.64	2268704	2565	1	1	1	d__Bacteria	p__Desulfobacterota_G	c__Syntrophorhabdia	o__Syntrophorhabdales	f__Syntrophorhabdaceae	g__MWEV01	s__
3300036963_22	10777.3	8025.8	AD1_32	MQ	92.33	4.76	2186602	2004	0	0	0	d__Bacteria	p__Bacteroidota	c__Bacteroidia	o__Bacteroidales	f__UBA932	g__DMER64	s__DMER64 sp002071385
3300036949_31	3458.88	4576.7	AD1_32	MQ	82.53	0.13	1973044	1741	1	1	1	d__Bacteria	p__Bacteroidota	c__Bacteroidia	o__Bacteroidales	f__UBA1402	g__UBA1402	s__UBA1402 sp002305085
3300036967_25	9688.47	4924.29	AD1_32	MQ	56.59	2.03	2618839	2103	0	0	0	d__Bacteria	p__Verrucomicrobiota	c__Verrucomicrobiae	o__Pedosphaerales	f__J093	g__MWFF01	s__MWFF01 sp002071485
3300036967_32	5111.2	5308.51	AD1_32	MQ	84.12	1.61	2002900	1780	1	1	1	d__Bacteria	p__Bacteroidota	c__Bacteroidia	o__Bacteroidales	f__UBA1402	g__UBA1402	s__UBA1402 sp002305085
3300036963_33	2453.3	3518.12	AD1_32	MQ	60.7	1.4	1224983	1192	0	0	0	d__Bacteria	p__Spirochaetota	c__Spirochaetia	o__Treponematales	f__Treponemataceae	g__JAAZLA01	s__JAAZLA01 sp012799545
3300036967_36	5953.32	7793.9	AD1_32	MQ	83.88	4.22	1812613	1800	3	0	1	d__Bacteria	p__Bacillota_A	c__Clostridia	o__DUPQ01	f__DUPQ01	g__DUPQ01	s__DUPQ01 sp012838235
3300036949_44	3210.13	5995.73	AD1_32	MQ	76.42	2.71	1472808	1517	0	0	0	d__Bacteria	p__Bacteroidota	c__Bacteroidia	o__Bacteroidales	f__Paludibacteraceae	g__W0P28-013	s__W0P28-013 sp012837685
3300036967_39	4097.14	4488	AD1_32	MQ	67	1.44	1218905	1357	1	1	1	d__Bacteria	p__Bacillota_E	c__DTU015	o__DTU015	f__DTU015	g__UBA3907	s__UBA3907 sp018052455
3300036959_24	7073.18	18104.5	AD1_38	MQ	92.81	2.97	1994636	2280	0	0	0	d__Archaea	p__Halobacteriota	c__Methanosarcinia	o__Methanotrichales	f__Methanotrichaceae	g__Methanothrix	s__Methanothrix sp016706325
3300036959_26	5158.11	7379.55	AD1_38	MQ	74.66	2.3	1958549	1896	0	0	0	d__Bacteria	p__Marinisomatota	c__UBA2242	o__UBA2242	f__UBA2242	g__JAGNGI01	s__JAGNGI01 sp018002295
3300036959_29	7070.51	12769.3	AD1_38	MQ	76.13	2.42	1869168	1671	2	2	3	d__Bacteria	p__Bacteroidota	c__Bacteroidia	o__Bacteroidales	f__UBA1402	g__UBA1402	s__UBA1402 sp002305085
3300036961_17	16108.9	14318.1	AD1_38	MQ	88.11	0.9	3002222	2833	1	1	1	d__Bacteria	p__Acidobacteriota	c__Thermoanaerobaculia	o__UBA5704	f__UBA5704	g__JAAYLR01	s__JAAYLR01 sp012521815
3300036947_25	2517.79	923.606	AD1_38	MQ	69.63	2.2	3271201	2589	0	0	0	d__Bacteria	p__Hydrogenedentota	c__Hydrogenedentia	o__Hydrogenedentiales	f__SLHB01	g__UBA2224	s__
3300036947_69	296.292	193.885	AD1_38	MQ	50.36	1.1	553305	593	1	1	1	d__Bacteria	p__Patescibacteria	c__ABY1	o__BM507	f__UBA917	g__UBA1359	s__UBA1359 sp022705845
3300036947_28	7955.13	7888.34	AD1_38	MQ	89.1	4.27	3163478	2956	1	1	1	d__Bacteria	p__Acidobacteriota	c__Thermoanaerobaculia	o__UBA5704	f__UBA5704	g__JAAYLR01	s__JAAYLR01 sp012521815
3300028593_67	961.952	325.378	AD1_38	MQ	69.47	4.03	1654405	1594	0	0	0	d__Bacteria	p__Bacteroidota	c__Bacteroidia	o__Bacteroidales	f__Dysgonomonadaceae	g__Seramator	s__Seramator thermalis
3300028593_68	557.249	482.699	AD1_38	MQ	75.43	3.31	1598826	1660	0	0	0	d__Bacteria	p__Spirochaetota	c__Spirochaetia	o__Treponematales	f__Treponemataceae	g__DUOS01	s__DUOS01 sp002070025
3300028593_78	798.827	10129.2	AD1_38	MQ	68.8	0.8	1323585	1418	1	1	1	d__Archaea	p__Methanobacteriota	c__Methanobacteria	o__Methanobacteriales	f__Methanobacteriaceae	g__Methanobacterium_A	s__Methanobacterium_A sp002494495
3300028593_37	4040.66	12519.3	AD1_38	MQ	87.73	5.94	2733595	2538	2	1	1	d__Bacteria	p__Chloroflexota	c__Anaerolineae	o__Anaerolineales	f__Anaerolineaceae	g__Flexilinea	s__Flexilinea sp022837205
3300028576_81	411.226	882.804	AD1_38	MQ	60.65	0.93	716236	789	1	2	2	d__Bacteria	p__Patescibacteria	c__Saccharimonadia	o__Saccharimonadales	f__CAIOMD01	g__JAGOOV01	s__JAGOOV01 sp017992295
3300028576_41	1292.39	33008.6	AD1_38	MQ	76.15	0.66	2086456	2260	1	1	1	d__Archaea	p__Halobacteriota	c__Methanomicrobia	o__Methanomicrobiales	f__Methanosphaerulaceae	g__UBA288	s__
3300028576_43	744.974	3616.51	AD1_38	MQ	76.18	1.36	2016718	1986	3	1	1	d__Bacteria	p__Bacillota_A	c__Clostridia	o__Oscillospirales	f__Ruminococcaceae	g__Ruminococcus	s__Ruminococcus flavefaciens_C
3300028576_86	380.895	187.153	AD1_38	MQ	65.36	0	659117	727	1	1	1	d__Bacteria	p__Patescibacteria	c__Microgenomatia	o__UBA12405	f__UBA12405	g__WARW01	s__WARW01 sp017991615
3300028576_48	2034.79	1364.59	AD1_38	MQ	96.24	3.85	1777713	1660	1	2	1	d__Bacteria	p__Bacteroidota	c__Bacteroidia	o__Bacteroidales	f__Paludibacteraceae	g__W0P28-013	s__W0P28-013 sp012837685
3300036963_63	1321.04	1481.05	AD1_38	MQ	57.01	3.61	400475	455	0	1	0	d__Bacteria	p__Patescibacteria	c__ABY1	o__BM507	f__UBA917	g__UBA1359	s__UBA1359 sp022705845
3300036963_23	6296.81	5908.48	AD1_38	MQ	78.97	4.14	2140343	2024	0	0	0	d__Bacteria	p__Bacteroidota	c__Bacteroidia	o__Bacteroidales	f__TTA-H9	g__TTA-H9	s__TTA-H9 sp002071415
3300036967_66	1003.69	2092.32	AD1_38	MQ	63.79	1.72	342848	362	0	1	1	d__Bacteria	p__Patescibacteria	c__Paceibacteria	o__UBA6257	f__JAAZHW01	g__JAAZHW01	s__JAAZHW01 sp012510515
3300036967_30	11238.5	11836	AD1_38	MQ	81.54	3.23	2144229	1946	0	0	0	d__Bacteria	p__Bacteroidota	c__Bacteroidia	o__Bacteroidales	f__TTA-H9	g__TTA-H9	s__TTA-H9 sp002071415
3300036967_33	8913.08	8005.18	AD1_38	MQ	88	4.05	1985690	1802	0	0	0	d__Bacteria	p__Bacteroidota	c__Bacteroidia	o__Bacteroidales	f__UBA932	g__DMER64	s__DMER64 sp002071385
3300036967_35	4314.51	6222.84	AD1_38	MQ	57.24	2.14	1833485	1766	1	0	1	d__Bacteria	p__Bacteroidota	c__Bacteroidia	o__Bacteroidales	f__VadinHA17	g__SR-FBR-E99	s__SR-FBR-E99 sp009881065
3300036947_50	798.839	4.842	AD1_43	MQ	52.91	0	1591676	1550	0	0	0	d__Bacteria	p__Pseudomonadota	c__Gammaproteobacteria	o__Burkholderiales	f__Rhodocyclaceae	g__Accumulibacter	s__
3300028593_12	5092.18	2402.98	AD1_43	MQ	90.19	5.15	6515768	5516	1	1	1	d__Bacteria	p__Myxococcota	c__Polyangia	o__Polyangiales	f__Polyangiaceae	g__MWCO01	s__MWCO01 sp002070115
3300028576_36	1768.97	2118.66	AD1_43	MQ	92.03	2.8	2322571	2015	0	0	0	d__Bacteria	p__Bacteroidota	c__Bacteroidia	o__Bacteroidales	f__UBA1402	g__UBA1402	s__UBA1402 sp002305085
3300028576_39	4809.81	6821.43	AD1_43	MQ	76.86	2.3	2145134	1991	1	1	1	d__Bacteria	p__Marinisomatota	c__UBA2242	o__UBA2242	f__UBA2242	g__JAGNGI01	s__JAGNGI01 sp018002295
3300036963_10	23697.7	18821.8	AD1_43	MQ	80.17	1.72	3892668	2874	1	1	1	d__Bacteria	p__Planctomycetota	c__UBA8108	o__UBA8890	f__UBA8898	g__UBA8898	s__UBA8898 sp002070955
3300036963_11	11244.9	16237	AD1_43	MQ	71.39	8.88	3678755	3196	0	1	0	d__Bacteria	p__Verrucomicrobiota	c__Kiritimatiellia	o__RFP12	f__UBA1067	g__DUPH01	s__DUPH01 sp022704125
3300036963_27	16040	9974.45	AD1_43	MQ	87.94	0.47	1784904	1633	1	1	1	d__Bacteria	p__Bacillota_A	c__Clostridia	o__Saccharofermentanales	f__DTU023	g__UBA4923	s__UBA4923 sp012798865
3300036967_28	7272.49	12287.8	AD1_43	MQ	91.83	1.96	2274546	2490	0	1	1	d__Archaea	p__Halobacteriota	c__Methanosarcinia	o__Methanotrichales	f__Methanotrichaceae	g__Methanothrix	s__Methanothrix sp016706325
3300036949_36	6725.95	7626.02	AD1_43	MQ	74.35	4.05	1817134	1638	0	0	0	d__Bacteria	p__Bacteroidota	c__Bacteroidia	o__Bacteroidales	f__UBA932	g__DMER64	s__DMER64 sp002071385
3300036963_29	3587.38	3790.77	AD1_43	MQ	56.08	2	1733904	1741	0	0	0	d__Bacteria	p__Spirochaetota	c__GWE2-31-10	o__GWE2-31-10	f__GWE2-31-10	g__MWDO01	s__MWDO01 sp002070605
3300028568_7	4046.88	7015.38	AD1_43	MQ	90.06	5.47	6494238	5491	1	1	1	d__Bacteria	p__Myxococcota	c__Polyangia	o__Polyangiales	f__Polyangiaceae	g__MWCO01	s__MWCO01 sp002070115
3300028677_51	1620.06	1346.67	AD1_43	MQ	78.32	4.37	1849706	1813	2	0	0	d__Bacteria	p__Bacillota_A	c__Clostridia	o__DUPQ01	f__DUPQ01	g__DUPQ01	s__
3300028677_52	832.429	965.506	AD1_43	MQ	60.16	0.1	1804593	1796	0	0	0	d__Bacteria	p__Planctomycetota	c__Phycisphaerae	o__Sedimentisphaerales	f__Anaerohalosphaeraceae	g__JAHDQI01	s__
3300028677_61	554.03	427.047	AD1_43	MQ	69.04	2.35	1466085	1428	0	1	0	d__Bacteria	p__Ratteibacteria	c__UBA8468	o__B48-G9	f__DTJG01	g__DTJG01	s__DTJG01 sp002070645
3300036964_30	4531.71	8232.94	AD1_43	MQ	73.63	1.65	1673775	1610	1	0	1	d__Bacteria	p__Marinisomatota	c__UBA2242	o__UBA2242	f__UBA2242	g__JAGNGI01	s__JAGNGI01 sp018002295
3300036964_36	3326.8	4940.93	AD1_43	MQ	70.26	0.63	1233793	1215	1	1	1	d__Bacteria	p__Bacteroidota	c__Bacteroidia	o__Bacteroidales	f__UBA932	g__Cryptobacteroides	s__
3300028570_61	553.109	655.214	AD1_48	MQ	58.78	1.42	1264256	1297	0	1	0	d__Bacteria	p__Planctomycetota	c__Phycisphaerae	o__Sedimentisphaerales	f__Anaerohalosphaeraceae	g__JAHDQI01	s__
3300036961_19	8084.99	10234.7	AD1_48	MQ	70.57	1.61	2636756	2406	1	1	1	d__Bacteria	p__Myxococcota	c__UBA9042	o__DTJE01	f__DTJE01	g__DUVQ01	s__DUVQ01 sp012840965
3300036947_27	1650.28	3168.84	AD1_48	MQ	88.1	2.2	3186096	2842	0	0	0	d__Bacteria	p__Hydrogenedentota	c__Hydrogenedentia	o__Hydrogenedentiales	f__CAITNO01	g__JAAYJV01	s__JAAYJV01 sp002070275
3300028593_61	2934.52	3308.35	AD1_48	MQ	95.45	3.5	1896881	1825	0	2	0	d__Bacteria	p__Spirochaetota	c__Spirochaetia	o__Treponematales	f__Treponemataceae	g__JAAZLA01	s__JAAZLA01 sp012799545
3300028593_64	526.766	1594.35	AD1_48	MQ	72.36	1.47	1787398	2021	1	1	1	d__Bacteria	p__Bacillota_G	c__Limnochordia	o__DTU010	f__DTU010	g__DTU010	s__DTU010 sp012840725
3300028593_38	1061.53	114.855	AD1_48	MQ	89.89	1.12	2704271	2618	0	2	2	d__Bacteria	p__Spirochaetota	c__UBA4802	o__UBA4802	f__UBA5550	g__JAAYBQ01	s__
3300028576_46	1181.19	1624.9	AD1_48	MQ	85.54	1.19	1771536	1569	0	1	0	d__Bacteria	p__Bacteroidota	c__Bacteroidia	o__Bacteroidales	f__UBA932	g__Cryptobacteroides	s__
3300028576_47	1600.83	3759.15	AD1_48	MQ	89.58	2.45	1772975	1663	1	3	1	d__Bacteria	p__Spirochaetota	c__Spirochaetia	o__Treponematales	f__Treponemataceae	g__JAAZLA01	s__JAAZLA01 sp012799545
3300036963_20	12637.6	12620.6	AD1_48	MQ	80.89	6.69	2301662	2120	1	1	1	d__Bacteria	p__Marinisomatota	c__UBA2242	o__UBA2242	f__UBA2242	g__JAGNGI01	s__JAGNGI01 sp018002295
3300036967_22	19007.5	10694.8	AD1_48	MQ	61.97	5.2	2830303	2612	0	0	0	d__Bacteria	p__Bacteroidota	c__Bacteroidia	o__Bacteroidales	f__4484-276	g__RZYY01	s__RZYY01 sp012516825
3300036949_30	6170.1	5749.56	AD1_48	MQ	51.78	2.03	2046725	1693	0	0	0	d__Bacteria	p__Verrucomicrobiota	c__Verrucomicrobiae	o__Pedosphaerales	f__UBA8199	g__UBA8199	s__UBA8199 sp003527065
3300036963_24	8293.93	9164.39	AD1_48	MQ	82.71	0.81	2021198	1759	1	1	1	d__Bacteria	p__Bacteroidota	c__Bacteroidia	o__Bacteroidales	f__UBA1402	g__UBA1402	s__UBA1402 sp002305085
3300028576_57	484.951	10.2657	AD1_48	MQ	52.91	0.71	1555273	1645	0	0	0	d__Bacteria	p__Pseudomonadota	c__Gammaproteobacteria	o__Burkholderiales	f__Rhodocyclaceae	g__Accumulibacter	s__
3300036963_30	3760.2	5307.57	AD1_48	MQ	54.16	0.84	1683289	1781	0	1	0	d__Bacteria	p__Spirochaetota	c__Spirochaetia	o__Treponematales	f__Treponemataceae	g__Spiro-10	s__Spiro-10 sp004294945
3300036967_31	4216.69	6050.53	AD1_48	MQ	71.11	3.51	2081073	2113	1	1	2	d__Bacteria	p__Planctomycetota	c__Phycisphaerae	o__Sedimentisphaerales	f__Anaerohalosphaeraceae	g__JAHDQI01	s__
3300036949_40	2712.27	4492.92	AD1_48	MQ	85.97	0.99	1692660	1755	2	1	1	d__Bacteria	p__Bacillota_E	c__DTU015	o__DTU015	f__DTU015	g__UBA3907	s__UBA3907 sp018052455
3300036949_41	3340.79	6121.86	AD1_48	MQ	63.4	2.61	1618410	1698	1	0	1	d__Bacteria	p__Spirochaetota	c__Spirochaetia	o__Treponematales	f__Treponemataceae	g__DUOS01	s__DUOS01 sp002070025
3300036967_34	6059.22	7181.46	AD1_48	MQ	78.49	0.81	1905915	1857	2	0	0	d__Bacteria	p__Bacillota_A	c__Clostridia	o__Christensenellales	f__CAG-74	g__DTU024	s__
3300036963_35	2337.75	2556.76	AD1_48	MQ	60.11	6.58	1182450	1222	0	0	0	d__Bacteria	p__Chloroflexota	c__Anaerolineae	o__Anaerolineales	f__Anaerolineaceae	g__T78	s__T78 sp019136215
3300036949_45	2223.01	3372.47	AD1_48	MQ	55.17	4.45	1458775	1351	1	0	1	d__Bacteria	p__Cloacimonadota	c__Cloacimonadia	o__Cloacimonadales	f__Cloacimonadaceae	g__Syntrophosphaera	s__
3300036967_38	3713.02	6555.78	AD1_48	MQ	80.6	0.95	1431926	1347	1	0	1	d__Bacteria	p__Bacteroidota	c__Bacteroidia	o__Bacteroidales	f__UBA932	g__Cryptobacteroides	s__
3300036958_20	10498	13510.3	AD1_52	MQ	98.31	1.39	2686270	2346	2	0	1	d__Bacteria	p__Thermotogota	c__Thermotogae	o__MWEM01	f__MWEM01	g__MWEM01	s__MWEM01 sp002071085
3300036958_63	1803.22	2906.76	AD1_52	MQ	69.75	8.48	878531	996	1	1	1	d__Bacteria	p__Patescibacteria	c__Microgenomatia	o__UBA12405	f__UBA12405	g__WARW01	s__WARW01 sp017991615
3300036958_23	5253.52	6982.09	AD1_52	MQ	83.15	5.81	2460743	2510	3	0	1	d__Bacteria	p__Spirochaetota	c__UBA4802	o__UBA4802	f__UBA5550	g__UBA5550	s__UBA5550 sp002069965
3300036958_65	4885.13	4178.05	AD1_52	MQ	70.79	0	836665	881	0	1	0	d__Bacteria	p__Patescibacteria	c__Paceibacteria	o__Moranbacterales	f__GWC2-37-73	g__UBA1362	s__UBA1362 sp002306085
3300036958_26	11554.8	7875.8	AD1_52	MQ	86.29	2.69	2304583	2032	0	0	0	d__Bacteria	p__Bacteroidota	c__Bacteroidia	o__Bacteroidales	f__TTA-H9	g__TTA-H9	s__TTA-H9 sp002071415
3300028564_54	667.348	984.404	AD1_52	MQ	78.31	3.44	1637057	1718	1	0	1	d__Bacteria	p__Bacillota_A	c__Clostridia	o__Tissierellales	f__Sedimentibacteraceae	g__Sedimentibacter	s__Sedimentibacter sp002316225
3300028564_56	456.533	509.502	AD1_52	MQ	87.29	0	1317329	1386	0	1	0	d__Bacteria	p__Synergistota	c__Synergistia	o__Synergistales	f__Synergistaceae	g__Syner-03	s__Syner-03 sp002306075
3300028564_15	20200.5	16045.1	AD1_52	MQ	81.9	5.17	3945143	2913	1	1	1	d__Bacteria	p__Planctomycetota	c__UBA8108	o__UBA8890	f__UBA8898	g__UBA8898	s__UBA8898 sp002070955
3300028564_57	755.393	2043.78	AD1_52	MQ	72.47	2.26	1298910	1315	0	0	0	d__Bacteria	p__Spirochaetota	c__Spirochaetia	o__Treponematales	f__Treponemataceae	g__JAAZLA01	s__JAAZLA01 sp012799545
3300028568_59	1177.44	1401.08	AD1_52	MQ	84.75	0	1713090	1662	1	3	0	d__Bacteria	p__Synergistota	c__Synergistia	o__Synergistales	f__Thermovirgaceae	g__58-81	s__58-81 sp002070395
3300028568_19	16570.1	18492.5	AD1_52	MQ	89.78	4.84	4275568	3196	1	1	1	d__Bacteria	p__Planctomycetota	c__UBA8108	o__UBA8890	f__UBA8898	g__UBA8898	s__UBA8898 sp002070955
3300036959_30	4433.24	6637.65	AD1_52	MQ	63.16	2.86	1819014	1772	1	1	1	d__Bacteria	p__Bacteroidota	c__Bacteroidia	o__Bacteroidales	f__Tenuifilaceae	g__MWFE01	s__MWFE01 sp002071445
3300028564_28	5459.73	14880.2	AD1_52	MQ	74.67	3.23	2754225	2358	1	1	1	d__Bacteria	p__Myxococcota	c__UBA9042	o__DTJE01	f__DTJE01	g__DUVQ01	s__DUVQ01 sp012840965
3300028570_40	9752.07	12759.1	AD1_52	MQ	94.03	6.19	2287592	2060	0	0	0	d__Bacteria	p__Bacteroidota	c__Bacteroidia	o__Bacteroidales	f__UBA932	g__DMER64	s__DMER64 sp002071385
3300028570_42	3572.74	3073.42	AD1_52	MQ	83.23	6.02	2253186	2251	1	0	1	d__Bacteria	p__Desulfobacterota	c__Syntrophia	o__Syntrophales	f__Smithellaceae	g__UBA8904	s__UBA8904 sp012797505
3300028570_47	1479.11	1553.72	AD1_52	MQ	78.49	0	1952639	1656	1	1	1	d__Bacteria	p__Bacteroidota	c__Bacteroidia	o__Bacteroidales	f__UBA1402	g__UBA1402	s__UBA1402 sp002305085
3300028570_48	476.927	7015.18	AD1_52	MQ	76.27	0.62	1772080	1678	1	1	1	d__Bacteria	p__Thermotogota	c__Thermotogae	o__MWEM01	f__MWEM01	g__MWEM01	s__MWEM01 sp002071085
3300028570_14	2933.86	13487.6	AD1_52	MQ	90.16	3.15	5740090	5438	0	2	0	d__Bacteria	p__Desulfobacterota	c__Syntrophobacteria	o__Syntrophobacterales	f__Syntrophobacteraceae	g__JADGQM01	s__
3300028570_57	426.335	9148.65	AD1_52	MQ	73.04	0	1326434	1436	3	1	1	d__Bacteria	p__Synergistota	c__Synergistia	o__Synergistales	f__Aminobacteriaceae	g__JAAYLU01	s__JAAYLU01 sp002068355
3300028570_59	668.58	2401.16	AD1_52	MQ	70.38	0.85	1324597	1505	0	2	0	d__Bacteria	p__DUMJ01	c__DUMJ01	o__DUMJ01	f__DUMJ01	g__DUMJ01	s__DUMJ01 sp012839925
3300036961_31	3248.71	7986.18	AD1_52	MQ	70.25	0.65	1443460	1734	0	0	0	d__Archaea	p__Halobacteriota	c__Methanomicrobia	o__Methanomicrobiales	f__Methanoregulaceae	g__Methanolinea_A	s__
3300036947_80	203.268	11.2262	AD1_52	MQ	61.33	0	405063	469	1	1	1	d__Bacteria	p__Patescibacteria	c__Paceibacteria	o__UBA9983_A	f__XYD1-FULL-46-19	g__JAKJEI01	s__JAKJEI01 sp022705505
3300036961_32	3720.19	5376.18	AD1_52	MQ	70.2	2.17	1454469	1362	2	2	2	d__Bacteria	p__Bacteroidota	c__Bacteroidia	o__Bacteroidales	f__UBA1402	g__UBA1402	s__UBA1402 sp002305085
3300036947_40	16016	12203.9	AD1_52	MQ	93.08	7.68	2280168	2076	0	0	0	d__Bacteria	p__Bacteroidota	c__Bacteroidia	o__Bacteroidales	f__UBA932	g__DMER64	s__DMER64 sp002071385
3300036947_42	1792.72	5295.66	AD1_52	MQ	94.76	8.63	2050647	2072	1	3	0	d__Bacteria	p__Synergistota	c__Synergistia	o__Synergistales	f__Aminobacteriaceae	g__JAAYLU01	s__JAAYLU01 sp002068355
3300036947_44	5296.12	52444.5	AD1_52	MQ	84.43	3.92	1952120	2192	0	0	0	d__Archaea	p__Halobacteriota	c__Methanosarcinia	o__Methanotrichales	f__Methanotrichaceae	g__Methanothrix	s__Methanothrix sp016706325
3300036947_45	1787.2	2844.43	AD1_52	MQ	82.4	0.66	1818533	2026	0	1	0	d__Archaea	p__Halobacteriota	c__Methanomicrobia	o__Methanomicrobiales	f__Methanosphaerulaceae	g__UBA288	s__
3300028593_48	2559.21	39.9314	AD1_52	MQ	97.94	0	2250944	2026	2	0	2	d__Bacteria	p__Bacillota_A	c__Clostridia	o__Oscillospirales	f__Acutalibacteraceae	g__UBA1447	s__UBA1447 sp002329225
3300036958_27	25414.5	15042.9	AD1_6	MQ	97.94	0	2276746	2087	2	0	2	d__Bacteria	p__Bacillota_A	c__Clostridia	o__Oscillospirales	f__Acutalibacteraceae	g__UBA1447	s__UBA1447 sp002329225
3300028564_80	493.469	118.898	AD1_6	MQ	62.82	2.35	640375	729	1	0	1	d__Bacteria	p__Patescibacteria	c__Microgenomatia	o__UBA1400	f__PJMF01	g__JAAZKO01	s__JAAZKO01 sp017992725
3300028564_81	474.133	37.6316	AD1_6	MQ	74.43	2.61	614041	678	1	0	1	d__Bacteria	p__Patescibacteria	c__Paceibacteria	o__UBA9983_A	f__XYD1-FULL-46-19	g__JAKJEI01	s__JAKJEI01 sp022705505
3300028568_82	250.717	382.746	AD1_6	MQ	67.98	4.49	821573	856	0	1	1	d__Bacteria	p__Bacillota	c__Bacilli	o__RFN20	f__CAG-826	g__UBA1361	s__UBA1361 sp002306335
3300028568_41	9596.28	9112.01	AD1_6	MQ	94.03	5.62	2323772	2094	0	0	0	d__Bacteria	p__Bacteroidota	c__Bacteroidia	o__Bacteroidales	f__UBA932	g__DMER64	s__DMER64 sp002071385
3300028568_83	592.977	745.515	AD1_6	MQ	64.51	0	776766	821	1	1	1	d__Bacteria	p__Patescibacteria	c__Saccharimonadia	o__Saccharimonadales	f__CAIOMD01	g__JAGOOV01	s__JAGOOV01 sp017992295
3300028568_42	8746.95	191101	AD1_6	MQ	95.42	4.58	2287041	2359	0	0	0	d__Archaea	p__Halobacteriota	c__Methanosarcinia	o__Methanotrichales	f__Methanotrichaceae	g__Methanothrix	s__Methanothrix sp016706325
3300028564_42	1079.53	683.627	AD1_6	MQ	95.53	0	2193927	2003	2	0	2	d__Bacteria	p__Bacillota_A	c__Clostridia	o__Oscillospirales	f__Acutalibacteraceae	g__UBA1447	s__UBA1447 sp002329225
3300028568_84	554.454	202.734	AD1_6	MQ	60.69	9.74	773366	885	1	2	1	d__Bacteria	p__Patescibacteria	c__Microgenomatia	o__UBA1400	f__PJMF01	g__JAAZKO01	s__JAAZKO01 sp017992725
3300028564_43	1059.67	56618.1	AD1_6	MQ	89.97	0.66	2171054	2506	0	1	1	d__Archaea	p__Halobacteriota	c__Methanomicrobia	o__Methanomicrobiales	f__Methanosphaerulaceae	g__UBA288	s__
3300028568_44	5570.39	6400.13	AD1_6	MQ	88.4	2.75	2223691	2056	1	1	1	d__Bacteria	p__Marinisomatota	c__UBA2242	o__UBA2242	f__UBA2242	g__JAGNGI01	s__JAGNGI01 sp018002295
3300028568_45	19058.4	9786.31	AD1_6	MQ	88.44	1.88	2223277	1946	1	0	0	d__Bacteria	p__Bacteroidota	c__Bacteroidia	o__Bacteroidales	f__TTA-H9	g__TTA-H9	s__TTA-H9 sp002071415
3300028564_45	1660.32	7355.37	AD1_6	MQ	90.2	4.58	2086069	2075	2	1	0	d__Bacteria	p__Bacillota_E	c__DTU015	o__DTU015	f__DTU015	g__UBA3907	s__UBA3907 sp018052455
3300028677_77	641.054	179.549	AD1_6	MQ	57.43	2.97	707134	757	0	2	0	d__Bacteria	p__Patescibacteria	c__Microgenomatia	o__UBA1400	f__PJMF01	g__JAAZKO01	s__JAAZKO01 sp017992725
3300036959_33	7296.31	3942.88	AD1_6	MQ	72.12	9.27	1419205	1313	0	0	0	d__Bacteria	p__Chloroflexota	c__Anaerolineae	o__Anaerolineales	f__Anaerolineaceae	g__T78	s__
3300036959_36	4807.68	5204.02	AD1_6	MQ	54.25	1.9	1373613	1265	0	0	0	d__Bacteria	p__Bacteroidota	c__Bacteroidia	o__Bacteroidales	f__UBA932	g__DMER64	s__DMER64 sp002071385
3300036959_38	3782.74	5905.53	AD1_6	MQ	61.87	2.7	1256527	1198	0	1	1	d__Bacteria	p__Bacteroidota	c__Bacteroidia	o__Bacteroidales	f__UBA932	g__Cryptobacteroides	s__
3300028570_70	333.335	196.759	AD1_6	MQ	52.84	0	928102	1147	0	0	0	d__Archaea	p__Halobacteriota	c__Methanomicrobia	o__Methanomicrobiales	f__Methanoregulaceae	g__UBA9949	s__UBA9949 sp022841205
3300028570_71	215.069	412.853	AD1_6	MQ	59.33	0	925610	900	1	0	0	d__Bacteria	p__Caldisericota	c__Caldisericia	o__UBA6126	f__UBA6126	g__UBA6126	s__
3300028570_30	2158.71	5162.17	AD1_6	MQ	91.9	1.43	2955641	2465	2	0	0	d__Bacteria	p__Bacteroidota	c__Bacteroidia	o__Bacteroidales	f__Tenuifilaceae	g__MWFE01	s__MWFE01 sp002071445
3300028570_31	2207.28	1045.68	AD1_6	MQ	96.63	2.25	2843016	2776	3	0	1	d__Bacteria	p__Spirochaetota	c__UBA4802	o__UBA4802	f__UBA5550	g__UBA5550	s__UBA5550 sp002069965
3300028570_73	644.535	13.7566	AD1_6	MQ	69.31	0	819768	859	1	1	1	d__Bacteria	p__Patescibacteria	c__Paceibacteria	o__Moranbacterales	f__GWC2-37-73	g__UBA1362	s__UBA1362 sp002306085
3300028570_32	5045.34	9757.59	AD1_6	MQ	79.33	2.11	2829953	2420	1	1	1	d__Bacteria	p__Myxococcota	c__UBA9042	o__DTJE01	f__DTJE01	g__DUVQ01	s__DUVQ01 sp012840965
3300028570_49	1015.59	1581.48	AD1_6	MQ	80.24	1.75	1836039	1771	2	0	0	d__Bacteria	p__Bacillota_A	c__Clostridia	o__DUPQ01	f__DUPQ01	g__DUPQ01	s__DUPQ01 sp012838235
3300028561_8	6163.53	5253.57	AD1_6	MQ	90.19	5.15	6460335	5443	1	1	1	d__Bacteria	p__Myxococcota	c__Polyangia	o__Polyangiales	f__Polyangiaceae	g__MWCO01	s__MWCO01 sp002070115
3300036961_21	9525.23	11147.7	AD1_6	MQ	77.42	0.81	2489699	2163	1	1	1	d__Bacteria	p__Bacteroidota	c__Bacteroidia	o__Bacteroidales	f__Prolixibacteraceae	g__UBA1413	s__UBA1413 sp002304925
3300036961_22	9881.63	12045.4	AD1_6	MQ	94.72	0.98	2259475	2402	0	0	0	d__Archaea	p__Halobacteriota	c__Methanosarcinia	o__Methanotrichales	f__Methanotrichaceae	g__Methanothrix	s__Methanothrix sp016706325
3300036947_30	5324.52	14279.6	AD1_6	MQ	92.38	1.43	3067720	2563	2	0	0	d__Bacteria	p__Bacteroidota	c__Bacteroidia	o__Bacteroidales	f__Tenuifilaceae	g__MWFE01	s__MWFE01 sp002071445
3300036961_24	5420.23	13652.2	AD1_6	MQ	60.38	2.5	1988994	1859	0	0	0	d__Bacteria	p__Bacteroidota	c__Bacteroidia	o__Bacteroidales	f__VadinHA17	g__SR-FBR-E99	s__SR-FBR-E99 sp009881065
3300036961_25	6393.26	9488.46	AD1_6	MQ	71.79	1.12	1977529	2098	2	2	1	d__Bacteria	p__Spirochaetota	c__UBA4802	o__UBA4802	f__UBA5550	g__UBA5550	s__UBA5550 sp002069965
3300036947_33	2444.08	9798.41	AD1_6	MQ	98.31	3.93	2705928	2304	2	0	2	d__Bacteria	p__Thermotogota	c__Thermotogae	o__MWEM01	f__MWEM01	g__MWEM01	s__MWEM01 sp002071085
3300036961_27	11452.7	7771.37	AD1_6	MQ	89.36	0.47	1781701	1637	1	1	0	d__Bacteria	p__Bacillota_A	c__Clostridia	o__Saccharofermentanales	f__DTU023	g__UBA4923	s__UBA4923 sp012798865
3300036947_35	6177.69	6844.27	AD1_6	MQ	70.28	2.58	2508883	2311	2	1	1	d__Bacteria	p__Myxococcota	c__UBA9042	o__DTJE01	f__DTJE01	g__DUVQ01	s__DUVQ01 sp012840965
3300036961_28	4969.74	5795.34	AD1_6	MQ	75.21	2.2	1762389	1669	1	0	1	d__Bacteria	p__Marinisomatota	c__UBA2242	o__UBA2242	f__UBA2242	g__JAGNGI01	s__JAGNGI01 sp018002295
3300036961_29	4017.74	6069.71	AD1_6	MQ	65.1	1.08	1725755	1636	1	1	1	d__Bacteria	p__Thermotogota	c__Thermotogae	o__MWEM01	f__MWEM01	g__MWEM01	s__MWEM01 sp002071085
3300036947_46	2460.59	16560	AD1_6	MQ	70.99	1.1	1776089	1700	0	0	0	d__Bacteria	p__Marinisomatota	c__UBA2242	o__UBA2242	f__UBA2242	g__JAGNGI01	s__JAGNGI01 sp018002295
3300036961_39	3121.02	3787.91	AD1_6	MQ	63.12	0	977419	1018	1	1	1	d__Bacteria	p__Patescibacteria	c__Saccharimonadia	o__Saccharimonadales	f__Nanosyncoccaceae	g__UBA2834	s__
3300036947_47	884.374	1355.47	AD1_6	MQ	78.07	1.42	1752296	1747	1	0	0	d__Bacteria	p__Bacillota_A	c__Clostridia	o__DUPQ01	f__DUPQ01	g__DUPQ01	s__DUPQ01 sp012838235
3300036947_48	924.175	4513.55	AD1_6	MQ	80.05	1.85	1725306	1863	0	1	0	d__Bacteria	p__Synergistota	c__Synergistia	o__Synergistales	f__Aminobacteriaceae	g__Aminivibrio	s__
3300028593_80	364.64	2021.4	AD1_6	MQ	61.83	1.9	1037880	1141	1	1	1	d__Bacteria	p__Thermotogota	c__Thermotogae	o__Petrotogales	f__Petrotogaceae	g__UBA5851	s__UBA5851 sp022704305
3300028593_40	728.233	24.9444	AD1_6	MQ	75.7	5.14	2448765	2553	0	0	0	d__Bacteria	p__Pseudomonadota	c__Gammaproteobacteria	o__Burkholderiales	f__Rhodocyclaceae	g__Accumulibacter	s__
3300028593_42	13429.4	93480	AD1_6	MQ	96.08	5.23	2430748	2496	0	0	0	d__Archaea	p__Halobacteriota	c__Methanosarcinia	o__Methanotrichales	f__Methanotrichaceae	g__Methanothrix	s__Methanothrix sp016706325
3300028593_43	1418.01	980.636	AD1_6	MQ	77.84	1.14	2406699	2303	1	1	1	d__Bacteria	p__Planctomycetota	c__Phycisphaerae	o__Sedimentisphaerales	f__Anaerohalosphaeraceae	g__JAHDQI01	s__
3300028593_87	665.736	174.547	AD1_6	MQ	63.82	0.17	1050434	1048	1	1	1	d__Bacteria	p__Patescibacteria	c__Saccharimonadia	o__Saccharimonadales	f__Nanosyncoccaceae	g__UBA2834	s__
3300028593_47	8142.79	14682.9	AD1_6	MQ	94.03	5.4	2257326	2032	0	0	0	d__Bacteria	p__Bacteroidota	c__Bacteroidia	o__Bacteroidales	f__UBA932	g__DMER64	s__DMER64 sp002071385
3300028576_8	3449.78	4121.64	AD1_7	HQ	90.19	4.51	6420839	5487	1	1	1	d__Bacteria	p__Myxococcota	c__Polyangia	o__Polyangiales	f__Polyangiaceae	g__MWCO01	s__MWCO01 sp002070115
3300028564_21	3981.5	7328.64	AD1_7	HQ	92.95	2.14	3313421	2988	1	1	1	d__Bacteria	p__Acidobacteriota	c__Thermoanaerobaculia	o__UBA5704	f__UBA5704	g__JAAYLR01	s__JAAYLR01 sp012521815
3300028568_62	3275.64	941.001	AD1_7	HQ	91.04	0.72	1612867	1528	1	2	1	d__Bacteria	p__Bacteroidota	c__Bacteroidia	o__Bacteroidales	f__Paludibacteraceae	g__W0P28-013	s__W0P28-013 sp012837685
3300028568_24	4688.2	6893.55	AD1_7	HQ	91.14	3.86	3426302	3166	1	1	1	d__Bacteria	p__Acidobacteriota	c__Thermoanaerobaculia	o__UBA5704	f__UBA5704	g__JAAYLR01	s__JAAYLR01 sp012521815
3300028564_27	1125.22	9541.93	AD1_7	HQ	96.61	2.23	2655561	2236	2	1	2	d__Bacteria	p__Thermotogota	c__Thermotogae	o__MWEM01	f__MWEM01	g__MWEM01	s__MWEM01 sp002071085
3300036947_39	17999.4	18555.2	AD1_7	HQ	99.02	0	2334197	2479	1	1	1	d__Archaea	p__Halobacteriota	c__Methanomicrobia	o__Methanomicrobiales	f__Methanoregulaceae	g__Methanolinea_A	s__
3300028576_40	1727.9	5742.29	AD1_7	HQ	91.09	2.97	2090351	2072	3	2	1	d__Bacteria	p__Bacillota_E	c__DTU015	o__DTU015	f__DTU015	g__UBA3907	s__UBA3907 sp018052455
3300028677_55	2695.47	842.143	AD1_7	HQ	94.89	1.08	1767512	1642	1	3	1	d__Bacteria	p__Bacteroidota	c__Bacteroidia	o__Bacteroidales	f__Paludibacteraceae	g__W0P28-013	s__W0P28-013 sp012837685
3300028567_30	1765.3	3684.13	AD1_7	HQ	92.86	1.43	2983198	2491	2	1	1	d__Bacteria	p__Bacteroidota	c__Bacteroidia	o__Bacteroidales	f__Tenuifilaceae	g__MWFE01	s__MWFE01 sp002071445
3300028568_36	1082.85	13404.3	AD1_7	HQ	96.61	2.54	2613532	2249	2	1	2	d__Bacteria	p__Thermotogota	c__Thermotogae	o__MWEM01	f__MWEM01	g__MWEM01	s__MWEM01 sp002071085
3300036947_41	3281.31	3907.17	AD1_7	HQ	96.08	0	2123618	2351	1	1	1	d__Archaea	p__Halobacteriota	c__Methanomicrobia	o__Methanomicrobiales	f__Methanoregulaceae	g__UBA9949	s__UBA9949 sp022841205
3300036964_6	30004.2	21229	AD1_7	MQ	94.09	9.14	5224464	4187	1	1	1	d__Bacteria	p__Planctomycetota	c__UBA8108	o__UBA8890	f__UBA8898	g__UBA8898	s__UBA8898 sp002070955
3300036951_31	6777.06	6451.48	AD1_7	MQ	86.02	3.97	2183723	2016	1	0	1	d__Bacteria	p__Bacteroidota	c__Bacteroidia	o__Bacteroidales	f__UBA932	g__DMER64	s__DMER64 sp002071385
3300036951_33	3845.06	5044.94	AD1_7	MQ	71.52	2.86	2154845	2003	0	0	0	d__Bacteria	p__Bacteroidota	c__Bacteroidia	o__Bacteroidales	f__VadinHA17	g__SR-FBR-E99	s__SR-FBR-E99 sp009881065
3300036951_35	6654.19	8853.52	AD1_7	MQ	86.57	6.59	2078714	1982	1	1	2	d__Bacteria	p__Marinisomatota	c__UBA2242	o__UBA2242	f__UBA2242	g__JAGNGI01	s__JAGNGI01 sp018002295
3300036951_36	8147.08	6067.28	AD1_7	MQ	97.06	0	2079771	2285	0	1	0	d__Archaea	p__Halobacteriota	c__Methanomicrobia	o__Methanomicrobiales	f__Methanoregulaceae	g__Methanolinea_A	s__
3300036951_39	3896.86	5153.65	AD1_7	MQ	85.9	3.73	1775154	1769	2	1	2	d__Bacteria	p__Bacillota_A	c__Clostridia	o__DUPQ01	f__DUPQ01	g__DUPQ01	s__DUPQ01 sp012838235
3300028561_53	954.281	1431.27	AD1_7	MQ	81.62	7.86	1670239	1567	0	2	0	d__Bacteria	p__Bacteroidota	c__Bacteroidia	o__Bacteroidales	f__UBA932	g__Cryptobacteroides	s__Cryptobacteroides sp012800665
3300028561_57	851.87	12851.3	AD1_7	MQ	85.38	0	1619556	1762	0	0	0	d__Archaea	p__Methanobacteriota	c__Methanobacteria	o__Methanobacteriales	f__Methanobacteriaceae	g__Methanobacterium_A	s__Methanobacterium_A sp002494495
3300028567_51	545.318	144.137	AD1_7	MQ	66.36	0.8	1888553	1913	1	1	0	d__Bacteria	p__Spirochaetota	c__GWE2-31-10	o__GWE2-31-10	f__GWE2-31-10	g__MWDO01	s__MWDO01 sp002070605
3300028567_53	1089.85	1670.06	AD1_7	MQ	82.9	2.82	1847400	1806	0	0	0	d__Bacteria	p__Bacillota_A	c__Clostridia	o__DUPQ01	f__DUPQ01	g__DUPQ01	s__DUPQ01 sp012838235
3300028567_95	145.357	8.19524	AD1_7	MQ	51.49	0	388516	446	1	0	1	d__Bacteria	p__Patescibacteria	c__Paceibacteria	o__UBA9983_A	f__XYD1-FULL-46-19	g__JAKJEI01	s__JAKJEI01 sp022705505
3300028561_61	507.298	780.639	AD1_7	MQ	78.43	0	1309761	1405	0	1	1	d__Bacteria	p__Synergistota	c__Synergistia	o__Synergistales	f__Synergistaceae	g__Syner-03	s__Syner-03 sp002306075
3300028561_63	458.046	1208.6	AD1_7	MQ	53.02	1.49	1225800	1166	0	0	0	d__Bacteria	p__Bacteroidota	c__Bacteroidia	o__Bacteroidales	f__Bacteroidaceae	g__UBA1179	s__UBA1179 sp002340405
3300028561_24	12456.9	3506.39	AD1_7	MQ	86.59	6.27	2956965	2568	1	1	1	d__Bacteria	p__Bacteroidota	c__Bacteroidia	o__Bacteroidales	f__VadinHA17	g__SR-FBR-E99	s__SR-FBR-E99 sp009881065
3300028561_66	442.526	448.03	AD1_7	MQ	63.71	1.05	1243908	1324	1	0	0	d__Bacteria	p__Bacillota_A	c__Clostridia	o__Tissierellales	f__Sedimentibacteraceae	g__Sedimentibacter	s__Sedimentibacter sp002316225
3300028561_67	764.899	278.992	AD1_7	MQ	70.97	1.61	1213722	1134	1	1	1	d__Bacteria	p__Bacteroidota	c__Bacteroidia	o__Bacteroidales	f__Paludibacteraceae	g__W0P28-013	s__W0P28-013 sp012837685
3300028561_27	4838.47	7911.26	AD1_7	MQ	78.51	1.34	2878103	2440	1	1	1	d__Bacteria	p__Myxococcota	c__UBA9042	o__DTJE01	f__DTJE01	g__DUVQ01	s__DUVQ01 sp012840965
3300028561_28	1200.06	1640.66	AD1_7	MQ	90.67	2.38	2845397	2490	1	0	0	d__Bacteria	p__Bacteroidota	c__Bacteroidia	o__Bacteroidales	f__Tenuifilaceae	g__MWFE01	s__MWFE01 sp002071445
3300028567_60	1945.92	2121.66	AD1_7	MQ	58.39	0.67	1557488	1487	2	1	1	d__Bacteria	p__Bacillota_A	c__Clostridia	o__Oscillospirales	f__Ruminococcaceae	g__Ruminococcus	s__Ruminococcus flavefaciens_R
3300028567_62	1144.58	2875.4	AD1_7	MQ	66.53	0.7	1499259	1396	0	1	0	d__Bacteria	p__Spirochaetota	c__Spirochaetia	o__Treponematales	f__Treponemataceae	g__JAAZLA01	s__JAAZLA01 sp012799545
3300028567_63	587.828	2198.37	AD1_7	MQ	55.72	1.55	1365699	1528	1	0	0	d__Bacteria	p__DUMJ01	c__DUMJ01	o__DUMJ01	f__DUMJ01	g__DUMJ01	s__DUMJ01 sp012839925
3300028567_23	6455.73	6837.58	AD1_7	MQ	94.62	2.15	3364422	2814	0	0	0	d__Bacteria	p__Hydrogenedentota	c__Hydrogenedentia	o__Hydrogenedentiales	f__CAITNO01	g__JAAYJV01	s__JAAYJV01 sp002070275
3300028567_26	28914.5	6821.93	AD1_7	MQ	94.62	2.15	3272262	2668	1	0	0	d__Bacteria	p__Bacteroidota	c__Bacteroidia	o__Bacteroidales	f__Prolixibacteraceae	g__UBA1413	s__UBA1413 sp002304925
3300036958_41	3961.07	3734.69	AD1_7	MQ	74.06	0.7	1700188	1689	2	0	2	d__Bacteria	p__Bacillota_A	c__Clostridia	o__DUPQ01	f__DUPQ01	g__DUPQ01	s__DUPQ01 sp012838235
3300036963_25	5304.07	8495.42	AD1_7	MQ	59.99	0.84	1959214	1899	0	0	0	d__Bacteria	p__Myxococcota	c__UBA9042	o__DTJE01	f__DTJE01	g__DUVQ01	s__DUVQ01 sp012840965
3300028567_36	13160.2	134143	AD1_7	MQ	96.73	5.23	2577244	2608	0	0	0	d__Archaea	p__Halobacteriota	c__Methanosarcinia	o__Methanotrichales	f__Methanotrichaceae	g__Methanothrix	s__Methanothrix sp016706325
3300028567_79	628.864	719.077	AD1_7	MQ	63.58	1.85	772273	828	1	1	1	d__Bacteria	p__Patescibacteria	c__Saccharimonadia	o__Saccharimonadales	f__CAIOMD01	g__JAGOOV01	s__JAGOOV01 sp017992295
3300028567_39	1950.03	2072	AD1_7	MQ	93.79	2.1	2412332	2041	0	0	0	d__Bacteria	p__Bacteroidota	c__Bacteroidia	o__Bacteroidales	f__UBA1402	g__UBA1402	s__UBA1402 sp002305085
3300036958_52	2123.92	2584.54	AD1_7	MQ	64	3.76	1239045	1290	1	0	1	d__Bacteria	p__Omnitrophota	c__Omnitrophia	o__Omnitrophales	f__Aquincolibacteriaceae	g__UBA1443	s__UBA1443 sp002068945
3300036958_16	8471.64	10001.9	AD1_7	MQ	77.99	9.82	3086448	3308	0	0	0	d__Bacteria	p__Desulfobacterota	c__Desulfomonilia	o__UBA1062	f__UBA1062	g__UBA1062	s__UBA1062 sp002316295
3300028568_30	2195.65	13795.5	AD1_7	MQ	88.59	0	2986158	2813	2	0	1	d__Bacteria	p__Bacillota_A	c__Clostridia	o__Oscillospirales	f__Ruminococcaceae	g__Ruminococcus	s__Ruminococcus flavefaciens_C
3300028568_32	1847.43	3149.23	AD1_7	MQ	95.51	3.93	2890601	2864	2	1	0	d__Bacteria	p__Spirochaetota	c__UBA4802	o__UBA4802	f__UBA5550	g__UBA5550	s__UBA5550 sp002069965
3300028564_73	494.531	1757.2	AD1_7	MQ	64.51	0.93	777012	840	1	1	1	d__Bacteria	p__Patescibacteria	c__Saccharimonadia	o__Saccharimonadales	f__CAIOMD01	g__JAGOOV01	s__JAGOOV01 sp017992295
3300028564_32	8263.54	230644	AD1_7	MQ	96.08	2.66	2510329	2612	0	0	0	d__Archaea	p__Halobacteriota	c__Methanosarcinia	o__Methanotrichales	f__Methanotrichaceae	g__Methanothrix	s__Methanothrix sp016706325
3300028568_33	3972.57	10646.7	AD1_7	MQ	79.01	1.54	2888474	2434	1	1	1	d__Bacteria	p__Myxococcota	c__UBA9042	o__DTJE01	f__DTJE01	g__DUVQ01	s__DUVQ01 sp012840965
3300028568_35	1451.19	2101.46	AD1_7	MQ	85.57	5.06	2828905	3003	3	0	0	d__Bacteria	p__Spirochaetota	c__UBA4802	o__UBA4802	f__JAFGJZ01	g__JAKJGA01	s__JAKJGA01 sp022704645
3300028564_37	12120.8	13709.7	AD1_7	MQ	93.08	6.83	2366038	2114	0	0	0	d__Bacteria	p__Bacteroidota	c__Bacteroidia	o__Bacteroidales	f__UBA932	g__DMER64	s__DMER64 sp002071385
3300028570_28	15895.1	NA	AD1_8	MQ	86.9	7.22	3047095	2632	1	1	1	d__Bacteria	p__Bacteroidota	c__Bacteroidia	o__Bacteroidales	f__VadinHA17	g__SR-FBR-E99	s__SR-FBR-E99 sp009881065
3300036961_44	1435.96	NA	AD1_8	MQ	55.3	0	852099	952	0	0	0	d__Bacteria	p__Bacillota_E	c__DTU015	o__DTU015	f__DTU015	g__UBA3907	s__UBA3907 sp018052455
3300036947_53	535.651	NA	AD1_8	MQ	65.72	0.46	1221695	1347	1	2	1	d__Bacteria	p__Synergistota	c__Synergistia	o__Synergistales	f__Thermovirgaceae	g__58-81	s__
3300036947_54	518.195	NA	AD1_8	MQ	83.41	0	1205579	1311	0	0	0	d__Bacteria	p__Synergistota	c__Synergistia	o__Synergistales	f__Synergistaceae	g__Syner-03	s__Syner-03 sp002306075
3300036947_55	506.107	NA	AD1_8	MQ	60.94	0.71	1129886	1145	0	1	0	d__Bacteria	p__Bacteroidota	c__Bacteroidia	o__Bacteroidales	f__UBA932	g__Cryptobacteroides	s__
3300036947_16	29737.3	NA	AD1_8	MQ	80.17	1.72	3953828	2915	1	1	1	d__Bacteria	p__Planctomycetota	c__UBA8108	o__UBA8890	f__UBA8898	g__UBA8898	s__UBA8898 sp002070955
3300028593_90	246.435	NA	AD1_8	MQ	83.29	1.12	887854	918	1	2	1	d__Bacteria	p__Bacillota	c__Bacilli	o__RFN20	f__CAG-826	g__UBA1361	s__UBA1361 sp002306335
3300028593_51	700.198	NA	AD1_8	MQ	63.73	1.29	2114475	2204	1	0	1	d__Bacteria	p__Desulfobacterota_F	c__WTBG01	o__WTBG01	f__WTBG01	g__	s__
3300028593_52	3127.01	NA	AD1_8	MQ	58.62	1.72	2100374	1923	0	0	0	d__Bacteria	p__Acidobacteriota	c__Thermoanaerobaculia	o__UBA5704	f__UBA5704	g__JAAYLR01	s__JAAYLR01 sp012521815
3300028576_32	13259.9	NA	AD1_8	MQ	96.73	3.92	2478250	2558	0	0	0	d__Archaea	p__Halobacteriota	c__Methanosarcinia	o__Methanotrichales	f__Methanotrichaceae	g__Methanothrix	s__Methanothrix sp016706325
3300028576_74	353.157	NA	AD1_8	MQ	50.23	0	917431	1055	0	0	0	d__Bacteria	p__DUMJ01	c__DUMJ01	o__DUMJ01	f__DUMJ01	g__DUMJ01	s__DUMJ01 sp012839925
3300028576_33	1159.71	NA	AD1_8	MQ	76.21	4.49	2466268	2631	1	0	0	d__Bacteria	p__Spirochaetota	c__UBA4802	o__UBA4802	f__JAFGJZ01	g__JAKJGA01	s__JAKJGA01 sp022704645
3300028576_75	579.148	NA	AD1_8	MQ	70.3	0	909034	930	1	1	1	d__Bacteria	p__Patescibacteria	c__Paceibacteria	o__Moranbacterales	f__GWC2-37-73	g__UBA1362	s__UBA1362 sp002306085
3300028576_34	3980.01	NA	AD1_8	MQ	72.94	8.62	2426415	2632	1	1	1	d__Bacteria	p__Desulfobacterota_G	c__Syntrophorhabdia	o__Syntrophorhabdales	f__Syntrophorhabdaceae	g__MWEV01	s__MWEV01 sp002071245
3300028576_35	5539.26	NA	AD1_8	MQ	85.26	0.85	2388464	2152	1	1	1	d__Bacteria	p__Acidobacteriota	c__Thermoanaerobaculia	o__UBA5704	f__UBA5704	g__JAAYLR01	s__JAAYLR01 sp012521815
3300028576_37	2603.32	NA	AD1_8	MQ	69.32	7.53	2237260	2182	1	0	0	d__Bacteria	p__Chloroflexota	c__Anaerolineae	o__Anaerolineales	f__Anaerolineaceae	g__Flexilinea	s__Flexilinea sp022837205
3300028576_38	9399.72	NA	AD1_8	MQ	91.65	4.05	2222619	1965	0	0	0	d__Bacteria	p__Bacteroidota	c__Bacteroidia	o__Bacteroidales	f__UBA932	g__DMER64	s__DMER64 sp002071385
3300036967_26	7734.72	NA	AD1_8	MQ	66.15	1.47	2566272	2357	1	1	1	d__Bacteria	p__Myxococcota	c__UBA9042	o__DTJE01	f__DTJE01	g__DUVQ01	s__DUVQ01 sp012840965
3300036949_34	3411.26	NA	AD1_8	MQ	60.62	2.42	1888217	1788	0	0	0	d__Bacteria	p__Bacteroidota	c__Bacteroidia	o__Bacteroidales	f__VadinHA17	g__SR-FBR-E99	s__SR-FBR-E99 sp009881065
3300036967_27	5457.17	NA	AD1_8	MQ	88.98	0.31	2375634	2182	2	1	2	d__Bacteria	p__Thermotogota	c__Thermotogae	o__MWEM01	f__MWEM01	g__MWEM01	s__MWEM01 sp002071085
3300036949_35	5941.16	NA	AD1_8	MQ	86.45	5.94	1867534	1842	0	0	0	d__Bacteria	p__Bacillota_A	c__Clostridia	o__DUPQ01	f__DUPQ01	g__DUPQ01	s__DUPQ01 sp012838235
3300036963_28	5399.24	NA	AD1_8	MQ	82.93	0.72	1773234	1875	0	1	0	d__Bacteria	p__Spirochaetota	c__Spirochaetia	o__Treponematales	f__Treponemataceae	g__DUOS01	s__DUOS01 sp002070025
3300036967_29	7064.02	NA	AD1_8	MQ	79.66	1.1	2203578	2005	1	1	1	d__Bacteria	p__Marinisomatota	c__UBA2242	o__UBA2242	f__UBA2242	g__JAGNGI01	s__JAGNGI01 sp018002295
3300036949_39	3404.86	NA	AD1_8	MQ	73.56	7.76	1706300	1666	0	0	0	d__Bacteria	p__Marinisomatota	c__UBA2242	o__UBA2242	f__UBA2242	g__JAGNGI01	s__JAGNGI01 sp018002295
3300028677_50	2067.13	NA	AD1_8	MQ	96.19	1.75	1915176	1816	0	2	0	d__Bacteria	p__Spirochaetota	c__Spirochaetia	o__Treponematales	f__Treponemataceae	g__JAAZLA01	s__JAAZLA01 sp012799545
3300028561_74	279.94	NA	AD1_8	MQ	63.71	6.43	849132	968	0	1	0	d__Bacteria	p__Synergistota	c__Synergistia	o__Synergistales	f__Aminobacteriaceae	g__JAAYLU01	s__JAAYLU01 sp002068355
3300036949_47	2484.89	NA	AD1_8	MQ	67.35	0	1318410	1317	1	3	1	d__Bacteria	p__Bacteroidota	c__Bacteroidia	o__Bacteroidales	f__UBA932	g__Cryptobacteroides	s__
3300036964_31	3851.51	NA	AD1_8	MQ	59.15	1.14	1491666	1506	1	1	2	d__Bacteria	p__Planctomycetota	c__Phycisphaerae	o__Sedimentisphaerales	f__Anaerohalosphaeraceae	g__JAHDQI01	s__
3300028677_66	505.83	NA	AD1_8	MQ	57.29	1.72	1249125	1434	0	0	0	d__Bacteria	p__DUMJ01	c__DUMJ01	o__DUMJ01	f__DUMJ01	g__DUMJ01	s__DUMJ01 sp012839925
3300028677_25	27387.4	NA	AD1_8	MQ	95.7	1.61	3393215	2790	1	0	0	d__Bacteria	p__Bacteroidota	c__Bacteroidia	o__Bacteroidales	f__Prolixibacteraceae	g__UBA1413	s__UBA1413 sp002304925
3300028677_67	485.737	NA	AD1_8	MQ	63.42	0.34	1224978	1327	0	0	0	d__Bacteria	p__Thermotogota	c__Thermotogae	o__Petrotogales	f__Petrotogaceae	g__UBA5851	s__UBA5851 sp022704305
3300028677_26	4541.63	NA	AD1_8	MQ	96.77	2.15	3340988	2749	0	0	0	d__Bacteria	p__Hydrogenedentota	c__Hydrogenedentia	o__Hydrogenedentiales	f__CAITNO01	g__JAAYJV01	s__JAAYJV01 sp002070275
3300028677_68	454.573	NA	AD1_8	MQ	54.5	0.04	1187590	1331	0	0	0	d__Bacteria	p__Spirochaetota	c__Spirochaetia	o__Treponematales	f__Treponemataceae	g__DUOS01	s__DUOS01 sp002070025
3300028677_69	1970.32	NA	AD1_8	MQ	79.75	5.08	1173163	1286	0	0	0	d__Bacteria	p__Atribacterota	c__Atribacteria	o__Atribacterales	f__Atribacteraceae	g__Atribacter	s__Atribacter sp002069605
3300028677_29	3524.68	NA	AD1_8	MQ	94.76	1.43	2959317	2466	2	0	0	d__Bacteria	p__Bacteroidota	c__Bacteroidia	o__Bacteroidales	f__Tenuifilaceae	g__MWFE01	s__MWFE01 sp002071445
3300028576_20	1431.73	17361.7	AD1_9	MQ	71.39	5.37	3852363	4088	2	1	0	d__Bacteria	p__Bacillota_A	c__Clostridia	o__Oscillospirales	f__Ruminococcaceae	g__Ruminococcus	s__
3300028576_64	420.147	2163.5	AD1_9	MQ	57.77	6.38	1005816	1109	1	2	2	d__Bacteria	p__Thermotogota	c__Thermotogae	o__Petrotogales	f__Petrotogaceae	g__UBA5851	s__UBA5851 sp022704305
3300028576_23	32939.3	7255.53	AD1_9	MQ	95.16	1.61	3403388	2799	2	0	1	d__Bacteria	p__Bacteroidota	c__Bacteroidia	o__Bacteroidales	f__Prolixibacteraceae	g__UBA1413	s__UBA1413 sp002304925
3300028576_24	4778.98	6650.89	AD1_9	MQ	95.7	2.15	3326068	2722	0	0	0	d__Bacteria	p__Hydrogenedentota	c__Hydrogenedentia	o__Hydrogenedentiales	f__CAITNO01	g__JAAYJV01	s__JAAYJV01 sp002070275
3300028576_69	536.182	65.1854	AD1_9	MQ	63.82	0	1023656	1046	1	1	1	d__Bacteria	p__Patescibacteria	c__Saccharimonadia	o__Saccharimonadales	f__Nanosyncoccaceae	g__UBA2834	s__
3300036949_25	8301.7	16539.8	AD1_9	MQ	96.61	1.39	2591248	2281	2	0	1	d__Bacteria	p__Thermotogota	c__Thermotogae	o__MWEM01	f__MWEM01	g__MWEM01	s__MWEM01 sp002071085
3300036963_18	7123.31	8325.73	AD1_9	MQ	78.75	5.68	2587425	2779	2	1	0	d__Bacteria	p__Spirochaetota	c__UBA4802	o__UBA4802	f__JAFGJZ01	g__JAKJGA01	s__JAKJGA01 sp022704645
3300036949_26	6872.23	12042.1	AD1_9	MQ	86.23	5.52	2554888	2494	0	1	0	d__Bacteria	p__Planctomycetota	c__Phycisphaerae	o__Sedimentisphaerales	f__Anaerohalosphaeraceae	g__JAHDQI01	s__
3300036949_28	8142.74	6792.75	AD1_9	MQ	95.42	1.31	2278833	2435	0	1	0	d__Archaea	p__Halobacteriota	c__Methanosarcinia	o__Methanotrichales	f__Methanotrichaceae	g__Methanothrix	s__Methanothrix sp016706325
3300036951_6	15829.3	23524.5	AD1_9	MQ	87.34	3.22	6079162	5632	1	1	1	d__Bacteria	p__Myxococcota	c__Polyangia	o__Polyangiales	f__Polyangiaceae	g__MWCO01	s__MWCO01 sp002070115
3300028677_81	246.672	425.477	AD1_9	MQ	56.24	0	652238	700	0	2	0	d__Bacteria	p__Synergistota	c__Synergistia	o__Synergistales	f__Synergistaceae	g__JAAYFL01	s__JAAYFL01 sp012728235
3300028677_40	12258.7	195969	AD1_9	MQ	95.42	4.58	2346299	2420	0	0	0	d__Archaea	p__Halobacteriota	c__Methanosarcinia	o__Methanotrichales	f__Methanotrichaceae	g__Methanothrix	s__Methanothrix sp016706325
3300028677_42	1719.81	3383.95	AD1_9	MQ	84.09	1.66	2188693	1882	3	1	3	d__Bacteria	p__Bacteroidota	c__Bacteroidia	o__Bacteroidales	f__UBA1402	g__UBA1402	s__UBA1402 sp002305085
3300028677_44	1588.76	5164.35	AD1_9	MQ	78.29	0.4	2048610	1934	2	1	0	d__Bacteria	p__Bacillota_A	c__Clostridia	o__Christensenellales	f__CAG-74	g__DTU024	s__
3300028677_45	1814.8	1525.84	AD1_9	MQ	94.92	5.08	2017654	2045	1	2	0	d__Bacteria	p__Synergistota	c__Synergistia	o__Synergistales	f__Thermovirgaceae	g__58-81	s__58-81 sp002070395
3300028568_68	553.179	437.731	AD1_9	MQ	67.91	0	1514034	1442	0	1	1	d__Bacteria	p__Ratteibacteria	c__UBA8468	o__B48-G9	f__DTJG01	g__DTJG01	s__DTJG01 sp002070645
3300028677_57	806.775	804.104	AD1_9	MQ	98.31	0.15	1646636	1672	0	2	0	d__Bacteria	p__Synergistota	c__Synergistia	o__Synergistales	f__Synergistaceae	g__Syner-03	s__Syner-03 sp002306075
3300036964_25	8288.45	7836.07	AD1_9	MQ	87.6	2.06	1976215	1838	1	0	1	d__Bacteria	p__Bacteroidota	c__Bacteroidia	o__Bacteroidales	f__UBA932	g__DMER64	s__DMER64 sp002071385
3300028677_18	14157.3	19239.1	AD1_9	MQ	94.09	8.06	4462873	3359	1	1	1	d__Bacteria	p__Planctomycetota	c__UBA8108	o__UBA8890	f__UBA8898	g__UBA8898	s__UBA8898 sp002070955
3300036964_27	4533.98	10091	AD1_9	MQ	51.59	2.87	1858002	1732	1	0	1	d__Bacteria	p__Bacteroidota	c__Bacteroidia	o__Bacteroidales	f__VadinHA17	g__SR-FBR-E99	s__SR-FBR-E99 sp009881065
3300036964_29	6130.2	6892.63	AD1_9	MQ	82.68	1.96	1696120	1747	1	1	1	d__Bacteria	p__Bacillota_E	c__DTU015	o__DTU015	f__DTU015	g__UBA3907	s__UBA3907 sp018052455
3300036951_10	22029.1	20263.6	AD1_9	MQ	75	0	3964585	2918	1	1	1	d__Bacteria	p__Planctomycetota	c__UBA8108	o__UBA8890	f__UBA8898	g__UBA8898	s__UBA8898 sp002070955
3300036951_16	7268.25	13432.4	AD1_9	MQ	91.4	2.15	3064698	2682	0	0	0	d__Bacteria	p__Hydrogenedentota	c__Hydrogenedentia	o__Hydrogenedentiales	f__CAITNO01	g__JAAYJV01	s__JAAYJV01 sp002070275
3300036951_17	9170.34	10433.8	AD1_9	MQ	92.2	1.09	2951569	2507	1	0	0	d__Bacteria	p__Bacteroidota	c__Bacteroidia	o__Bacteroidales	f__Prolixibacteraceae	g__UBA1413	s__UBA1413 sp002304925
3300036951_18	16708.6	10837.3	AD1_9	MQ	91.43	1.43	2922753	2481	2	0	0	d__Bacteria	p__Bacteroidota	c__Bacteroidia	o__Bacteroidales	f__Tenuifilaceae	g__MWFE01	s__MWFE01 sp002071445
3300036951_19	15740.4	10275.3	AD1_9	MQ	75.26	2.36	2791096	2330	0	0	0	d__Bacteria	p__Verrucomicrobiota	c__Verrucomicrobiae	o__Pedosphaerales	f__UBA8199	g__UBA8199	s__UBA8199 sp003527065
3300028561_70	512.585	609.287	AD1_9	MQ	59.83	3.45	1108602	1228	0	0	1	d__Bacteria	p__Ratteibacteria	c__UBA8468	o__B48-G9	f__DTJG01	g__DTJG01	s__DTJG01 sp002070645
3300028561_80	405.624	50.7425	AD1_9	MQ	61.88	0	740627	757	1	1	1	d__Bacteria	p__Patescibacteria	c__Paceibacteria	o__Moranbacterales	f__GWC2-37-73	g__UBA1362	s__UBA1362 sp002306085
3300028561_40	648.104	5224.32	AD1_9	MQ	77.97	1.54	2018185	1895	1	1	1	d__Bacteria	p__Thermotogota	c__Thermotogae	o__MWEM01	f__MWEM01	g__MWEM01	s__MWEM01 sp002071085
3300028561_82	328.932	357.422	AD1_9	MQ	51.85	0	535845	577	2	2	3	d__Bacteria	p__Synergistota	c__Synergistia	o__Synergistales	f__Synergistaceae	g__JAAYFL01	s__JAAYFL01 sp012728235
3300028561_41	1408.55	6847.54	AD1_9	MQ	79.3	0.4	2151122	2014	1	0	0	d__Bacteria	p__Bacillota_A	c__Clostridia	o__Christensenellales	f__CAG-74	g__DTU024	s__
3300028561_83	534.976	120.014	AD1_9	MQ	55.52	0.07	617158	675	1	0	1	d__Bacteria	p__Patescibacteria	c__Microgenomatia	o__UBA1400	f__PJMF01	g__JAAZKO01	s__JAAZKO01 sp017992725
3300028561_85	493.61	71.1945	AD1_9	MQ	77.87	4.75	613475	676	1	1	1	d__Bacteria	p__Patescibacteria	c__Paceibacteria	o__UBA9983_A	f__XYD1-FULL-46-19	g__JAKJEI01	s__JAKJEI01 sp022705505
3300028561_44	16143.1	10723.2	AD1_9	MQ	82.53	2.69	2086856	1834	1	0	0	d__Bacteria	p__Bacteroidota	c__Bacteroidia	o__Bacteroidales	f__TTA-H9	g__TTA-H9	s__TTA-H9 sp002071415
3300028561_46	3732.12	6112.72	AD1_9	MQ	53.45	1.72	1893772	1887	1	0	1	d__Bacteria	p__Desulfobacterota	c__Syntrophia	o__Syntrophales	f__Smithellaceae	g__UBA8904	s__UBA8904 sp012797505
3300028561_47	3404.58	2646.11	AD1_9	MQ	68.08	5.48	1896745	2103	0	1	0	d__Bacteria	p__Desulfobacterota_G	c__Syntrophorhabdia	o__Syntrophorhabdales	f__Syntrophorhabdaceae	g__MWEV01	s__MWEV01 sp002071245
3300028561_48	669.383	1130.86	AD1_9	MQ	66.85	3.37	1849034	1982	0	1	2	d__Bacteria	p__Spirochaetota	c__UBA4802	o__UBA4802	f__UBA5550	g__JAAYBQ01	s__
