# Supplementary material for: Genome-resolved correlation mapping links microbial community structure to metabolic interactions driving methane production from wastewater
Source: Nat Commun. 2023 Sep 4;14:5380. doi: 10.1038/s41467-023-40907-5 (PMC10477309; doi:10.1038/s41467-023-40907-5)
Supplement: Supplementary file 13 — Supplementary Data 11 [file 41467_2023_40907_MOESM13_ESM.xlsx]

## Sheet: TableS11
CDS	MAG	COG	EC	Pfam	KO	COG_rep	COG_cat	Refseq	Refseq_Name	MAG_Qual	Completeness	Contamination	domain	phylum	class	order	family	genus	species	CDS_Name	metaT_TPM	metaG_TPM
Ga0255340_1000079.1	3300028576_27	Unknown	Unknown	pfam16266	Unknown	Unknown	NULL	NULL	NULL	HQ	93.33	1.43	d__Bacteria	p__Bacteroidota	c__Bacteroidia	o__Bacteroidales	f__BBW3	g__Unassigned_BBW3	s__Unassigned_BBW3	Ga0255340_1000079.1	0	1.81696
Ga0255340_1000079.3	3300028576_27	Unknown	Unknown	pfam07602	Unknown	Unknown	NULL	NULL	NULL	HQ	93.33	1.43	d__Bacteria	p__Bacteroidota	c__Bacteroidia	o__Bacteroidales	f__BBW3	g__Unassigned_BBW3	s__Unassigned_BBW3	Ga0255340_1000079.3	9.91305	1.12485
Ga0255340_1000079.5	3300028576_27	COG0688	EC:4.1.1.65	pfam02666	K01613	COG0688	I	Phosphatidylserine decarboxylase	Psd	HQ	93.33	1.43	d__Bacteria	p__Bacteroidota	c__Bacteroidia	o__Bacteroidales	f__BBW3	g__Unassigned_BBW3	s__Unassigned_BBW3	Ga0255340_1000079.5	0	1.22691
Ga0255340_1000079.7	3300028576_27	COG0575	EC:2.7.7.41	pfam01148	K00981	COG0575	I	CDP-diglyceride synthetase	CdsA	HQ	93.33	1.43	d__Bacteria	p__Bacteroidota	c__Bacteroidia	o__Bacteroidales	f__BBW3	g__Unassigned_BBW3	s__Unassigned_BBW3	Ga0255340_1000079.7	0.385017	0.763267
Ga0255340_1000079.9	3300028576_27	Unknown	Unknown	pfam09413	Unknown	Unknown	NULL	NULL	NULL	HQ	93.33	1.43	d__Bacteria	p__Bacteroidota	c__Bacteroidia	o__Bacteroidales	f__BBW3	g__Unassigned_BBW3	s__Unassigned_BBW3	Ga0255340_1000079.9	1.22269	0.448868
Ga0255340_1000079.11	3300028576_27	COG0465	EC:3.4.24.-	pfam01434	K03798	COG0465	O	ATP-dependent Zn proteases	HflB	HQ	93.33	1.43	d__Bacteria	p__Bacteroidota	c__Bacteroidia	o__Bacteroidales	f__BBW3	g__Unassigned_BBW3	s__Unassigned_BBW3	Ga0255340_1000079.11	1.57583	1.14738
Ga0255340_1000079.13	3300028576_27	COG0799	Unknown	pfam02410	K09710	COG0799	J	Ribosomal silencing factor RsfS, regulates association of 30S and 50S subunits	RsfS	HQ	93.33	1.43	d__Bacteria	p__Bacteroidota	c__Bacteroidia	o__Bacteroidales	f__BBW3	g__Unassigned_BBW3	s__Unassigned_BBW3	Ga0255340_1000079.13	0	1.53306
Ga0255340_1000079.15	3300028576_27	COG0187	EC:5.99.1.-	pfam00204	K02622	COG0187	L	DNA gyrase/topoisomerase IV, subunit B	GyrB	HQ	93.33	1.43	d__Bacteria	p__Bacteroidota	c__Bacteroidia	o__Bacteroidales	f__BBW3	g__Unassigned_BBW3	s__Unassigned_BBW3	Ga0255340_1000079.15	1.28238	1.0148
Ga0255340_1000079.17	3300028576_27	COG0188	EC:5.99.1.-	pfam00521	K02621	COG0188	L	DNA gyrase/topoisomerase IV, subunit A	GyrA	HQ	93.33	1.43	d__Bacteria	p__Bacteroidota	c__Bacteroidia	o__Bacteroidales	f__BBW3	g__Unassigned_BBW3	s__Unassigned_BBW3	Ga0255340_1000079.17	0.920126	0.90078
Ga0255340_1000079.19	3300028576_27	COG0703	EC:2.7.1.71	pfam01202	K00891	COG0703	E	Shikimate kinase	AroK	HQ	93.33	1.43	d__Bacteria	p__Bacteroidota	c__Bacteroidia	o__Bacteroidales	f__BBW3	g__Unassigned_BBW3	s__Unassigned_BBW3	Ga0255340_1000079.19	1.58735	1.28203
Ga0255340_1000079.21	3300028576_27	Unknown	Unknown	Unknown	Unknown	Unknown	NULL	NULL	NULL	HQ	93.33	1.43	d__Bacteria	p__Bacteroidota	c__Bacteroidia	o__Bacteroidales	f__BBW3	g__Unassigned_BBW3	s__Unassigned_BBW3	Ga0255340_1000079.21	2.25072	1.35509
Ga0255340_1000079.23	3300028576_27	Unknown	Unknown	Unknown	Unknown	Unknown	NULL	NULL	NULL	HQ	93.33	1.43	d__Bacteria	p__Bacteroidota	c__Bacteroidia	o__Bacteroidales	f__BBW3	g__Unassigned_BBW3	s__Unassigned_BBW3	Ga0255340_1000079.23	0.5763	1.52329
Ga0255340_1000079.25	3300028576_27	COG0270	EC:2.1.1.37	pfam00145	K00558	COG0270	L	DNA-cytosine methylase	Dcm	HQ	93.33	1.43	d__Bacteria	p__Bacteroidota	c__Bacteroidia	o__Bacteroidales	f__BBW3	g__Unassigned_BBW3	s__Unassigned_BBW3	Ga0255340_1000079.25	0.234402	0.860525
Ga0255340_1000079.27	3300028576_27	Unknown	Unknown	Unknown	Unknown	Unknown	NULL	NULL	NULL	HQ	93.33	1.43	d__Bacteria	p__Bacteroidota	c__Bacteroidia	o__Bacteroidales	f__BBW3	g__Unassigned_BBW3	s__Unassigned_BBW3	Ga0255340_1000079.27	0	1.19429
Ga0255340_1000079.29	3300028576_27	Unknown	Unknown	Unknown	Unknown	Unknown	NULL	NULL	NULL	HQ	93.33	1.43	d__Bacteria	p__Bacteroidota	c__Bacteroidia	o__Bacteroidales	f__BBW3	g__Unassigned_BBW3	s__Unassigned_BBW3	Ga0255340_1000079.29	3.11997	2.97801
Ga0255340_1000079.30	3300028576_27	COG3579	EC:3.4.22.40	pfam03051	K01372	COG3579	E	Aminopeptidase C	PepC	HQ	93.33	1.43	d__Bacteria	p__Bacteroidota	c__Bacteroidia	o__Bacteroidales	f__BBW3	g__Unassigned_BBW3	s__Unassigned_BBW3	Ga0255340_1000079.30	1.58735	1.33198
Ga0255340_1000079.32	3300028576_27	COG2128	Unknown	pfam02627	Unknown	COG2128	P	Alkylhydroperoxidase family enzyme, contains CxxC motif	YciW	HQ	93.33	1.43	d__Bacteria	p__Bacteroidota	c__Bacteroidia	o__Bacteroidales	f__BBW3	g__Unassigned_BBW3	s__Unassigned_BBW3	Ga0255340_1000079.32	0	1.54706
Ga0255340_1000079.34	3300028576_27	Unknown	Unknown	Unknown	Unknown	Unknown	NULL	NULL	NULL	HQ	93.33	1.43	d__Bacteria	p__Bacteroidota	c__Bacteroidia	o__Bacteroidales	f__BBW3	g__Unassigned_BBW3	s__Unassigned_BBW3	Ga0255340_1000079.34	0	1.16351
Ga0255340_1000079.36	3300028576_27	Unknown	Unknown	Unknown	Unknown	Unknown	NULL	NULL	NULL	HQ	93.33	1.43	d__Bacteria	p__Bacteroidota	c__Bacteroidia	o__Bacteroidales	f__BBW3	g__Unassigned_BBW3	s__Unassigned_BBW3	Ga0255340_1000079.36	0.350016	1.25926
Ga0255340_1000079.38	3300028576_27	COG2755	Unknown	pfam00657	Unknown	COG2755	DI	Lysophospholipase L1 or related esterase. Includes spore coat protein LipC/YcsK	TesA	HQ	93.33	1.43	d__Bacteria	p__Bacteroidota	c__Bacteroidia	o__Bacteroidales	f__BBW3	g__Unassigned_BBW3	s__Unassigned_BBW3	Ga0255340_1000079.38	0.209928	1.03271
Ga0255340_1000079.40	3300028576_27	COG1696	Unknown	pfam03062	Unknown	COG1696	M	D-alanyl-lipoteichoic acid acyltransferase DltB, MBOAT superfamily	DltB	HQ	93.33	1.43	d__Bacteria	p__Bacteroidota	c__Bacteroidia	o__Bacteroidales	f__BBW3	g__Unassigned_BBW3	s__Unassigned_BBW3	Ga0255340_1000079.40	0.533276	1.2138
Ga0255340_1000079.42	3300028576_27	COG0484	Unknown	pfam01556	K03686	COG0484	O	DnaJ-class molecular chaperone with C-terminal Zn finger domain	DnaJ	HQ	93.33	1.43	d__Bacteria	p__Bacteroidota	c__Bacteroidia	o__Bacteroidales	f__BBW3	g__Unassigned_BBW3	s__Unassigned_BBW3	Ga0255340_1000079.42	4.87195	1.20941
Ga0255340_1000079.44	3300028576_27	COG0576	Unknown	pfam01025	K03687	COG0576	O	Molecular chaperone GrpE (heat shock protein HSP-70)	GrpE	HQ	93.33	1.43	d__Bacteria	p__Bacteroidota	c__Bacteroidia	o__Bacteroidales	f__BBW3	g__Unassigned_BBW3	s__Unassigned_BBW3	Ga0255340_1000079.44	6.23994	0.785409
Ga0255340_1000079.46	3300028576_27	COG0766	EC:2.5.1.7	pfam00275	K00790	COG0766	M	UDP-N-acetylglucosamine enolpyruvyl transferase	MurA	HQ	93.33	1.43	d__Bacteria	p__Bacteroidota	c__Bacteroidia	o__Bacteroidales	f__BBW3	g__Unassigned_BBW3	s__Unassigned_BBW3	Ga0255340_1000079.46	1.24513	0.944683
Ga0255340_1000079.48	3300028576_27	Unknown	Unknown	pfam14123	Unknown	Unknown	NULL	NULL	NULL	HQ	93.33	1.43	d__Bacteria	p__Bacteroidota	c__Bacteroidia	o__Bacteroidales	f__BBW3	g__Unassigned_BBW3	s__Unassigned_BBW3	Ga0255340_1000079.48	2.28483	1.20786
Ga0255340_1000079.50	3300028576_27	COG0628	Unknown	pfam01594	Unknown	COG0628	R	Predicted PurR-regulated permease PerM	PerM	HQ	93.33	1.43	d__Bacteria	p__Bacteroidota	c__Bacteroidia	o__Bacteroidales	f__BBW3	g__Unassigned_BBW3	s__Unassigned_BBW3	Ga0255340_1000079.50	0	0.956773
Ga0255340_1000079.52	3300028576_27	Unknown	Unknown	pfam13585	Unknown	Unknown	NULL	NULL	NULL	HQ	93.33	1.43	d__Bacteria	p__Bacteroidota	c__Bacteroidia	o__Bacteroidales	f__BBW3	g__Unassigned_BBW3	s__Unassigned_BBW3	Ga0255340_1000079.52	1.77992	0.893028
Ga0255340_1000079.54	3300028576_27	Unknown	Unknown	pfam01786	Unknown	Unknown	NULL	NULL	NULL	HQ	93.33	1.43	d__Bacteria	p__Bacteroidota	c__Bacteroidia	o__Bacteroidales	f__BBW3	g__Unassigned_BBW3	s__Unassigned_BBW3	Ga0255340_1000079.54	0.395105	1.39247
Ga0255340_1000079.56	3300028576_27	COG4679	Unknown	pfam05973	Unknown	COG4679	X	Phage-related protein	NULL	HQ	93.33	1.43	d__Bacteria	p__Bacteroidota	c__Bacteroidia	o__Bacteroidales	f__BBW3	g__Unassigned_BBW3	s__Unassigned_BBW3	Ga0255340_1000079.56	0.878438	1.16096
Ga0255340_1000079.58	3300028576_27	COG1396	Unknown	pfam01381	Unknown	COG1396	K	Transcriptional regulator, contains XRE-family HTH domain	HipB	HQ	93.33	1.43	d__Bacteria	p__Bacteroidota	c__Bacteroidia	o__Bacteroidales	f__BBW3	g__Unassigned_BBW3	s__Unassigned_BBW3	Ga0255340_1000079.58	0.869991	1.14979
Ga0255340_1000079.60	3300028576_27	Unknown	Unknown	Unknown	Unknown	Unknown	NULL	NULL	NULL	HQ	93.33	1.43	d__Bacteria	p__Bacteroidota	c__Bacteroidia	o__Bacteroidales	f__BBW3	g__Unassigned_BBW3	s__Unassigned_BBW3	Ga0255340_1000079.60	1.00812	0.980759
Ga0255340_1000079.62	3300028576_27	COG1183	EC:2.7.8.8	pfam01066	K17103	COG1183	I	Phosphatidylserine synthase	PssA	HQ	93.33	1.43	d__Bacteria	p__Bacteroidota	c__Bacteroidia	o__Bacteroidales	f__BBW3	g__Unassigned_BBW3	s__Unassigned_BBW3	Ga0255340_1000079.62	0.738605	0.976152
Ga0255340_1000079.64	3300028576_27	COG1418	Unknown	pfam01966	K06950	COG1418	JR	HD superfamily phosphodieaserase, includes HD domain of RNase Y	RnaY	HQ	93.33	1.43	d__Bacteria	p__Bacteroidota	c__Bacteroidia	o__Bacteroidales	f__BBW3	g__Unassigned_BBW3	s__Unassigned_BBW3	Ga0255340_1000079.64	0.40035	0.499714
Ga0255340_1000079.66	3300028576_27	COG0248	EC:3.6.1.11	pfam02541	K01524	COG0248	FT	Exopolyphosphatase/pppGpp-phosphohydrolase	GppA	HQ	93.33	1.43	d__Bacteria	p__Bacteroidota	c__Bacteroidia	o__Bacteroidales	f__BBW3	g__Unassigned_BBW3	s__Unassigned_BBW3	Ga0255340_1000079.66	0	0.603932
Ga0255340_1000079.68	3300028576_27	COG0697	Unknown	pfam00892	Unknown	COG0697	GER	Permease of the drug/metabolite transporter (DMT) superfamily	RhaT	HQ	93.33	1.43	d__Bacteria	p__Bacteroidota	c__Bacteroidia	o__Bacteroidales	f__BBW3	g__Unassigned_BBW3	s__Unassigned_BBW3	Ga0255340_1000079.68	0	1.16621
Ga0255340_1000079.70	3300028576_27	COG4946	EC:3.4.21.-	pfam14684	K08676	COG4946	S	Uncharacterized N-terminal domain of tricorn protease, contains WD40 repeats	NULL	HQ	93.33	1.43	d__Bacteria	p__Bacteroidota	c__Bacteroidia	o__Bacteroidales	f__BBW3	g__Unassigned_BBW3	s__Unassigned_BBW3	Ga0255340_1000079.70	1.17288	1.06415
Ga0255340_1000079.72	3300028576_27	COG3594	Unknown	pfam01757	Unknown	COG3594	G	Fucose 4-O-acetylase or related acetyltransferase	NolL	HQ	93.33	1.43	d__Bacteria	p__Bacteroidota	c__Bacteroidia	o__Bacteroidales	f__BBW3	g__Unassigned_BBW3	s__Unassigned_BBW3	Ga0255340_1000079.72	0.256315	1.14798
Ga0255340_1000079.74	3300028576_27	COG2194	Unknown	pfam00884	Unknown	COG2194	M	Phosphoethanolamine transferase for periplasmic glucans OpgE, AlkP superfamily	OpgE	HQ	93.33	1.43	d__Bacteria	p__Bacteroidota	c__Bacteroidia	o__Bacteroidales	f__BBW3	g__Unassigned_BBW3	s__Unassigned_BBW3	Ga0255340_1000079.74	0.531188	1.20905
Ga0255340_1000079.76	3300028576_27	COG0500	Unknown	pfam08241	Unknown	COG0500	QR	SAM-dependent methyltransferase	SmtA	HQ	93.33	1.43	d__Bacteria	p__Bacteroidota	c__Bacteroidia	o__Bacteroidales	f__BBW3	g__Unassigned_BBW3	s__Unassigned_BBW3	Ga0255340_1000079.76	0	1.27003
Ga0255340_1000079.78	3300028576_27	COG2989	Unknown	pfam03734	Unknown	COG2989	M	Murein L,D-transpeptidase YcbB/YkuD	YcbB	HQ	93.33	1.43	d__Bacteria	p__Bacteroidota	c__Bacteroidia	o__Bacteroidales	f__BBW3	g__Unassigned_BBW3	s__Unassigned_BBW3	Ga0255340_1000079.78	0.16157	1.24561
Ga0255340_1000079.80	3300028576_27	Unknown	Unknown	pfam13645	Unknown	Unknown	NULL	NULL	NULL	HQ	93.33	1.43	d__Bacteria	p__Bacteroidota	c__Bacteroidia	o__Bacteroidales	f__BBW3	g__Unassigned_BBW3	s__Unassigned_BBW3	Ga0255340_1000079.80	0.388322	1.56815
Ga0255340_1000079.82	3300028576_27	Unknown	Unknown	Unknown	Unknown	Unknown	NULL	NULL	NULL	HQ	93.33	1.43	d__Bacteria	p__Bacteroidota	c__Bacteroidia	o__Bacteroidales	f__BBW3	g__Unassigned_BBW3	s__Unassigned_BBW3	Ga0255340_1000079.82	2.14152	1.6903
Ga0255340_1000079.84	3300028576_27	Unknown	Unknown	pfam16409	Unknown	Unknown	NULL	NULL	NULL	HQ	93.33	1.43	d__Bacteria	p__Bacteroidota	c__Bacteroidia	o__Bacteroidales	f__BBW3	g__Unassigned_BBW3	s__Unassigned_BBW3	Ga0255340_1000079.84	0.279256	1.09696
Ga0255340_1000079.86	3300028576_27	Unknown	Unknown	Unknown	Unknown	Unknown	NULL	NULL	NULL	HQ	93.33	1.43	d__Bacteria	p__Bacteroidota	c__Bacteroidia	o__Bacteroidales	f__BBW3	g__Unassigned_BBW3	s__Unassigned_BBW3	Ga0255340_1000079.86	0.712434	0.732327
Ga0255340_1000079.88	3300028576_27	Unknown	Unknown	pfam07715	Unknown	Unknown	NULL	NULL	NULL	HQ	93.33	1.43	d__Bacteria	p__Bacteroidota	c__Bacteroidia	o__Bacteroidales	f__BBW3	g__Unassigned_BBW3	s__Unassigned_BBW3	Ga0255340_1000079.88	0.865829	1.03304
Ga0255340_1000079.90	3300028576_27	Unknown	Unknown	Unknown	Unknown	Unknown	NULL	NULL	NULL	HQ	93.33	1.43	d__Bacteria	p__Bacteroidota	c__Bacteroidia	o__Bacteroidales	f__BBW3	g__Unassigned_BBW3	s__Unassigned_BBW3	Ga0255340_1000079.90	0	1.3026
Ga0255340_1000079.92	3300028576_27	COG3568	Unknown	Unknown	Unknown	COG3568	R	Metal-dependent hydrolase, endonuclease/exonuclease/phosphatase family	ElsH	HQ	93.33	1.43	d__Bacteria	p__Bacteroidota	c__Bacteroidia	o__Bacteroidales	f__BBW3	g__Unassigned_BBW3	s__Unassigned_BBW3	Ga0255340_1000079.92	1.03405	0.721268
Ga0255340_1000079.94	3300028576_27	COG1212	EC:2.7.7.38	pfam02348	K00979	COG1212	M	CMP-2-keto-3-deoxyoctulosonic acid synthetase	KdsB	HQ	93.33	1.43	d__Bacteria	p__Bacteroidota	c__Bacteroidia	o__Bacteroidales	f__BBW3	g__Unassigned_BBW3	s__Unassigned_BBW3	Ga0255340_1000079.94	0.718088	1.58173
Ga0255340_1000079.96	3300028576_27	COG2204	Unknown	pfam00158	Unknown	COG2204	T	DNA-binding transcriptional response regulator, NtrC family, contains REC, AAA-type ATPase, and a Fis-type DNA-binding domains	AtoC	HQ	93.33	1.43	d__Bacteria	p__Bacteroidota	c__Bacteroidia	o__Bacteroidales	f__BBW3	g__Unassigned_BBW3	s__Unassigned_BBW3	Ga0255340_1000079.96	0.438155	1.12598
Ga0255340_1000079.98	3300028576_27	Unknown	Unknown	pfam04390	Unknown	Unknown	NULL	NULL	NULL	HQ	93.33	1.43	d__Bacteria	p__Bacteroidota	c__Bacteroidia	o__Bacteroidales	f__BBW3	g__Unassigned_BBW3	s__Unassigned_BBW3	Ga0255340_1000079.98	0	0.466823
Ga0255340_1000079.100	3300028576_27	Unknown	Unknown	Unknown	Unknown	Unknown	NULL	NULL	NULL	HQ	93.33	1.43	d__Bacteria	p__Bacteroidota	c__Bacteroidia	o__Bacteroidales	f__BBW3	g__Unassigned_BBW3	s__Unassigned_BBW3	Ga0255340_1000079.100	0.630516	0.925889
Ga0255340_1000079.102	3300028576_27	COG1314	Unknown	pfam03840	K03075	COG1314	U	Protein translocase subunit SecG	SecG	HQ	93.33	1.43	d__Bacteria	p__Bacteroidota	c__Bacteroidia	o__Bacteroidales	f__BBW3	g__Unassigned_BBW3	s__Unassigned_BBW3	Ga0255340_1000079.102	3.32033	1.0361
Ga0255340_1000079.104	3300028576_27	COG0234	Unknown	pfam00166	K04078	COG0234	O	Co-chaperonin GroES (HSP10)	GroES	HQ	93.33	1.43	d__Bacteria	p__Bacteroidota	c__Bacteroidia	o__Bacteroidales	f__BBW3	g__Unassigned_BBW3	s__Unassigned_BBW3	Ga0255340_1000079.104	26.2681	0.642895
Ga0255340_1000079.107	3300028576_27	COG0459	Unknown	pfam00118	K04077	COG0459	O	Chaperonin GroEL (HSP60 family)	GroEL	HQ	93.33	1.43	d__Bacteria	p__Bacteroidota	c__Bacteroidia	o__Bacteroidales	f__BBW3	g__Unassigned_BBW3	s__Unassigned_BBW3	Ga0255340_1000079.107	40.931	1.08287
Ga0255340_1000079.109	3300028576_27	COG1741	Unknown	pfam02678	K06911	COG1741	R	Redox-sensitive bicupin YhaK, pirin superfamily	YhaK	HQ	93.33	1.43	d__Bacteria	p__Bacteroidota	c__Bacteroidia	o__Bacteroidales	f__BBW3	g__Unassigned_BBW3	s__Unassigned_BBW3	Ga0255340_1000079.109	0.632721	0.766529
Ga0255340_1000079.111	3300028576_27	Unknown	Unknown	Unknown	Unknown	Unknown	NULL	NULL	NULL	HQ	93.33	1.43	d__Bacteria	p__Bacteroidota	c__Bacteroidia	o__Bacteroidales	f__BBW3	g__Unassigned_BBW3	s__Unassigned_BBW3	Ga0255340_1000079.111	2.04088	0.899087
Ga0255340_1000079.113	3300028576_27	COG0845	Unknown	pfam16576	Unknown	COG0845	MV	Multidrug efflux pump subunit AcrA (membrane-fusion protein)	AcrA	HQ	93.33	1.43	d__Bacteria	p__Bacteroidota	c__Bacteroidia	o__Bacteroidales	f__BBW3	g__Unassigned_BBW3	s__Unassigned_BBW3	Ga0255340_1000079.113	0.452395	1.29543
Ga0255340_1000079.115	3300028576_27	COG3696	Unknown	pfam00873	Unknown	COG3696	P	Cu/Ag efflux pump CusA	CusA	HQ	93.33	1.43	d__Bacteria	p__Bacteroidota	c__Bacteroidia	o__Bacteroidales	f__BBW3	g__Unassigned_BBW3	s__Unassigned_BBW3	Ga0255340_1000079.115	0.885314	0.962037
Ga0255340_1000079.117	3300028576_27	COG1538	Unknown	pfam02321	Unknown	COG1538	M	Outer membrane protein TolC	TolC	HQ	93.33	1.43	d__Bacteria	p__Bacteroidota	c__Bacteroidia	o__Bacteroidales	f__BBW3	g__Unassigned_BBW3	s__Unassigned_BBW3	Ga0255340_1000079.117	0	1.05956
Ga0255340_1000079.119	3300028576_27	COG0507	Unknown	pfam05970	Unknown	COG0507	L	ATPase/5ÔøΩ-3ÔøΩ helicase helicase subunit RecD of the DNA repair enzyme RecBCD (exonuclease V)	RecD	HQ	93.33	1.43	d__Bacteria	p__Bacteroidota	c__Bacteroidia	o__Bacteroidales	f__BBW3	g__Unassigned_BBW3	s__Unassigned_BBW3	Ga0255340_1000079.119	0.593695	1.22926
Ga0255340_1000079.121	3300028576_27	COG1225	Unknown	pfam00578	Unknown	COG1225	O	Peroxiredoxin	Bcp	HQ	93.33	1.43	d__Bacteria	p__Bacteroidota	c__Bacteroidia	o__Bacteroidales	f__BBW3	g__Unassigned_BBW3	s__Unassigned_BBW3	Ga0255340_1000079.121	0	0.965589
Ga0255340_1000079.123	3300028576_27	COG4912	Unknown	pfam08713	Unknown	COG4912	L	3-methyladenine DNA glycosylase AlkD	AlkD	HQ	93.33	1.43	d__Bacteria	p__Bacteroidota	c__Bacteroidia	o__Bacteroidales	f__BBW3	g__Unassigned_BBW3	s__Unassigned_BBW3	Ga0255340_1000079.123	0.383386	0.760033
Ga0255340_1000079.128	3300028576_27	COG2865	Unknown	pfam13412	Unknown	COG2865	K	Predicted transcriptional regulator, contains HTH domain	NULL	HQ	93.33	1.43	d__Bacteria	p__Bacteroidota	c__Bacteroidia	o__Bacteroidales	f__BBW3	g__Unassigned_BBW3	s__Unassigned_BBW3	Ga0255340_1000079.128	0	1.75482
Ga0255340_1000079.129	3300028576_27	COG2819	EC:3.2.1.20	pfam00756	K01187	COG2819	R	Predicted hydrolase of the alpha/beta superfamily	YbbA	HQ	93.33	1.43	d__Bacteria	p__Bacteroidota	c__Bacteroidia	o__Bacteroidales	f__BBW3	g__Unassigned_BBW3	s__Unassigned_BBW3	Ga0255340_1000079.129	0.714309	1.01397
Ga0255340_1000079.131	3300028576_27	COG2849	Unknown	pfam07661	Unknown	COG2849	V	Antitoxin component YwqK of the YwqJK toxin-antitoxin module	YwqK	HQ	93.33	1.43	d__Bacteria	p__Bacteroidota	c__Bacteroidia	o__Bacteroidales	f__BBW3	g__Unassigned_BBW3	s__Unassigned_BBW3	Ga0255340_1000079.131	0	0.97358
Ga0255340_1000079.133	3300028576_27	COG2957	Unknown	pfam04371	Unknown	COG2957	E	Agmatine/peptidylarginine deiminase	AguA	HQ	93.33	1.43	d__Bacteria	p__Bacteroidota	c__Bacteroidia	o__Bacteroidales	f__BBW3	g__Unassigned_BBW3	s__Unassigned_BBW3	Ga0255340_1000079.133	0.372342	1.1391
Ga0255340_1000079.135	3300028576_27	COG3712	Unknown	pfam04773	Unknown	COG3712	PT	Periplasmic ferric-dicitrate binding protein FecR, regulates iron transport	FecR	HQ	93.33	1.43	d__Bacteria	p__Bacteroidota	c__Bacteroidia	o__Bacteroidales	f__BBW3	g__Unassigned_BBW3	s__Unassigned_BBW3	Ga0255340_1000079.135	0.778315	1.02863
Ga0255340_1000079.137	3300028576_27	COG1060	EC:1.21.98.1	pfam04055	K11784	COG1060	H	2-iminoacetate synthase ThiH/Menaquinone biosynthesis enzymes MqnC and MqnE	ThiH	HQ	93.33	1.43	d__Bacteria	p__Bacteroidota	c__Bacteroidia	o__Bacteroidales	f__BBW3	g__Unassigned_BBW3	s__Unassigned_BBW3	Ga0255340_1000079.137	0.716193	1.08676
Ga0255340_1000079.140	3300028576_27	COG1995	EC:1.1.1.262	pfam04166	K00097	COG1995	H	4-hydroxy-L-threonine phosphate dehydrogenase PdxA	PdxA	HQ	93.33	1.43	d__Bacteria	p__Bacteroidota	c__Bacteroidia	o__Bacteroidales	f__BBW3	g__Unassigned_BBW3	s__Unassigned_BBW3	Ga0255340_1000079.140	0.257043	0.887025
Ga0255340_1000079.142	3300028576_27	COG0632	EC:3.6.4.12	pfam01330	K03550	COG0632	L	Holliday junction resolvasome RuvABC DNA-binding subunit	RuvA	HQ	93.33	1.43	d__Bacteria	p__Bacteroidota	c__Bacteroidia	o__Bacteroidales	f__BBW3	g__Unassigned_BBW3	s__Unassigned_BBW3	Ga0255340_1000079.142	0.409408	0.571139
Ga0255340_1000079.144	3300028576_27	Unknown	Unknown	pfam14349	Unknown	Unknown	NULL	NULL	NULL	HQ	93.33	1.43	d__Bacteria	p__Bacteroidota	c__Bacteroidia	o__Bacteroidales	f__BBW3	g__Unassigned_BBW3	s__Unassigned_BBW3	Ga0255340_1000079.144	0.400672	1.02163
Ga0255340_1000079.146	3300028576_27	COG0509	Unknown	pfam01597	K02437	COG0509	E	Glycine cleavage system protein H (lipoate-binding)	GcvH	HQ	93.33	1.43	d__Bacteria	p__Bacteroidota	c__Bacteroidia	o__Bacteroidales	f__BBW3	g__Unassigned_BBW3	s__Unassigned_BBW3	Ga0255340_1000079.146	8.54921	1.41235
Ga0255340_1000079.148	3300028576_27	Unknown	Unknown	Unknown	Unknown	Unknown	NULL	NULL	NULL	HQ	93.33	1.43	d__Bacteria	p__Bacteroidota	c__Bacteroidia	o__Bacteroidales	f__BBW3	g__Unassigned_BBW3	s__Unassigned_BBW3	Ga0255340_1000079.148	0.721908	1.09543
Ga0255340_1000079.150	3300028576_27	COG0438	Unknown	pfam13692	Unknown	COG0438	M	Glycosyltransferase involved in cell wall bisynthesis	RfaB	HQ	93.33	1.43	d__Bacteria	p__Bacteroidota	c__Bacteroidia	o__Bacteroidales	f__BBW3	g__Unassigned_BBW3	s__Unassigned_BBW3	Ga0255340_1000079.150	0	0.786942
Ga0255340_1000079.152	3300028576_27	COG2244	Unknown	pfam01943	Unknown	COG2244	M	Membrane protein involved in the export of O-antigen and teichoic acid	RfbX	HQ	93.33	1.43	d__Bacteria	p__Bacteroidota	c__Bacteroidia	o__Bacteroidales	f__BBW3	g__Unassigned_BBW3	s__Unassigned_BBW3	Ga0255340_1000079.152	0.367055	0.80851
Ga0255340_1000079.154	3300028576_27	COG0611	EC:2.7.4.16	pfam00586	K00946	COG0611	H	Thiamine monophosphate kinase	ThiL	HQ	93.33	1.43	d__Bacteria	p__Bacteroidota	c__Bacteroidia	o__Bacteroidales	f__BBW3	g__Unassigned_BBW3	s__Unassigned_BBW3	Ga0255340_1000079.154	0.259997	1.01176
Ga0255340_1000079.156	3300028576_27	COG0544	Unknown	pfam05697	K03545	COG0544	O	FKBP-type peptidyl-prolyl cis-trans isomerase (trigger factor)	Tig	HQ	93.33	1.43	d__Bacteria	p__Bacteroidota	c__Bacteroidia	o__Bacteroidales	f__BBW3	g__Unassigned_BBW3	s__Unassigned_BBW3	Ga0255340_1000079.156	0.401238	1.3257
Ga0255340_1000079.158	3300028576_27	COG0740	EC:3.4.21.92	pfam00574	K01358	COG0740	O	ATP-dependent protease ClpP, protease subunit	ClpP	HQ	93.33	1.43	d__Bacteria	p__Bacteroidota	c__Bacteroidia	o__Bacteroidales	f__BBW3	g__Unassigned_BBW3	s__Unassigned_BBW3	Ga0255340_1000079.158	3.21862	1.33915
Ga0255340_1000079.160	3300028576_27	COG0608	EC:3.1.-	pfam01368	K07462	COG0608	L	ssDNA-specific exonuclease RecJ, DHH superfamily, may be involved in archaeal DNA replication intiation	RecJ	HQ	93.33	1.43	d__Bacteria	p__Bacteroidota	c__Bacteroidia	o__Bacteroidales	f__BBW3	g__Unassigned_BBW3	s__Unassigned_BBW3	Ga0255340_1000079.160	1.37785	0.977941
Ga0255340_1000079.162	3300028576_27	COG0321	EC:2.3.1.181	pfam03099	K03801	COG0321	H	Lipoate-protein ligase B	LipB	HQ	93.33	1.43	d__Bacteria	p__Bacteroidota	c__Bacteroidia	o__Bacteroidales	f__BBW3	g__Unassigned_BBW3	s__Unassigned_BBW3	Ga0255340_1000079.162	1.98419	0.641016
Ga0255340_1000079.164	3300028576_27	COG0320	EC:2.8.1.8	Unknown	K03644	COG0320	H	Lipoate synthase	LipA	HQ	93.33	1.43	d__Bacteria	p__Bacteroidota	c__Bacteroidia	o__Bacteroidales	f__BBW3	g__Unassigned_BBW3	s__Unassigned_BBW3	Ga0255340_1000079.164	2.70087	0.958479
Ga0255340_1000079.166	3300028576_27	Unknown	Unknown	Unknown	Unknown	Unknown	NULL	NULL	NULL	HQ	93.33	1.43	d__Bacteria	p__Bacteroidota	c__Bacteroidia	o__Bacteroidales	f__BBW3	g__Unassigned_BBW3	s__Unassigned_BBW3	Ga0255340_1000079.166	3.06709	1.57637
Ga0255340_1000079.167	3300028576_27	COG1190	EC:6.1.1.6	pfam00152	K04567	COG1190	J	Lysyl-tRNA synthetase (class II)	LysU	HQ	93.33	1.43	d__Bacteria	p__Bacteroidota	c__Bacteroidia	o__Bacteroidales	f__BBW3	g__Unassigned_BBW3	s__Unassigned_BBW3	Ga0255340_1000079.167	0.945775	0.96061
Ga0255340_1000079.169	3300028576_27	Unknown	Unknown	pfam08448	Unknown	Unknown	NULL	NULL	NULL	HQ	93.33	1.43	d__Bacteria	p__Bacteroidota	c__Bacteroidia	o__Bacteroidales	f__BBW3	g__Unassigned_BBW3	s__Unassigned_BBW3	Ga0255340_1000079.169	0.807849	0.949036
Ga0255340_1000079.171	3300028576_27	COG0820	EC:2.1.1.192	pfam04055	K06941	COG0820	J	Adenine C2-methylase RlmN of 23S rRNA A2503 and tRNA A37	RlmN	HQ	93.33	1.43	d__Bacteria	p__Bacteroidota	c__Bacteroidia	o__Bacteroidales	f__BBW3	g__Unassigned_BBW3	s__Unassigned_BBW3	Ga0255340_1000079.171	0.269283	1.10721
Ga0255340_1000079.173	3300028576_27	COG0432	Unknown	pfam01894	Unknown	COG0432	H	Thiamin phosphate synthase YjbQ, UPF0047 family	YjbQ	HQ	93.33	1.43	d__Bacteria	p__Bacteroidota	c__Bacteroidia	o__Bacteroidales	f__BBW3	g__Unassigned_BBW3	s__Unassigned_BBW3	Ga0255340_1000079.173	0	1.22119
Ga0255340_1000079.175	3300028576_27	COG0240	EC:1.1.1.94	pfam07479	K00057	COG0240	C	Glycerol-3-phosphate dehydrogenase	GpsA	HQ	93.33	1.43	d__Bacteria	p__Bacteroidota	c__Bacteroidia	o__Bacteroidales	f__BBW3	g__Unassigned_BBW3	s__Unassigned_BBW3	Ga0255340_1000079.175	0.272527	1.24061
Ga0255340_1000079.177	3300028576_27	COG0166	EC:5.3.1.9	pfam00342	K01810	COG0166	G	Glucose-6-phosphate isomerase	Pgi	HQ	93.33	1.43	d__Bacteria	p__Bacteroidota	c__Bacteroidia	o__Bacteroidales	f__BBW3	g__Unassigned_BBW3	s__Unassigned_BBW3	Ga0255340_1000079.177	0.402129	1.06292
Ga0255340_1000079.179	3300028576_27	COG0385	Unknown	pfam01758	Unknown	COG0385	R	Predicted Na+-dependent transporter YfeH	YfeH	HQ	93.33	1.43	d__Bacteria	p__Bacteroidota	c__Bacteroidia	o__Bacteroidales	f__BBW3	g__Unassigned_BBW3	s__Unassigned_BBW3	Ga0255340_1000079.179	1.17505	0.977795
Ga0255340_1000079.181	3300028576_27	COG0204	Unknown	pfam01553	Unknown	COG0204	I	1-acyl-sn-glycerol-3-phosphate acyltransferase	PlsC	HQ	93.33	1.43	d__Bacteria	p__Bacteroidota	c__Bacteroidia	o__Bacteroidales	f__BBW3	g__Unassigned_BBW3	s__Unassigned_BBW3	Ga0255340_1000079.181	0	1.02863
Ga0255340_1000079.183	3300028576_27	COG3943	Unknown	pfam13310	Unknown	COG3943	S	Uncharacterized protein RhuM, Salmonella virulence factor	RhuM	HQ	93.33	1.43	d__Bacteria	p__Bacteroidota	c__Bacteroidia	o__Bacteroidales	f__BBW3	g__Unassigned_BBW3	s__Unassigned_BBW3	Ga0255340_1000079.183	0	1.40846
Ga0255340_1000079.185	3300028576_27	Unknown	Unknown	pfam02627	Unknown	Unknown	NULL	NULL	NULL	HQ	93.33	1.43	d__Bacteria	p__Bacteroidota	c__Bacteroidia	o__Bacteroidales	f__BBW3	g__Unassigned_BBW3	s__Unassigned_BBW3	Ga0255340_1000079.185	1.79167	1.34838
Ga0255340_1000079.187	3300028576_27	Unknown	Unknown	pfam13715	Unknown	Unknown	NULL	NULL	NULL	HQ	93.33	1.43	d__Bacteria	p__Bacteroidota	c__Bacteroidia	o__Bacteroidales	f__BBW3	g__Unassigned_BBW3	s__Unassigned_BBW3	Ga0255340_1000079.187	0.208959	1.28876
Ga0255340_1000079.189	3300028576_27	COG1595	Unknown	pfam08281	K03088	COG1595	K	DNA-directed RNA polymerase specialized sigma subunit, sigma24 family	RpoE	HQ	93.33	1.43	d__Bacteria	p__Bacteroidota	c__Bacteroidia	o__Bacteroidales	f__BBW3	g__Unassigned_BBW3	s__Unassigned_BBW3	Ga0255340_1000079.189	0	0.395004
Ga0255340_1000079.191	3300028576_27	COG3712	Unknown	pfam04773	Unknown	COG3712	PT	Periplasmic ferric-dicitrate binding protein FecR, regulates iron transport	FecR	HQ	93.33	1.43	d__Bacteria	p__Bacteroidota	c__Bacteroidia	o__Bacteroidales	f__BBW3	g__Unassigned_BBW3	s__Unassigned_BBW3	Ga0255340_1000079.191	0.2669	0.803461
Ga0255340_1000079.193	3300028576_27	Unknown	Unknown	pfam13715	Unknown	Unknown	NULL	NULL	NULL	HQ	93.33	1.43	d__Bacteria	p__Bacteroidota	c__Bacteroidia	o__Bacteroidales	f__BBW3	g__Unassigned_BBW3	s__Unassigned_BBW3	Ga0255340_1000079.193	0.165713	1.38705
Ga0255340_1000079.195	3300028576_27	COG0719	Unknown	pfam01458	K09014	COG0719	O	Fe-S cluster assembly scaffold protein SufB	SufB	HQ	93.33	1.43	d__Bacteria	p__Bacteroidota	c__Bacteroidia	o__Bacteroidales	f__BBW3	g__Unassigned_BBW3	s__Unassigned_BBW3	Ga0255340_1000079.195	1.12396	1.11409
Ga0255340_1000079.197	3300028576_27	COG0396	Unknown	pfam00005	K09013	COG0396	O	Fe-S cluster assembly ATPase SufC	SufC	HQ	93.33	1.43	d__Bacteria	p__Bacteroidota	c__Bacteroidia	o__Bacteroidales	f__BBW3	g__Unassigned_BBW3	s__Unassigned_BBW3	Ga0255340_1000079.197	2.48374	0.729455
Ga0255340_1000079.199	3300028576_27	COG0719	Unknown	pfam01458	K09015	COG0719	O	Fe-S cluster assembly scaffold protein SufB	SufB	HQ	93.33	1.43	d__Bacteria	p__Bacteroidota	c__Bacteroidia	o__Bacteroidales	f__BBW3	g__Unassigned_BBW3	s__Unassigned_BBW3	Ga0255340_1000079.199	1.58735	0.917818
Ga0255340_1000079.201	3300028576_27	COG0520	EC:2.8.1.7	pfam00266	K11717	COG0520	E	Selenocysteine lyase/Cysteine desulfurase	CsdA	HQ	93.33	1.43	d__Bacteria	p__Bacteroidota	c__Bacteroidia	o__Bacteroidales	f__BBW3	g__Unassigned_BBW3	s__Unassigned_BBW3	Ga0255340_1000079.201	1.55998	1.2272
Ga0255340_1000079.203	3300028576_27	COG2208	Unknown	pfam07228	Unknown	COG2208	TK	Phosphoserine phosphatase RsbU, regulator of sigma subunit	RsbU	HQ	93.33	1.43	d__Bacteria	p__Bacteroidota	c__Bacteroidia	o__Bacteroidales	f__BBW3	g__Unassigned_BBW3	s__Unassigned_BBW3	Ga0255340_1000079.203	0	1.24742
Ga0255340_1000079.205	3300028576_27	COG0457	Unknown	pfam13424	Unknown	COG0457	R	Tetratricopeptide (TPR) repeat	TPR	HQ	93.33	1.43	d__Bacteria	p__Bacteroidota	c__Bacteroidia	o__Bacteroidales	f__BBW3	g__Unassigned_BBW3	s__Unassigned_BBW3	Ga0255340_1000079.205	0.277543	1.05966
Ga0255340_1000079.207	3300028576_27	COG2166	Unknown	pfam02657	K02426	COG2166	O	Sulfur transfer protein SufE, Fe-S cluster assembly	SufE	HQ	93.33	1.43	d__Bacteria	p__Bacteroidota	c__Bacteroidia	o__Bacteroidales	f__BBW3	g__Unassigned_BBW3	s__Unassigned_BBW3	Ga0255340_1000079.207	1.27435	1.21637
Ga0255340_1000079.209	3300028576_27	COG2151	Unknown	pfam01883	Unknown	COG2151	O	Metal-sulfur cluster biosynthetic enzyme	PaaD	HQ	93.33	1.43	d__Bacteria	p__Bacteroidota	c__Bacteroidia	o__Bacteroidales	f__BBW3	g__Unassigned_BBW3	s__Unassigned_BBW3	Ga0255340_1000079.209	2.51331	0.615116
Ga0255340_1000079.211	3300028576_27	COG1284	Unknown	pfam02588	Unknown	COG1284	S	Uncharacterized membrane-anchored protein YitT, contains DUF161 and DUF2179 domains	YitT	HQ	93.33	1.43	d__Bacteria	p__Bacteroidota	c__Bacteroidia	o__Bacteroidales	f__BBW3	g__Unassigned_BBW3	s__Unassigned_BBW3	Ga0255340_1000079.211	0.308802	0.997622
Ga0255340_1000079.213	3300028576_27	COG0739	Unknown	pfam01551	Unknown	COG0739	M	Murein DD-endopeptidase MepM and murein hydrolase activator NlpD, contains LysM domain	NlpD	HQ	93.33	1.43	d__Bacteria	p__Bacteroidota	c__Bacteroidia	o__Bacteroidales	f__BBW3	g__Unassigned_BBW3	s__Unassigned_BBW3	Ga0255340_1000079.213	0	0.915776
Ga0255340_1000079.215	3300028576_27	Unknown	Unknown	Unknown	Unknown	Unknown	NULL	NULL	NULL	HQ	93.33	1.43	d__Bacteria	p__Bacteroidota	c__Bacteroidia	o__Bacteroidales	f__BBW3	g__Unassigned_BBW3	s__Unassigned_BBW3	Ga0255340_1000079.215	2.67238	1.23335
Ga0255340_1000079.217	3300028576_27	COG0299	EC:2.1.2.2	pfam00551	K11175	COG0299	F	Folate-dependent phosphoribosylglycinamide formyltransferase PurN	PurN	HQ	93.33	1.43	d__Bacteria	p__Bacteroidota	c__Bacteroidia	o__Bacteroidales	f__BBW3	g__Unassigned_BBW3	s__Unassigned_BBW3	Ga0255340_1000079.217	2.34402	1.92758
Ga0255340_1000079.219	3300028576_27	COG0236	Unknown	pfam00550	K02078	COG0236	I	Acyl carrier protein	AcpP	HQ	93.33	1.43	d__Bacteria	p__Bacteroidota	c__Bacteroidia	o__Bacteroidales	f__BBW3	g__Unassigned_BBW3	s__Unassigned_BBW3	Ga0255340_1000079.219	5.72653	1.17729
Ga0255340_1000079.221	3300028576_27	COG0304	EC:2.3.1.179	pfam00109	K09458	COG0304	IQ	3-oxoacyl-(acyl-carrier-protein) synthase	FabB	HQ	93.33	1.43	d__Bacteria	p__Bacteroidota	c__Bacteroidia	o__Bacteroidales	f__BBW3	g__Unassigned_BBW3	s__Unassigned_BBW3	Ga0255340_1000079.221	3.67977	0.635718
Ga0255340_1000079.223	3300028576_27	COG0571	EC:3.1.26.3	pfam14622	K03685	COG0571	K	dsRNA-specific ribonuclease	Rnc	HQ	93.33	1.43	d__Bacteria	p__Bacteroidota	c__Bacteroidia	o__Bacteroidales	f__BBW3	g__Unassigned_BBW3	s__Unassigned_BBW3	Ga0255340_1000079.223	0	0.659254
Ga0255340_1000079.225	3300028576_27	Unknown	Unknown	Unknown	Unknown	Unknown	NULL	NULL	NULL	HQ	93.33	1.43	d__Bacteria	p__Bacteroidota	c__Bacteroidia	o__Bacteroidales	f__BBW3	g__Unassigned_BBW3	s__Unassigned_BBW3	Ga0255340_1000079.225	1.84651	1.175
Ga0255340_1000079.227	3300028576_27	COG0642	EC:2.7.13.3	pfam02518	K07636	COG0642	T	Signal transduction histidine kinase	BaeS	HQ	93.33	1.43	d__Bacteria	p__Bacteroidota	c__Bacteroidia	o__Bacteroidales	f__BBW3	g__Unassigned_BBW3	s__Unassigned_BBW3	Ga0255340_1000079.227	0.677746	0.945482
Ga0255340_1000079.229	3300028576_27	COG0745	Unknown	pfam00072	Unknown	COG0745	TK	DNA-binding response regulator, OmpR family, contains REC and winged-helix (wHTH) domain	OmpR	HQ	93.33	1.43	d__Bacteria	p__Bacteroidota	c__Bacteroidia	o__Bacteroidales	f__BBW3	g__Unassigned_BBW3	s__Unassigned_BBW3	Ga0255340_1000079.229	0.391684	0.776484
Ga0255340_1000079.231	3300028576_27	Unknown	Unknown	pfam09345	Unknown	Unknown	NULL	NULL	NULL	HQ	93.33	1.43	d__Bacteria	p__Bacteroidota	c__Bacteroidia	o__Bacteroidales	f__BBW3	g__Unassigned_BBW3	s__Unassigned_BBW3	Ga0255340_1000079.231	3.56217	0.941563
Ga0255340_1000079.233	3300028576_27	COG2273	Unknown	pfam00722	Unknown	COG2273	G	Beta-glucanase, GH16 family	BglS	HQ	93.33	1.43	d__Bacteria	p__Bacteroidota	c__Bacteroidia	o__Bacteroidales	f__BBW3	g__Unassigned_BBW3	s__Unassigned_BBW3	Ga0255340_1000079.233	2.74179	0.993133
Ga0255340_1000079.235	3300028576_27	Unknown	Unknown	Unknown	Unknown	Unknown	NULL	NULL	NULL	HQ	93.33	1.43	d__Bacteria	p__Bacteroidota	c__Bacteroidia	o__Bacteroidales	f__BBW3	g__Unassigned_BBW3	s__Unassigned_BBW3	Ga0255340_1000079.235	0.720949	1.08515
Ga0255340_1000079.237	3300028576_27	COG0481	Unknown	pfam00009	K03596	COG0481	J	Translation elongation factor EF-4, membrane-bound GTPase	LepA	HQ	93.33	1.43	d__Bacteria	p__Bacteroidota	c__Bacteroidia	o__Bacteroidales	f__BBW3	g__Unassigned_BBW3	s__Unassigned_BBW3	Ga0255340_1000079.237	1.51811	0.936297
Ga0255340_1000079.239	3300028576_27	COG0532	Unknown	pfam11987	K02519	COG0532	J	Translation initiation factor IF-2, a GTPase	InfB	HQ	93.33	1.43	d__Bacteria	p__Bacteroidota	c__Bacteroidia	o__Bacteroidales	f__BBW3	g__Unassigned_BBW3	s__Unassigned_BBW3	Ga0255340_1000079.239	2.32236	1.00263
Ga0255340_1000079.241	3300028576_27	COG0195	Unknown	pfam08529	K02600	COG0195	K	Transcription antitermination factor NusA, contains S1 and KH domains	NusA	HQ	93.33	1.43	d__Bacteria	p__Bacteroidota	c__Bacteroidia	o__Bacteroidales	f__BBW3	g__Unassigned_BBW3	s__Unassigned_BBW3	Ga0255340_1000079.241	1.09539	0.868609
Ga0255340_1000079.243	3300028576_27	COG0779	Unknown	pfam02576	K09748	COG0779	J	Ribosome maturation factor RimP	RimP	HQ	93.33	1.43	d__Bacteria	p__Bacteroidota	c__Bacteroidia	o__Bacteroidales	f__BBW3	g__Unassigned_BBW3	s__Unassigned_BBW3	Ga0255340_1000079.243	0	1.06462
Ga0255340_1000079.245	3300028576_27	COG1078	Unknown	pfam01966	K06885	COG1078	R	HD superfamily phosphohydrolase	YdhJ	HQ	93.33	1.43	d__Bacteria	p__Bacteroidota	c__Bacteroidia	o__Bacteroidales	f__BBW3	g__Unassigned_BBW3	s__Unassigned_BBW3	Ga0255340_1000079.245	0.865829	1.09661
Ga0255340_1000079.247	3300028576_27	COG1044	EC:2.3.1.191	pfam04613	K02536	COG1044	M	UDP-3-O-[3-hydroxymyristoyl] glucosamine N-acyltransferase	LpxD	HQ	93.33	1.43	d__Bacteria	p__Bacteroidota	c__Bacteroidia	o__Bacteroidales	f__BBW3	g__Unassigned_BBW3	s__Unassigned_BBW3	Ga0255340_1000079.247	1.06134	0.876676
Ga0255340_1000079.249	3300028576_27	COG0774	EC:3.5.1.108	pfam03331	K16363	COG0774	M	UDP-3-O-acyl-N-acetylglucosamine deacetylase	LpxC	HQ	93.33	1.43	d__Bacteria	p__Bacteroidota	c__Bacteroidia	o__Bacteroidales	f__BBW3	g__Unassigned_BBW3	s__Unassigned_BBW3	Ga0255340_1000079.249	2.5241	0.926634
Ga0255340_1000079.251	3300028576_27	COG1043	EC:2.3.1.129	pfam13720	K00677	COG1043	M	Acyl-[acyl carrier protein]--UDP-N-acetylglucosamine O-acyltransferase	LpxA	HQ	93.33	1.43	d__Bacteria	p__Bacteroidota	c__Bacteroidia	o__Bacteroidales	f__BBW3	g__Unassigned_BBW3	s__Unassigned_BBW3	Ga0255340_1000079.251	3.40147	1.07391
Ga0255340_1000079.253	3300028576_27	Unknown	Unknown	pfam16125	Unknown	Unknown	NULL	NULL	NULL	HQ	93.33	1.43	d__Bacteria	p__Bacteroidota	c__Bacteroidia	o__Bacteroidales	f__BBW3	g__Unassigned_BBW3	s__Unassigned_BBW3	Ga0255340_1000079.253	0.535379	1.39548
Ga0255340_1000079.255	3300028576_27	COG0741	Unknown	pfam01464	K08307	COG0741	M	Soluble lytic murein transglycosylase or regulatory protein s ( may contain LysM/invasin domain)	MltE	HQ	93.33	1.43	d__Bacteria	p__Bacteroidota	c__Bacteroidia	o__Bacteroidales	f__BBW3	g__Unassigned_BBW3	s__Unassigned_BBW3	Ga0255340_1000079.255	0	0.887808
Ga0255340_1000079.257	3300028576_27	COG1826	Unknown	pfam02416	K03116	COG1826	U	Twin-arginine protein secretion pathway components TatA and TatB	TatA	HQ	93.33	1.43	d__Bacteria	p__Bacteroidota	c__Bacteroidia	o__Bacteroidales	f__BBW3	g__Unassigned_BBW3	s__Unassigned_BBW3	Ga0255340_1000079.257	0	0.27301
Ga0255340_1000079.259	3300028576_27	COG0750	EC:3.4.24.-	pfam02163	K11749	COG0750	OK	Membrane-associated protease RseP, regulator of RpoE activity	RseP	HQ	93.33	1.43	d__Bacteria	p__Bacteroidota	c__Bacteroidia	o__Bacteroidales	f__BBW3	g__Unassigned_BBW3	s__Unassigned_BBW3	Ga0255340_1000079.259	0.411269	1.10218
Ga0255340_1000079.261	3300028576_27	COG0743	EC:1.1.1.267	pfam08436	K00099	COG0743	I	1-deoxy-D-xylulose 5-phosphate reductoisomerase	Dxr	HQ	93.33	1.43	d__Bacteria	p__Bacteroidota	c__Bacteroidia	o__Bacteroidales	f__BBW3	g__Unassigned_BBW3	s__Unassigned_BBW3	Ga0255340_1000079.261	0.95999	0.65199
Ga0255340_1000079.263	3300028576_27	COG0739	Unknown	pfam01551	Unknown	COG0739	M	Murein DD-endopeptidase MepM and murein hydrolase activator NlpD, contains LysM domain	NlpD	HQ	93.33	1.43	d__Bacteria	p__Bacteroidota	c__Bacteroidia	o__Bacteroidales	f__BBW3	g__Unassigned_BBW3	s__Unassigned_BBW3	Ga0255340_1000079.263	0.626153	1.0574
Ga0255340_1000079.266	3300028576_27	Unknown	Unknown	pfam09345	Unknown	Unknown	NULL	NULL	NULL	HQ	93.33	1.43	d__Bacteria	p__Bacteroidota	c__Bacteroidia	o__Bacteroidales	f__BBW3	g__Unassigned_BBW3	s__Unassigned_BBW3	Ga0255340_1000079.266	1.42487	0.836945
Ga0255340_1000079.268	3300028576_27	Unknown	Unknown	pfam09345	Unknown	Unknown	NULL	NULL	NULL	HQ	93.33	1.43	d__Bacteria	p__Bacteroidota	c__Bacteroidia	o__Bacteroidales	f__BBW3	g__Unassigned_BBW3	s__Unassigned_BBW3	Ga0255340_1000079.268	1.07076	0.864802
Ga0255340_1000079.270	3300028576_27	COG2244	Unknown	pfam14667	Unknown	COG2244	M	Membrane protein involved in the export of O-antigen and teichoic acid	RfbX	HQ	93.33	1.43	d__Bacteria	p__Bacteroidota	c__Bacteroidia	o__Bacteroidales	f__BBW3	g__Unassigned_BBW3	s__Unassigned_BBW3	Ga0255340_1000079.270	0.375432	1.25422
Ga0255340_1000079.272	3300028576_27	Unknown	Unknown	Unknown	Unknown	Unknown	NULL	NULL	NULL	HQ	93.33	1.43	d__Bacteria	p__Bacteroidota	c__Bacteroidia	o__Bacteroidales	f__BBW3	g__Unassigned_BBW3	s__Unassigned_BBW3	Ga0255340_1000079.272	0	0.851699
Ga0255340_1000079.273	3300028576_27	COG0438	Unknown	pfam00534	Unknown	COG0438	M	Glycosyltransferase involved in cell wall bisynthesis	RfaB	HQ	93.33	1.43	d__Bacteria	p__Bacteroidota	c__Bacteroidia	o__Bacteroidales	f__BBW3	g__Unassigned_BBW3	s__Unassigned_BBW3	Ga0255340_1000079.273	0	1.27029
Ga0255340_1000079.275	3300028576_27	COG0164	EC:3.1.26.4	pfam01351	K03470	COG0164	L	Ribonuclease HII	RnhB	HQ	93.33	1.43	d__Bacteria	p__Bacteroidota	c__Bacteroidia	o__Bacteroidales	f__BBW3	g__Unassigned_BBW3	s__Unassigned_BBW3	Ga0255340_1000079.275	0	0.793224
Ga0255340_1000079.277	3300028576_27	Unknown	Unknown	pfam10459	Unknown	Unknown	NULL	NULL	NULL	HQ	93.33	1.43	d__Bacteria	p__Bacteroidota	c__Bacteroidia	o__Bacteroidales	f__BBW3	g__Unassigned_BBW3	s__Unassigned_BBW3	Ga0255340_1000079.277	1.12319	1.07208
Ga0255340_1000079.279	3300028576_27	Unknown	Unknown	Unknown	Unknown	Unknown	NULL	NULL	NULL	HQ	93.33	1.43	d__Bacteria	p__Bacteroidota	c__Bacteroidia	o__Bacteroidales	f__BBW3	g__Unassigned_BBW3	s__Unassigned_BBW3	Ga0255340_1000079.279	3.21228	0.589638
Ga0255340_1000079.281	3300028576_27	Unknown	Unknown	pfam09345	Unknown	Unknown	NULL	NULL	NULL	HQ	93.33	1.43	d__Bacteria	p__Bacteroidota	c__Bacteroidia	o__Bacteroidales	f__BBW3	g__Unassigned_BBW3	s__Unassigned_BBW3	Ga0255340_1000079.281	4.08176	1.19878
Ga0255340_1000107.1	3300028576_27	COG0456	EC:2.3.1.128	pfam13673	K03789	COG0456	J	Ribosomal protein S18 acetylase RimI and related acetyltransferases	RimI	HQ	93.33	1.43	d__Bacteria	p__Bacteroidota	c__Bacteroidia	o__Bacteroidales	f__BBW3	g__Unassigned_BBW3	s__Unassigned_BBW3	Ga0255340_1000107.1	1.89816	1.16141
Ga0255340_1000107.3	3300028576_27	Unknown	Unknown	pfam09601	Unknown	Unknown	NULL	NULL	NULL	HQ	93.33	1.43	d__Bacteria	p__Bacteroidota	c__Bacteroidia	o__Bacteroidales	f__BBW3	g__Unassigned_BBW3	s__Unassigned_BBW3	Ga0255340_1000107.3	1.28036	0.971419
Ga0255340_1000107.5	3300028576_27	Unknown	Unknown	Unknown	Unknown	Unknown	NULL	NULL	NULL	HQ	93.33	1.43	d__Bacteria	p__Bacteroidota	c__Bacteroidia	o__Bacteroidales	f__BBW3	g__Unassigned_BBW3	s__Unassigned_BBW3	Ga0255340_1000107.5	0	0.138401
Ga0255340_1000107.6	3300028576_27	COG1309	Unknown	pfam00440	Unknown	COG1309	K	DNA-binding protein, AcrR family, includes nucleoid occlusion protein SlmA	AcrR	HQ	93.33	1.43	d__Bacteria	p__Bacteroidota	c__Bacteroidia	o__Bacteroidales	f__BBW3	g__Unassigned_BBW3	s__Unassigned_BBW3	Ga0255340_1000107.6	4.90549	0.96047
Ga0255340_1000107.8	3300028576_27	COG2050	Unknown	pfam03061	Unknown	COG2050	Q	Acyl-CoA thioesterase PaaI, contains HGG motif	PaaI	HQ	93.33	1.43	d__Bacteria	p__Bacteroidota	c__Bacteroidia	o__Bacteroidales	f__BBW3	g__Unassigned_BBW3	s__Unassigned_BBW3	Ga0255340_1000107.8	1.69648	2.0345
Ga0255340_1000107.10	3300028576_27	Unknown	Unknown	Unknown	Unknown	Unknown	NULL	NULL	NULL	HQ	93.33	1.43	d__Bacteria	p__Bacteroidota	c__Bacteroidia	o__Bacteroidales	f__BBW3	g__Unassigned_BBW3	s__Unassigned_BBW3	Ga0255340_1000107.10	0.29472	0.779013
Ga0255340_1000107.12	3300028576_27	COG0225	EC:1.8.4.11	pfam01625	K07304	COG0225	O	Peptide methionine sulfoxide reductase MsrA	MsrA	HQ	93.33	1.43	d__Bacteria	p__Bacteroidota	c__Bacteroidia	o__Bacteroidales	f__BBW3	g__Unassigned_BBW3	s__Unassigned_BBW3	Ga0255340_1000107.12	0.424784	0.873292
Ga0255340_1000107.14	3300028576_27	COG2972	Unknown	pfam02743	K03406	COG2972	T	Sensor histidine kinase YesM	YesM	HQ	93.33	1.43	d__Bacteria	p__Bacteroidota	c__Bacteroidia	o__Bacteroidales	f__BBW3	g__Unassigned_BBW3	s__Unassigned_BBW3	Ga0255340_1000107.14	0.398002	0.857194
Ga0255340_1000107.16	3300028576_27	COG0507	EC:3.1.11.5	pfam13604	K01144	COG0507	L	ATPase/5ÔøΩ-3ÔøΩ helicase helicase subunit RecD of the DNA repair enzyme RecBCD (exonuclease V)	RecD	HQ	93.33	1.43	d__Bacteria	p__Bacteroidota	c__Bacteroidia	o__Bacteroidales	f__BBW3	g__Unassigned_BBW3	s__Unassigned_BBW3	Ga0255340_1000107.16	0.191693	1.19635
Ga0255340_1000107.18	3300028576_27	Unknown	Unknown	Unknown	Unknown	Unknown	NULL	NULL	NULL	HQ	93.33	1.43	d__Bacteria	p__Bacteroidota	c__Bacteroidia	o__Bacteroidales	f__BBW3	g__Unassigned_BBW3	s__Unassigned_BBW3	Ga0255340_1000107.18	3.60116	1.09068
Ga0255340_1000107.20	3300028576_27	Unknown	Unknown	pfam12864	Unknown	Unknown	NULL	NULL	NULL	HQ	93.33	1.43	d__Bacteria	p__Bacteroidota	c__Bacteroidia	o__Bacteroidales	f__BBW3	g__Unassigned_BBW3	s__Unassigned_BBW3	Ga0255340_1000107.20	1.59857	0.563385
Ga0255340_1000107.22	3300028576_27	COG0742	Unknown	pfam03602	Unknown	COG0742	J	16S rRNA G966 N2-methylase RsmD	RsmD	HQ	93.33	1.43	d__Bacteria	p__Bacteroidota	c__Bacteroidia	o__Bacteroidales	f__BBW3	g__Unassigned_BBW3	s__Unassigned_BBW3	Ga0255340_1000107.22	1.00532	0.922674
Ga0255340_1000107.26	3300028576_27	COG0168	Unknown	pfam02386	K03498	COG0168	P	Trk-type K+ transport system, membrane component	TrkG	HQ	93.33	1.43	d__Bacteria	p__Bacteroidota	c__Bacteroidia	o__Bacteroidales	f__BBW3	g__Unassigned_BBW3	s__Unassigned_BBW3	Ga0255340_1000107.26	0.196694	1.18423
Ga0255340_1000107.28	3300028576_27	Unknown	Unknown	pfam12729	Unknown	Unknown	NULL	NULL	NULL	HQ	93.33	1.43	d__Bacteria	p__Bacteroidota	c__Bacteroidia	o__Bacteroidales	f__BBW3	g__Unassigned_BBW3	s__Unassigned_BBW3	Ga0255340_1000107.28	0	1.36067
Ga0255340_1000107.30	3300028576_27	COG1595	Unknown	pfam04542	K03088	COG1595	K	DNA-directed RNA polymerase specialized sigma subunit, sigma24 family	RpoE	HQ	93.33	1.43	d__Bacteria	p__Bacteroidota	c__Bacteroidia	o__Bacteroidales	f__BBW3	g__Unassigned_BBW3	s__Unassigned_BBW3	Ga0255340_1000107.30	0	1.22645
Ga0255340_1000107.32	3300028576_27	COG5662	Unknown	pfam13490	Unknown	COG5662	K	Transmembrane transcriptional regulator RsiW (anti-sigma-W factor)	RsiW	HQ	93.33	1.43	d__Bacteria	p__Bacteroidota	c__Bacteroidia	o__Bacteroidales	f__BBW3	g__Unassigned_BBW3	s__Unassigned_BBW3	Ga0255340_1000107.32	0.637177	0.608185
Ga0255340_1000107.34	3300028576_27	Unknown	Unknown	pfam13801	Unknown	Unknown	NULL	NULL	NULL	HQ	93.33	1.43	d__Bacteria	p__Bacteroidota	c__Bacteroidia	o__Bacteroidales	f__BBW3	g__Unassigned_BBW3	s__Unassigned_BBW3	Ga0255340_1000107.34	0	0.380603
Ga0255340_1000107.36	3300028576_27	COG3678	Unknown	pfam13801	Unknown	COG3678	O	Periplasmic chaperone Spy, Spy/CpxP family	CpxP	HQ	93.33	1.43	d__Bacteria	p__Bacteroidota	c__Bacteroidia	o__Bacteroidales	f__BBW3	g__Unassigned_BBW3	s__Unassigned_BBW3	Ga0255340_1000107.36	4.15996	0.725413
Ga0255340_1000107.38	3300028576_27	COG0010	EC:3.5.3.11	pfam00491	K01480	COG0010	E	Arginase/agmatinase family enzyme	SpeB	HQ	93.33	1.43	d__Bacteria	p__Bacteroidota	c__Bacteroidia	o__Bacteroidales	f__BBW3	g__Unassigned_BBW3	s__Unassigned_BBW3	Ga0255340_1000107.38	0.318588	0.842103
Ga0255340_1000107.40	3300028576_27	COG1899	EC:2.5.1.46	pfam01916	K00809	COG1899	OJ	Deoxyhypusine synthase	DYS1	HQ	93.33	1.43	d__Bacteria	p__Bacteroidota	c__Bacteroidia	o__Bacteroidales	f__BBW3	g__Unassigned_BBW3	s__Unassigned_BBW3	Ga0255340_1000107.40	0.2669	1.07781
Ga0255340_1000107.42	3300028576_27	COG4864	Unknown	pfam12127	Unknown	COG4864	S	Uncharacterized conserved protein YqfA, UPF0365 family	YqfA	HQ	93.33	1.43	d__Bacteria	p__Bacteroidota	c__Bacteroidia	o__Bacteroidales	f__BBW3	g__Unassigned_BBW3	s__Unassigned_BBW3	Ga0255340_1000107.42	1.38347	1.0361
Ga0255340_1000107.44	3300028576_27	COG1030	Unknown	pfam01957	Unknown	COG1030	O	Membrane-bound serine protease NfeD, ClpP class	NfeD	HQ	93.33	1.43	d__Bacteria	p__Bacteroidota	c__Bacteroidia	o__Bacteroidales	f__BBW3	g__Unassigned_BBW3	s__Unassigned_BBW3	Ga0255340_1000107.44	0.572653	0.126138
Ga0255340_1000107.46	3300028576_27	COG2127	Unknown	pfam02617	K06891	COG2127	O	ATP-dependent Clp protease adapter protein ClpS	ClpS	HQ	93.33	1.43	d__Bacteria	p__Bacteroidota	c__Bacteroidia	o__Bacteroidales	f__BBW3	g__Unassigned_BBW3	s__Unassigned_BBW3	Ga0255340_1000107.46	0.952412	0.069929
Ga0255340_1000107.48	3300028576_27	Unknown	Unknown	pfam13432	Unknown	Unknown	NULL	NULL	NULL	HQ	93.33	1.43	d__Bacteria	p__Bacteroidota	c__Bacteroidia	o__Bacteroidales	f__BBW3	g__Unassigned_BBW3	s__Unassigned_BBW3	Ga0255340_1000107.48	0.576912	0.981309
Ga0255340_1000107.50	3300028576_27	COG2234	Unknown	pfam04389	Unknown	COG2234	OE	Zn-dependent amino- or carboxypeptidase, M28 family	Iap	HQ	93.33	1.43	d__Bacteria	p__Bacteroidota	c__Bacteroidia	o__Bacteroidales	f__BBW3	g__Unassigned_BBW3	s__Unassigned_BBW3	Ga0255340_1000107.50	0.329614	1.14956
Ga0255340_1000107.52	3300028576_27	COG1074	Unknown	pfam00580	Unknown	COG1074	L	3ÔøΩ-5ÔøΩ helicase subunit RecB of the DNA repair enzyme RecBCD (exonuclease V)	RecB	HQ	93.33	1.43	d__Bacteria	p__Bacteroidota	c__Bacteroidia	o__Bacteroidales	f__BBW3	g__Unassigned_BBW3	s__Unassigned_BBW3	Ga0255340_1000107.52	0.333871	0.968297
Ga0255340_1000107.54	3300028576_27	COG0526	Unknown	pfam00578	Unknown	COG0526	O	Thiol-disulfide isomerase or thioredoxin	TrxA	HQ	93.33	1.43	d__Bacteria	p__Bacteroidota	c__Bacteroidia	o__Bacteroidales	f__BBW3	g__Unassigned_BBW3	s__Unassigned_BBW3	Ga0255340_1000107.54	4.28996	1.08812
Ga0255340_1000107.56	3300028576_27	COG1702	Unknown	pfam02562	K06217	COG1702	T	Phosphate starvation-inducible protein PhoH, predicted ATPase	PhoH	HQ	93.33	1.43	d__Bacteria	p__Bacteroidota	c__Bacteroidia	o__Bacteroidales	f__BBW3	g__Unassigned_BBW3	s__Unassigned_BBW3	Ga0255340_1000107.56	0.553389	1.34084
Ga0255340_1000107.58	3300028576_27	COG1912	Unknown	pfam01887	K09134	COG1912	HV	Stereoselective (R,S)-S-adenosylmethionine hydrolase (adenosine-forming)	NULL	HQ	93.33	1.43	d__Bacteria	p__Bacteroidota	c__Bacteroidia	o__Bacteroidales	f__BBW3	g__Unassigned_BBW3	s__Unassigned_BBW3	Ga0255340_1000107.58	0.685448	1.05688
Ga0255340_1000107.60	3300028576_27	COG3956	EC:3.6.1.66	pfam03819	K02428	COG3956	R	Uncharacterized conserved protein YabN, contains tetrapyrrole methylase and MazG-like pyrophosphatase domain	YabN	HQ	93.33	1.43	d__Bacteria	p__Bacteroidota	c__Bacteroidia	o__Bacteroidales	f__BBW3	g__Unassigned_BBW3	s__Unassigned_BBW3	Ga0255340_1000107.60	0.347997	0.511019
Ga0255340_1000107.62	3300028576_27	COG0601	Unknown	pfam00528	K02033	COG0601	EP	ABC-type dipeptide/oligopeptide/nickel transport system, permease component	DppB	HQ	93.33	1.43	d__Bacteria	p__Bacteroidota	c__Bacteroidia	o__Bacteroidales	f__BBW3	g__Unassigned_BBW3	s__Unassigned_BBW3	Ga0255340_1000107.62	0.251331	0.682779
Ga0255340_1000107.64	3300028576_27	COG0149	EC:5.3.1.1	pfam00121	K01803	COG0149	G	Triosephosphate isomerase	TpiA	HQ	93.33	1.43	d__Bacteria	p__Bacteroidota	c__Bacteroidia	o__Bacteroidales	f__BBW3	g__Unassigned_BBW3	s__Unassigned_BBW3	Ga0255340_1000107.64	0.70964	0.651299
Ga0255340_1000107.66	3300028576_27	COG2264	EC:2.1.1.-	pfam06325	K02687	COG2264	J	Ribosomal protein L11 methylase PrmA	PrmA	HQ	93.33	1.43	d__Bacteria	p__Bacteroidota	c__Bacteroidia	o__Bacteroidales	f__BBW3	g__Unassigned_BBW3	s__Unassigned_BBW3	Ga0255340_1000107.66	0.969419	0.830407
Ga0255340_1000107.68	3300028576_27	Unknown	Unknown	Unknown	Unknown	Unknown	NULL	NULL	NULL	HQ	93.33	1.43	d__Bacteria	p__Bacteroidota	c__Bacteroidia	o__Bacteroidales	f__BBW3	g__Unassigned_BBW3	s__Unassigned_BBW3	Ga0255340_1000107.68	0.116898	1.11579
Ga0255340_1000107.70	3300028576_27	COG0622	Unknown	pfam12850	K07095	COG0622	R	Predicted phosphodiesterase, calcineurin family	YfcE	HQ	93.33	1.43	d__Bacteria	p__Bacteroidota	c__Bacteroidia	o__Bacteroidales	f__BBW3	g__Unassigned_BBW3	s__Unassigned_BBW3	Ga0255340_1000107.70	1.09672	1.93258
Ga0255340_1000107.72	3300028576_27	COG1385	EC:2.1.1.193	pfam04452	K09761	COG1385	J	16S rRNA U1498 N3-methylase RsmE	RsmE	HQ	93.33	1.43	d__Bacteria	p__Bacteroidota	c__Bacteroidia	o__Bacteroidales	f__BBW3	g__Unassigned_BBW3	s__Unassigned_BBW3	Ga0255340_1000107.72	0	1.76018
Ga0255340_1000107.74	3300028576_27	COG1843	Unknown	pfam01364	Unknown	COG1843	N	Flagellar hook-capping protein FlgD	FlgD	HQ	93.33	1.43	d__Bacteria	p__Bacteroidota	c__Bacteroidia	o__Bacteroidales	f__BBW3	g__Unassigned_BBW3	s__Unassigned_BBW3	Ga0255340_1000107.74	0.517869	0.977748
Ga0255340_1000107.76	3300028576_27	COG0285	Unknown	pfam08245	Unknown	COG0285	H	Folylpolyglutamate synthase/Dihydropteroate synthase	FolC	HQ	93.33	1.43	d__Bacteria	p__Bacteroidota	c__Bacteroidia	o__Bacteroidales	f__BBW3	g__Unassigned_BBW3	s__Unassigned_BBW3	Ga0255340_1000107.76	0.687183	0.622279
Ga0255340_1000107.78	3300028576_27	Unknown	Unknown	pfam14102	Unknown	Unknown	NULL	NULL	NULL	HQ	93.33	1.43	d__Bacteria	p__Bacteroidota	c__Bacteroidia	o__Bacteroidales	f__BBW3	g__Unassigned_BBW3	s__Unassigned_BBW3	Ga0255340_1000107.78	0	0.527941
Ga0255340_1000107.80	3300028576_27	Unknown	Unknown	Unknown	Unknown	Unknown	NULL	NULL	NULL	HQ	93.33	1.43	d__Bacteria	p__Bacteroidota	c__Bacteroidia	o__Bacteroidales	f__BBW3	g__Unassigned_BBW3	s__Unassigned_BBW3	Ga0255340_1000107.80	0	0.621187
Ga0255340_1000107.82	3300028576_27	Unknown	Unknown	Unknown	Unknown	Unknown	NULL	NULL	NULL	HQ	93.33	1.43	d__Bacteria	p__Bacteroidota	c__Bacteroidia	o__Bacteroidales	f__BBW3	g__Unassigned_BBW3	s__Unassigned_BBW3	Ga0255340_1000107.82	0.292813	0.988963
Ga0255340_1000107.84	3300028576_27	Unknown	Unknown	Unknown	Unknown	Unknown	NULL	NULL	NULL	HQ	93.33	1.43	d__Bacteria	p__Bacteroidota	c__Bacteroidia	o__Bacteroidales	f__BBW3	g__Unassigned_BBW3	s__Unassigned_BBW3	Ga0255340_1000107.84	0	0.874965
Ga0255340_1000107.86	3300028576_27	COG5276	Unknown	pfam08309	Unknown	COG5276	S	Uncharacterized secreted protein, contains LVIVD repeats, choice-of-anchor domain	NULL	HQ	93.33	1.43	d__Bacteria	p__Bacteroidota	c__Bacteroidia	o__Bacteroidales	f__BBW3	g__Unassigned_BBW3	s__Unassigned_BBW3	Ga0255340_1000107.86	0	0.897737
Ga0255340_1000107.88	3300028576_27	COG3503	Unknown	pfam07786	Unknown	COG3503	S	Uncharacterized membrane protein, DUF1624 family	NULL	HQ	93.33	1.43	d__Bacteria	p__Bacteroidota	c__Bacteroidia	o__Bacteroidales	f__BBW3	g__Unassigned_BBW3	s__Unassigned_BBW3	Ga0255340_1000107.88	0	0.705959
Ga0255340_1000107.90	3300028576_27	Unknown	Unknown	Unknown	Unknown	Unknown	NULL	NULL	NULL	HQ	93.33	1.43	d__Bacteria	p__Bacteroidota	c__Bacteroidia	o__Bacteroidales	f__BBW3	g__Unassigned_BBW3	s__Unassigned_BBW3	Ga0255340_1000107.90	0.431881	1.22084
Ga0255340_1000107.92	3300028576_27	COG3478	Unknown	pfam09855	K07069	COG3478	R	Predicted nucleic-acid-binding protein, contains Zn-ribbon domain	YpzJ	HQ	93.33	1.43	d__Bacteria	p__Bacteroidota	c__Bacteroidia	o__Bacteroidales	f__BBW3	g__Unassigned_BBW3	s__Unassigned_BBW3	Ga0255340_1000107.92	1.23944	0.819031
Ga0255340_1000107.93	3300028576_27	COG1266	Unknown	pfam02517	Unknown	COG1266	O	Membrane protease YdiL, CAAX protease family	YdiL	HQ	93.33	1.43	d__Bacteria	p__Bacteroidota	c__Bacteroidia	o__Bacteroidales	f__BBW3	g__Unassigned_BBW3	s__Unassigned_BBW3	Ga0255340_1000107.93	0	0.798053
Ga0255340_1000107.95	3300028576_27	COG4877	Unknown	pfam03869	Unknown	COG4877	S	Uncharacterized conserved protein	NULL	HQ	93.33	1.43	d__Bacteria	p__Bacteroidota	c__Bacteroidia	o__Bacteroidales	f__BBW3	g__Unassigned_BBW3	s__Unassigned_BBW3	Ga0255340_1000107.95	0	0.107149
Ga0255340_1000107.96	3300028576_27	COG0330	Unknown	pfam01145	Unknown	COG0330	O	Regulator of protease activity HflC, stomatin/prohibitin superfamily	HflC	HQ	93.33	1.43	d__Bacteria	p__Bacteroidota	c__Bacteroidia	o__Bacteroidales	f__BBW3	g__Unassigned_BBW3	s__Unassigned_BBW3	Ga0255340_1000107.96	0	0.820155
Ga0255340_1000107.98	3300028576_27	Unknown	Unknown	Unknown	Unknown	Unknown	NULL	NULL	NULL	HQ	93.33	1.43	d__Bacteria	p__Bacteroidota	c__Bacteroidia	o__Bacteroidales	f__BBW3	g__Unassigned_BBW3	s__Unassigned_BBW3	Ga0255340_1000107.98	1.41374	0.830407
Ga0255340_1000107.100	3300028576_27	COG1595	Unknown	pfam04542	K03088	COG1595	K	DNA-directed RNA polymerase specialized sigma subunit, sigma24 family	RpoE	HQ	93.33	1.43	d__Bacteria	p__Bacteroidota	c__Bacteroidia	o__Bacteroidales	f__BBW3	g__Unassigned_BBW3	s__Unassigned_BBW3	Ga0255340_1000107.100	4.15465	1.22019
Ga0255340_1000107.102	3300028576_27	Unknown	Unknown	Unknown	Unknown	Unknown	NULL	NULL	NULL	HQ	93.33	1.43	d__Bacteria	p__Bacteroidota	c__Bacteroidia	o__Bacteroidales	f__BBW3	g__Unassigned_BBW3	s__Unassigned_BBW3	Ga0255340_1000107.102	0	0.949036
Ga0255340_1000107.103	3300028576_27	COG0178	Unknown	pfam00005	K03701	COG0178	L	Excinuclease UvrABC ATPase subunit	UvrA	HQ	93.33	1.43	d__Bacteria	p__Bacteroidota	c__Bacteroidia	o__Bacteroidales	f__BBW3	g__Unassigned_BBW3	s__Unassigned_BBW3	Ga0255340_1000107.103	0.193538	0.966291
Ga0255340_1000107.105	3300028576_27	Unknown	Unknown	Unknown	Unknown	Unknown	NULL	NULL	NULL	HQ	93.33	1.43	d__Bacteria	p__Bacteroidota	c__Bacteroidia	o__Bacteroidales	f__BBW3	g__Unassigned_BBW3	s__Unassigned_BBW3	Ga0255340_1000107.105	5.46518	1.02547
Ga0255340_1000107.107	3300028576_27	Unknown	Unknown	Unknown	Unknown	Unknown	NULL	NULL	NULL	HQ	93.33	1.43	d__Bacteria	p__Bacteroidota	c__Bacteroidia	o__Bacteroidales	f__BBW3	g__Unassigned_BBW3	s__Unassigned_BBW3	Ga0255340_1000107.107	5.91367	1.10721
Ga0255340_1000107.109	3300028576_27	Unknown	Unknown	Unknown	Unknown	Unknown	NULL	NULL	NULL	HQ	93.33	1.43	d__Bacteria	p__Bacteroidota	c__Bacteroidia	o__Bacteroidales	f__BBW3	g__Unassigned_BBW3	s__Unassigned_BBW3	Ga0255340_1000107.109	0.952412	1.95801
Ga0255340_1000107.111	3300028576_27	COG0167	EC:1.3.98.1	pfam01180	K00226	COG0167	F	Dihydroorotate dehydrogenase	PyrD	HQ	93.33	1.43	d__Bacteria	p__Bacteroidota	c__Bacteroidia	o__Bacteroidales	f__BBW3	g__Unassigned_BBW3	s__Unassigned_BBW3	Ga0255340_1000107.111	2.22035	1.10042
Ga0255340_1000107.113	3300028576_27	COG0325	Unknown	pfam01168	K06997	COG0325	H	Pyridoxal 5'-phosphate homeostasis protein YggS, UPF0001 family	YggS	HQ	93.33	1.43	d__Bacteria	p__Bacteroidota	c__Bacteroidia	o__Bacteroidales	f__BBW3	g__Unassigned_BBW3	s__Unassigned_BBW3	Ga0255340_1000107.113	0.811472	1.42994
Ga0255340_1000107.115	3300028576_27	COG3169	Unknown	pfam04342	K09922	COG3169	S	Uncharacterized membrane protein, DMT/DUF486 family	NULL	HQ	93.33	1.43	d__Bacteria	p__Bacteroidota	c__Bacteroidia	o__Bacteroidales	f__BBW3	g__Unassigned_BBW3	s__Unassigned_BBW3	Ga0255340_1000107.115	0	2.32244
Ga0255340_1000107.118	3300028576_27	Unknown	Unknown	Unknown	Unknown	Unknown	NULL	NULL	NULL	HQ	93.33	1.43	d__Bacteria	p__Bacteroidota	c__Bacteroidia	o__Bacteroidales	f__BBW3	g__Unassigned_BBW3	s__Unassigned_BBW3	Ga0255340_1000107.118	0	1.60354
Ga0255340_1000107.120	3300028576_27	COG1262	Unknown	pfam03781	Unknown	COG1262	O	Formylglycine-generating enzyme, required for sulfatase activity, contains SUMF1/FGE domain	YfmG	HQ	93.33	1.43	d__Bacteria	p__Bacteroidota	c__Bacteroidia	o__Bacteroidales	f__BBW3	g__Unassigned_BBW3	s__Unassigned_BBW3	Ga0255340_1000107.120	0	0.733772
Ga0255340_1000107.122	3300028576_27	Unknown	Unknown	pfam14717	Unknown	Unknown	NULL	NULL	NULL	HQ	93.33	1.43	d__Bacteria	p__Bacteroidota	c__Bacteroidia	o__Bacteroidales	f__BBW3	g__Unassigned_BBW3	s__Unassigned_BBW3	Ga0255340_1000107.122	0.378574	1.11184
Ga0255340_1000107.124	3300028576_27	COG2208	Unknown	pfam07228	Unknown	COG2208	TK	Phosphoserine phosphatase RsbU, regulator of sigma subunit	RsbU	HQ	93.33	1.43	d__Bacteria	p__Bacteroidota	c__Bacteroidia	o__Bacteroidales	f__BBW3	g__Unassigned_BBW3	s__Unassigned_BBW3	Ga0255340_1000107.124	0.489517	1.13816
Ga0255340_1000107.126	3300028576_27	COG1843	Unknown	pfam13860	Unknown	COG1843	N	Flagellar hook-capping protein FlgD	FlgD	HQ	93.33	1.43	d__Bacteria	p__Bacteroidota	c__Bacteroidia	o__Bacteroidales	f__BBW3	g__Unassigned_BBW3	s__Unassigned_BBW3	Ga0255340_1000107.126	0.0860886	0.992379
Ga0255340_1000107.128	3300028576_27	COG4122	Unknown	pfam13578	Unknown	COG4122	J	tRNA 5-hydroxyU34 O-methylase TrmR/YrrM	TrmR	HQ	93.33	1.43	d__Bacteria	p__Bacteroidota	c__Bacteroidia	o__Bacteroidales	f__BBW3	g__Unassigned_BBW3	s__Unassigned_BBW3	Ga0255340_1000107.128	0	1.02396
Ga0255340_1000107.130	3300028576_27	COG1136	Unknown	pfam00005	K02003	COG1136	M	ABC-type lipoprotein export system, ATPase component	LolD	HQ	93.33	1.43	d__Bacteria	p__Bacteroidota	c__Bacteroidia	o__Bacteroidales	f__BBW3	g__Unassigned_BBW3	s__Unassigned_BBW3	Ga0255340_1000107.130	0.372342	0.382739
Ga0255340_1000107.132	3300028576_27	COG2096	EC:2.5.1.17	pfam01923	K00798	COG2096	H	Cob(II)alamin adenosyltransferase	PduO	HQ	93.33	1.43	d__Bacteria	p__Bacteroidota	c__Bacteroidia	o__Bacteroidales	f__BBW3	g__Unassigned_BBW3	s__Unassigned_BBW3	Ga0255340_1000107.132	0.494421	0.508227
Ga0255340_1000107.134	3300028576_27	Unknown	Unknown	pfam11387	Unknown	Unknown	NULL	NULL	NULL	HQ	93.33	1.43	d__Bacteria	p__Bacteroidota	c__Bacteroidia	o__Bacteroidales	f__BBW3	g__Unassigned_BBW3	s__Unassigned_BBW3	Ga0255340_1000107.134	0	1.88525
Ga0255340_1000107.136	3300028576_27	Unknown	Unknown	pfam13100	Unknown	Unknown	NULL	NULL	NULL	HQ	93.33	1.43	d__Bacteria	p__Bacteroidota	c__Bacteroidia	o__Bacteroidales	f__BBW3	g__Unassigned_BBW3	s__Unassigned_BBW3	Ga0255340_1000107.136	0.478725	0.972469
Ga0255340_1000107.138	3300028576_27	COG0760	EC:5.2.1.8	pfam13616	K03771	COG0760	O	Peptidyl-prolyl isomerase, parvulin family	SurA	HQ	93.33	1.43	d__Bacteria	p__Bacteroidota	c__Bacteroidia	o__Bacteroidales	f__BBW3	g__Unassigned_BBW3	s__Unassigned_BBW3	Ga0255340_1000107.138	0.8007	0.80836
Ga0255340_1000107.140	3300028576_27	Unknown	Unknown	Unknown	Unknown	Unknown	NULL	NULL	NULL	HQ	93.33	1.43	d__Bacteria	p__Bacteroidota	c__Bacteroidia	o__Bacteroidales	f__BBW3	g__Unassigned_BBW3	s__Unassigned_BBW3	Ga0255340_1000107.140	0.313076	0.758572
Ga0255340_1000107.142	3300028576_27	COG0760	EC:5.2.1.8	pfam13616	K03771	COG0760	O	Peptidyl-prolyl isomerase, parvulin family	SurA	HQ	93.33	1.43	d__Bacteria	p__Bacteroidota	c__Bacteroidia	o__Bacteroidales	f__BBW3	g__Unassigned_BBW3	s__Unassigned_BBW3	Ga0255340_1000107.142	1.37506	0.878363
Ga0255340_1000107.144	3300028576_27	COG0516	EC:1.1.1.205	pfam00478	K00088	COG0516	F	IMP dehydrogenase/GMP reductase	GuaB	HQ	93.33	1.43	d__Bacteria	p__Bacteroidota	c__Bacteroidia	o__Bacteroidales	f__BBW3	g__Unassigned_BBW3	s__Unassigned_BBW3	Ga0255340_1000107.144	0.917638	0.88936
Ga0255340_1000107.146	3300028576_27	COG0514	EC:3.6.4.12	pfam00270	K03654	COG0514	L	Superfamily II DNA helicase RecQ	RecQ	HQ	93.33	1.43	d__Bacteria	p__Bacteroidota	c__Bacteroidia	o__Bacteroidales	f__BBW3	g__Unassigned_BBW3	s__Unassigned_BBW3	Ga0255340_1000107.146	0	1.03247
Ga0255340_1000107.148	3300028576_27	Unknown	Unknown	pfam11810	Unknown	Unknown	NULL	NULL	NULL	HQ	93.33	1.43	d__Bacteria	p__Bacteroidota	c__Bacteroidia	o__Bacteroidales	f__BBW3	g__Unassigned_BBW3	s__Unassigned_BBW3	Ga0255340_1000107.148	10.2706	1.43638
Ga0255340_1000107.150	3300028576_27	COG2834	Unknown	pfam17131	K07003	COG2834	M	Outer membrane lipoprotein-sorting protein	LolA	HQ	93.33	1.43	d__Bacteria	p__Bacteroidota	c__Bacteroidia	o__Bacteroidales	f__BBW3	g__Unassigned_BBW3	s__Unassigned_BBW3	Ga0255340_1000107.150	13.6771	1.02996
Ga0255340_1000107.152	3300028576_27	COG1033	Unknown	pfam03176	K07003	COG1033	R	Predicted exporter protein, RND superfamily	MMPL	HQ	93.33	1.43	d__Bacteria	p__Bacteroidota	c__Bacteroidia	o__Bacteroidales	f__BBW3	g__Unassigned_BBW3	s__Unassigned_BBW3	Ga0255340_1000107.152	5.95257	0.961524
Ga0255340_1000107.154	3300028576_27	Unknown	Unknown	Unknown	Unknown	Unknown	NULL	NULL	NULL	HQ	93.33	1.43	d__Bacteria	p__Bacteroidota	c__Bacteroidia	o__Bacteroidales	f__BBW3	g__Unassigned_BBW3	s__Unassigned_BBW3	Ga0255340_1000107.154	3.42571	0.961718
Ga0255340_1000107.156	3300028576_27	COG2207	Unknown	pfam12833	Unknown	COG2207	K	AraC-type DNA-binding domain and AraC-containing proteins	AraC	HQ	93.33	1.43	d__Bacteria	p__Bacteroidota	c__Bacteroidia	o__Bacteroidales	f__BBW3	g__Unassigned_BBW3	s__Unassigned_BBW3	Ga0255340_1000107.156	0.251331	1.29174
Ga0255340_1000107.158	3300028576_27	Unknown	Unknown	Unknown	Unknown	Unknown	NULL	NULL	NULL	HQ	93.33	1.43	d__Bacteria	p__Bacteroidota	c__Bacteroidia	o__Bacteroidales	f__BBW3	g__Unassigned_BBW3	s__Unassigned_BBW3	Ga0255340_1000107.158	11.4894	2.42531
Ga0255340_1000107.159	3300028576_27	COG1262	Unknown	pfam03781	Unknown	COG1262	O	Formylglycine-generating enzyme, required for sulfatase activity, contains SUMF1/FGE domain	YfmG	HQ	93.33	1.43	d__Bacteria	p__Bacteroidota	c__Bacteroidia	o__Bacteroidales	f__BBW3	g__Unassigned_BBW3	s__Unassigned_BBW3	Ga0255340_1000107.159	3.18669	1.06961
Ga0255340_1000107.161	3300028576_27	Unknown	Unknown	Unknown	Unknown	Unknown	NULL	NULL	NULL	HQ	93.33	1.43	d__Bacteria	p__Bacteroidota	c__Bacteroidia	o__Bacteroidales	f__BBW3	g__Unassigned_BBW3	s__Unassigned_BBW3	Ga0255340_1000107.161	0	4.87172
Ga0255340_1000107.162	3300028576_27	Unknown	Unknown	pfam02169	Unknown	Unknown	NULL	NULL	NULL	HQ	93.33	1.43	d__Bacteria	p__Bacteroidota	c__Bacteroidia	o__Bacteroidales	f__BBW3	g__Unassigned_BBW3	s__Unassigned_BBW3	Ga0255340_1000107.162	0.147842	1.23747
Ga0255340_1000107.164	3300028576_27	COG1672	Unknown	pfam01637	K06921	COG1672	R	Predicted ATPase, archaeal AAA+ ATPase superfamily	NULL	HQ	93.33	1.43	d__Bacteria	p__Bacteroidota	c__Bacteroidia	o__Bacteroidales	f__BBW3	g__Unassigned_BBW3	s__Unassigned_BBW3	Ga0255340_1000107.164	0	1.19006
Ga0255340_1000107.166	3300028576_27	COG0685	EC:1.5.1.20	pfam02219	K00297	COG0685	E	5,10-methylenetetrahydrofolate reductase	MetF	HQ	93.33	1.43	d__Bacteria	p__Bacteroidota	c__Bacteroidia	o__Bacteroidales	f__BBW3	g__Unassigned_BBW3	s__Unassigned_BBW3	Ga0255340_1000107.166	0	1.10721
Ga0255340_1000107.168	3300028576_27	COG1410	EC:2.1.1.13	pfam02965	K00548	COG1410	E	Methionine synthase I, cobalamin-binding domain	MetH2	HQ	93.33	1.43	d__Bacteria	p__Bacteroidota	c__Bacteroidia	o__Bacteroidales	f__BBW3	g__Unassigned_BBW3	s__Unassigned_BBW3	Ga0255340_1000107.168	0.369604	0.911819
Ga0255340_1000107.170	3300028576_27	Unknown	Unknown	Unknown	Unknown	Unknown	NULL	NULL	NULL	HQ	93.33	1.43	d__Bacteria	p__Bacteroidota	c__Bacteroidia	o__Bacteroidales	f__BBW3	g__Unassigned_BBW3	s__Unassigned_BBW3	Ga0255340_1000107.170	0.185789	1.02309
Ga0255340_1000107.172	3300028576_27	Unknown	Unknown	Unknown	Unknown	Unknown	NULL	NULL	NULL	HQ	93.33	1.43	d__Bacteria	p__Bacteroidota	c__Bacteroidia	o__Bacteroidales	f__BBW3	g__Unassigned_BBW3	s__Unassigned_BBW3	Ga0255340_1000107.172	0	0.672735
Ga0255340_1000107.174	3300028576_27	Unknown	Unknown	Unknown	Unknown	Unknown	NULL	NULL	NULL	HQ	93.33	1.43	d__Bacteria	p__Bacteroidota	c__Bacteroidia	o__Bacteroidales	f__BBW3	g__Unassigned_BBW3	s__Unassigned_BBW3	Ga0255340_1000107.174	1.06446	2.26652
Ga0255340_1000107.175	3300028576_27	COG0133	EC:4.2.1.20	pfam00291	K01696	COG0133	E	Tryptophan synthase beta chain	TrpB	HQ	93.33	1.43	d__Bacteria	p__Bacteroidota	c__Bacteroidia	o__Bacteroidales	f__BBW3	g__Unassigned_BBW3	s__Unassigned_BBW3	Ga0255340_1000107.175	0.666922	1.06096
Ga0255340_1000107.177	3300028576_27	COG3291	Unknown	pfam00801	Unknown	COG3291	S	Uncharacterized conserved protein, PKD repeat domain	NULL	HQ	93.33	1.43	d__Bacteria	p__Bacteroidota	c__Bacteroidia	o__Bacteroidales	f__BBW3	g__Unassigned_BBW3	s__Unassigned_BBW3	Ga0255340_1000107.177	1.38253	1.21812
Ga0255340_1000107.179	3300028576_27	COG0572	EC:2.7.1.48	pfam00485	K00876	COG0572	F	Uridine kinase	Udk	HQ	93.33	1.43	d__Bacteria	p__Bacteroidota	c__Bacteroidia	o__Bacteroidales	f__BBW3	g__Unassigned_BBW3	s__Unassigned_BBW3	Ga0255340_1000107.179	0.97464	1.22847
Ga0255340_1000107.181	3300028576_27	COG0324	EC:2.5.1.75	pfam01715	K00791	COG0324	J	tRNA A37 N6-isopentenylltransferase MiaA	MiaA	HQ	93.33	1.43	d__Bacteria	p__Bacteroidota	c__Bacteroidia	o__Bacteroidales	f__BBW3	g__Unassigned_BBW3	s__Unassigned_BBW3	Ga0255340_1000107.181	0	1.21757
Ga0255340_1000107.183	3300028576_27	COG0691	Unknown	pfam01668	K03664	COG0691	O	tmRNA-binding protein	SmpB	HQ	93.33	1.43	d__Bacteria	p__Bacteroidota	c__Bacteroidia	o__Bacteroidales	f__BBW3	g__Unassigned_BBW3	s__Unassigned_BBW3	Ga0255340_1000107.183	0.595257	0.655584
Ga0255340_1000107.185	3300028576_27	COG0730	Unknown	pfam01925	K07090	COG0730	P	Sulfite exporter TauE/SafE/YfcA and related permeases, UPF0721 family	TauE	HQ	93.33	1.43	d__Bacteria	p__Bacteroidota	c__Bacteroidia	o__Bacteroidales	f__BBW3	g__Unassigned_BBW3	s__Unassigned_BBW3	Ga0255340_1000107.185	0	1.15754
Ga0255340_1000107.187	3300028576_27	Unknown	Unknown	pfam13884	Unknown	Unknown	NULL	NULL	NULL	HQ	93.33	1.43	d__Bacteria	p__Bacteroidota	c__Bacteroidia	o__Bacteroidales	f__BBW3	g__Unassigned_BBW3	s__Unassigned_BBW3	Ga0255340_1000107.187	1.42114	1.13288
Ga0255340_1000107.189	3300028576_27	COG4870	Unknown	pfam00112	Unknown	COG4870	O	Cysteine protease, C1A family	NULL	HQ	93.33	1.43	d__Bacteria	p__Bacteroidota	c__Bacteroidia	o__Bacteroidales	f__BBW3	g__Unassigned_BBW3	s__Unassigned_BBW3	Ga0255340_1000107.189	8.08713	0.989637
Ga0255340_1000107.191	3300028576_27	Unknown	Unknown	Unknown	Unknown	Unknown	NULL	NULL	NULL	HQ	93.33	1.43	d__Bacteria	p__Bacteroidota	c__Bacteroidia	o__Bacteroidales	f__BBW3	g__Unassigned_BBW3	s__Unassigned_BBW3	Ga0255340_1000107.191	0	1.50413
Ga0255340_1000107.193	3300028576_27	COG3279	Unknown	pfam00072	Unknown	COG3279	KT	DNA-binding response regulator, LytR/AlgR family	LytT	HQ	93.33	1.43	d__Bacteria	p__Bacteroidota	c__Bacteroidia	o__Bacteroidales	f__BBW3	g__Unassigned_BBW3	s__Unassigned_BBW3	Ga0255340_1000107.193	0.760329	1.28399
Ga0255340_1000107.195	3300028576_27	COG0642	Unknown	pfam02518	Unknown	COG0642	T	Signal transduction histidine kinase	BaeS	HQ	93.33	1.43	d__Bacteria	p__Bacteroidota	c__Bacteroidia	o__Bacteroidales	f__BBW3	g__Unassigned_BBW3	s__Unassigned_BBW3	Ga0255340_1000107.195	0.498966	1.05022
Ga0255340_1000107.197	3300028576_27	Unknown	Unknown	Unknown	Unknown	Unknown	NULL	NULL	NULL	HQ	93.33	1.43	d__Bacteria	p__Bacteroidota	c__Bacteroidia	o__Bacteroidales	f__BBW3	g__Unassigned_BBW3	s__Unassigned_BBW3	Ga0255340_1000107.197	0	3.13709
Ga0255340_1000107.198	3300028576_27	COG1866	EC:4.1.1.49	pfam01293	K01610	COG1866	C	Phosphoenolpyruvate carboxykinase, ATP-dependent	PckA	HQ	93.33	1.43	d__Bacteria	p__Bacteroidota	c__Bacteroidia	o__Bacteroidales	f__BBW3	g__Unassigned_BBW3	s__Unassigned_BBW3	Ga0255340_1000107.198	2.01438	0.875085
Ga0255340_1000107.200	3300028576_27	COG1373	Unknown	pfam13635	K07133	COG1373	R	Predicted ATPase, AAA+ superfamily	NULL	HQ	93.33	1.43	d__Bacteria	p__Bacteroidota	c__Bacteroidia	o__Bacteroidales	f__BBW3	g__Unassigned_BBW3	s__Unassigned_BBW3	Ga0255340_1000107.200	0	1.40131
Ga0255340_1000107.202	3300028576_27	COG0339	EC:3.4.15.5	pfam01432	K01284	COG0339	O	Zn-dependent oligopeptidase, M3 family	Dcp	HQ	93.33	1.43	d__Bacteria	p__Bacteroidota	c__Bacteroidia	o__Bacteroidales	f__BBW3	g__Unassigned_BBW3	s__Unassigned_BBW3	Ga0255340_1000107.202	0.906085	0.921882
Ga0255340_1000107.204	3300028576_27	COG4631	EC:1.17.1.4	pfam02738	K00106	COG4631	F	Xanthine dehydrogenase, molybdopterin-binding subunit XdhB	XdhB	HQ	93.33	1.43	d__Bacteria	p__Bacteroidota	c__Bacteroidia	o__Bacteroidales	f__BBW3	g__Unassigned_BBW3	s__Unassigned_BBW3	Ga0255340_1000107.204	0.353434	0.787156
Ga0255340_1000107.206	3300028576_27	COG4630	EC:1.17.1.4	pfam00941	K13481	COG4630	F	Xanthine dehydrogenase, Fe-S cluster and FAD-binding subunit XdhA	XdhA	HQ	93.33	1.43	d__Bacteria	p__Bacteroidota	c__Bacteroidia	o__Bacteroidales	f__BBW3	g__Unassigned_BBW3	s__Unassigned_BBW3	Ga0255340_1000107.206	0.188106	0.856303
Ga0255340_1000107.208	3300028576_27	COG1975	Unknown	pfam13478	K07402	COG1975	O	Molybdoenzyme maturation factor PaoD (Mo cofactor insertion), XdhC/CoxF family	XdhC	HQ	93.33	1.43	d__Bacteria	p__Bacteroidota	c__Bacteroidia	o__Bacteroidales	f__BBW3	g__Unassigned_BBW3	s__Unassigned_BBW3	Ga0255340_1000107.208	0.706868	1.16776
Ga0255340_1000107.210	3300028576_27	Unknown	Unknown	Unknown	Unknown	Unknown	NULL	NULL	NULL	HQ	93.33	1.43	d__Bacteria	p__Bacteroidota	c__Bacteroidia	o__Bacteroidales	f__BBW3	g__Unassigned_BBW3	s__Unassigned_BBW3	Ga0255340_1000107.210	0	1.21101
Ga0255340_1000121.1	3300028576_27	Unknown	Unknown	pfam13585	Unknown	Unknown	NULL	NULL	NULL	HQ	93.33	1.43	d__Bacteria	p__Bacteroidota	c__Bacteroidia	o__Bacteroidales	f__BBW3	g__Unassigned_BBW3	s__Unassigned_BBW3	Ga0255340_1000121.1	1.16999	0.143174
Ga0255340_1000121.3	3300028576_27	Unknown	Unknown	pfam11751	Unknown	Unknown	NULL	NULL	NULL	HQ	93.33	1.43	d__Bacteria	p__Bacteroidota	c__Bacteroidia	o__Bacteroidales	f__BBW3	g__Unassigned_BBW3	s__Unassigned_BBW3	Ga0255340_1000121.3	0.827553	1.0532
Ga0255340_1000121.5	3300028576_27	Unknown	Unknown	Unknown	Unknown	Unknown	NULL	NULL	NULL	HQ	93.33	1.43	d__Bacteria	p__Bacteroidota	c__Bacteroidia	o__Bacteroidales	f__BBW3	g__Unassigned_BBW3	s__Unassigned_BBW3	Ga0255340_1000121.5	0.489076	0.754099
Ga0255340_1000121.7	3300028576_27	Unknown	Unknown	pfam13585	Unknown	Unknown	NULL	NULL	NULL	HQ	93.33	1.43	d__Bacteria	p__Bacteroidota	c__Bacteroidia	o__Bacteroidales	f__BBW3	g__Unassigned_BBW3	s__Unassigned_BBW3	Ga0255340_1000121.7	2.18051	0.95532
Ga0255340_1000121.9	3300028576_27	Unknown	Unknown	pfam11751	Unknown	Unknown	NULL	NULL	NULL	HQ	93.33	1.43	d__Bacteria	p__Bacteroidota	c__Bacteroidia	o__Bacteroidales	f__BBW3	g__Unassigned_BBW3	s__Unassigned_BBW3	Ga0255340_1000121.9	1.15628	0.742856
Ga0255340_1000121.11	3300028576_27	Unknown	Unknown	pfam14129	Unknown	Unknown	NULL	NULL	NULL	HQ	93.33	1.43	d__Bacteria	p__Bacteroidota	c__Bacteroidia	o__Bacteroidales	f__BBW3	g__Unassigned_BBW3	s__Unassigned_BBW3	Ga0255340_1000121.11	0	1.02029
Ga0255340_1000121.13	3300028576_27	Unknown	Unknown	Unknown	Unknown	Unknown	NULL	NULL	NULL	HQ	93.33	1.43	d__Bacteria	p__Bacteroidota	c__Bacteroidia	o__Bacteroidales	f__BBW3	g__Unassigned_BBW3	s__Unassigned_BBW3	Ga0255340_1000121.13	0	1.18395
Ga0255340_1000121.15	3300028576_27	COG1940	EC:2.7.1.2	pfam00480	K00845	COG1940	GK	Sugar kinase of the NBD/HSP70 family, may contain an N-terminal HTH domain	NagC	HQ	93.33	1.43	d__Bacteria	p__Bacteroidota	c__Bacteroidia	o__Bacteroidales	f__BBW3	g__Unassigned_BBW3	s__Unassigned_BBW3	Ga0255340_1000121.15	0	0.786429
Ga0255340_1000121.17	3300028576_27	COG1131	Unknown	pfam00005	K01990	COG1131	V	ABC-type multidrug transport system, ATPase component	CcmA	HQ	93.33	1.43	d__Bacteria	p__Bacteroidota	c__Bacteroidia	o__Bacteroidales	f__BBW3	g__Unassigned_BBW3	s__Unassigned_BBW3	Ga0255340_1000121.17	0.291868	0.921484
Ga0255340_1000121.19	3300028576_27	Unknown	Unknown	Unknown	Unknown	Unknown	NULL	NULL	NULL	HQ	93.33	1.43	d__Bacteria	p__Bacteroidota	c__Bacteroidia	o__Bacteroidales	f__BBW3	g__Unassigned_BBW3	s__Unassigned_BBW3	Ga0255340_1000121.19	0	1.32865
Ga0255340_1000121.21	3300028576_27	Unknown	Unknown	pfam11832	Unknown	Unknown	NULL	NULL	NULL	HQ	93.33	1.43	d__Bacteria	p__Bacteroidota	c__Bacteroidia	o__Bacteroidales	f__BBW3	g__Unassigned_BBW3	s__Unassigned_BBW3	Ga0255340_1000121.21	0.946434	1.13269
Ga0255340_1000121.23	3300028576_27	COG0192	EC:2.5.1.6	pfam02773	K00789	COG0192	H	S-adenosylmethionine synthetase	MetK	HQ	93.33	1.43	d__Bacteria	p__Bacteroidota	c__Bacteroidia	o__Bacteroidales	f__BBW3	g__Unassigned_BBW3	s__Unassigned_BBW3	Ga0255340_1000121.23	1.51158	0.776896
Ga0255340_1000121.25	3300028576_27	Unknown	Unknown	Unknown	Unknown	Unknown	NULL	NULL	NULL	HQ	93.33	1.43	d__Bacteria	p__Bacteroidota	c__Bacteroidia	o__Bacteroidales	f__BBW3	g__Unassigned_BBW3	s__Unassigned_BBW3	Ga0255340_1000121.25	0.680294	1.4735
Ga0255340_1000121.27	3300028576_27	COG0686	EC:1.4.1.1	pfam01262	K00259	COG0686	E	Alanine dehydrogenase (includes sporulation protein SpoVN)	Ald	HQ	93.33	1.43	d__Bacteria	p__Bacteroidota	c__Bacteroidia	o__Bacteroidales	f__BBW3	g__Unassigned_BBW3	s__Unassigned_BBW3	Ga0255340_1000121.27	1.78284	1.12903
Ga0255340_1000121.29	3300028576_27	COG0802	Unknown	pfam02367	K06925	COG0802	J	tRNA A37 threonylcarbamoyladenosine biosynthesis protein TsaE	TsaE	HQ	93.33	1.43	d__Bacteria	p__Bacteroidota	c__Bacteroidia	o__Bacteroidales	f__BBW3	g__Unassigned_BBW3	s__Unassigned_BBW3	Ga0255340_1000121.29	0	0.85285
Ga0255340_1000121.31	3300028576_27	COG0745	Unknown	pfam08665	Unknown	COG0745	TK	DNA-binding response regulator, OmpR family, contains REC and winged-helix (wHTH) domain	OmpR	HQ	93.33	1.43	d__Bacteria	p__Bacteroidota	c__Bacteroidia	o__Bacteroidales	f__BBW3	g__Unassigned_BBW3	s__Unassigned_BBW3	Ga0255340_1000121.31	0.350694	1.04284
Ga0255340_1000121.33	3300028576_27	COG0457	Unknown	pfam13174	Unknown	COG0457	R	Tetratricopeptide (TPR) repeat	TPR	HQ	93.33	1.43	d__Bacteria	p__Bacteroidota	c__Bacteroidia	o__Bacteroidales	f__BBW3	g__Unassigned_BBW3	s__Unassigned_BBW3	Ga0255340_1000121.33	0.809656	1.02547
Ga0255340_1000121.35	3300028576_27	Unknown	Unknown	Unknown	Unknown	Unknown	NULL	NULL	NULL	HQ	93.33	1.43	d__Bacteria	p__Bacteroidota	c__Bacteroidia	o__Bacteroidales	f__BBW3	g__Unassigned_BBW3	s__Unassigned_BBW3	Ga0255340_1000121.35	0.0782691	1.01718
Ga0255340_1000121.37	3300028576_27	COG1179	Unknown	pfam00899	Unknown	COG1179	J	tRNA A37 threonylcarbamoyladenosine dehydratase	TcdA	HQ	93.33	1.43	d__Bacteria	p__Bacteroidota	c__Bacteroidia	o__Bacteroidales	f__BBW3	g__Unassigned_BBW3	s__Unassigned_BBW3	Ga0255340_1000121.37	0	1.61297
Ga0255340_1000121.39	3300028576_27	COG0346	EC:5.1.99.1	pfam13669	K05606	COG0346	Q	Catechol 2,3-dioxygenase or related enzyme, vicinal oxygen chelate (VOC) family	GloA	HQ	93.33	1.43	d__Bacteria	p__Bacteroidota	c__Bacteroidia	o__Bacteroidales	f__BBW3	g__Unassigned_BBW3	s__Unassigned_BBW3	Ga0255340_1000121.39	0.660431	1.21227
Ga0255340_1000121.41	3300028576_27	COG4799	Unknown	pfam01039	Unknown	COG4799	I	Acetyl-CoA carboxylase, carboxyltransferase component	MmdA	HQ	93.33	1.43	d__Bacteria	p__Bacteroidota	c__Bacteroidia	o__Bacteroidales	f__BBW3	g__Unassigned_BBW3	s__Unassigned_BBW3	Ga0255340_1000121.41	1.21565	0.714054
Ga0255340_1000121.43	3300028576_27	Unknown	Unknown	pfam04277	Unknown	Unknown	NULL	NULL	NULL	HQ	93.33	1.43	d__Bacteria	p__Bacteroidota	c__Bacteroidia	o__Bacteroidales	f__BBW3	g__Unassigned_BBW3	s__Unassigned_BBW3	Ga0255340_1000121.43	0.597222	0.964697
Ga0255340_1000121.45	3300028576_27	COG0511	Unknown	pfam00364	Unknown	COG0511	I	Biotin carboxyl carrier protein	AccB	HQ	93.33	1.43	d__Bacteria	p__Bacteroidota	c__Bacteroidia	o__Bacteroidales	f__BBW3	g__Unassigned_BBW3	s__Unassigned_BBW3	Ga0255340_1000121.45	0.61972	0.500519
Ga0255340_1000121.47	3300028576_27	COG1883	EC:4.1.1.3	pfam03977	K01572	COG1883	C	Na+-transporting oxaloacetate/methylmalonyl-CoA decarboxylase, beta subunit	OadB	HQ	93.33	1.43	d__Bacteria	p__Bacteroidota	c__Bacteroidia	o__Bacteroidales	f__BBW3	g__Unassigned_BBW3	s__Unassigned_BBW3	Ga0255340_1000121.47	0.466387	0.787602
Ga0255340_1000121.49	3300028576_27	COG2843	Unknown	pfam09587	K07282	COG2843	M	Poly-gamma-glutamate biosynthesis protein CapA/YwtB (capsule formation), metallophosphatase superfamily	CapA	HQ	93.33	1.43	d__Bacteria	p__Bacteroidota	c__Bacteroidia	o__Bacteroidales	f__BBW3	g__Unassigned_BBW3	s__Unassigned_BBW3	Ga0255340_1000121.49	0.382575	1.06741
Ga0255340_1000121.51	3300028576_27	COG0177	EC:4.2.99.18	pfam00730	K10773	COG0177	L	Endonuclease III	Nth	HQ	93.33	1.43	d__Bacteria	p__Bacteroidota	c__Bacteroidia	o__Bacteroidales	f__BBW3	g__Unassigned_BBW3	s__Unassigned_BBW3	Ga0255340_1000121.51	0.434996	0.830407
Ga0255340_1000121.53	3300028576_27	COG0013	Unknown	pfam07973	Unknown	COG0013	J	Alanyl-tRNA synthetase	AlaS	HQ	93.33	1.43	d__Bacteria	p__Bacteroidota	c__Bacteroidia	o__Bacteroidales	f__BBW3	g__Unassigned_BBW3	s__Unassigned_BBW3	Ga0255340_1000121.53	0	1.68296
Ga0255340_1000121.55	3300028576_27	COG1539	EC:4.1.2.25	pfam02152	K01633	COG1539	H	Dihydroneopterin aldolase	FolB	HQ	93.33	1.43	d__Bacteria	p__Bacteroidota	c__Bacteroidia	o__Bacteroidales	f__BBW3	g__Unassigned_BBW3	s__Unassigned_BBW3	Ga0255340_1000121.55	0	1.24561
Ga0255340_1000121.58	3300028576_27	Unknown	Unknown	Unknown	Unknown	Unknown	NULL	NULL	NULL	HQ	93.33	1.43	d__Bacteria	p__Bacteroidota	c__Bacteroidia	o__Bacteroidales	f__BBW3	g__Unassigned_BBW3	s__Unassigned_BBW3	Ga0255340_1000121.58	0	2.11643
Ga0255340_1000121.60	3300028576_27	Unknown	Unknown	Unknown	Unknown	Unknown	NULL	NULL	NULL	HQ	93.33	1.43	d__Bacteria	p__Bacteroidota	c__Bacteroidia	o__Bacteroidales	f__BBW3	g__Unassigned_BBW3	s__Unassigned_BBW3	Ga0255340_1000121.60	1.73998	2.10796
Ga0255340_1000121.62	3300028576_27	COG0731	Unknown	pfam04055	Unknown	COG0731	J	Wyosine [tRNA(Phe)-imidazoG37] synthetase, radical SAM superfamily	Tyw1	HQ	93.33	1.43	d__Bacteria	p__Bacteroidota	c__Bacteroidia	o__Bacteroidales	f__BBW3	g__Unassigned_BBW3	s__Unassigned_BBW3	Ga0255340_1000121.62	0.350694	0.617977
Ga0255340_1000121.64	3300028576_27	COG4671	Unknown	pfam04101	Unknown	COG4671	R	Predicted glycosyl transferase	NULL	HQ	93.33	1.43	d__Bacteria	p__Bacteroidota	c__Bacteroidia	o__Bacteroidales	f__BBW3	g__Unassigned_BBW3	s__Unassigned_BBW3	Ga0255340_1000121.64	0	1.02924
Ga0255340_1000121.66	3300028576_27	COG2148	Unknown	pfam02397	Unknown	COG2148	M	Sugar transferase involved in LPS biosynthesis (colanic, teichoic acid)	WcaJ	HQ	93.33	1.43	d__Bacteria	p__Bacteroidota	c__Bacteroidia	o__Bacteroidales	f__BBW3	g__Unassigned_BBW3	s__Unassigned_BBW3	Ga0255340_1000121.66	0.5375	1.11817
Ga0255340_1000121.68	3300028576_27	Unknown	Unknown	Unknown	Unknown	Unknown	NULL	NULL	NULL	HQ	93.33	1.43	d__Bacteria	p__Bacteroidota	c__Bacteroidia	o__Bacteroidales	f__BBW3	g__Unassigned_BBW3	s__Unassigned_BBW3	Ga0255340_1000121.68	2.10417	1.90543
Ga0255340_1000121.70	3300028576_27	Unknown	Unknown	Unknown	Unknown	Unknown	NULL	NULL	NULL	HQ	93.33	1.43	d__Bacteria	p__Bacteroidota	c__Bacteroidia	o__Bacteroidales	f__BBW3	g__Unassigned_BBW3	s__Unassigned_BBW3	Ga0255340_1000121.70	0	1.6856
Ga0255340_1000121.72	3300028576_27	Unknown	Unknown	Unknown	Unknown	Unknown	NULL	NULL	NULL	HQ	93.33	1.43	d__Bacteria	p__Bacteroidota	c__Bacteroidia	o__Bacteroidales	f__BBW3	g__Unassigned_BBW3	s__Unassigned_BBW3	Ga0255340_1000121.72	1.31129	1.18744
Ga0255340_1000121.74	3300028576_27	Unknown	Unknown	Unknown	Unknown	Unknown	NULL	NULL	NULL	HQ	93.33	1.43	d__Bacteria	p__Bacteroidota	c__Bacteroidia	o__Bacteroidales	f__BBW3	g__Unassigned_BBW3	s__Unassigned_BBW3	Ga0255340_1000121.74	0	2.68557
Ga0255340_1000121.75	3300028576_27	COG0668	Unknown	pfam00924	Unknown	COG0668	M	Small-conductance mechanosensitive channel	MscS	HQ	93.33	1.43	d__Bacteria	p__Bacteroidota	c__Bacteroidia	o__Bacteroidales	f__BBW3	g__Unassigned_BBW3	s__Unassigned_BBW3	Ga0255340_1000121.75	0.166628	1.15003
Ga0255340_1000121.78	3300028576_27	COG0612	Unknown	pfam05193	Unknown	COG0612	R	Predicted Zn-dependent peptidase, M16 family	PqqL	HQ	93.33	1.43	d__Bacteria	p__Bacteroidota	c__Bacteroidia	o__Bacteroidales	f__BBW3	g__Unassigned_BBW3	s__Unassigned_BBW3	Ga0255340_1000121.78	0.373881	1.08433
Ga0255340_1000121.80	3300028576_27	Unknown	Unknown	pfam09479	Unknown	Unknown	NULL	NULL	NULL	HQ	93.33	1.43	d__Bacteria	p__Bacteroidota	c__Bacteroidia	o__Bacteroidales	f__BBW3	g__Unassigned_BBW3	s__Unassigned_BBW3	Ga0255340_1000121.80	9.8284	1.24163
Ga0255340_1000121.82	3300028576_27	COG1519	EC:2.4.99.12	pfam04413	K02527	COG1519	M	3-deoxy-D-manno-octulosonic-acid transferase	KdtA	HQ	93.33	1.43	d__Bacteria	p__Bacteroidota	c__Bacteroidia	o__Bacteroidales	f__BBW3	g__Unassigned_BBW3	s__Unassigned_BBW3	Ga0255340_1000121.82	0.438155	1.30291
Ga0255340_1000121.84	3300028576_27	Unknown	Unknown	pfam13620	Unknown	Unknown	NULL	NULL	NULL	HQ	93.33	1.43	d__Bacteria	p__Bacteroidota	c__Bacteroidia	o__Bacteroidales	f__BBW3	g__Unassigned_BBW3	s__Unassigned_BBW3	Ga0255340_1000121.84	10.3192	1.1456
Ga0255340_1000121.86	3300028576_27	COG0209	EC:1.17.4.1	pfam02867	K00525	COG0209	F	Ribonucleotide reductase alpha subunit	NrdA	HQ	93.33	1.43	d__Bacteria	p__Bacteroidota	c__Bacteroidia	o__Bacteroidales	f__BBW3	g__Unassigned_BBW3	s__Unassigned_BBW3	Ga0255340_1000121.86	1.89816	1.19238
Ga0255340_1000121.88	3300028576_27	Unknown	Unknown	pfam13502	Unknown	Unknown	NULL	NULL	NULL	HQ	93.33	1.43	d__Bacteria	p__Bacteroidota	c__Bacteroidia	o__Bacteroidales	f__BBW3	g__Unassigned_BBW3	s__Unassigned_BBW3	Ga0255340_1000121.88	0.193125	1.22656
Ga0255340_1000121.90	3300028576_27	Unknown	Unknown	Unknown	Unknown	Unknown	NULL	NULL	NULL	HQ	93.33	1.43	d__Bacteria	p__Bacteroidota	c__Bacteroidia	o__Bacteroidales	f__BBW3	g__Unassigned_BBW3	s__Unassigned_BBW3	Ga0255340_1000121.90	0.603194	1.06292
Ga0255340_1000121.91	3300028576_27	COG0530	Unknown	pfam01699	K07301	COG0530	P	Ca2+/Na+ antiporter	ECM27	HQ	93.33	1.43	d__Bacteria	p__Bacteroidota	c__Bacteroidia	o__Bacteroidales	f__BBW3	g__Unassigned_BBW3	s__Unassigned_BBW3	Ga0255340_1000121.91	0.282747	0.954968
Ga0255340_1000121.93	3300028576_27	Unknown	Unknown	pfam13205	Unknown	Unknown	NULL	NULL	NULL	HQ	93.33	1.43	d__Bacteria	p__Bacteroidota	c__Bacteroidia	o__Bacteroidales	f__BBW3	g__Unassigned_BBW3	s__Unassigned_BBW3	Ga0255340_1000121.93	0.155196	0.866016
Ga0255340_1000121.95	3300028576_27	COG0011	Unknown	pfam01910	Unknown	COG0011	H	Thiamin-binding stress-response protein YqgV, UPF0045 family	YqgV	HQ	93.33	1.43	d__Bacteria	p__Bacteroidota	c__Bacteroidia	o__Bacteroidales	f__BBW3	g__Unassigned_BBW3	s__Unassigned_BBW3	Ga0255340_1000121.95	0	0.0664325
Ga0255340_1000121.97	3300028576_27	Unknown	Unknown	pfam13568	Unknown	Unknown	NULL	NULL	NULL	HQ	93.33	1.43	d__Bacteria	p__Bacteroidota	c__Bacteroidia	o__Bacteroidales	f__BBW3	g__Unassigned_BBW3	s__Unassigned_BBW3	Ga0255340_1000121.97	0.830083	0.822788
Ga0255340_1000121.99	3300028576_27	COG0797	Unknown	pfam03330	K03642	COG0797	M	Peptidoglycan lytic transglycosylase RlpA, contains C-terminal SPOR domain	RlpA	HQ	93.33	1.43	d__Bacteria	p__Bacteroidota	c__Bacteroidia	o__Bacteroidales	f__BBW3	g__Unassigned_BBW3	s__Unassigned_BBW3	Ga0255340_1000121.99	0.34534	0.836746
Ga0255340_1000121.101	3300028576_27	Unknown	Unknown	pfam12969	Unknown	Unknown	NULL	NULL	NULL	HQ	93.33	1.43	d__Bacteria	p__Bacteroidota	c__Bacteroidia	o__Bacteroidales	f__BBW3	g__Unassigned_BBW3	s__Unassigned_BBW3	Ga0255340_1000121.101	0.863076	1.01391
Ga0255340_1000121.103	3300028576_27	Unknown	Unknown	pfam12969	Unknown	Unknown	NULL	NULL	NULL	HQ	93.33	1.43	d__Bacteria	p__Bacteroidota	c__Bacteroidia	o__Bacteroidales	f__BBW3	g__Unassigned_BBW3	s__Unassigned_BBW3	Ga0255340_1000121.103	1.27236	1.08991
Ga0255340_1000121.105	3300028576_27	COG1497	Unknown	Unknown	Unknown	COG1497	K	Predicted transcriptional regulator MJ0558, contains a CRP-type HTH domain	MJ0558	HQ	93.33	1.43	d__Bacteria	p__Bacteroidota	c__Bacteroidia	o__Bacteroidales	f__BBW3	g__Unassigned_BBW3	s__Unassigned_BBW3	Ga0255340_1000121.105	4.52395	1.32865
Ga0255340_1000121.107	3300028576_27	COG1506	Unknown	pfam00326	Unknown	COG1506	E	Dipeptidyl aminopeptidase/acylaminoacyl peptidase	DAP2	HQ	93.33	1.43	d__Bacteria	p__Bacteroidota	c__Bacteroidia	o__Bacteroidales	f__BBW3	g__Unassigned_BBW3	s__Unassigned_BBW3	Ga0255340_1000121.107	1.8226	0.917629
Ga0255340_1000121.109	3300028576_27	COG2204	Unknown	pfam00158	K07713	COG2204	T	DNA-binding transcriptional response regulator, NtrC family, contains REC, AAA-type ATPase, and a Fis-type DNA-binding domains	AtoC	HQ	93.33	1.43	d__Bacteria	p__Bacteroidota	c__Bacteroidia	o__Bacteroidales	f__BBW3	g__Unassigned_BBW3	s__Unassigned_BBW3	Ga0255340_1000121.109	1.59786	1.2172
Ga0255340_1000121.111	3300028576_27	COG0821	EC:1.17.7.1	pfam04551	K03526	COG0821	I	4-hydroxy-3-methylbut-2-en-1-yl diphosphate synthase IspG/GcpE	IspG	HQ	93.33	1.43	d__Bacteria	p__Bacteroidota	c__Bacteroidia	o__Bacteroidales	f__BBW3	g__Unassigned_BBW3	s__Unassigned_BBW3	Ga0255340_1000121.111	0.285874	1.13345
Ga0255340_1000121.113	3300028576_27	COG0589	Unknown	pfam00582	Unknown	COG0589	T	Nucleotide-binding universal stress protein, UspA family	UspA	HQ	93.33	1.43	d__Bacteria	p__Bacteroidota	c__Bacteroidia	o__Bacteroidales	f__BBW3	g__Unassigned_BBW3	s__Unassigned_BBW3	Ga0255340_1000121.113	2.22229	1.56175
Ga0255340_1000121.115	3300028576_27	COG1765	Unknown	pfam02566	K07397	COG1765	R	Uncharacterized OsmC-related protein	YhfA	HQ	93.33	1.43	d__Bacteria	p__Bacteroidota	c__Bacteroidia	o__Bacteroidales	f__BBW3	g__Unassigned_BBW3	s__Unassigned_BBW3	Ga0255340_1000121.115	3.87768	1.32865
Ga0255340_1000121.117	3300028576_27	COG1554	Unknown	pfam03632	Unknown	COG1554	G	Kojibiose phosphorylase YcjT	ATH1	HQ	93.33	1.43	d__Bacteria	p__Bacteroidota	c__Bacteroidia	o__Bacteroidales	f__BBW3	g__Unassigned_BBW3	s__Unassigned_BBW3	Ga0255340_1000121.117	0.686748	1.2984
Ga0255340_1000121.119	3300028576_27	COG2184	Unknown	pfam02661	K04095	COG2184	T	Fido, protein-threonine AMPylation domain	FIDO	HQ	93.33	1.43	d__Bacteria	p__Bacteroidota	c__Bacteroidia	o__Bacteroidales	f__BBW3	g__Unassigned_BBW3	s__Unassigned_BBW3	Ga0255340_1000121.119	0.308802	1.42841
Ga0255340_1000121.121	3300028576_27	COG2865	EC:3.6.4.12	pfam13749	K03655	COG2865	K	Predicted transcriptional regulator, contains HTH domain	NULL	HQ	93.33	1.43	d__Bacteria	p__Bacteroidota	c__Bacteroidia	o__Bacteroidales	f__BBW3	g__Unassigned_BBW3	s__Unassigned_BBW3	Ga0255340_1000121.121	0.359044	1.35765
Ga0255340_1000121.123	3300028576_27	Unknown	Unknown	Unknown	Unknown	Unknown	NULL	NULL	NULL	HQ	93.33	1.43	d__Bacteria	p__Bacteroidota	c__Bacteroidia	o__Bacteroidales	f__BBW3	g__Unassigned_BBW3	s__Unassigned_BBW3	Ga0255340_1000121.123	0	1.49473
Ga0255340_1000121.125	3300028576_27	Unknown	Unknown	Unknown	Unknown	Unknown	NULL	NULL	NULL	HQ	93.33	1.43	d__Bacteria	p__Bacteroidota	c__Bacteroidia	o__Bacteroidales	f__BBW3	g__Unassigned_BBW3	s__Unassigned_BBW3	Ga0255340_1000121.125	1.14531	1.59774
Ga0255340_1000121.127	3300028576_27	COG1196	Unknown	Unknown	Unknown	COG1196	D	Chromosome segregation ATPase Smc	Smc	HQ	93.33	1.43	d__Bacteria	p__Bacteroidota	c__Bacteroidia	o__Bacteroidales	f__BBW3	g__Unassigned_BBW3	s__Unassigned_BBW3	Ga0255340_1000121.127	1.56538	1.12636
Ga0255340_1000121.129	3300028576_27	COG0642	Unknown	pfam02518	K00936	COG0642	T	Signal transduction histidine kinase	BaeS	HQ	93.33	1.43	d__Bacteria	p__Bacteroidota	c__Bacteroidia	o__Bacteroidales	f__BBW3	g__Unassigned_BBW3	s__Unassigned_BBW3	Ga0255340_1000121.129	0.210907	1.23884
Ga0255340_1000121.131	3300028576_27	COG1373	Unknown	pfam13173	K07133	COG1373	R	Predicted ATPase, AAA+ superfamily	NULL	HQ	93.33	1.43	d__Bacteria	p__Bacteroidota	c__Bacteroidia	o__Bacteroidales	f__BBW3	g__Unassigned_BBW3	s__Unassigned_BBW3	Ga0255340_1000121.131	0.872088	1.40869
Ga0255340_1000121.133	3300028576_27	COG2366	EC:3.5.1.11	pfam01804	K01434	COG2366	Q	Acyl-homoserine lactone (AHL) acylase PvdQ	PvdQ	HQ	93.33	1.43	d__Bacteria	p__Bacteroidota	c__Bacteroidia	o__Bacteroidales	f__BBW3	g__Unassigned_BBW3	s__Unassigned_BBW3	Ga0255340_1000121.133	0.676901	1.11825
Ga0255340_1000121.136	3300028576_27	COG0008	EC:6.1.1.18	pfam00749	K01886	COG0008	J	Glutamyl- or glutaminyl-tRNA synthetase	GlnS	HQ	93.33	1.43	d__Bacteria	p__Bacteroidota	c__Bacteroidia	o__Bacteroidales	f__BBW3	g__Unassigned_BBW3	s__Unassigned_BBW3	Ga0255340_1000121.136	0.481272	0.718508
Ga0255340_1000121.138	3300028576_27	COG1011	Unknown	pfam13419	K07025	COG1011	H	FMN and 5-amino-6-(5-phospho-D-ribitylamino)uracil phosphatase YigB, HAD superfamily (riboflavin biosynthesis)	YigB	HQ	93.33	1.43	d__Bacteria	p__Bacteroidota	c__Bacteroidia	o__Bacteroidales	f__BBW3	g__Unassigned_BBW3	s__Unassigned_BBW3	Ga0255340_1000121.138	0	1.12752
Ga0255340_1000121.141	3300028576_27	COG0477	Unknown	pfam07690	Unknown	COG0477	GEPR	MFS family permease, includes anhydromuropeptide permease AmpG	ProP	HQ	93.33	1.43	d__Bacteria	p__Bacteroidota	c__Bacteroidia	o__Bacteroidales	f__BBW3	g__Unassigned_BBW3	s__Unassigned_BBW3	Ga0255340_1000121.141	0.577526	1.13077
Ga0255340_1000121.143	3300028576_27	COG1489	Unknown	pfam03749	K06206	COG1489	GT	DNA-binding protein, stimulates sugar fermentation	SfsA	HQ	93.33	1.43	d__Bacteria	p__Bacteroidota	c__Bacteroidia	o__Bacteroidales	f__BBW3	g__Unassigned_BBW3	s__Unassigned_BBW3	Ga0255340_1000121.143	0.386663	1.1356
Ga0255340_1000121.145	3300028576_27	COG1012	EC:1.2.1.3	pfam00171	K00128	COG1012	I	Acyl-CoA reductase or other NAD-dependent aldehyde dehydrogenase	AdhE	HQ	93.33	1.43	d__Bacteria	p__Bacteroidota	c__Bacteroidia	o__Bacteroidales	f__BBW3	g__Unassigned_BBW3	s__Unassigned_BBW3	Ga0255340_1000121.145	0	1.12159
Ga0255340_1000121.147	3300028576_27	COG5652	Unknown	pfam04892	Unknown	COG5652	S	VanZ-like family protein (function unknown)	VanZ	HQ	93.33	1.43	d__Bacteria	p__Bacteroidota	c__Bacteroidia	o__Bacteroidales	f__BBW3	g__Unassigned_BBW3	s__Unassigned_BBW3	Ga0255340_1000121.147	0	1.80243
Ga0255340_1000121.149	3300028576_27	COG0060	EC:6.1.1.5	pfam00133	K01870	COG0060	J	Isoleucyl-tRNA synthetase	IleS	HQ	93.33	1.43	d__Bacteria	p__Bacteroidota	c__Bacteroidia	o__Bacteroidales	f__BBW3	g__Unassigned_BBW3	s__Unassigned_BBW3	Ga0255340_1000121.149	1.73543	1.05991
Ga0255340_1000121.151	3300028576_27	COG1734	Unknown	pfam01258	Unknown	COG1734	K	RNA polymerase-binding transcription factor DksA	DksA	HQ	93.33	1.43	d__Bacteria	p__Bacteroidota	c__Bacteroidia	o__Bacteroidales	f__BBW3	g__Unassigned_BBW3	s__Unassigned_BBW3	Ga0255340_1000121.151	17.9522	0.949036
Ga0255340_1000121.153	3300028576_27	COG0597	EC:3.4.23.36	pfam01252	K03101	COG0597	MU	Lipoprotein signal peptidase	LspA	HQ	93.33	1.43	d__Bacteria	p__Bacteroidota	c__Bacteroidia	o__Bacteroidales	f__BBW3	g__Unassigned_BBW3	s__Unassigned_BBW3	Ga0255340_1000121.153	0	0.603932
Ga0255340_1000121.155	3300028576_27	COG1211	EC:2.7.7.60	pfam01128	K00991	COG1211	I	2-C-methyl-D-erythritol 4-phosphate cytidylyltransferase	IspD	HQ	93.33	1.43	d__Bacteria	p__Bacteroidota	c__Bacteroidia	o__Bacteroidales	f__BBW3	g__Unassigned_BBW3	s__Unassigned_BBW3	Ga0255340_1000121.155	0	0.798331
Ga0255340_1000121.157	3300028576_27	COG1396	Unknown	pfam01381	Unknown	COG1396	K	Transcriptional regulator, contains XRE-family HTH domain	HipB	HQ	93.33	1.43	d__Bacteria	p__Bacteroidota	c__Bacteroidia	o__Bacteroidales	f__BBW3	g__Unassigned_BBW3	s__Unassigned_BBW3	Ga0255340_1000121.157	0.685448	2.21442
Ga0255340_1000121.159	3300028576_27	COG2202	Unknown	pfam08447	Unknown	COG2202	T	PAS domain	PAS	HQ	93.33	1.43	d__Bacteria	p__Bacteroidota	c__Bacteroidia	o__Bacteroidales	f__BBW3	g__Unassigned_BBW3	s__Unassigned_BBW3	Ga0255340_1000121.159	0.324686	1.13635
Ga0255340_1000121.161	3300028576_27	Unknown	Unknown	Unknown	Unknown	Unknown	NULL	NULL	NULL	HQ	93.33	1.43	d__Bacteria	p__Bacteroidota	c__Bacteroidia	o__Bacteroidales	f__BBW3	g__Unassigned_BBW3	s__Unassigned_BBW3	Ga0255340_1000121.161	0.215426	0.949036
Ga0255340_1000121.163	3300028576_27	Unknown	Unknown	Unknown	Unknown	Unknown	NULL	NULL	NULL	HQ	93.33	1.43	d__Bacteria	p__Bacteroidota	c__Bacteroidia	o__Bacteroidales	f__BBW3	g__Unassigned_BBW3	s__Unassigned_BBW3	Ga0255340_1000121.163	0.949912	1.02875
Ga0255340_1000121.165	3300028576_27	Unknown	Unknown	Unknown	Unknown	Unknown	NULL	NULL	NULL	HQ	93.33	1.43	d__Bacteria	p__Bacteroidota	c__Bacteroidia	o__Bacteroidales	f__BBW3	g__Unassigned_BBW3	s__Unassigned_BBW3	Ga0255340_1000121.165	2.44538	1.31208
Ga0255340_1000121.167	3300028576_27	Unknown	Unknown	Unknown	Unknown	Unknown	NULL	NULL	NULL	HQ	93.33	1.43	d__Bacteria	p__Bacteroidota	c__Bacteroidia	o__Bacteroidales	f__BBW3	g__Unassigned_BBW3	s__Unassigned_BBW3	Ga0255340_1000121.167	0	0.830407
Ga0255340_1000121.168	3300028576_27	COG0793	Unknown	pfam03572	Unknown	COG0793	O	C-terminal processing protease CtpA/Prc, contains a PDZ domain	CtpA	HQ	93.33	1.43	d__Bacteria	p__Bacteroidota	c__Bacteroidia	o__Bacteroidales	f__BBW3	g__Unassigned_BBW3	s__Unassigned_BBW3	Ga0255340_1000121.168	0.168177	0.975496
Ga0255340_1000121.170	3300028576_27	Unknown	EC:3.4.14.5	pfam00246	K01278	Unknown	NULL	NULL	NULL	HQ	93.33	1.43	d__Bacteria	p__Bacteroidota	c__Bacteroidia	o__Bacteroidales	f__BBW3	g__Unassigned_BBW3	s__Unassigned_BBW3	Ga0255340_1000121.170	0	0.833471
Ga0255340_1000121.172	3300028576_27	Unknown	Unknown	Unknown	Unknown	Unknown	NULL	NULL	NULL	HQ	93.33	1.43	d__Bacteria	p__Bacteroidota	c__Bacteroidia	o__Bacteroidales	f__BBW3	g__Unassigned_BBW3	s__Unassigned_BBW3	Ga0255340_1000121.172	0	1.32865
Ga0255340_1000121.173	3300028576_27	COG0457	Unknown	pfam13424	Unknown	COG0457	R	Tetratricopeptide (TPR) repeat	TPR	HQ	93.33	1.43	d__Bacteria	p__Bacteroidota	c__Bacteroidia	o__Bacteroidales	f__BBW3	g__Unassigned_BBW3	s__Unassigned_BBW3	Ga0255340_1000121.173	0.323718	1.22407
Ga0255340_1000121.175	3300028576_27	Unknown	Unknown	Unknown	Unknown	Unknown	NULL	NULL	NULL	HQ	93.33	1.43	d__Bacteria	p__Bacteroidota	c__Bacteroidia	o__Bacteroidales	f__BBW3	g__Unassigned_BBW3	s__Unassigned_BBW3	Ga0255340_1000121.175	0	1.13421
Ga0255340_1000121.177	3300028576_27	Unknown	Unknown	pfam07675	Unknown	Unknown	NULL	NULL	NULL	HQ	93.33	1.43	d__Bacteria	p__Bacteroidota	c__Bacteroidia	o__Bacteroidales	f__BBW3	g__Unassigned_BBW3	s__Unassigned_BBW3	Ga0255340_1000121.177	4.90497	1.2219
Ga0255340_1000124.1	3300028576_27	COG0457	Unknown	pfam13424	Unknown	COG0457	R	Tetratricopeptide (TPR) repeat	TPR	HQ	93.33	1.43	d__Bacteria	p__Bacteroidota	c__Bacteroidia	o__Bacteroidales	f__BBW3	g__Unassigned_BBW3	s__Unassigned_BBW3	Ga0255340_1000124.1	0.535379	1.23824
Ga0255340_1000124.3	3300028576_27	COG3279	Unknown	pfam00072	K02477	COG3279	KT	DNA-binding response regulator, LytR/AlgR family	LytT	HQ	93.33	1.43	d__Bacteria	p__Bacteroidota	c__Bacteroidia	o__Bacteroidales	f__BBW3	g__Unassigned_BBW3	s__Unassigned_BBW3	Ga0255340_1000124.3	0	0.836945
Ga0255340_1000124.5	3300028576_27	COG3275	Unknown	pfam06580	Unknown	COG3275	T	Sensor histidine kinase, LytS/YehU family	LytS	HQ	93.33	1.43	d__Bacteria	p__Bacteroidota	c__Bacteroidia	o__Bacteroidales	f__BBW3	g__Unassigned_BBW3	s__Unassigned_BBW3	Ga0255340_1000124.5	0	0.942134
Ga0255340_1000124.7	3300028576_27	Unknown	Unknown	pfam13715	Unknown	Unknown	NULL	NULL	NULL	HQ	93.33	1.43	d__Bacteria	p__Bacteroidota	c__Bacteroidia	o__Bacteroidales	f__BBW3	g__Unassigned_BBW3	s__Unassigned_BBW3	Ga0255340_1000124.7	0.63643	1.16043
Ga0255340_1000124.9	3300028576_27	COG0071	Unknown	pfam00011	K13993	COG0071	O	Small heat shock protein IbpA, HSP20 family	IbpA	HQ	93.33	1.43	d__Bacteria	p__Bacteroidota	c__Bacteroidia	o__Bacteroidales	f__BBW3	g__Unassigned_BBW3	s__Unassigned_BBW3	Ga0255340_1000124.9	13.3593	1.91718
Ga0255340_1000124.11	3300028576_27	Unknown	Unknown	pfam03993	Unknown	Unknown	NULL	NULL	NULL	HQ	93.33	1.43	d__Bacteria	p__Bacteroidota	c__Bacteroidia	o__Bacteroidales	f__BBW3	g__Unassigned_BBW3	s__Unassigned_BBW3	Ga0255340_1000124.11	0.970285	1.05971
Ga0255340_1000124.13	3300028576_27	COG0504	EC:6.3.4.2	pfam06418	K01937	COG0504	F	CTP synthase (UTP-ammonia lyase)	PyrG	HQ	93.33	1.43	d__Bacteria	p__Bacteroidota	c__Bacteroidia	o__Bacteroidales	f__BBW3	g__Unassigned_BBW3	s__Unassigned_BBW3	Ga0255340_1000124.13	0.506413	0.99153
Ga0255340_1000124.15	3300028576_27	COG0706	Unknown	pfam02096	K03217	COG0706	M	Membrane protein insertase Oxa1/YidC/SpoIIIJ	YidC	HQ	93.33	1.43	d__Bacteria	p__Bacteroidota	c__Bacteroidia	o__Bacteroidales	f__BBW3	g__Unassigned_BBW3	s__Unassigned_BBW3	Ga0255340_1000124.15	0.874194	1.21953
Ga0255340_1000124.17	3300028576_27	Unknown	Unknown	pfam09345	Unknown	Unknown	NULL	NULL	NULL	HQ	93.33	1.43	d__Bacteria	p__Bacteroidota	c__Bacteroidia	o__Bacteroidales	f__BBW3	g__Unassigned_BBW3	s__Unassigned_BBW3	Ga0255340_1000124.17	2.84974	1.30773
Ga0255340_1000124.19	3300028576_27	Unknown	Unknown	Unknown	Unknown	Unknown	NULL	NULL	NULL	HQ	93.33	1.43	d__Bacteria	p__Bacteroidota	c__Bacteroidia	o__Bacteroidales	f__BBW3	g__Unassigned_BBW3	s__Unassigned_BBW3	Ga0255340_1000124.19	0.476206	0.944041
Ga0255340_1000124.21	3300028576_27	COG0116	EC:2.1.1.-	pfam01170	K07444	COG0116	J	23S rRNA G2445 N2-methylase RlmL	RlmL	HQ	93.33	1.43	d__Bacteria	p__Bacteroidota	c__Bacteroidia	o__Bacteroidales	f__BBW3	g__Unassigned_BBW3	s__Unassigned_BBW3	Ga0255340_1000124.21	0.705032	0.966291
Ga0255340_1000124.23	3300028576_27	COG0513	EC:3.6.4.13	pfam00270	K05592	COG0513	L	Superfamily II DNA and RNA helicase	SrmB	HQ	93.33	1.43	d__Bacteria	p__Bacteroidota	c__Bacteroidia	o__Bacteroidales	f__BBW3	g__Unassigned_BBW3	s__Unassigned_BBW3	Ga0255340_1000124.23	0.686748	1.02107
Ga0255340_1000124.25	3300028576_27	COG0793	EC:3.4.21.102	pfam03572	K03797	COG0793	O	C-terminal processing protease CtpA/Prc, contains a PDZ domain	CtpA	HQ	93.33	1.43	d__Bacteria	p__Bacteroidota	c__Bacteroidia	o__Bacteroidales	f__BBW3	g__Unassigned_BBW3	s__Unassigned_BBW3	Ga0255340_1000124.25	1.35296	0.980966
Ga0255340_1000124.27	3300028576_27	COG0519	EC:6.3.5.2	pfam00958	K01951	COG0519	F	GMP synthase, PP-ATPase domain/subunit	GuaA2	HQ	93.33	1.43	d__Bacteria	p__Bacteroidota	c__Bacteroidia	o__Bacteroidales	f__BBW3	g__Unassigned_BBW3	s__Unassigned_BBW3	Ga0255340_1000124.27	0.53223	0.742481
Ga0255340_1000124.29	3300028576_27	COG1234	EC:3.1.26.11	pfam12706	K00784	COG1234	J	Ribonuclease BN, tRNA processing enzyme	ElaC	HQ	93.33	1.43	d__Bacteria	p__Bacteroidota	c__Bacteroidia	o__Bacteroidales	f__BBW3	g__Unassigned_BBW3	s__Unassigned_BBW3	Ga0255340_1000124.29	1.16747	0.685755
Ga0255340_1000124.31	3300028576_27	COG1366	Unknown	pfam13466	Unknown	COG1366	T	Anti-anti-sigma regulatory factor (antagonist of anti-sigma factor)	SpoIIAA	HQ	93.33	1.43	d__Bacteria	p__Bacteroidota	c__Bacteroidia	o__Bacteroidales	f__BBW3	g__Unassigned_BBW3	s__Unassigned_BBW3	Ga0255340_1000124.31	8.89958	0.490076
Ga0255340_1000124.33	3300028576_27	COG0539	Unknown	pfam00575	K02945	COG0539	J	Ribosomal protein S1	RpsA	HQ	93.33	1.43	d__Bacteria	p__Bacteroidota	c__Bacteroidia	o__Bacteroidales	f__BBW3	g__Unassigned_BBW3	s__Unassigned_BBW3	Ga0255340_1000124.33	4.05681	1.07411
Ga0255340_1000124.35	3300028576_27	COG0451	EC:4.1.1.35	pfam16363	K08678	COG0451	M	Nucleoside-diphosphate-sugar epimerase	WcaG	HQ	93.33	1.43	d__Bacteria	p__Bacteroidota	c__Bacteroidia	o__Bacteroidales	f__BBW3	g__Unassigned_BBW3	s__Unassigned_BBW3	Ga0255340_1000124.35	0.861706	1.15993
Ga0255340_1000124.37	3300028576_27	COG1091	EC:1.1.1.133	pfam04321	K00067	COG1091	M	dTDP-4-dehydrorhamnose reductase	RfbD	HQ	93.33	1.43	d__Bacteria	p__Bacteroidota	c__Bacteroidia	o__Bacteroidales	f__BBW3	g__Unassigned_BBW3	s__Unassigned_BBW3	Ga0255340_1000124.37	0.617605	0.63485
Ga0255340_1000124.39	3300028576_27	COG1109	EC:5.4.2.2	pfam02878	K01835	COG1109	G	Phosphomannomutase	ManB	HQ	93.33	1.43	d__Bacteria	p__Bacteroidota	c__Bacteroidia	o__Bacteroidales	f__BBW3	g__Unassigned_BBW3	s__Unassigned_BBW3	Ga0255340_1000124.39	0.77865	0.971905
Ga0255340_1000124.41	3300028576_27	COG0432	Unknown	pfam01894	Unknown	COG0432	H	Thiamin phosphate synthase YjbQ, UPF0047 family	YjbQ	HQ	93.33	1.43	d__Bacteria	p__Bacteroidota	c__Bacteroidia	o__Bacteroidales	f__BBW3	g__Unassigned_BBW3	s__Unassigned_BBW3	Ga0255340_1000124.41	1.30186	0.716898
Ga0255340_1000124.43	3300028576_27	COG0084	EC:3.1.21.-	pfam01026	K03424	COG0084	N	3'->5' ssDNA/RNA exonuclease TatD	TatD	HQ	93.33	1.43	d__Bacteria	p__Bacteroidota	c__Bacteroidia	o__Bacteroidales	f__BBW3	g__Unassigned_BBW3	s__Unassigned_BBW3	Ga0255340_1000124.43	2.05634	1.26826
Ga0255340_1000124.45	3300028576_27	COG1235	EC:3.1.4.55	pfam12706	K06167	COG1235	P	Phosphoribosyl 1,2-cyclic phosphate phosphodiesterase	PhnP	HQ	93.33	1.43	d__Bacteria	p__Bacteroidota	c__Bacteroidia	o__Bacteroidales	f__BBW3	g__Unassigned_BBW3	s__Unassigned_BBW3	Ga0255340_1000124.45	1.73998	0.9901
Ga0255340_1000124.47	3300028576_27	Unknown	Unknown	Unknown	Unknown	Unknown	NULL	NULL	NULL	HQ	93.33	1.43	d__Bacteria	p__Bacteroidota	c__Bacteroidia	o__Bacteroidales	f__BBW3	g__Unassigned_BBW3	s__Unassigned_BBW3	Ga0255340_1000124.47	0	3.7267
Ga0255340_1000124.48	3300028576_27	COG0313	EC:2.1.1.198	Unknown	K07056	COG0313	J	16S rRNA C1402 (ribose-2'-O) methylase RsmI	RsmI	HQ	93.33	1.43	d__Bacteria	p__Bacteroidota	c__Bacteroidia	o__Bacteroidales	f__BBW3	g__Unassigned_BBW3	s__Unassigned_BBW3	Ga0255340_1000124.48	0	1.42956
Ga0255340_1000124.50	3300028576_27	COG0545	Unknown	pfam00254	Unknown	COG0545	O	FKBP-type peptidyl-prolyl cis-trans isomerase	FkpA	HQ	93.33	1.43	d__Bacteria	p__Bacteroidota	c__Bacteroidia	o__Bacteroidales	f__BBW3	g__Unassigned_BBW3	s__Unassigned_BBW3	Ga0255340_1000124.50	1.81998	0.97358
Ga0255340_1000124.52	3300028576_27	COG0545	Unknown	Unknown	Unknown	COG0545	O	FKBP-type peptidyl-prolyl cis-trans isomerase	FkpA	HQ	93.33	1.43	d__Bacteria	p__Bacteroidota	c__Bacteroidia	o__Bacteroidales	f__BBW3	g__Unassigned_BBW3	s__Unassigned_BBW3	Ga0255340_1000124.52	0.297629	0.808554
Ga0255340_1000124.54	3300028576_27	COG0545	Unknown	pfam00254	Unknown	COG0545	O	FKBP-type peptidyl-prolyl cis-trans isomerase	FkpA	HQ	93.33	1.43	d__Bacteria	p__Bacteroidota	c__Bacteroidia	o__Bacteroidales	f__BBW3	g__Unassigned_BBW3	s__Unassigned_BBW3	Ga0255340_1000124.54	1.53876	0.723075
Ga0255340_1000124.56	3300028576_27	COG0545	EC:5.2.1.8	pfam00254	K03772	COG0545	O	FKBP-type peptidyl-prolyl cis-trans isomerase	FkpA	HQ	93.33	1.43	d__Bacteria	p__Bacteroidota	c__Bacteroidia	o__Bacteroidales	f__BBW3	g__Unassigned_BBW3	s__Unassigned_BBW3	Ga0255340_1000124.56	0.50831	0.485181
Ga0255340_1000124.58	3300028576_27	COG0618	EC:3.1.13.3	pfam01368	K06881	COG0618	FT	nanoRNase/pAp phosphatase, hydrolyzes c-di-AMP and oligoRNAs	NrnA	HQ	93.33	1.43	d__Bacteria	p__Bacteroidota	c__Bacteroidia	o__Bacteroidales	f__BBW3	g__Unassigned_BBW3	s__Unassigned_BBW3	Ga0255340_1000124.58	1.32279	1.01009
Ga0255340_1000124.60	3300028576_27	COG0105	EC:2.7.4.6	pfam00334	K00940	COG0105	F	Nucleoside diphosphate kinase	Ndk	HQ	93.33	1.43	d__Bacteria	p__Bacteroidota	c__Bacteroidia	o__Bacteroidales	f__BBW3	g__Unassigned_BBW3	s__Unassigned_BBW3	Ga0255340_1000124.60	3.2314	1.94552
Ga0255340_1000124.63	3300028576_27	Unknown	Unknown	pfam05258	Unknown	Unknown	NULL	NULL	NULL	HQ	93.33	1.43	d__Bacteria	p__Bacteroidota	c__Bacteroidia	o__Bacteroidales	f__BBW3	g__Unassigned_BBW3	s__Unassigned_BBW3	Ga0255340_1000124.63	0	1.48413
Ga0255340_1000124.65	3300028576_27	COG1195	Unknown	pfam02463	K03629	COG1195	L	Recombinational DNA repair ATPase RecF	RecF	HQ	93.33	1.43	d__Bacteria	p__Bacteroidota	c__Bacteroidia	o__Bacteroidales	f__BBW3	g__Unassigned_BBW3	s__Unassigned_BBW3	Ga0255340_1000124.65	0.243879	1.32507
Ga0255340_1000124.67	3300028576_27	COG0457	Unknown	pfam13181	Unknown	COG0457	R	Tetratricopeptide (TPR) repeat	TPR	HQ	93.33	1.43	d__Bacteria	p__Bacteroidota	c__Bacteroidia	o__Bacteroidales	f__BBW3	g__Unassigned_BBW3	s__Unassigned_BBW3	Ga0255340_1000124.67	1.97553	1.21841
Ga0255340_1000124.69	3300028576_27	COG0054	EC:2.5.1.78	pfam00885	K00794	COG0054	H	6,7-dimethyl-8-ribityllumazine synthase (Riboflavin synthase beta chain)	RibE	HQ	93.33	1.43	d__Bacteria	p__Bacteroidota	c__Bacteroidia	o__Bacteroidales	f__BBW3	g__Unassigned_BBW3	s__Unassigned_BBW3	Ga0255340_1000124.69	0	1.25789
Ga0255340_1000124.71	3300028576_27	COG1131	Unknown	pfam00005	Unknown	COG1131	V	ABC-type multidrug transport system, ATPase component	CcmA	HQ	93.33	1.43	d__Bacteria	p__Bacteroidota	c__Bacteroidia	o__Bacteroidales	f__BBW3	g__Unassigned_BBW3	s__Unassigned_BBW3	Ga0255340_1000124.71	1.14197	1.10291
Ga0255340_1000124.73	3300028576_27	Unknown	Unknown	Unknown	Unknown	Unknown	NULL	NULL	NULL	HQ	93.33	1.43	d__Bacteria	p__Bacteroidota	c__Bacteroidia	o__Bacteroidales	f__BBW3	g__Unassigned_BBW3	s__Unassigned_BBW3	Ga0255340_1000124.73	0	0.753844
Ga0255340_1000124.75	3300028576_27	Unknown	Unknown	Unknown	Unknown	Unknown	NULL	NULL	NULL	HQ	93.33	1.43	d__Bacteria	p__Bacteroidota	c__Bacteroidia	o__Bacteroidales	f__BBW3	g__Unassigned_BBW3	s__Unassigned_BBW3	Ga0255340_1000124.75	0.591367	1.12892
Ga0255340_1000124.77	3300028576_27	Unknown	Unknown	Unknown	Unknown	Unknown	NULL	NULL	NULL	HQ	93.33	1.43	d__Bacteria	p__Bacteroidota	c__Bacteroidia	o__Bacteroidales	f__BBW3	g__Unassigned_BBW3	s__Unassigned_BBW3	Ga0255340_1000124.77	0	1.41993
Ga0255340_1000124.78	3300028576_27	COG0534	Unknown	pfam01554	Unknown	COG0534	V	Na+-driven multidrug efflux pump, DinF/NorM/MATE family	NorM	HQ	93.33	1.43	d__Bacteria	p__Bacteroidota	c__Bacteroidia	o__Bacteroidales	f__BBW3	g__Unassigned_BBW3	s__Unassigned_BBW3	Ga0255340_1000124.78	0.201962	1.21595
Ga0255340_1000124.80	3300028576_27	COG0457	Unknown	pfam13414	Unknown	COG0457	R	Tetratricopeptide (TPR) repeat	TPR	HQ	93.33	1.43	d__Bacteria	p__Bacteroidota	c__Bacteroidia	o__Bacteroidales	f__BBW3	g__Unassigned_BBW3	s__Unassigned_BBW3	Ga0255340_1000124.80	0.416315	0.988337
Ga0255340_1000124.82	3300028576_27	Unknown	Unknown	Unknown	Unknown	Unknown	NULL	NULL	NULL	HQ	93.33	1.43	d__Bacteria	p__Bacteroidota	c__Bacteroidia	o__Bacteroidales	f__BBW3	g__Unassigned_BBW3	s__Unassigned_BBW3	Ga0255340_1000124.82	2.20681	1.24469
Ga0255340_1000124.84	3300028576_27	COG1506	EC:3.4.14.5	pfam00930	K01278	COG1506	E	Dipeptidyl aminopeptidase/acylaminoacyl peptidase	DAP2	HQ	93.33	1.43	d__Bacteria	p__Bacteroidota	c__Bacteroidia	o__Bacteroidales	f__BBW3	g__Unassigned_BBW3	s__Unassigned_BBW3	Ga0255340_1000124.84	0.124627	1.10721
Ga0255340_1000124.88	3300028576_27	Unknown	Unknown	pfam13566	Unknown	Unknown	NULL	NULL	NULL	HQ	93.33	1.43	d__Bacteria	p__Bacteroidota	c__Bacteroidia	o__Bacteroidales	f__BBW3	g__Unassigned_BBW3	s__Unassigned_BBW3	Ga0255340_1000124.88	0.35482	1.12023
Ga0255340_1000124.90	3300028576_27	COG4277	Unknown	Unknown	Unknown	COG4277	R	Predicted DNA modification or repair protein, contains radical SAM and helix-hairpin-helix domains	NULL	HQ	93.33	1.43	d__Bacteria	p__Bacteroidota	c__Bacteroidia	o__Bacteroidales	f__BBW3	g__Unassigned_BBW3	s__Unassigned_BBW3	Ga0255340_1000124.90	0.216976	0.796553
Ga0255340_1000124.92	3300028576_27	COG1396	Unknown	pfam01381	Unknown	COG1396	K	Transcriptional regulator, contains XRE-family HTH domain	HipB	HQ	93.33	1.43	d__Bacteria	p__Bacteroidota	c__Bacteroidia	o__Bacteroidales	f__BBW3	g__Unassigned_BBW3	s__Unassigned_BBW3	Ga0255340_1000124.92	0.338873	0.746433
Ga0255340_1000124.94	3300028576_27	COG0006	EC:3.4.11.9	pfam00557	K01262	COG0006	E	Xaa-Pro aminopeptidase	PepP	HQ	93.33	1.43	d__Bacteria	p__Bacteroidota	c__Bacteroidia	o__Bacteroidales	f__BBW3	g__Unassigned_BBW3	s__Unassigned_BBW3	Ga0255340_1000124.94	0.152579	1.17629
Ga0255340_1000124.96	3300028576_27	Unknown	Unknown	Unknown	Unknown	Unknown	NULL	NULL	NULL	HQ	93.33	1.43	d__Bacteria	p__Bacteroidota	c__Bacteroidia	o__Bacteroidales	f__BBW3	g__Unassigned_BBW3	s__Unassigned_BBW3	Ga0255340_1000124.96	0.878438	1.22545
Ga0255340_1000124.98	3300028576_27	COG0755	Unknown	pfam01578	Unknown	COG0755	O	ABC-type transport system involved in cytochrome c biogenesis, permease component	CcmC	HQ	93.33	1.43	d__Bacteria	p__Bacteroidota	c__Bacteroidia	o__Bacteroidales	f__BBW3	g__Unassigned_BBW3	s__Unassigned_BBW3	Ga0255340_1000124.98	0.620935	1.12675
Ga0255340_1000124.100	3300028576_27	COG1979	EC:1.1.-	pfam00465	K08325	COG1979	C	Alcohol dehydrogenase YqhD, Fe-dependent ADH family	YqdH	HQ	93.33	1.43	d__Bacteria	p__Bacteroidota	c__Bacteroidia	o__Bacteroidales	f__BBW3	g__Unassigned_BBW3	s__Unassigned_BBW3	Ga0255340_1000124.100	0.234402	0.740052
Ga0255340_1000124.102	3300028576_27	Unknown	Unknown	Unknown	Unknown	Unknown	NULL	NULL	NULL	HQ	93.33	1.43	d__Bacteria	p__Bacteroidota	c__Bacteroidia	o__Bacteroidales	f__BBW3	g__Unassigned_BBW3	s__Unassigned_BBW3	Ga0255340_1000124.102	0	0.897082
Ga0255340_1000124.104	3300028576_27	COG3189	Unknown	pfam04343	Unknown	COG3189	S	Uncharacterized conserved protein YeaO, DUF488 family	YeaO	HQ	93.33	1.43	d__Bacteria	p__Bacteroidota	c__Bacteroidia	o__Bacteroidales	f__BBW3	g__Unassigned_BBW3	s__Unassigned_BBW3	Ga0255340_1000124.104	0	1.47628
Ga0255340_1000124.106	3300028576_27	COG3708	Unknown	pfam14526	Unknown	COG3708	K	Predicted transcriptional regulator YdeE, contains AraC-type DNA-binding domain	YdeE	HQ	93.33	1.43	d__Bacteria	p__Bacteroidota	c__Bacteroidia	o__Bacteroidales	f__BBW3	g__Unassigned_BBW3	s__Unassigned_BBW3	Ga0255340_1000124.106	0	0.73041
Ga0255340_1000124.108	3300028576_27	COG0662	EC:1.13.11.24	pfam07883	K07155	COG0662	G	Mannose-6-phosphate isomerase, cupin superfamily	ManC	HQ	93.33	1.43	d__Bacteria	p__Bacteroidota	c__Bacteroidia	o__Bacteroidales	f__BBW3	g__Unassigned_BBW3	s__Unassigned_BBW3	Ga0255340_1000124.108	0	0.0754915
Ga0255340_1000124.110	3300028576_27	Unknown	Unknown	pfam01243	Unknown	Unknown	NULL	NULL	NULL	HQ	93.33	1.43	d__Bacteria	p__Bacteroidota	c__Bacteroidia	o__Bacteroidales	f__BBW3	g__Unassigned_BBW3	s__Unassigned_BBW3	Ga0255340_1000124.110	0.723833	1.00977
Ga0255340_1000124.112	3300028576_27	Unknown	Unknown	pfam14088	Unknown	Unknown	NULL	NULL	NULL	HQ	93.33	1.43	d__Bacteria	p__Bacteroidota	c__Bacteroidia	o__Bacteroidales	f__BBW3	g__Unassigned_BBW3	s__Unassigned_BBW3	Ga0255340_1000124.112	0.295683	1.04208
Ga0255340_1000124.114	3300028576_27	Unknown	Unknown	Unknown	Unknown	Unknown	NULL	NULL	NULL	HQ	93.33	1.43	d__Bacteria	p__Bacteroidota	c__Bacteroidia	o__Bacteroidales	f__BBW3	g__Unassigned_BBW3	s__Unassigned_BBW3	Ga0255340_1000124.114	0	1.48344
Ga0255340_1000124.116	3300028576_27	COG1373	Unknown	pfam13173	K07133	COG1373	R	Predicted ATPase, AAA+ superfamily	NULL	HQ	93.33	1.43	d__Bacteria	p__Bacteroidota	c__Bacteroidia	o__Bacteroidales	f__BBW3	g__Unassigned_BBW3	s__Unassigned_BBW3	Ga0255340_1000124.116	0	1.24356
Ga0255340_1000124.118	3300028576_27	COG1708	Unknown	pfam01909	Unknown	COG1708	R	Predicted nucleotidyltransferase, MJ0604 family	MJ0604	HQ	93.33	1.43	d__Bacteria	p__Bacteroidota	c__Bacteroidia	o__Bacteroidales	f__BBW3	g__Unassigned_BBW3	s__Unassigned_BBW3	Ga0255340_1000124.118	0	0.931297
Ga0255340_1000124.120	3300028576_27	COG1895	Unknown	pfam05168	Unknown	COG1895	V	HEPN domain protein, predicted toxin of MNT-HEPN system	HEPN	HQ	93.33	1.43	d__Bacteria	p__Bacteroidota	c__Bacteroidia	o__Bacteroidales	f__BBW3	g__Unassigned_BBW3	s__Unassigned_BBW3	Ga0255340_1000124.120	0	0.805243
Ga0255340_1000124.122	3300028576_27	Unknown	Unknown	Unknown	Unknown	Unknown	NULL	NULL	NULL	HQ	93.33	1.43	d__Bacteria	p__Bacteroidota	c__Bacteroidia	o__Bacteroidales	f__BBW3	g__Unassigned_BBW3	s__Unassigned_BBW3	Ga0255340_1000124.122	0.291868	1.20007
Ga0255340_1000124.124	3300028576_27	Unknown	Unknown	Unknown	Unknown	Unknown	NULL	NULL	NULL	HQ	93.33	1.43	d__Bacteria	p__Bacteroidota	c__Bacteroidia	o__Bacteroidales	f__BBW3	g__Unassigned_BBW3	s__Unassigned_BBW3	Ga0255340_1000124.124	0	0.96279
Ga0255340_1000124.125	3300028576_27	Unknown	Unknown	Unknown	Unknown	Unknown	NULL	NULL	NULL	HQ	93.33	1.43	d__Bacteria	p__Bacteroidota	c__Bacteroidia	o__Bacteroidales	f__BBW3	g__Unassigned_BBW3	s__Unassigned_BBW3	Ga0255340_1000124.125	0	0.750045
Ga0255340_1000124.126	3300028576_27	Unknown	Unknown	Unknown	Unknown	Unknown	NULL	NULL	NULL	HQ	93.33	1.43	d__Bacteria	p__Bacteroidota	c__Bacteroidia	o__Bacteroidales	f__BBW3	g__Unassigned_BBW3	s__Unassigned_BBW3	Ga0255340_1000124.126	1.47842	0.824979
Ga0255340_1000124.128	3300028576_27	Unknown	Unknown	Unknown	Unknown	Unknown	NULL	NULL	NULL	HQ	93.33	1.43	d__Bacteria	p__Bacteroidota	c__Bacteroidia	o__Bacteroidales	f__BBW3	g__Unassigned_BBW3	s__Unassigned_BBW3	Ga0255340_1000124.128	0.979918	1.29507
Ga0255340_1000124.130	3300028576_27	COG1200	EC:3.6.4.12	pfam00270	K03655	COG1200	L	RecG-like helicase	RecG	HQ	93.33	1.43	d__Bacteria	p__Bacteroidota	c__Bacteroidia	o__Bacteroidales	f__BBW3	g__Unassigned_BBW3	s__Unassigned_BBW3	Ga0255340_1000124.130	0.257775	0.842236
Ga0255340_1000124.132	3300028576_27	COG0612	Unknown	pfam05193	Unknown	COG0612	R	Predicted Zn-dependent peptidase, M16 family	PqqL	HQ	93.33	1.43	d__Bacteria	p__Bacteroidota	c__Bacteroidia	o__Bacteroidales	f__BBW3	g__Unassigned_BBW3	s__Unassigned_BBW3	Ga0255340_1000124.132	0.438155	0.965122
Ga0255340_1000124.134	3300028576_27	COG0612	Unknown	pfam05193	Unknown	COG0612	R	Predicted Zn-dependent peptidase, M16 family	PqqL	HQ	93.33	1.43	d__Bacteria	p__Bacteroidota	c__Bacteroidia	o__Bacteroidales	f__BBW3	g__Unassigned_BBW3	s__Unassigned_BBW3	Ga0255340_1000124.134	0.420833	0.787921
Ga0255340_1000124.136	3300028576_27	Unknown	Unknown	pfam13585	Unknown	Unknown	NULL	NULL	NULL	HQ	93.33	1.43	d__Bacteria	p__Bacteroidota	c__Bacteroidia	o__Bacteroidales	f__BBW3	g__Unassigned_BBW3	s__Unassigned_BBW3	Ga0255340_1000124.136	0.880147	0.801326
Ga0255340_1000124.138	3300028576_27	COG0317	EC:2.7.6.5	pfam13328	K00951	COG0317	TK	(p)ppGpp synthase/hydrolase, HD superfamily	SpoT	HQ	93.33	1.43	d__Bacteria	p__Bacteroidota	c__Bacteroidia	o__Bacteroidales	f__BBW3	g__Unassigned_BBW3	s__Unassigned_BBW3	Ga0255340_1000124.138	1.20158	0.891061
Ga0255340_1000124.140	3300028576_27	COG0735	Unknown	pfam01475	K03711	COG0735	P	Fe2+ or Zn2+ uptake regulation protein Fur/Zur	Fur	HQ	93.33	1.43	d__Bacteria	p__Bacteroidota	c__Bacteroidia	o__Bacteroidales	f__BBW3	g__Unassigned_BBW3	s__Unassigned_BBW3	Ga0255340_1000124.140	0.595257	1.35487
Ga0255340_1000124.142	3300028576_27	COG0526	Unknown	pfam00085	Unknown	COG0526	O	Thiol-disulfide isomerase or thioredoxin	TrxA	HQ	93.33	1.43	d__Bacteria	p__Bacteroidota	c__Bacteroidia	o__Bacteroidales	f__BBW3	g__Unassigned_BBW3	s__Unassigned_BBW3	Ga0255340_1000124.142	20.5289	2.12138
Ga0255340_1000124.144	3300028576_27	COG0617	EC:2.7.7.19	pfam01743	K00970	COG0617	J	tRNA nucleotidyltransferase/poly(A) polymerase	PcnB	HQ	93.33	1.43	d__Bacteria	p__Bacteroidota	c__Bacteroidia	o__Bacteroidales	f__BBW3	g__Unassigned_BBW3	s__Unassigned_BBW3	Ga0255340_1000124.144	0.932774	1.041
Ga0255340_1000124.146	3300028576_27	COG4191	Unknown	pfam02518	Unknown	COG4191	T	Signal transduction histidine kinase regulating C4-dicarboxylate transport system	NULL	HQ	93.33	1.43	d__Bacteria	p__Bacteroidota	c__Bacteroidia	o__Bacteroidales	f__BBW3	g__Unassigned_BBW3	s__Unassigned_BBW3	Ga0255340_1000124.146	0.402726	1.10392
Ga0255340_1000124.148	3300028576_27	COG2871	EC:1.6.5.-	pfam00175	K00351	COG2871	C	Na+-transporting NADH:ubiquinone oxidoreductase, subunit NqrF	NqrF	HQ	93.33	1.43	d__Bacteria	p__Bacteroidota	c__Bacteroidia	o__Bacteroidales	f__BBW3	g__Unassigned_BBW3	s__Unassigned_BBW3	Ga0255340_1000124.148	1.50798	1.10721
Ga0255340_1000124.150	3300028576_27	COG2209	EC:1.6.5.-	pfam02508	K00350	COG2209	C	Na+-transporting NADH:ubiquinone oxidoreductase, subunit NqrE	NqrE	HQ	93.33	1.43	d__Bacteria	p__Bacteroidota	c__Bacteroidia	o__Bacteroidales	f__BBW3	g__Unassigned_BBW3	s__Unassigned_BBW3	Ga0255340_1000124.150	0.439219	0.612727
Ga0255340_1000124.152	3300028576_27	COG1347	EC:1.6.5.-	pfam02508	K00349	COG1347	C	Na+-transporting NADH:ubiquinone oxidoreductase, subunit NqrD	NqrD	HQ	93.33	1.43	d__Bacteria	p__Bacteroidota	c__Bacteroidia	o__Bacteroidales	f__BBW3	g__Unassigned_BBW3	s__Unassigned_BBW3	Ga0255340_1000124.152	1.64507	0.875702
Ga0255340_1000124.154	3300028576_27	COG2869	EC:1.6.5.-	pfam04205	K00348	COG2869	C	Na+-transporting NADH:ubiquinone oxidoreductase, subunit NqrC	NqrC	HQ	93.33	1.43	d__Bacteria	p__Bacteroidota	c__Bacteroidia	o__Bacteroidales	f__BBW3	g__Unassigned_BBW3	s__Unassigned_BBW3	Ga0255340_1000124.154	1.08142	0.767547
Ga0255340_1000124.156	3300028576_27	COG1805	EC:1.6.5.-	pfam03116	K00347	COG1805	C	Na+-transporting NADH:ubiquinone oxidoreductase, subunit NqrB	NqrB	HQ	93.33	1.43	d__Bacteria	p__Bacteroidota	c__Bacteroidia	o__Bacteroidales	f__BBW3	g__Unassigned_BBW3	s__Unassigned_BBW3	Ga0255340_1000124.156	1.16597	0.77048
Ga0255340_1000124.158	3300028576_27	COG1726	EC:1.6.5.-	pfam05896	K00346	COG1726	C	Na+-transporting NADH:ubiquinone oxidoreductase, subunit NqrA	NqrA	HQ	93.33	1.43	d__Bacteria	p__Bacteroidota	c__Bacteroidia	o__Bacteroidales	f__BBW3	g__Unassigned_BBW3	s__Unassigned_BBW3	Ga0255340_1000124.158	1.99733	1.12921
Ga0255340_1000124.160	3300028576_27	Unknown	Unknown	pfam17116	Unknown	Unknown	NULL	NULL	NULL	HQ	93.33	1.43	d__Bacteria	p__Bacteroidota	c__Bacteroidia	o__Bacteroidales	f__BBW3	g__Unassigned_BBW3	s__Unassigned_BBW3	Ga0255340_1000124.160	0.61972	1.50156
Ga0255340_1000124.162	3300028576_27	Unknown	Unknown	Unknown	Unknown	Unknown	NULL	NULL	NULL	HQ	93.33	1.43	d__Bacteria	p__Bacteroidota	c__Bacteroidia	o__Bacteroidales	f__BBW3	g__Unassigned_BBW3	s__Unassigned_BBW3	Ga0255340_1000124.162	2.85723	1.95801
Ga0255340_1000124.164	3300028576_27	COG2316	Unknown	pfam01966	Unknown	COG2316	R	Predicted hydrolase, HD superfamily	NULL	HQ	93.33	1.43	d__Bacteria	p__Bacteroidota	c__Bacteroidia	o__Bacteroidales	f__BBW3	g__Unassigned_BBW3	s__Unassigned_BBW3	Ga0255340_1000124.164	0	0.964343
Ga0255340_1000124.166	3300028576_27	COG0664	Unknown	pfam13545	Unknown	COG0664	T	cAMP-binding domain of CRP or a regulatory subunit of cAMP-dependent protein kinases	Crp	HQ	93.33	1.43	d__Bacteria	p__Bacteroidota	c__Bacteroidia	o__Bacteroidales	f__BBW3	g__Unassigned_BBW3	s__Unassigned_BBW3	Ga0255340_1000124.166	0.403925	1.21595
Ga0255340_1000124.168	3300028576_27	Unknown	Unknown	Unknown	Unknown	Unknown	NULL	NULL	NULL	HQ	93.33	1.43	d__Bacteria	p__Bacteroidota	c__Bacteroidia	o__Bacteroidales	f__BBW3	g__Unassigned_BBW3	s__Unassigned_BBW3	Ga0255340_1000124.168	0	2.49122
Ga0255340_1000124.169	3300028576_27	Unknown	Unknown	Unknown	Unknown	Unknown	NULL	NULL	NULL	HQ	93.33	1.43	d__Bacteria	p__Bacteroidota	c__Bacteroidia	o__Bacteroidales	f__BBW3	g__Unassigned_BBW3	s__Unassigned_BBW3	Ga0255340_1000124.169	0	0
Ga0255340_1000124.170	3300028576_27	Unknown	Unknown	pfam04383	Unknown	Unknown	NULL	NULL	NULL	HQ	93.33	1.43	d__Bacteria	p__Bacteroidota	c__Bacteroidia	o__Bacteroidales	f__BBW3	g__Unassigned_BBW3	s__Unassigned_BBW3	Ga0255340_1000124.170	0.65803	0.773033
Ga0255340_1000124.172	3300028576_27	Unknown	Unknown	pfam13091	Unknown	Unknown	NULL	NULL	NULL	HQ	93.33	1.43	d__Bacteria	p__Bacteroidota	c__Bacteroidia	o__Bacteroidales	f__BBW3	g__Unassigned_BBW3	s__Unassigned_BBW3	Ga0255340_1000124.172	0.481272	0.883411
Ga0255340_1000124.174	3300028576_27	COG4704	Unknown	pfam09912	Unknown	COG4704	S	Uncharacterized conserved protein, DUF2141 family	NULL	HQ	93.33	1.43	d__Bacteria	p__Bacteroidota	c__Bacteroidia	o__Bacteroidales	f__BBW3	g__Unassigned_BBW3	s__Unassigned_BBW3	Ga0255340_1000124.174	0.494421	1.37947
Ga0255340_1000124.176	3300028576_27	COG0574	EC:2.7.9.1	pfam02896	K01006	COG0574	G	Phosphoenolpyruvate synthase/pyruvate phosphate dikinase	PpsA	HQ	93.33	1.43	d__Bacteria	p__Bacteroidota	c__Bacteroidia	o__Bacteroidales	f__BBW3	g__Unassigned_BBW3	s__Unassigned_BBW3	Ga0255340_1000124.176	3.88194	0.942772
Ga0255340_1000124.178	3300028576_27	Unknown	Unknown	Unknown	Unknown	Unknown	NULL	NULL	NULL	HQ	93.33	1.43	d__Bacteria	p__Bacteroidota	c__Bacteroidia	o__Bacteroidales	f__BBW3	g__Unassigned_BBW3	s__Unassigned_BBW3	Ga0255340_1000124.178	0.420833	1.01966
Ga0255340_1000124.180	3300028576_27	Unknown	Unknown	Unknown	Unknown	Unknown	NULL	NULL	NULL	HQ	93.33	1.43	d__Bacteria	p__Bacteroidota	c__Bacteroidia	o__Bacteroidales	f__BBW3	g__Unassigned_BBW3	s__Unassigned_BBW3	Ga0255340_1000124.180	1.82418	1.07149
Ga0255340_1000124.182	3300028576_27	COG1770	EC:3.4.21.83	pfam02897	K01354	COG1770	E	Protease II	PtrB	HQ	93.33	1.43	d__Bacteria	p__Bacteroidota	c__Bacteroidia	o__Bacteroidales	f__BBW3	g__Unassigned_BBW3	s__Unassigned_BBW3	Ga0255340_1000124.182	2.44191	1.19843
Ga0255340_1000124.184	3300028576_27	COG0526	Unknown	pfam08534	Unknown	COG0526	O	Thiol-disulfide isomerase or thioredoxin	TrxA	HQ	93.33	1.43	d__Bacteria	p__Bacteroidota	c__Bacteroidia	o__Bacteroidales	f__BBW3	g__Unassigned_BBW3	s__Unassigned_BBW3	Ga0255340_1000124.184	1.06446	0.703403
Ga0255340_1000124.186	3300028576_27	COG1225	Unknown	pfam00578	Unknown	COG1225	O	Peroxiredoxin	Bcp	HQ	93.33	1.43	d__Bacteria	p__Bacteroidota	c__Bacteroidia	o__Bacteroidales	f__BBW3	g__Unassigned_BBW3	s__Unassigned_BBW3	Ga0255340_1000124.186	0.452395	1.39508
Ga0255340_1000124.188	3300028576_27	COG1592	Unknown	pfam02915	Unknown	COG1592	C	Rubrerythrin	YotD	HQ	93.33	1.43	d__Bacteria	p__Bacteroidota	c__Bacteroidia	o__Bacteroidales	f__BBW3	g__Unassigned_BBW3	s__Unassigned_BBW3	Ga0255340_1000124.188	1.87521	1.308
Ga0255340_1000124.190	3300028576_27	COG0730	Unknown	pfam01925	K07090	COG0730	P	Sulfite exporter TauE/SafE/YfcA and related permeases, UPF0721 family	TauE	HQ	93.33	1.43	d__Bacteria	p__Bacteroidota	c__Bacteroidia	o__Bacteroidales	f__BBW3	g__Unassigned_BBW3	s__Unassigned_BBW3	Ga0255340_1000124.190	0	1.2755
Ga0255340_1000124.192	3300028576_27	COG0810	Unknown	Unknown	Unknown	COG0810	M	Periplasmic protein TonB, links inner and outer membranes	TonB	HQ	93.33	1.43	d__Bacteria	p__Bacteroidota	c__Bacteroidia	o__Bacteroidales	f__BBW3	g__Unassigned_BBW3	s__Unassigned_BBW3	Ga0255340_1000124.192	0.670216	0.885767
Ga0255340_1000124.194	3300028576_27	COG0848	Unknown	pfam02472	K03559	COG0848	U	Biopolymer transport protein ExbD	ExbD	HQ	93.33	1.43	d__Bacteria	p__Bacteroidota	c__Bacteroidia	o__Bacteroidales	f__BBW3	g__Unassigned_BBW3	s__Unassigned_BBW3	Ga0255340_1000124.194	0	0.251638
Ga0255340_1000124.196	3300028576_27	COG0811	Unknown	pfam01618	K03561	COG0811	U	Biopolymer transport protein ExbB/TolQ	TolQ	HQ	93.33	1.43	d__Bacteria	p__Bacteroidota	c__Bacteroidia	o__Bacteroidales	f__BBW3	g__Unassigned_BBW3	s__Unassigned_BBW3	Ga0255340_1000124.196	0.8007	0.529109
Ga0255340_1000124.198	3300028576_27	COG2911	Unknown	pfam04357	Unknown	COG2911	U	Autotransporter translocation and assembly protein TamB	TamB	HQ	93.33	1.43	d__Bacteria	p__Bacteroidota	c__Bacteroidia	o__Bacteroidales	f__BBW3	g__Unassigned_BBW3	s__Unassigned_BBW3	Ga0255340_1000124.198	1.18428	1.06083
Ga0255340_1000124.200	3300028576_27	COG0533	EC:2.3.1.234	pfam00814	K01409	COG0533	J	tRNA A37 threonylcarbamoyltransferase TsaD	TsaD	HQ	93.33	1.43	d__Bacteria	p__Bacteroidota	c__Bacteroidia	o__Bacteroidales	f__BBW3	g__Unassigned_BBW3	s__Unassigned_BBW3	Ga0255340_1000124.200	0	1.01902
Ga0255340_1000124.202	3300028576_27	COG3022	Unknown	pfam03883	K09861	COG3022	L	DNA-binding protein YaaA associated with the oxidative stress response	YaaA	HQ	93.33	1.43	d__Bacteria	p__Bacteroidota	c__Bacteroidia	o__Bacteroidales	f__BBW3	g__Unassigned_BBW3	s__Unassigned_BBW3	Ga0255340_1000124.202	0.70964	1.17234
Ga0255340_1000124.204	3300028576_27	COG0349	Unknown	pfam01612	Unknown	COG0349	J	Ribonuclease D	Rnd	HQ	93.33	1.43	d__Bacteria	p__Bacteroidota	c__Bacteroidia	o__Bacteroidales	f__BBW3	g__Unassigned_BBW3	s__Unassigned_BBW3	Ga0255340_1000124.204	0.91393	0.973002
Ga0255340_1000124.206	3300028576_27	Unknown	Unknown	pfam16702	Unknown	Unknown	NULL	NULL	NULL	HQ	93.33	1.43	d__Bacteria	p__Bacteroidota	c__Bacteroidia	o__Bacteroidales	f__BBW3	g__Unassigned_BBW3	s__Unassigned_BBW3	Ga0255340_1000124.206	0	0.506153
Ga0255340_1000124.208	3300028576_27	Unknown	Unknown	pfam04245	Unknown	Unknown	NULL	NULL	NULL	HQ	93.33	1.43	d__Bacteria	p__Bacteroidota	c__Bacteroidia	o__Bacteroidales	f__BBW3	g__Unassigned_BBW3	s__Unassigned_BBW3	Ga0255340_1000124.208	0.259252	1.10404
Ga0255340_1000124.210	3300028576_27	COG0482	EC:2.8.1.-	pfam03054	K00566	COG0482	J	tRNA U34 2-thiouridine synthase MnmA/TrmU, contains the PP-loop ATPase domain	MnmA	HQ	93.33	1.43	d__Bacteria	p__Bacteroidota	c__Bacteroidia	o__Bacteroidales	f__BBW3	g__Unassigned_BBW3	s__Unassigned_BBW3	Ga0255340_1000124.210	0.925617	1.00243
Ga0255340_1000124.212	3300028576_27	COG1208	Unknown	pfam12804	Unknown	COG1208	JM	NDP-sugar pyrophosphorylase, includes eIF-2Bgamma, eIF-2Bepsilon, and LPS biosynthesis protein s	GCD1	HQ	93.33	1.43	d__Bacteria	p__Bacteroidota	c__Bacteroidia	o__Bacteroidales	f__BBW3	g__Unassigned_BBW3	s__Unassigned_BBW3	Ga0255340_1000124.212	0.375432	1.07505
Ga0255340_1000124.214	3300028576_27	COG1660	Unknown	pfam03668	Unknown	COG1660	T	RNase adaptor protein RapZ for GlmZ sRNA degradation, contains a P-loop ATPase domain	RapZ	HQ	93.33	1.43	d__Bacteria	p__Bacteroidota	c__Bacteroidia	o__Bacteroidales	f__BBW3	g__Unassigned_BBW3	s__Unassigned_BBW3	Ga0255340_1000124.214	0.758735	0.724212
Ga0255340_1000124.216	3300028576_27	COG1811	Unknown	pfam04474	K07150	COG1811	S	Uncharacterized membrane protein YqgA, affects biofilm formation	YqgA	HQ	93.33	1.43	d__Bacteria	p__Bacteroidota	c__Bacteroidia	o__Bacteroidales	f__BBW3	g__Unassigned_BBW3	s__Unassigned_BBW3	Ga0255340_1000124.216	0.398586	0.965759
Ga0255340_1000124.218	3300028576_27	COG0664	Unknown	pfam00027	Unknown	COG0664	T	cAMP-binding domain of CRP or a regulatory subunit of cAMP-dependent protein kinases	Crp	HQ	93.33	1.43	d__Bacteria	p__Bacteroidota	c__Bacteroidia	o__Bacteroidales	f__BBW3	g__Unassigned_BBW3	s__Unassigned_BBW3	Ga0255340_1000124.218	0	1.25213
Ga0255340_1000124.220	3300028576_27	Unknown	Unknown	Unknown	Unknown	Unknown	NULL	NULL	NULL	HQ	93.33	1.43	d__Bacteria	p__Bacteroidota	c__Bacteroidia	o__Bacteroidales	f__BBW3	g__Unassigned_BBW3	s__Unassigned_BBW3	Ga0255340_1000124.220	0	0.349645
Ga0255340_1000124.222	3300028576_27	Unknown	Unknown	Unknown	Unknown	Unknown	NULL	NULL	NULL	HQ	93.33	1.43	d__Bacteria	p__Bacteroidota	c__Bacteroidia	o__Bacteroidales	f__BBW3	g__Unassigned_BBW3	s__Unassigned_BBW3	Ga0255340_1000124.222	0	0.14873
Ga0255340_1000124.224	3300028576_27	Unknown	Unknown	Unknown	Unknown	Unknown	NULL	NULL	NULL	HQ	93.33	1.43	d__Bacteria	p__Bacteroidota	c__Bacteroidia	o__Bacteroidales	f__BBW3	g__Unassigned_BBW3	s__Unassigned_BBW3	Ga0255340_1000124.224	0	0.849718
Ga0255340_1000124.226	3300028576_27	COG2249	Unknown	pfam02525	Unknown	COG2249	R	Putative NADPH-quinone reductase (modulator of drug activity B)	MdaB	HQ	93.33	1.43	d__Bacteria	p__Bacteroidota	c__Bacteroidia	o__Bacteroidales	f__BBW3	g__Unassigned_BBW3	s__Unassigned_BBW3	Ga0255340_1000124.226	0	0.934208
Ga0255340_1000124.228	3300028576_27	COG2183	Unknown	pfam09371	K06959	COG2183	K	Transcriptional accessory protein Tex/SPT6	Tex	HQ	93.33	1.43	d__Bacteria	p__Bacteroidota	c__Bacteroidia	o__Bacteroidales	f__BBW3	g__Unassigned_BBW3	s__Unassigned_BBW3	Ga0255340_1000124.228	0.761395	1.07149
Ga0255340_1000124.230	3300028576_27	Unknown	Unknown	Unknown	Unknown	Unknown	NULL	NULL	NULL	HQ	93.33	1.43	d__Bacteria	p__Bacteroidota	c__Bacteroidia	o__Bacteroidales	f__BBW3	g__Unassigned_BBW3	s__Unassigned_BBW3	Ga0255340_1000124.230	2.26198	1.32865
Ga0255340_1000129.1	3300028576_27	COG3437	EC:2.7.13.3	pfam00072	K02482	COG3437	T	Response regulator c-di-GMP phosphodiesterase, RpfG family, contains REC and HD-GYP domains	RpfG	HQ	93.33	1.43	d__Bacteria	p__Bacteroidota	c__Bacteroidia	o__Bacteroidales	f__BBW3	g__Unassigned_BBW3	s__Unassigned_BBW3	Ga0255340_1000129.1	0	2.19656
Ga0255340_1000129.3	3300028576_27	COG0640	Unknown	pfam13601	Unknown	COG0640	K	DNA-binding transcriptional regulator, ArsR family	ArsR	HQ	93.33	1.43	d__Bacteria	p__Bacteroidota	c__Bacteroidia	o__Bacteroidales	f__BBW3	g__Unassigned_BBW3	s__Unassigned_BBW3	Ga0255340_1000129.3	0.952412	0.839148
Ga0255340_1000129.5	3300028576_27	Unknown	Unknown	Unknown	Unknown	Unknown	NULL	NULL	NULL	HQ	93.33	1.43	d__Bacteria	p__Bacteroidota	c__Bacteroidia	o__Bacteroidales	f__BBW3	g__Unassigned_BBW3	s__Unassigned_BBW3	Ga0255340_1000129.5	0	0.582141
Ga0255340_1000129.7	3300028576_27	COG0778	Unknown	pfam00881	Unknown	COG0778	C	Nitroreductase	NfnB	HQ	93.33	1.43	d__Bacteria	p__Bacteroidota	c__Bacteroidia	o__Bacteroidales	f__BBW3	g__Unassigned_BBW3	s__Unassigned_BBW3	Ga0255340_1000129.7	0	1.35055
Ga0255340_1000129.9	3300028576_27	Unknown	Unknown	Unknown	Unknown	Unknown	NULL	NULL	NULL	HQ	93.33	1.43	d__Bacteria	p__Bacteroidota	c__Bacteroidia	o__Bacteroidales	f__BBW3	g__Unassigned_BBW3	s__Unassigned_BBW3	Ga0255340_1000129.9	0.200619	1.26678
Ga0255340_1000129.11	3300028576_27	Unknown	Unknown	Unknown	Unknown	Unknown	NULL	NULL	NULL	HQ	93.33	1.43	d__Bacteria	p__Bacteroidota	c__Bacteroidia	o__Bacteroidales	f__BBW3	g__Unassigned_BBW3	s__Unassigned_BBW3	Ga0255340_1000129.11	0	1.24942
Ga0255340_1000129.13	3300028576_27	COG3857	Unknown	pfam12705	Unknown	COG3857	L	ATP-dependent helicase/DNAse subunit B	AddB	HQ	93.33	1.43	d__Bacteria	p__Bacteroidota	c__Bacteroidia	o__Bacteroidales	f__BBW3	g__Unassigned_BBW3	s__Unassigned_BBW3	Ga0255340_1000129.13	0.0935668	1.07858
Ga0255340_1000129.15	3300028576_27	COG1242	Unknown	pfam16199	K07139	COG1242	R	Radical SAM superfamily enzyme	YhcC	HQ	93.33	1.43	d__Bacteria	p__Bacteroidota	c__Bacteroidia	o__Bacteroidales	f__BBW3	g__Unassigned_BBW3	s__Unassigned_BBW3	Ga0255340_1000129.15	0.57447	0.991216
Ga0255340_1000129.17	3300028576_27	COG1472	Unknown	pfam00933	Unknown	COG1472	G	Periplasmic beta-glucosidase and related glycosidases	BglX	HQ	93.33	1.43	d__Bacteria	p__Bacteroidota	c__Bacteroidia	o__Bacteroidales	f__BBW3	g__Unassigned_BBW3	s__Unassigned_BBW3	Ga0255340_1000129.17	0.0888793	0.933188
Ga0255340_1000129.20	3300028576_27	COG4946	EC:3.4.21.-	pfam14684	K08676	COG4946	S	Uncharacterized N-terminal domain of tricorn protease, contains WD40 repeats	NULL	HQ	93.33	1.43	d__Bacteria	p__Bacteroidota	c__Bacteroidia	o__Bacteroidales	f__BBW3	g__Unassigned_BBW3	s__Unassigned_BBW3	Ga0255340_1000129.20	0.499885	1.08274
Ga0255340_1000129.24	3300028576_27	COG4206	Unknown	pfam13715	K02014	COG4206	H	Outer membrane cobalamin receptor protein BtuB	BtuB	HQ	93.33	1.43	d__Bacteria	p__Bacteroidota	c__Bacteroidia	o__Bacteroidales	f__BBW3	g__Unassigned_BBW3	s__Unassigned_BBW3	Ga0255340_1000129.24	0.366807	1.01444
Ga0255340_1000129.26	3300028576_27	Unknown	Unknown	Unknown	Unknown	Unknown	NULL	NULL	NULL	HQ	93.33	1.43	d__Bacteria	p__Bacteroidota	c__Bacteroidia	o__Bacteroidales	f__BBW3	g__Unassigned_BBW3	s__Unassigned_BBW3	Ga0255340_1000129.26	1.30186	0.908071
Ga0255340_1000129.28	3300028576_27	COG1225	EC:1.11.1.15	pfam00578	K03564	COG1225	O	Peroxiredoxin	Bcp	HQ	93.33	1.43	d__Bacteria	p__Bacteroidota	c__Bacteroidia	o__Bacteroidales	f__BBW3	g__Unassigned_BBW3	s__Unassigned_BBW3	Ga0255340_1000129.28	0	1.36385
Ga0255340_1000129.30	3300028576_27	COG0468	Unknown	pfam00154	K03553	COG0468	L	RecA/RadA recombinase	RecA	HQ	93.33	1.43	d__Bacteria	p__Bacteroidota	c__Bacteroidia	o__Bacteroidales	f__BBW3	g__Unassigned_BBW3	s__Unassigned_BBW3	Ga0255340_1000129.30	1.85191	1.04893
Ga0255340_1000129.32	3300028576_27	COG2234	Unknown	pfam04389	Unknown	COG2234	OE	Zn-dependent amino- or carboxypeptidase, M28 family	Iap	HQ	93.33	1.43	d__Bacteria	p__Bacteroidota	c__Bacteroidia	o__Bacteroidales	f__BBW3	g__Unassigned_BBW3	s__Unassigned_BBW3	Ga0255340_1000129.32	0.836221	1.2034
Ga0255340_1000129.34	3300028576_27	COG3604	Unknown	pfam13185	K03406	COG3604	KT	FhlA-type transcriptional regulator, contains GAF, AAA-type ATPase, and DNA-binding Fis domains	FhlA	HQ	93.33	1.43	d__Bacteria	p__Bacteroidota	c__Bacteroidia	o__Bacteroidales	f__BBW3	g__Unassigned_BBW3	s__Unassigned_BBW3	Ga0255340_1000129.34	0.585246	1.08286
Ga0255340_1000129.36	3300028576_27	COG0508	EC:2.3.1.61	pfam00198	K00658	COG0508	C	Pyruvate/2-oxoglutarate dehydrogenase complex, dihydrolipoamide acyltransferase (E2) component	AceF	HQ	93.33	1.43	d__Bacteria	p__Bacteroidota	c__Bacteroidia	o__Bacteroidales	f__BBW3	g__Unassigned_BBW3	s__Unassigned_BBW3	Ga0255340_1000129.36	2.39824	1.08853
Ga0255340_1000129.38	3300028576_27	COG0567	EC:1.2.4.2	pfam02779	K00164	COG0567	C	2-oxoglutarate dehydrogenase complex, dehydrogenase (E1) component, and related enzymes	SucA	HQ	93.33	1.43	d__Bacteria	p__Bacteroidota	c__Bacteroidia	o__Bacteroidales	f__BBW3	g__Unassigned_BBW3	s__Unassigned_BBW3	Ga0255340_1000129.38	1.16497	1.13334
Ga0255340_1000129.40	3300028576_27	COG4912	Unknown	pfam08713	Unknown	COG4912	L	3-methyladenine DNA glycosylase AlkD	AlkD	HQ	93.33	1.43	d__Bacteria	p__Bacteroidota	c__Bacteroidia	o__Bacteroidales	f__BBW3	g__Unassigned_BBW3	s__Unassigned_BBW3	Ga0255340_1000129.40	0.380164	1.75851
Ga0255340_1000129.42	3300028576_27	Unknown	Unknown	pfam07610	Unknown	Unknown	NULL	NULL	NULL	HQ	93.33	1.43	d__Bacteria	p__Bacteroidota	c__Bacteroidia	o__Bacteroidales	f__BBW3	g__Unassigned_BBW3	s__Unassigned_BBW3	Ga0255340_1000129.42	2.89997	1.7034
Ga0255340_1000129.44	3300028576_27	COG0681	EC:3.4.21.89	pfam00717	K03100	COG0681	U	Signal peptidase I	LepB	HQ	93.33	1.43	d__Bacteria	p__Bacteroidota	c__Bacteroidia	o__Bacteroidales	f__BBW3	g__Unassigned_BBW3	s__Unassigned_BBW3	Ga0255340_1000129.44	0.202868	0.893711
Ga0255340_1000129.46	3300028576_27	COG0289	EC:1.17.1.8	pfam05173	K00215	COG0289	E	4-hydroxy-tetrahydrodipicolinate reductase	DapB	HQ	93.33	1.43	d__Bacteria	p__Bacteroidota	c__Bacteroidia	o__Bacteroidales	f__BBW3	g__Unassigned_BBW3	s__Unassigned_BBW3	Ga0255340_1000129.46	0.376996	0.719686
Ga0255340_1000129.48	3300028576_27	COG0292	Unknown	pfam00453	K02887	COG0292	J	Ribosomal protein L20	RplT	HQ	93.33	1.43	d__Bacteria	p__Bacteroidota	c__Bacteroidia	o__Bacteroidales	f__BBW3	g__Unassigned_BBW3	s__Unassigned_BBW3	Ga0255340_1000129.48	3.93387	1.32865
Ga0255340_1000129.50	3300028576_27	COG0291	Unknown	pfam01632	K02916	COG0291	J	Ribosomal protein L35	RpmI	HQ	93.33	1.43	d__Bacteria	p__Bacteroidota	c__Bacteroidia	o__Bacteroidales	f__BBW3	g__Unassigned_BBW3	s__Unassigned_BBW3	Ga0255340_1000129.50	2.74179	0.201311
Ga0255340_1000129.52	3300028576_27	COG0290	Unknown	pfam00707	K02520	COG0290	J	Translation initiation factor IF-3	InfC	HQ	93.33	1.43	d__Bacteria	p__Bacteroidota	c__Bacteroidia	o__Bacteroidales	f__BBW3	g__Unassigned_BBW3	s__Unassigned_BBW3	Ga0255340_1000129.52	0.994276	0.328513
Ga0255340_1000129.54	3300028576_27	COG0441	EC:6.1.1.3	pfam00587	K01868	COG0441	J	Threonyl-tRNA synthetase	ThrS	HQ	93.33	1.43	d__Bacteria	p__Bacteroidota	c__Bacteroidia	o__Bacteroidales	f__BBW3	g__Unassigned_BBW3	s__Unassigned_BBW3	Ga0255340_1000129.54	1.2625	0.968164
Ga0255340_1000129.56	3300028576_27	COG0549	EC:2.7.2.2	pfam00696	K00926	COG0549	E	Carbamate kinase	ArcC	HQ	93.33	1.43	d__Bacteria	p__Bacteroidota	c__Bacteroidia	o__Bacteroidales	f__BBW3	g__Unassigned_BBW3	s__Unassigned_BBW3	Ga0255340_1000129.56	0.283634	1.29117
Ga0255340_1000129.58	3300028576_27	COG5505	Unknown	pfam05684	Unknown	COG5505	S	Uncharacterized membrane protein YjcL	NULL	HQ	93.33	1.43	d__Bacteria	p__Bacteroidota	c__Bacteroidia	o__Bacteroidales	f__BBW3	g__Unassigned_BBW3	s__Unassigned_BBW3	Ga0255340_1000129.58	0.430853	1.01231
Ga0255340_1000129.60	3300028576_27	COG1971	Unknown	pfam02659	Unknown	COG1971	P	Putative Mn2+ efflux pump MntP	MntP	HQ	93.33	1.43	d__Bacteria	p__Bacteroidota	c__Bacteroidia	o__Bacteroidales	f__BBW3	g__Unassigned_BBW3	s__Unassigned_BBW3	Ga0255340_1000129.60	0	1.00006
Ga0255340_1000129.62	3300028576_27	COG0642	Unknown	pfam02518	Unknown	COG0642	T	Signal transduction histidine kinase	BaeS	HQ	93.33	1.43	d__Bacteria	p__Bacteroidota	c__Bacteroidia	o__Bacteroidales	f__BBW3	g__Unassigned_BBW3	s__Unassigned_BBW3	Ga0255340_1000129.62	0.168647	1.12062
Ga0255340_1000129.64	3300028576_27	COG0784	Unknown	pfam00072	K00936	COG0784	T	CheY-like REC (receiver) domain, includes chemotaxis protein CheY and sporulation regulator Spo0F	CheY	HQ	93.33	1.43	d__Bacteria	p__Bacteroidota	c__Bacteroidia	o__Bacteroidales	f__BBW3	g__Unassigned_BBW3	s__Unassigned_BBW3	Ga0255340_1000129.64	1.15999	1.14979
Ga0255340_1000129.66	3300028576_27	COG0556	Unknown	pfam12344	K03702	COG0556	L	Excinuclease UvrABC helicase subunit UvrB	UvrB	HQ	93.33	1.43	d__Bacteria	p__Bacteroidota	c__Bacteroidia	o__Bacteroidales	f__BBW3	g__Unassigned_BBW3	s__Unassigned_BBW3	Ga0255340_1000129.66	0.268484	1.0645
Ga0255340_1000129.68	3300028576_27	COG1288	Unknown	pfam03606	Unknown	COG1288	R	Predicted membrane transporter YfcC, affects glyoxylate shunt	YfcC	HQ	93.33	1.43	d__Bacteria	p__Bacteroidota	c__Bacteroidia	o__Bacteroidales	f__BBW3	g__Unassigned_BBW3	s__Unassigned_BBW3	Ga0255340_1000129.68	0.33698	1.17525
Ga0255340_1000129.70	3300028576_27	COG1228	EC:3.5.2.7	pfam01979	K01468	COG1228	Q	Imidazolonepropionase or related amidohydrolase	HutI	HQ	93.33	1.43	d__Bacteria	p__Bacteroidota	c__Bacteroidia	o__Bacteroidales	f__BBW3	g__Unassigned_BBW3	s__Unassigned_BBW3	Ga0255340_1000129.70	0.438155	1.02946
Ga0255340_1000129.72	3300028576_27	Unknown	Unknown	pfam13852	Unknown	Unknown	NULL	NULL	NULL	HQ	93.33	1.43	d__Bacteria	p__Bacteroidota	c__Bacteroidia	o__Bacteroidales	f__BBW3	g__Unassigned_BBW3	s__Unassigned_BBW3	Ga0255340_1000129.72	0	0.850995
Ga0255340_1000129.74	3300028576_27	COG3643	EC:2.1.2.5	pfam07837	K13990	COG3643	E	Glutamate formiminotransferase	GluFT	HQ	93.33	1.43	d__Bacteria	p__Bacteroidota	c__Bacteroidia	o__Bacteroidales	f__BBW3	g__Unassigned_BBW3	s__Unassigned_BBW3	Ga0255340_1000129.74	1.28112	1.01119
Ga0255340_1000129.76	3300028576_27	COG4771	Unknown	pfam07715	Unknown	COG4771	P	Outer membrane receptor for ferrienterochelin and colicins	FepA	HQ	93.33	1.43	d__Bacteria	p__Bacteroidota	c__Bacteroidia	o__Bacteroidales	f__BBW3	g__Unassigned_BBW3	s__Unassigned_BBW3	Ga0255340_1000129.76	8.95498	0.868399
Ga0255340_1000129.78	3300028576_27	Unknown	Unknown	pfam14322	Unknown	Unknown	NULL	NULL	NULL	HQ	93.33	1.43	d__Bacteria	p__Bacteroidota	c__Bacteroidia	o__Bacteroidales	f__BBW3	g__Unassigned_BBW3	s__Unassigned_BBW3	Ga0255340_1000129.78	8.93621	1.03886
Ga0255340_1000129.80	3300028576_27	Unknown	Unknown	Unknown	Unknown	Unknown	NULL	NULL	NULL	HQ	93.33	1.43	d__Bacteria	p__Bacteroidota	c__Bacteroidia	o__Bacteroidales	f__BBW3	g__Unassigned_BBW3	s__Unassigned_BBW3	Ga0255340_1000129.80	11.0228	1.11283
Ga0255340_1000129.82	3300028576_27	COG0205	EC:2.7.1.11	pfam00365	K00850	COG0205	G	6-phosphofructokinase	PfkA	HQ	93.33	1.43	d__Bacteria	p__Bacteroidota	c__Bacteroidia	o__Bacteroidales	f__BBW3	g__Unassigned_BBW3	s__Unassigned_BBW3	Ga0255340_1000129.82	1.80058	1.52035
Ga0255340_1000129.84	3300028576_27	COG0565	EC:2.1.1.-	pfam00588	K02533	COG0565	J	tRNA C32,U32 (ribose-2'-O)-methylase TrmJ or a related methyltransferase	TrmJ	HQ	93.33	1.43	d__Bacteria	p__Bacteroidota	c__Bacteroidia	o__Bacteroidales	f__BBW3	g__Unassigned_BBW3	s__Unassigned_BBW3	Ga0255340_1000129.84	0	1.49827
Ga0255340_1000129.86	3300028576_27	Unknown	Unknown	Unknown	Unknown	Unknown	NULL	NULL	NULL	HQ	93.33	1.43	d__Bacteria	p__Bacteroidota	c__Bacteroidia	o__Bacteroidales	f__BBW3	g__Unassigned_BBW3	s__Unassigned_BBW3	Ga0255340_1000129.86	0.732624	1.291
Ga0255340_1000129.88	3300028576_27	COG1674	Unknown	pfam01580	K03466	COG1674	D	DNA segregation ATPase FtsK/SpoIIIE or related protein	FtsK	HQ	93.33	1.43	d__Bacteria	p__Bacteroidota	c__Bacteroidia	o__Bacteroidales	f__BBW3	g__Unassigned_BBW3	s__Unassigned_BBW3	Ga0255340_1000129.88	0.331021	0.923574
Ga0255340_1000129.90	3300028576_27	COG2834	Unknown	pfam03548	Unknown	COG2834	M	Outer membrane lipoprotein-sorting protein	LolA	HQ	93.33	1.43	d__Bacteria	p__Bacteroidota	c__Bacteroidia	o__Bacteroidales	f__BBW3	g__Unassigned_BBW3	s__Unassigned_BBW3	Ga0255340_1000129.90	1.25665	1.13796
Ga0255340_1000129.92	3300028576_27	COG1480	Unknown	pfam07698	K07037	COG1480	T	Cyclic di-AMP-specific phosphodiesterase PgpH, HD superfamily	PgpH	HQ	93.33	1.43	d__Bacteria	p__Bacteroidota	c__Bacteroidia	o__Bacteroidales	f__BBW3	g__Unassigned_BBW3	s__Unassigned_BBW3	Ga0255340_1000129.92	0.775535	1.21477
Ga0255340_1000129.94	3300028576_27	COG0542	Unknown	pfam07724	K03695	COG0542	O	ATP-dependent Clp protease, ATP-binding subunit ClpA	ClpA	HQ	93.33	1.43	d__Bacteria	p__Bacteroidota	c__Bacteroidia	o__Bacteroidales	f__BBW3	g__Unassigned_BBW3	s__Unassigned_BBW3	Ga0255340_1000129.94	5.45181	1.20856
Ga0255340_1000129.96	3300028576_27	COG1366	Unknown	pfam01740	K04749	COG1366	T	Anti-anti-sigma regulatory factor (antagonist of anti-sigma factor)	SpoIIAA	HQ	93.33	1.43	d__Bacteria	p__Bacteroidota	c__Bacteroidia	o__Bacteroidales	f__BBW3	g__Unassigned_BBW3	s__Unassigned_BBW3	Ga0255340_1000129.96	0	1.04893
Ga0255340_1000129.98	3300028576_27	COG2198	Unknown	pfam01627	Unknown	COG2198	T	HPt (histidine-containing phosphotransfer) domain	HPtr	HQ	93.33	1.43	d__Bacteria	p__Bacteroidota	c__Bacteroidia	o__Bacteroidales	f__BBW3	g__Unassigned_BBW3	s__Unassigned_BBW3	Ga0255340_1000129.98	1.34043	1.13181
Ga0255340_1000129.100	3300028576_27	COG0404	EC:2.1.2.10	pfam01571	K00605	COG0404	E	Glycine cleavage system protein T (aminomethyltransferase)	GcvT	HQ	93.33	1.43	d__Bacteria	p__Bacteroidota	c__Bacteroidia	o__Bacteroidales	f__BBW3	g__Unassigned_BBW3	s__Unassigned_BBW3	Ga0255340_1000129.100	0.491734	1.29977
Ga0255340_1000129.102	3300028576_27	COG1932	EC:2.6.1.52	pfam00266	K00831	COG1932	HE	Phosphoserine aminotransferase	SerC	HQ	93.33	1.43	d__Bacteria	p__Bacteroidota	c__Bacteroidia	o__Bacteroidales	f__BBW3	g__Unassigned_BBW3	s__Unassigned_BBW3	Ga0255340_1000129.102	4.76206	1.17775
Ga0255340_1000129.104	3300028576_27	COG0111	EC:1.1.1.95	pfam02826	K00058	COG0111	H	Phosphoglycerate dehydrogenase or related dehydrogenase	SerA	HQ	93.33	1.43	d__Bacteria	p__Bacteroidota	c__Bacteroidia	o__Bacteroidales	f__BBW3	g__Unassigned_BBW3	s__Unassigned_BBW3	Ga0255340_1000129.104	4.70021	1.03531
Ga0255340_1000129.106	3300028576_27	Unknown	Unknown	pfam05635	Unknown	Unknown	NULL	NULL	NULL	HQ	93.33	1.43	d__Bacteria	p__Bacteroidota	c__Bacteroidia	o__Bacteroidales	f__BBW3	g__Unassigned_BBW3	s__Unassigned_BBW3	Ga0255340_1000129.106	0	0.681359
Ga0255340_1000129.107	3300028576_27	COG4198	Unknown	pfam06245	Unknown	COG4198	S	Uncharacterized conserved protein, DUF1015 family	NULL	HQ	93.33	1.43	d__Bacteria	p__Bacteroidota	c__Bacteroidia	o__Bacteroidales	f__BBW3	g__Unassigned_BBW3	s__Unassigned_BBW3	Ga0255340_1000129.107	1.31447	0.932951
Ga0255340_1000129.109	3300028576_27	COG0666	Unknown	pfam12796	Unknown	COG0666	T	Ankyrin repeat	ANKYR	HQ	93.33	1.43	d__Bacteria	p__Bacteroidota	c__Bacteroidia	o__Bacteroidales	f__BBW3	g__Unassigned_BBW3	s__Unassigned_BBW3	Ga0255340_1000129.109	0.434996	1.08592
Ga0255340_1000129.111	3300028576_27	COG0599	Unknown	pfam02627	Unknown	COG0599	R	Uncharacterized conserved protein YurZ, alkylhydroperoxidase/carboxymuconolactone decarboxylase family	YurZ	HQ	93.33	1.43	d__Bacteria	p__Bacteroidota	c__Bacteroidia	o__Bacteroidales	f__BBW3	g__Unassigned_BBW3	s__Unassigned_BBW3	Ga0255340_1000129.111	0	1.37447
Ga0255340_1000129.114	3300028576_27	COG4690	Unknown	pfam03577	Unknown	COG4690	E	Dipeptidase	PepD	HQ	93.33	1.43	d__Bacteria	p__Bacteroidota	c__Bacteroidia	o__Bacteroidales	f__BBW3	g__Unassigned_BBW3	s__Unassigned_BBW3	Ga0255340_1000129.114	0.785409	1.01494
Ga0255340_1000129.116	3300028576_27	COG3104	Unknown	pfam00854	K03305	COG3104	E	Dipeptide/tripeptide permease	PTR2	HQ	93.33	1.43	d__Bacteria	p__Bacteroidota	c__Bacteroidia	o__Bacteroidales	f__BBW3	g__Unassigned_BBW3	s__Unassigned_BBW3	Ga0255340_1000129.116	2.62005	1.16706
Ga0255340_1000129.118	3300028576_27	COG0534	Unknown	pfam01554	Unknown	COG0534	V	Na+-driven multidrug efflux pump, DinF/NorM/MATE family	NorM	HQ	93.33	1.43	d__Bacteria	p__Bacteroidota	c__Bacteroidia	o__Bacteroidales	f__BBW3	g__Unassigned_BBW3	s__Unassigned_BBW3	Ga0255340_1000129.118	0.203782	1.0324
Ga0255340_1000129.120	3300028576_27	COG4206	Unknown	pfam00593	K02014	COG4206	H	Outer membrane cobalamin receptor protein BtuB	BtuB	HQ	93.33	1.43	d__Bacteria	p__Bacteroidota	c__Bacteroidia	o__Bacteroidales	f__BBW3	g__Unassigned_BBW3	s__Unassigned_BBW3	Ga0255340_1000129.120	0.221762	1.0665
Ga0255340_1000129.122	3300028576_27	COG3201	Unknown	pfam04973	K03811	COG3201	H	Nicotinamide riboside transporter PnuC	PnuC	HQ	93.33	1.43	d__Bacteria	p__Bacteroidota	c__Bacteroidia	o__Bacteroidales	f__BBW3	g__Unassigned_BBW3	s__Unassigned_BBW3	Ga0255340_1000129.122	0	0.528816
Ga0255340_1000129.124	3300028576_27	COG1564	EC:2.7.6.2	pfam04263	K00949	COG1564	H	Thiamine pyrophosphokinase	ThiN	HQ	93.33	1.43	d__Bacteria	p__Bacteroidota	c__Bacteroidia	o__Bacteroidales	f__BBW3	g__Unassigned_BBW3	s__Unassigned_BBW3	Ga0255340_1000129.124	0	0.907371
Ga0255340_1000129.126	3300028576_27	COG0115	EC:2.6.1.42	pfam01063	K00826	COG0115	EH	Branched-chain amino acid aminotransferase/4-amino-4-deoxychorismate lyase	IlvE	HQ	93.33	1.43	d__Bacteria	p__Bacteroidota	c__Bacteroidia	o__Bacteroidales	f__BBW3	g__Unassigned_BBW3	s__Unassigned_BBW3	Ga0255340_1000129.126	2.64559	1.06836
Ga0255340_1000129.128	3300028576_27	Unknown	Unknown	Unknown	Unknown	Unknown	NULL	NULL	NULL	HQ	93.33	1.43	d__Bacteria	p__Bacteroidota	c__Bacteroidia	o__Bacteroidales	f__BBW3	g__Unassigned_BBW3	s__Unassigned_BBW3	Ga0255340_1000129.128	0	1.63867
Ga0255340_1000129.130	3300028576_27	COG1993	Unknown	pfam02641	K09137	COG1993	T	PII-like signaling protein	NULL	HQ	93.33	1.43	d__Bacteria	p__Bacteroidota	c__Bacteroidia	o__Bacteroidales	f__BBW3	g__Unassigned_BBW3	s__Unassigned_BBW3	Ga0255340_1000129.130	3.47997	1.32865
Ga0255340_1000129.132	3300028576_27	COG1917	Unknown	pfam07883	Unknown	COG1917	R	Cupin domain protein related to quercetin dioxygenase	QdoI	HQ	93.33	1.43	d__Bacteria	p__Bacteroidota	c__Bacteroidia	o__Bacteroidales	f__BBW3	g__Unassigned_BBW3	s__Unassigned_BBW3	Ga0255340_1000129.132	1.6157	0.830407
Ga0255340_1000129.134	3300028576_27	COG1251	Unknown	pfam04324	K02587	COG1251	C	NAD(P)H-nitrite reductase, large subunit	NirB	HQ	93.33	1.43	d__Bacteria	p__Bacteroidota	c__Bacteroidia	o__Bacteroidales	f__BBW3	g__Unassigned_BBW3	s__Unassigned_BBW3	Ga0255340_1000129.134	0	0.221442
Ga0255340_1000129.136	3300028576_27	COG1917	Unknown	pfam07883	Unknown	COG1917	R	Cupin domain protein related to quercetin dioxygenase	QdoI	HQ	93.33	1.43	d__Bacteria	p__Bacteroidota	c__Bacteroidia	o__Bacteroidales	f__BBW3	g__Unassigned_BBW3	s__Unassigned_BBW3	Ga0255340_1000129.136	0.830083	0.243789
Ga0255340_1000129.138	3300028576_27	COG1151	EC:1.7.99.1	pfam03063	K05601	COG1151	C	Hydroxylamine reductase (hybrid-cluster protein)	Hcp	HQ	93.33	1.43	d__Bacteria	p__Bacteroidota	c__Bacteroidia	o__Bacteroidales	f__BBW3	g__Unassigned_BBW3	s__Unassigned_BBW3	Ga0255340_1000129.138	0.988843	0.895448
Ga0255340_1000129.140	3300028576_27	COG1145	Unknown	pfam12837	Unknown	COG1145	C	Ferredoxin	NapF	HQ	93.33	1.43	d__Bacteria	p__Bacteroidota	c__Bacteroidia	o__Bacteroidales	f__BBW3	g__Unassigned_BBW3	s__Unassigned_BBW3	Ga0255340_1000129.140	0.5763	0.74049
Ga0255340_1000129.142	3300028576_27	Unknown	Unknown	Unknown	Unknown	Unknown	NULL	NULL	NULL	HQ	93.33	1.43	d__Bacteria	p__Bacteroidota	c__Bacteroidia	o__Bacteroidales	f__BBW3	g__Unassigned_BBW3	s__Unassigned_BBW3	Ga0255340_1000129.142	0	0.738139
Ga0255340_1000129.143	3300028576_27	COG0591	Unknown	pfam00474	Unknown	COG0591	E	Na+/proline symporter	PutP	HQ	93.33	1.43	d__Bacteria	p__Bacteroidota	c__Bacteroidia	o__Bacteroidales	f__BBW3	g__Unassigned_BBW3	s__Unassigned_BBW3	Ga0255340_1000129.143	0.29472	1.01705
Ga0255340_1000129.145	3300028576_27	COG2334	Unknown	pfam01636	Unknown	COG2334	T	Ser/Thr protein kinase RdoA involved in Cpx stress response, MazF antagonist	SrkA	HQ	93.33	1.43	d__Bacteria	p__Bacteroidota	c__Bacteroidia	o__Bacteroidales	f__BBW3	g__Unassigned_BBW3	s__Unassigned_BBW3	Ga0255340_1000129.145	0.511181	0.713118
Ga0255340_1000129.147	3300028576_27	COG0673	Unknown	pfam01408	Unknown	COG0673	R	Predicted dehydrogenase	MviM	HQ	93.33	1.43	d__Bacteria	p__Bacteroidota	c__Bacteroidia	o__Bacteroidales	f__BBW3	g__Unassigned_BBW3	s__Unassigned_BBW3	Ga0255340_1000129.147	0.5763	0.860379
Ga0255340_1000129.150	3300028576_27	COG4974	Unknown	pfam00589	K04763	COG4974	L	Site-specific recombinase XerD	XerD	HQ	93.33	1.43	d__Bacteria	p__Bacteroidota	c__Bacteroidia	o__Bacteroidales	f__BBW3	g__Unassigned_BBW3	s__Unassigned_BBW3	Ga0255340_1000129.150	0.901785	0.860754
Ga0255340_1000129.152	3300028576_27	COG0071	Unknown	pfam00011	K13993	COG0071	O	Small heat shock protein IbpA, HSP20 family	IbpA	HQ	93.33	1.43	d__Bacteria	p__Bacteroidota	c__Bacteroidia	o__Bacteroidales	f__BBW3	g__Unassigned_BBW3	s__Unassigned_BBW3	Ga0255340_1000129.152	34.9437	1.05376
Ga0255340_1000129.154	3300028576_27	Unknown	Unknown	pfam06452	Unknown	Unknown	NULL	NULL	NULL	HQ	93.33	1.43	d__Bacteria	p__Bacteroidota	c__Bacteroidia	o__Bacteroidales	f__BBW3	g__Unassigned_BBW3	s__Unassigned_BBW3	Ga0255340_1000129.154	0.22095	1.16804
Ga0255340_1000129.156	3300028576_27	COG1624	Unknown	pfam02457	Unknown	COG1624	T	c-di-AMP synthetase, contains DisA_N domain	DisA	HQ	93.33	1.43	d__Bacteria	p__Bacteroidota	c__Bacteroidia	o__Bacteroidales	f__BBW3	g__Unassigned_BBW3	s__Unassigned_BBW3	Ga0255340_1000129.156	0.337609	0.71886
Ga0255340_1000129.158	3300028576_27	COG0294	EC:2.5.1.15	pfam00809	K00796	COG0294	H	Dihydropteroate synthase	FolP	HQ	93.33	1.43	d__Bacteria	p__Bacteroidota	c__Bacteroidia	o__Bacteroidales	f__BBW3	g__Unassigned_BBW3	s__Unassigned_BBW3	Ga0255340_1000129.158	0.306709	0.90078
Ga0255340_1000129.160	3300028576_27	COG0125	EC:2.7.4.9	pfam02223	K00943	COG0125	F	Thymidylate kinase	Tmk	HQ	93.33	1.43	d__Bacteria	p__Bacteroidota	c__Bacteroidia	o__Bacteroidales	f__BBW3	g__Unassigned_BBW3	s__Unassigned_BBW3	Ga0255340_1000129.160	0	1.27643
Ga0255340_1000129.162	3300028576_27	Unknown	Unknown	Unknown	Unknown	Unknown	NULL	NULL	NULL	HQ	93.33	1.43	d__Bacteria	p__Bacteroidota	c__Bacteroidia	o__Bacteroidales	f__BBW3	g__Unassigned_BBW3	s__Unassigned_BBW3	Ga0255340_1000129.162	0.650929	1.06738
Ga0255340_1000129.164	3300028576_27	COG0526	Unknown	pfam11551	Unknown	COG0526	O	Thiol-disulfide isomerase or thioredoxin	TrxA	HQ	93.33	1.43	d__Bacteria	p__Bacteroidota	c__Bacteroidia	o__Bacteroidales	f__BBW3	g__Unassigned_BBW3	s__Unassigned_BBW3	Ga0255340_1000129.164	0.327823	1.035
Ga0255340_1000129.166	3300028576_27	Unknown	Unknown	Unknown	Unknown	Unknown	NULL	NULL	NULL	HQ	93.33	1.43	d__Bacteria	p__Bacteroidota	c__Bacteroidia	o__Bacteroidales	f__BBW3	g__Unassigned_BBW3	s__Unassigned_BBW3	Ga0255340_1000129.166	0.655646	0.818372
Ga0255340_1000129.168	3300028576_27	COG1225	Unknown	pfam00578	Unknown	COG1225	O	Peroxiredoxin	Bcp	HQ	93.33	1.43	d__Bacteria	p__Bacteroidota	c__Bacteroidia	o__Bacteroidales	f__BBW3	g__Unassigned_BBW3	s__Unassigned_BBW3	Ga0255340_1000129.168	0.53223	0.781559
Ga0255340_1000129.170	3300028576_27	Unknown	Unknown	pfam13620	Unknown	Unknown	NULL	NULL	NULL	HQ	93.33	1.43	d__Bacteria	p__Bacteroidota	c__Bacteroidia	o__Bacteroidales	f__BBW3	g__Unassigned_BBW3	s__Unassigned_BBW3	Ga0255340_1000129.170	2.56375	0.878447
Ga0255340_1000129.172	3300028576_27	Unknown	Unknown	Unknown	Unknown	Unknown	NULL	NULL	NULL	HQ	93.33	1.43	d__Bacteria	p__Bacteroidota	c__Bacteroidia	o__Bacteroidales	f__BBW3	g__Unassigned_BBW3	s__Unassigned_BBW3	Ga0255340_1000129.172	0.725768	0.923661
Ga0255340_1000129.174	3300028576_27	COG3291	Unknown	pfam00801	Unknown	COG3291	S	Uncharacterized conserved protein, PKD repeat domain	NULL	HQ	93.33	1.43	d__Bacteria	p__Bacteroidota	c__Bacteroidia	o__Bacteroidales	f__BBW3	g__Unassigned_BBW3	s__Unassigned_BBW3	Ga0255340_1000129.174	0.620493	1.01885
Ga0255340_1000129.176	3300028576_27	Unknown	Unknown	pfam09479	Unknown	Unknown	NULL	NULL	NULL	HQ	93.33	1.43	d__Bacteria	p__Bacteroidota	c__Bacteroidia	o__Bacteroidales	f__BBW3	g__Unassigned_BBW3	s__Unassigned_BBW3	Ga0255340_1000129.176	0.604772	0.998129
Ga0255340_1000129.178	3300028576_27	Unknown	Unknown	Unknown	Unknown	Unknown	NULL	NULL	NULL	HQ	93.33	1.43	d__Bacteria	p__Bacteroidota	c__Bacteroidia	o__Bacteroidales	f__BBW3	g__Unassigned_BBW3	s__Unassigned_BBW3	Ga0255340_1000129.178	0.932774	1.09579
Ga0255340_1000135.1	3300028576_27	COG1004	EC:1.1.1.22	pfam03720	K00012	COG1004	M	UDP-glucose 6-dehydrogenase	Ugd	HQ	93.33	1.43	d__Bacteria	p__Bacteroidota	c__Bacteroidia	o__Bacteroidales	f__BBW3	g__Unassigned_BBW3	s__Unassigned_BBW3	Ga0255340_1000135.1	0.630516	0.439797
Ga0255340_1000135.3	3300028576_27	COG1209	EC:2.7.7.24	pfam00483	K00973	COG1209	M	dTDP-glucose pyrophosphorylase	RmlA1	HQ	93.33	1.43	d__Bacteria	p__Bacteroidota	c__Bacteroidia	o__Bacteroidales	f__BBW3	g__Unassigned_BBW3	s__Unassigned_BBW3	Ga0255340_1000135.3	0.308802	0.63485
Ga0255340_1000135.5	3300028576_27	COG1088	EC:4.2.1.46	pfam16363	K01710	COG1088	M	dTDP-D-glucose 4,6-dehydratase	RfbB	HQ	93.33	1.43	d__Bacteria	p__Bacteroidota	c__Bacteroidia	o__Bacteroidales	f__BBW3	g__Unassigned_BBW3	s__Unassigned_BBW3	Ga0255340_1000135.5	1.27795	0.562988
Ga0255340_1000135.7	3300028576_27	COG1898	EC:5.1.3.13	pfam00908	K01790	COG1898	M	dTDP-4-dehydrorhamnose 3,5-epimerase or related enzyme	RfbC	HQ	93.33	1.43	d__Bacteria	p__Bacteroidota	c__Bacteroidia	o__Bacteroidales	f__BBW3	g__Unassigned_BBW3	s__Unassigned_BBW3	Ga0255340_1000135.7	0	1.05276
Ga0255340_1000135.9	3300028576_27	Unknown	Unknown	Unknown	Unknown	Unknown	NULL	NULL	NULL	HQ	93.33	1.43	d__Bacteria	p__Bacteroidota	c__Bacteroidia	o__Bacteroidales	f__BBW3	g__Unassigned_BBW3	s__Unassigned_BBW3	Ga0255340_1000135.9	1.45934	1.39294
Ga0255340_1000135.11	3300028576_27	COG0457	Unknown	pfam13414	Unknown	COG0457	R	Tetratricopeptide (TPR) repeat	TPR	HQ	93.33	1.43	d__Bacteria	p__Bacteroidota	c__Bacteroidia	o__Bacteroidales	f__BBW3	g__Unassigned_BBW3	s__Unassigned_BBW3	Ga0255340_1000135.11	0.747761	0.686287
Ga0255340_1000135.13	3300028576_27	COG0353	Unknown	pfam13662	K06187	COG0353	L	Recombinational DNA repair protein RecR	RecR	HQ	93.33	1.43	d__Bacteria	p__Bacteroidota	c__Bacteroidia	o__Bacteroidales	f__BBW3	g__Unassigned_BBW3	s__Unassigned_BBW3	Ga0255340_1000135.13	0.432914	0.731076
Ga0255340_1000135.15	3300028576_27	Unknown	Unknown	Unknown	Unknown	Unknown	NULL	NULL	NULL	HQ	93.33	1.43	d__Bacteria	p__Bacteroidota	c__Bacteroidia	o__Bacteroidales	f__BBW3	g__Unassigned_BBW3	s__Unassigned_BBW3	Ga0255340_1000135.15	0	1.7625
Ga0255340_1000135.16	3300028576_27	COG0591	Unknown	pfam00474	Unknown	COG0591	E	Na+/proline symporter	PutP	HQ	93.33	1.43	d__Bacteria	p__Bacteroidota	c__Bacteroidia	o__Bacteroidales	f__BBW3	g__Unassigned_BBW3	s__Unassigned_BBW3	Ga0255340_1000135.16	0.92704	1.34771
Ga0255340_1000135.18	3300028576_27	COG1022	EC:6.2.1.3	pfam00501	K01897	COG1022	I	Long-chain acyl-CoA synthetase (AMP-forming)	FAA1	HQ	93.33	1.43	d__Bacteria	p__Bacteroidota	c__Bacteroidia	o__Bacteroidales	f__BBW3	g__Unassigned_BBW3	s__Unassigned_BBW3	Ga0255340_1000135.18	0.641696	1.08365
Ga0255340_1000135.20	3300028576_27	COG0770	EC:6.3.2.10	pfam08245	K01929	COG0770	M	UDP-N-acetylmuramyl pentapeptide synthase	MurF	HQ	93.33	1.43	d__Bacteria	p__Bacteroidota	c__Bacteroidia	o__Bacteroidales	f__BBW3	g__Unassigned_BBW3	s__Unassigned_BBW3	Ga0255340_1000135.20	0.608604	1.11714
Ga0255340_1000135.22	3300028576_27	COG1262	Unknown	pfam03781	Unknown	COG1262	O	Formylglycine-generating enzyme, required for sulfatase activity, contains SUMF1/FGE domain	YfmG	HQ	93.33	1.43	d__Bacteria	p__Bacteroidota	c__Bacteroidia	o__Bacteroidales	f__BBW3	g__Unassigned_BBW3	s__Unassigned_BBW3	Ga0255340_1000135.22	9.47706	1.23412
Ga0255340_1000135.24	3300028576_27	Unknown	Unknown	pfam11751	Unknown	Unknown	NULL	NULL	NULL	HQ	93.33	1.43	d__Bacteria	p__Bacteroidota	c__Bacteroidia	o__Bacteroidales	f__BBW3	g__Unassigned_BBW3	s__Unassigned_BBW3	Ga0255340_1000135.24	0.274179	0.805243
Ga0255340_1000135.26	3300028576_27	Unknown	Unknown	Unknown	Unknown	Unknown	NULL	NULL	NULL	HQ	93.33	1.43	d__Bacteria	p__Bacteroidota	c__Bacteroidia	o__Bacteroidales	f__BBW3	g__Unassigned_BBW3	s__Unassigned_BBW3	Ga0255340_1000135.26	0	0
Ga0255340_1000135.27	3300028576_27	COG0456	Unknown	pfam13673	Unknown	COG0456	J	Ribosomal protein S18 acetylase RimI and related acetyltransferases	RimI	HQ	93.33	1.43	d__Bacteria	p__Bacteroidota	c__Bacteroidia	o__Bacteroidales	f__BBW3	g__Unassigned_BBW3	s__Unassigned_BBW3	Ga0255340_1000135.27	0.569051	1.00276
Ga0255340_1000135.29	3300028576_27	COG1574	Unknown	pfam07969	K07047	COG1574	R	Predicted amidohydrolase YtcJ	YtcJ	HQ	93.33	1.43	d__Bacteria	p__Bacteroidota	c__Bacteroidia	o__Bacteroidales	f__BBW3	g__Unassigned_BBW3	s__Unassigned_BBW3	Ga0255340_1000135.29	0.164507	0.724719
Ga0255340_1000135.31	3300028576_27	COG0534	Unknown	pfam01554	Unknown	COG0534	V	Na+-driven multidrug efflux pump, DinF/NorM/MATE family	NorM	HQ	93.33	1.43	d__Bacteria	p__Bacteroidota	c__Bacteroidia	o__Bacteroidales	f__BBW3	g__Unassigned_BBW3	s__Unassigned_BBW3	Ga0255340_1000135.31	0.571447	1.21676
Ga0255340_1000135.33	3300028576_27	Unknown	Unknown	Unknown	Unknown	Unknown	NULL	NULL	NULL	HQ	93.33	1.43	d__Bacteria	p__Bacteroidota	c__Bacteroidia	o__Bacteroidales	f__BBW3	g__Unassigned_BBW3	s__Unassigned_BBW3	Ga0255340_1000135.33	0.377783	0.901485
Ga0255340_1000135.35	3300028576_27	Unknown	Unknown	Unknown	Unknown	Unknown	NULL	NULL	NULL	HQ	93.33	1.43	d__Bacteria	p__Bacteroidota	c__Bacteroidia	o__Bacteroidales	f__BBW3	g__Unassigned_BBW3	s__Unassigned_BBW3	Ga0255340_1000135.35	1.02817	0.98139
Ga0255340_1000135.37	3300028576_27	COG0025	Unknown	pfam00999	Unknown	COG0025	P	NhaP-type Na+/H+ or K+/H+ antiporter	NhaP	HQ	93.33	1.43	d__Bacteria	p__Bacteroidota	c__Bacteroidia	o__Bacteroidales	f__BBW3	g__Unassigned_BBW3	s__Unassigned_BBW3	Ga0255340_1000135.37	0.843628	1.11495
Ga0255340_1000135.39	3300028576_27	COG0795	Unknown	pfam03739	K11720	COG0795	MN	Lipopolysaccharide export LptBFGC system, permease protein LptF	LptF	HQ	93.33	1.43	d__Bacteria	p__Bacteroidota	c__Bacteroidia	o__Bacteroidales	f__BBW3	g__Unassigned_BBW3	s__Unassigned_BBW3	Ga0255340_1000135.39	0.248569	0.967287
Ga0255340_1000135.41	3300028576_27	COG0343	EC:2.4.2.29	pfam01702	K00773	COG0343	J	Queuine/archaeosine tRNA-ribosyltransferase	Tgt	HQ	93.33	1.43	d__Bacteria	p__Bacteroidota	c__Bacteroidia	o__Bacteroidales	f__BBW3	g__Unassigned_BBW3	s__Unassigned_BBW3	Ga0255340_1000135.41	0	1.0749
Ga0255340_1000135.43	3300028576_27	COG1215	Unknown	pfam00535	Unknown	COG1215	N	Glycosyltransferase, catalytic subunit of cellulose synthase and poly-beta-1,6-N-acetylglucosamine synthase	BcsA	HQ	93.33	1.43	d__Bacteria	p__Bacteroidota	c__Bacteroidia	o__Bacteroidales	f__BBW3	g__Unassigned_BBW3	s__Unassigned_BBW3	Ga0255340_1000135.43	0.237478	0.993873
Ga0255340_1000135.45	3300028576_27	COG1595	Unknown	pfam04542	K03088	COG1595	K	DNA-directed RNA polymerase specialized sigma subunit, sigma24 family	RpoE	HQ	93.33	1.43	d__Bacteria	p__Bacteroidota	c__Bacteroidia	o__Bacteroidales	f__BBW3	g__Unassigned_BBW3	s__Unassigned_BBW3	Ga0255340_1000135.45	0	0.683864
Ga0255340_1000135.47	3300028576_27	Unknown	Unknown	Unknown	Unknown	Unknown	NULL	NULL	NULL	HQ	93.33	1.43	d__Bacteria	p__Bacteroidota	c__Bacteroidia	o__Bacteroidales	f__BBW3	g__Unassigned_BBW3	s__Unassigned_BBW3	Ga0255340_1000135.47	0	1.38401
Ga0255340_1000135.48	3300028576_27	COG1060	EC:2.5.1.120	pfam04055	K18285	COG1060	H	2-iminoacetate synthase ThiH/Menaquinone biosynthesis enzymes MqnC and MqnE	ThiH	HQ	93.33	1.43	d__Bacteria	p__Bacteroidota	c__Bacteroidia	o__Bacteroidales	f__BBW3	g__Unassigned_BBW3	s__Unassigned_BBW3	Ga0255340_1000135.48	0.243223	1.23222
Ga0255340_1000135.50	3300028576_27	COG1109	EC:5.4.2.8	pfam02878	K01840	COG1109	G	Phosphomannomutase	ManB	HQ	93.33	1.43	d__Bacteria	p__Bacteroidota	c__Bacteroidia	o__Bacteroidales	f__BBW3	g__Unassigned_BBW3	s__Unassigned_BBW3	Ga0255340_1000135.50	0.80605	0.976514
Ga0255340_1000135.52	3300028576_27	Unknown	Unknown	pfam02169	Unknown	Unknown	NULL	NULL	NULL	HQ	93.33	1.43	d__Bacteria	p__Bacteroidota	c__Bacteroidia	o__Bacteroidales	f__BBW3	g__Unassigned_BBW3	s__Unassigned_BBW3	Ga0255340_1000135.52	0	1.26185
Ga0255340_1000135.54	3300028576_27	Unknown	Unknown	Unknown	Unknown	Unknown	NULL	NULL	NULL	HQ	93.33	1.43	d__Bacteria	p__Bacteroidota	c__Bacteroidia	o__Bacteroidales	f__BBW3	g__Unassigned_BBW3	s__Unassigned_BBW3	Ga0255340_1000135.54	0	2.03726
Ga0255340_1000135.56	3300028576_27	Unknown	Unknown	Unknown	Unknown	Unknown	NULL	NULL	NULL	HQ	93.33	1.43	d__Bacteria	p__Bacteroidota	c__Bacteroidia	o__Bacteroidales	f__BBW3	g__Unassigned_BBW3	s__Unassigned_BBW3	Ga0255340_1000135.56	1.13099	0.747366
Ga0255340_1000135.58	3300028576_27	COG0112	EC:2.1.2.1	pfam00464	K00600	COG0112	E	Glycine/serine hydroxymethyltransferase	GlyA	HQ	93.33	1.43	d__Bacteria	p__Bacteroidota	c__Bacteroidia	o__Bacteroidales	f__BBW3	g__Unassigned_BBW3	s__Unassigned_BBW3	Ga0255340_1000135.58	1.05947	1.05794
Ga0255340_1000135.60	3300028576_27	COG0784	EC:2.1.1.80	pfam00072	K13924	COG0784	T	CheY-like REC (receiver) domain, includes chemotaxis protein CheY and sporulation regulator Spo0F	CheY	HQ	93.33	1.43	d__Bacteria	p__Bacteroidota	c__Bacteroidia	o__Bacteroidales	f__BBW3	g__Unassigned_BBW3	s__Unassigned_BBW3	Ga0255340_1000135.60	0	0.706729
Ga0255340_1000135.62	3300028576_27	Unknown	Unknown	Unknown	Unknown	Unknown	NULL	NULL	NULL	HQ	93.33	1.43	d__Bacteria	p__Bacteroidota	c__Bacteroidia	o__Bacteroidales	f__BBW3	g__Unassigned_BBW3	s__Unassigned_BBW3	Ga0255340_1000135.62	0	1.39045
Ga0255340_1000135.63	3300028576_27	COG0664	Unknown	pfam13545	Unknown	COG0664	T	cAMP-binding domain of CRP or a regulatory subunit of cAMP-dependent protein kinases	Crp	HQ	93.33	1.43	d__Bacteria	p__Bacteroidota	c__Bacteroidia	o__Bacteroidales	f__BBW3	g__Unassigned_BBW3	s__Unassigned_BBW3	Ga0255340_1000135.63	0.793676	1.42772
Ga0255340_1000135.65	3300028576_27	COG0038	Unknown	pfam00654	K03281	COG0038	P	H+/Cl- antiporter ClcA	ClcA	HQ	93.33	1.43	d__Bacteria	p__Bacteroidota	c__Bacteroidia	o__Bacteroidales	f__BBW3	g__Unassigned_BBW3	s__Unassigned_BBW3	Ga0255340_1000135.65	0.457736	1.31073
Ga0255340_1000135.67	3300028576_27	COG3086	Unknown	pfam04246	K03803	COG3086	T	RseC, positive regulator of sigma E activity	RseC	HQ	93.33	1.43	d__Bacteria	p__Bacteroidota	c__Bacteroidia	o__Bacteroidales	f__BBW3	g__Unassigned_BBW3	s__Unassigned_BBW3	Ga0255340_1000135.67	0.637177	0.982453
Ga0255340_1000135.69	3300028576_27	COG2878	Unknown	pfam04060	Unknown	COG2878	C	Na+-translocating ferredoxin:NAD+ oxidoreductase RNF, RnfB subunit	RnfB	HQ	93.33	1.43	d__Bacteria	p__Bacteroidota	c__Bacteroidia	o__Bacteroidales	f__BBW3	g__Unassigned_BBW3	s__Unassigned_BBW3	Ga0255340_1000135.69	0.313076	0.712598
Ga0255340_1000135.71	3300028576_27	COG4656	Unknown	pfam01512	K03615	COG4656	C	Na+-translocating ferredoxin:NAD+ oxidoreductase RNF, RnfC subunit	RnfC	HQ	93.33	1.43	d__Bacteria	p__Bacteroidota	c__Bacteroidia	o__Bacteroidales	f__BBW3	g__Unassigned_BBW3	s__Unassigned_BBW3	Ga0255340_1000135.71	0.406648	1.03008
Ga0255340_1000135.73	3300028576_27	COG4658	Unknown	pfam03116	K03614	COG4658	C	Na+-translocating ferredoxin:NAD+ oxidoreductase RNF, RnfD subunit	RnfD	HQ	93.33	1.43	d__Bacteria	p__Bacteroidota	c__Bacteroidia	o__Bacteroidales	f__BBW3	g__Unassigned_BBW3	s__Unassigned_BBW3	Ga0255340_1000135.73	0.270087	0.852716
Ga0255340_1000135.75	3300028576_27	COG4659	Unknown	pfam04205	K03612	COG4659	C	Na+-translocating ferredoxin:NAD+ oxidoreductase RNF, RnfG subunit	RnfG	HQ	93.33	1.43	d__Bacteria	p__Bacteroidota	c__Bacteroidia	o__Bacteroidales	f__BBW3	g__Unassigned_BBW3	s__Unassigned_BBW3	Ga0255340_1000135.75	0.937607	0.516315
Ga0255340_1000135.77	3300028576_27	COG4660	Unknown	pfam02508	K03613	COG4660	C	Na+-translocating ferredoxin:NAD+ oxidoreductase RNF, RnfE subunit	RnfE	HQ	93.33	1.43	d__Bacteria	p__Bacteroidota	c__Bacteroidia	o__Bacteroidales	f__BBW3	g__Unassigned_BBW3	s__Unassigned_BBW3	Ga0255340_1000135.77	1.40641	0.653999
Ga0255340_1000135.79	3300028576_27	COG4657	Unknown	pfam02508	K03617	COG4657	C	Na+-translocating ferredoxin:NAD+ oxidoreductase RNF, RnfA subunit	RnfA	HQ	93.33	1.43	d__Bacteria	p__Bacteroidota	c__Bacteroidia	o__Bacteroidales	f__BBW3	g__Unassigned_BBW3	s__Unassigned_BBW3	Ga0255340_1000135.79	0.942491	0.553604
Ga0255340_1000135.81	3300028576_27	Unknown	Unknown	Unknown	Unknown	Unknown	NULL	NULL	NULL	HQ	93.33	1.43	d__Bacteria	p__Bacteroidota	c__Bacteroidia	o__Bacteroidales	f__BBW3	g__Unassigned_BBW3	s__Unassigned_BBW3	Ga0255340_1000135.81	2.01065	3.54307
Ga0255340_1000135.82	3300028576_27	COG1193	Unknown	pfam00488	K07456	COG1193	L	dsDNA-specific endonuclease/ATPase MutS2	MutS2	HQ	93.33	1.43	d__Bacteria	p__Bacteroidota	c__Bacteroidia	o__Bacteroidales	f__BBW3	g__Unassigned_BBW3	s__Unassigned_BBW3	Ga0255340_1000135.82	0.435519	1.06324
Ga0255340_1000135.84	3300028576_27	COG2239	Unknown	pfam01769	K06213	COG2239	P	Mg/Co/Ni transporter MgtE (contains CBS domain)	MgtE	HQ	93.33	1.43	d__Bacteria	p__Bacteroidota	c__Bacteroidia	o__Bacteroidales	f__BBW3	g__Unassigned_BBW3	s__Unassigned_BBW3	Ga0255340_1000135.84	0.404828	1.23353
Ga0255340_1000135.86	3300028576_27	Unknown	Unknown	Unknown	Unknown	Unknown	NULL	NULL	NULL	HQ	93.33	1.43	d__Bacteria	p__Bacteroidota	c__Bacteroidia	o__Bacteroidales	f__BBW3	g__Unassigned_BBW3	s__Unassigned_BBW3	Ga0255340_1000135.86	1.03999	0.916311
Ga0255340_1000135.88	3300028576_27	Unknown	Unknown	Unknown	Unknown	Unknown	NULL	NULL	NULL	HQ	93.33	1.43	d__Bacteria	p__Bacteroidota	c__Bacteroidia	o__Bacteroidales	f__BBW3	g__Unassigned_BBW3	s__Unassigned_BBW3	Ga0255340_1000135.88	0.298611	0.570048
Ga0255340_1000135.90	3300028576_27	COG0726	Unknown	pfam01522	Unknown	COG0726	GM	Peptidoglycan/xylan/chitin deacetylase, PgdA/NodB/CDA1 family	CDA1	HQ	93.33	1.43	d__Bacteria	p__Bacteroidota	c__Bacteroidia	o__Bacteroidales	f__BBW3	g__Unassigned_BBW3	s__Unassigned_BBW3	Ga0255340_1000135.90	0.264559	0.69929
Ga0255340_1000135.92	3300028576_27	COG0454	Unknown	pfam00583	Unknown	COG0454	KR	N-acetyltransferase, GNAT superfamily (includes histone acetyltransferase HPA2)	PhnO	HQ	93.33	1.43	d__Bacteria	p__Bacteroidota	c__Bacteroidia	o__Bacteroidales	f__BBW3	g__Unassigned_BBW3	s__Unassigned_BBW3	Ga0255340_1000135.92	0	0.905075
Ga0255340_1000135.94	3300028576_27	COG2884	Unknown	pfam00005	K09812	COG2884	D	Cell division ATPase FtsE	FtsE	HQ	93.33	1.43	d__Bacteria	p__Bacteroidota	c__Bacteroidia	o__Bacteroidales	f__BBW3	g__Unassigned_BBW3	s__Unassigned_BBW3	Ga0255340_1000135.94	0.763537	1.82199
Ga0255340_1000135.96	3300028576_27	Unknown	Unknown	Unknown	Unknown	Unknown	NULL	NULL	NULL	HQ	93.33	1.43	d__Bacteria	p__Bacteroidota	c__Bacteroidia	o__Bacteroidales	f__BBW3	g__Unassigned_BBW3	s__Unassigned_BBW3	Ga0255340_1000135.96	0	1.20786
Ga0255340_1000135.98	3300028576_27	Unknown	Unknown	pfam13648	Unknown	Unknown	NULL	NULL	NULL	HQ	93.33	1.43	d__Bacteria	p__Bacteroidota	c__Bacteroidia	o__Bacteroidales	f__BBW3	g__Unassigned_BBW3	s__Unassigned_BBW3	Ga0255340_1000135.98	4.46024	1.02924
Ga0255340_1000135.100	3300028576_27	Unknown	Unknown	Unknown	Unknown	Unknown	NULL	NULL	NULL	HQ	93.33	1.43	d__Bacteria	p__Bacteroidota	c__Bacteroidia	o__Bacteroidales	f__BBW3	g__Unassigned_BBW3	s__Unassigned_BBW3	Ga0255340_1000135.100	1.26721	0.976949
Ga0255340_1000135.102	3300028576_27	COG3459	Unknown	pfam17167	K19144	COG3459	G	Cellobiose phosphorylase	NULL	HQ	93.33	1.43	d__Bacteria	p__Bacteroidota	c__Bacteroidia	o__Bacteroidales	f__BBW3	g__Unassigned_BBW3	s__Unassigned_BBW3	Ga0255340_1000135.102	0.32812	0.927526
Ga0255340_1000135.104	3300028576_27	COG1874	EC:3.2.1.23	pfam01301	K12308	COG1874	G	Beta-galactosidase GanA	GanA	HQ	93.33	1.43	d__Bacteria	p__Bacteroidota	c__Bacteroidia	o__Bacteroidales	f__BBW3	g__Unassigned_BBW3	s__Unassigned_BBW3	Ga0255340_1000135.104	0.223405	0.90217
Ga0255340_1000135.106	3300028576_27	COG2211	Unknown	pfam13347	Unknown	COG2211	G	Na+/melibiose symporter or related transporter	MelB	HQ	93.33	1.43	d__Bacteria	p__Bacteroidota	c__Bacteroidia	o__Bacteroidales	f__BBW3	g__Unassigned_BBW3	s__Unassigned_BBW3	Ga0255340_1000135.106	0.396838	0.728427
Ga0255340_1000135.108	3300028576_27	COG3408	Unknown	pfam00754	Unknown	COG3408	G	Glycogen debranching enzyme (alpha-1,6-glucosidase)	GDB1	HQ	93.33	1.43	d__Bacteria	p__Bacteroidota	c__Bacteroidia	o__Bacteroidales	f__BBW3	g__Unassigned_BBW3	s__Unassigned_BBW3	Ga0255340_1000135.108	0.425184	1.01772
Ga0255340_1000135.110	3300028576_27	COG5368	Unknown	pfam10091	Unknown	COG5368	G	Endo-beta-1,2-glucanase, glucoamylase superfamily	NULL	HQ	93.33	1.43	d__Bacteria	p__Bacteroidota	c__Bacteroidia	o__Bacteroidales	f__BBW3	g__Unassigned_BBW3	s__Unassigned_BBW3	Ga0255340_1000135.110	1.18016	0.765418
Ga0255340_1000135.112	3300028576_27	COG5368	Unknown	pfam10091	Unknown	COG5368	G	Endo-beta-1,2-glucanase, glucoamylase superfamily	NULL	HQ	93.33	1.43	d__Bacteria	p__Bacteroidota	c__Bacteroidia	o__Bacteroidales	f__BBW3	g__Unassigned_BBW3	s__Unassigned_BBW3	Ga0255340_1000135.112	1.64507	1.01461
Ga0255340_1000135.114	3300028576_27	Unknown	Unknown	pfam13385	Unknown	Unknown	NULL	NULL	NULL	HQ	93.33	1.43	d__Bacteria	p__Bacteroidota	c__Bacteroidia	o__Bacteroidales	f__BBW3	g__Unassigned_BBW3	s__Unassigned_BBW3	Ga0255340_1000135.114	11.8899	0.787822
Ga0255340_1000135.116	3300028576_27	Unknown	Unknown	pfam07980	Unknown	Unknown	NULL	NULL	NULL	HQ	93.33	1.43	d__Bacteria	p__Bacteroidota	c__Bacteroidia	o__Bacteroidales	f__BBW3	g__Unassigned_BBW3	s__Unassigned_BBW3	Ga0255340_1000135.116	3.99707	0.640314
Ga0255340_1000135.118	3300028576_27	COG4206	Unknown	pfam13715	Unknown	COG4206	H	Outer membrane cobalamin receptor protein BtuB	BtuB	HQ	93.33	1.43	d__Bacteria	p__Bacteroidota	c__Bacteroidia	o__Bacteroidales	f__BBW3	g__Unassigned_BBW3	s__Unassigned_BBW3	Ga0255340_1000135.118	4.62368	1.02511
Ga0255340_1000135.120	3300028576_27	COG3292	Unknown	pfam00196	Unknown	COG3292	T	Periplasmic ligand-binding sensor domain	NULL	HQ	93.33	1.43	d__Bacteria	p__Bacteroidota	c__Bacteroidia	o__Bacteroidales	f__BBW3	g__Unassigned_BBW3	s__Unassigned_BBW3	Ga0255340_1000135.120	0.0970806	1.24739
Ga0255340_1000135.123	3300028576_27	COG0457	Unknown	pfam07228	Unknown	COG0457	R	Tetratricopeptide (TPR) repeat	TPR	HQ	93.33	1.43	d__Bacteria	p__Bacteroidota	c__Bacteroidia	o__Bacteroidales	f__BBW3	g__Unassigned_BBW3	s__Unassigned_BBW3	Ga0255340_1000135.123	0.796671	1.16988
Ga0255340_1000135.125	3300028576_27	COG0491	Unknown	pfam00753	Unknown	COG0491	R	Glyoxylase or a related metal-dependent hydrolase, beta-lactamase superfamily II	GloB	HQ	93.33	1.43	d__Bacteria	p__Bacteroidota	c__Bacteroidia	o__Bacteroidales	f__BBW3	g__Unassigned_BBW3	s__Unassigned_BBW3	Ga0255340_1000135.125	0.621849	1.02731
Ga0255340_1000135.127	3300028576_27	COG2755	Unknown	pfam13472	Unknown	COG2755	DI	Lysophospholipase L1 or related esterase. Includes spore coat protein LipC/YcsK	TesA	HQ	93.33	1.43	d__Bacteria	p__Bacteroidota	c__Bacteroidia	o__Bacteroidales	f__BBW3	g__Unassigned_BBW3	s__Unassigned_BBW3	Ga0255340_1000135.127	0	1.42572
Ga0255340_1000135.129	3300028576_27	COG1249	EC:1.8.1.4	pfam07992	K00382	COG1249	C	Dihydrolipoamide dehydrogenase (E3) component of pyruvate/2-oxoglutarate dehydrogenase complex or glutathione oxidoreductase	Lpd	HQ	93.33	1.43	d__Bacteria	p__Bacteroidota	c__Bacteroidia	o__Bacteroidales	f__BBW3	g__Unassigned_BBW3	s__Unassigned_BBW3	Ga0255340_1000135.129	1.36793	1.20526
Ga0255340_1000135.131	3300028576_27	COG1108	Unknown	pfam00950	K09816	COG1108	P	ABC-type Mn2+/Zn2+ transport system, permease component	ZnuB	HQ	93.33	1.43	d__Bacteria	p__Bacteroidota	c__Bacteroidia	o__Bacteroidales	f__BBW3	g__Unassigned_BBW3	s__Unassigned_BBW3	Ga0255340_1000135.131	0.639428	0.704232
Ga0255340_1000135.133	3300028576_27	COG1121	EC:3.6.3.-	pfam00005	K09817	COG1121	P	ABC-type Mn2+/Zn2+ transport system, ATPase component	ZnuC	HQ	93.33	1.43	d__Bacteria	p__Bacteroidota	c__Bacteroidia	o__Bacteroidales	f__BBW3	g__Unassigned_BBW3	s__Unassigned_BBW3	Ga0255340_1000135.133	0	0.40181
Ga0255340_1000135.135	3300028576_27	COG0803	Unknown	pfam01297	K09815	COG0803	P	ABC-type Zn uptake system ZnuABC, Zn-binding component ZnuA	ZnuA	HQ	93.33	1.43	d__Bacteria	p__Bacteroidota	c__Bacteroidia	o__Bacteroidales	f__BBW3	g__Unassigned_BBW3	s__Unassigned_BBW3	Ga0255340_1000135.135	0.923256	1.1524
Ga0255340_1000135.137	3300028576_27	COG2208	Unknown	pfam07228	Unknown	COG2208	TK	Phosphoserine phosphatase RsbU, regulator of sigma subunit	RsbU	HQ	93.33	1.43	d__Bacteria	p__Bacteroidota	c__Bacteroidia	o__Bacteroidales	f__BBW3	g__Unassigned_BBW3	s__Unassigned_BBW3	Ga0255340_1000135.137	0.638676	1.04729
Ga0255340_1000135.139	3300028576_27	COG1703	EC:2.7.-	pfam03308	K07588	COG1703	O	GTPase of the G3E family (not a periplasmic protein kinase)	ArgK	HQ	93.33	1.43	d__Bacteria	p__Bacteroidota	c__Bacteroidia	o__Bacteroidales	f__BBW3	g__Unassigned_BBW3	s__Unassigned_BBW3	Ga0255340_1000135.139	0.997015	0.878447
Ga0255340_1000135.141	3300028576_27	COG0526	Unknown	pfam14289	Unknown	COG0526	O	Thiol-disulfide isomerase or thioredoxin	TrxA	HQ	93.33	1.43	d__Bacteria	p__Bacteroidota	c__Bacteroidia	o__Bacteroidales	f__BBW3	g__Unassigned_BBW3	s__Unassigned_BBW3	Ga0255340_1000135.141	2.45867	1.19145
Ga0255340_1000135.143	3300028576_27	COG4775	Unknown	pfam01103	Unknown	COG4775	M	Outer membrane protein assembly factor BamA	BamA	HQ	93.33	1.43	d__Bacteria	p__Bacteroidota	c__Bacteroidia	o__Bacteroidales	f__BBW3	g__Unassigned_BBW3	s__Unassigned_BBW3	Ga0255340_1000135.143	0.223958	1.34016
Ga0255340_1000135.145	3300028576_27	COG0566	Unknown	pfam00588	K03437	COG0566	J	tRNA G18 (ribose-2'-O)-methylase SpoU	SpoU	HQ	93.33	1.43	d__Bacteria	p__Bacteroidota	c__Bacteroidia	o__Bacteroidales	f__BBW3	g__Unassigned_BBW3	s__Unassigned_BBW3	Ga0255340_1000135.145	0.353434	1.81651
Ga0255340_1000135.147	3300028576_27	Unknown	Unknown	pfam13568	Unknown	Unknown	NULL	NULL	NULL	HQ	93.33	1.43	d__Bacteria	p__Bacteroidota	c__Bacteroidia	o__Bacteroidales	f__BBW3	g__Unassigned_BBW3	s__Unassigned_BBW3	Ga0255340_1000135.147	1.82418	1.60724
Ga0255340_1000135.149	3300028576_27	COG2226	EC:2.1.1.163	pfam01209	K03183	COG2226	H	Ubiquinone/menaquinone biosynthesis C-methylase UbiE/MenG	UbiE	HQ	93.33	1.43	d__Bacteria	p__Bacteroidota	c__Bacteroidia	o__Bacteroidales	f__BBW3	g__Unassigned_BBW3	s__Unassigned_BBW3	Ga0255340_1000135.149	1.52707	1.0091
Ga0255340_1000135.151	3300028576_27	COG0046	EC:6.3.5.3	pfam02769	K01952	COG0046	F	Phosphoribosylformylglycinamidine (FGAM) synthase, synthetase domain	PurL1	HQ	93.33	1.43	d__Bacteria	p__Bacteroidota	c__Bacteroidia	o__Bacteroidales	f__BBW3	g__Unassigned_BBW3	s__Unassigned_BBW3	Ga0255340_1000135.151	0.61052	0.86963
Ga0255340_1000135.153	3300028576_27	Unknown	Unknown	Unknown	Unknown	Unknown	NULL	NULL	NULL	HQ	93.33	1.43	d__Bacteria	p__Bacteroidota	c__Bacteroidia	o__Bacteroidales	f__BBW3	g__Unassigned_BBW3	s__Unassigned_BBW3	Ga0255340_1000135.153	0	0
Ga0255340_1000135.154	3300028576_27	COG1514	EC:6.5.1.-	pfam13563	K01975	COG1514	J	RNA 2',3'-cyclic phosphodiesterase (2'-5' RNA ligase)	ThpR	HQ	93.33	1.43	d__Bacteria	p__Bacteroidota	c__Bacteroidia	o__Bacteroidales	f__BBW3	g__Unassigned_BBW3	s__Unassigned_BBW3	Ga0255340_1000135.154	0.481272	0.883411
Ga0255340_1000135.156	3300028576_27	COG3155	Unknown	pfam01965	Unknown	COG3155	V	Glyoxalase ElbB, DJ-1 superfamily	ElbB	HQ	93.33	1.43	d__Bacteria	p__Bacteroidota	c__Bacteroidia	o__Bacteroidales	f__BBW3	g__Unassigned_BBW3	s__Unassigned_BBW3	Ga0255340_1000135.156	2.46761	1.72121
Ga0255340_1000135.158	3300028576_27	Unknown	Unknown	pfam14127	Unknown	Unknown	NULL	NULL	NULL	HQ	93.33	1.43	d__Bacteria	p__Bacteroidota	c__Bacteroidia	o__Bacteroidales	f__BBW3	g__Unassigned_BBW3	s__Unassigned_BBW3	Ga0255340_1000135.158	1.32408	1.45828
Ga0255340_1000135.160	3300028576_27	COG3369	Unknown	pfam06902	Unknown	COG3369	S	Uncharacterized conserved protein, contains Zn-finger domain of CDGSH type	NULL	HQ	93.33	1.43	d__Bacteria	p__Bacteroidota	c__Bacteroidia	o__Bacteroidales	f__BBW3	g__Unassigned_BBW3	s__Unassigned_BBW3	Ga0255340_1000135.160	0.551702	0.891168
Ga0255340_1000135.162	3300028576_27	COG3369	Unknown	pfam09360	K05710	COG3369	S	Uncharacterized conserved protein, contains Zn-finger domain of CDGSH type	NULL	HQ	93.33	1.43	d__Bacteria	p__Bacteroidota	c__Bacteroidia	o__Bacteroidales	f__BBW3	g__Unassigned_BBW3	s__Unassigned_BBW3	Ga0255340_1000135.162	0	0.817631
Ga0255340_1000135.163	3300028576_27	Unknown	Unknown	Unknown	Unknown	Unknown	NULL	NULL	NULL	HQ	93.33	1.43	d__Bacteria	p__Bacteroidota	c__Bacteroidia	o__Bacteroidales	f__BBW3	g__Unassigned_BBW3	s__Unassigned_BBW3	Ga0255340_1000135.163	0	4.32584
Ga0255340_1000135.164	3300028576_27	Unknown	Unknown	pfam11127	Unknown	Unknown	NULL	NULL	NULL	HQ	93.33	1.43	d__Bacteria	p__Bacteroidota	c__Bacteroidia	o__Bacteroidales	f__BBW3	g__Unassigned_BBW3	s__Unassigned_BBW3	Ga0255340_1000135.164	2.78397	1.94187
Ga0255340_1000135.166	3300028576_27	COG0045	EC:6.2.1.5	pfam08442	K01903	COG0045	C	Succinyl-CoA synthetase, beta subunit	SucC	HQ	93.33	1.43	d__Bacteria	p__Bacteroidota	c__Bacteroidia	o__Bacteroidales	f__BBW3	g__Unassigned_BBW3	s__Unassigned_BBW3	Ga0255340_1000135.166	0.916244	1.1941
Ga0255340_1000135.168	3300028576_27	COG0566	Unknown	pfam00588	Unknown	COG0566	J	tRNA G18 (ribose-2'-O)-methylase SpoU	SpoU	HQ	93.33	1.43	d__Bacteria	p__Bacteroidota	c__Bacteroidia	o__Bacteroidales	f__BBW3	g__Unassigned_BBW3	s__Unassigned_BBW3	Ga0255340_1000135.168	0	1.43937
Ga0255340_1000135.170	3300028576_27	COG5010	Unknown	Unknown	Unknown	COG5010	UW	Flp pilus assembly protein TadD, contains TPR repeats	TadD	HQ	93.33	1.43	d__Bacteria	p__Bacteroidota	c__Bacteroidia	o__Bacteroidales	f__BBW3	g__Unassigned_BBW3	s__Unassigned_BBW3	Ga0255340_1000135.170	11.2702	1.37527
Ga0255340_1000135.172	3300028576_27	COG1428	Unknown	pfam01712	Unknown	COG1428	F	Deoxyadenosine/deoxycytidine kinase	Dck	HQ	93.33	1.43	d__Bacteria	p__Bacteroidota	c__Bacteroidia	o__Bacteroidales	f__BBW3	g__Unassigned_BBW3	s__Unassigned_BBW3	Ga0255340_1000135.172	1.29256	0.759229
Ga0255340_1000135.174	3300028576_27	COG1505	EC:3.4.21.26	pfam02897	K01322	COG1505	E	Prolyl endopeptidase PreP, S9A serine peptidase family	PreP	HQ	93.33	1.43	d__Bacteria	p__Bacteroidota	c__Bacteroidia	o__Bacteroidales	f__BBW3	g__Unassigned_BBW3	s__Unassigned_BBW3	Ga0255340_1000135.174	2.82346	1.05538
Ga0255340_1000135.176	3300028576_27	COG1185	EC:2.7.7.8	pfam01138	K00962	COG1185	J	Polyribonucleotide nucleotidyltransferase (polynucleotide phosphorylase)	Pnp	HQ	93.33	1.43	d__Bacteria	p__Bacteroidota	c__Bacteroidia	o__Bacteroidales	f__BBW3	g__Unassigned_BBW3	s__Unassigned_BBW3	Ga0255340_1000135.176	3.96166	0.947696
Ga0255340_1000135.178	3300028576_27	COG0184	Unknown	pfam00312	K02956	COG0184	J	Ribosomal protein S15P/S13E	RpsO	HQ	93.33	1.43	d__Bacteria	p__Bacteroidota	c__Bacteroidia	o__Bacteroidales	f__BBW3	g__Unassigned_BBW3	s__Unassigned_BBW3	Ga0255340_1000135.178	4.97138	0.949036
Ga0255340_1000135.180	3300028576_27	Unknown	Unknown	pfam11013	Unknown	Unknown	NULL	NULL	NULL	HQ	93.33	1.43	d__Bacteria	p__Bacteroidota	c__Bacteroidia	o__Bacteroidales	f__BBW3	g__Unassigned_BBW3	s__Unassigned_BBW3	Ga0255340_1000135.180	0.210907	0.960097
Ga0255340_1000135.183	3300028576_27	COG0847	EC:2.7.7.7	pfam00929	K02342	COG0847	L	DNA polymerase III, epsilon subunit or related 3'-5' exonuclease	DnaQ	HQ	93.33	1.43	d__Bacteria	p__Bacteroidota	c__Bacteroidia	o__Bacteroidales	f__BBW3	g__Unassigned_BBW3	s__Unassigned_BBW3	Ga0255340_1000135.183	0.353434	1.14181
Ga0255340_1000135.185	3300028576_27	COG0592	EC:2.7.7.7	pfam00712	K02338	COG0592	L	DNA polymerase III sliding clamp (beta) subunit, PCNA homolog	DnaN	HQ	93.33	1.43	d__Bacteria	p__Bacteroidota	c__Bacteroidia	o__Bacteroidales	f__BBW3	g__Unassigned_BBW3	s__Unassigned_BBW3	Ga0255340_1000135.185	4.07996	0.863447
Ga0255340_1000135.187	3300028576_27	Unknown	Unknown	Unknown	Unknown	Unknown	NULL	NULL	NULL	HQ	93.33	1.43	d__Bacteria	p__Bacteroidota	c__Bacteroidia	o__Bacteroidales	f__BBW3	g__Unassigned_BBW3	s__Unassigned_BBW3	Ga0255340_1000135.187	0	1.20249
Ga0255340_1000135.189	3300028576_27	COG3225	Unknown	pfam09822	K01992	COG3225	N	ABC-type uncharacterized transport system involved in gliding motility, auxiliary component	GldG	HQ	93.33	1.43	d__Bacteria	p__Bacteroidota	c__Bacteroidia	o__Bacteroidales	f__BBW3	g__Unassigned_BBW3	s__Unassigned_BBW3	Ga0255340_1000135.189	0.638301	1.04277
Ga0255340_1000135.191	3300028576_27	COG1277	Unknown	pfam12698	K01992	COG1277	O	ABC-type transport system involved in multi-copper enzyme maturation, permease component	NosY	HQ	93.33	1.43	d__Bacteria	p__Bacteroidota	c__Bacteroidia	o__Bacteroidales	f__BBW3	g__Unassigned_BBW3	s__Unassigned_BBW3	Ga0255340_1000135.191	0	1.17074
Ga0255340_1000135.193	3300028576_27	Unknown	EC:3.4.14.4	pfam03571	K01277	Unknown	NULL	NULL	NULL	HQ	93.33	1.43	d__Bacteria	p__Bacteroidota	c__Bacteroidia	o__Bacteroidales	f__BBW3	g__Unassigned_BBW3	s__Unassigned_BBW3	Ga0255340_1000135.193	0.535379	1.05152
Ga0255340_1000135.195	3300028576_27	Unknown	Unknown	Unknown	Unknown	Unknown	NULL	NULL	NULL	HQ	93.33	1.43	d__Bacteria	p__Bacteroidota	c__Bacteroidia	o__Bacteroidales	f__BBW3	g__Unassigned_BBW3	s__Unassigned_BBW3	Ga0255340_1000135.195	0.8007	1.1366
Ga0255340_1000135.197	3300028576_27	COG1595	Unknown	pfam08281	K03088	COG1595	K	DNA-directed RNA polymerase specialized sigma subunit, sigma24 family	RpoE	HQ	93.33	1.43	d__Bacteria	p__Bacteroidota	c__Bacteroidia	o__Bacteroidales	f__BBW3	g__Unassigned_BBW3	s__Unassigned_BBW3	Ga0255340_1000135.197	1.58735	1.12663
Ga0255340_1000135.199	3300028576_27	Unknown	Unknown	Unknown	Unknown	Unknown	NULL	NULL	NULL	HQ	93.33	1.43	d__Bacteria	p__Bacteroidota	c__Bacteroidia	o__Bacteroidales	f__BBW3	g__Unassigned_BBW3	s__Unassigned_BBW3	Ga0255340_1000135.199	0.42379	0.886804
Ga0255340_1000157.1	3300028576_27	Unknown	Unknown	Unknown	Unknown	Unknown	NULL	NULL	NULL	HQ	93.33	1.43	d__Bacteria	p__Bacteroidota	c__Bacteroidia	o__Bacteroidales	f__BBW3	g__Unassigned_BBW3	s__Unassigned_BBW3	Ga0255340_1000157.1	2.44538	4.30914
Ga0255340_1000157.2	3300028576_27	Unknown	Unknown	Unknown	Unknown	Unknown	NULL	NULL	NULL	HQ	93.33	1.43	d__Bacteria	p__Bacteroidota	c__Bacteroidia	o__Bacteroidales	f__BBW3	g__Unassigned_BBW3	s__Unassigned_BBW3	Ga0255340_1000157.2	0.603194	1.24007
Ga0255340_1000157.5	3300028576_27	Unknown	Unknown	Unknown	Unknown	Unknown	NULL	NULL	NULL	HQ	93.33	1.43	d__Bacteria	p__Bacteroidota	c__Bacteroidia	o__Bacteroidales	f__BBW3	g__Unassigned_BBW3	s__Unassigned_BBW3	Ga0255340_1000157.5	0	2.14298
Ga0255340_1000157.7	3300028576_27	Unknown	Unknown	Unknown	Unknown	Unknown	NULL	NULL	NULL	HQ	93.33	1.43	d__Bacteria	p__Bacteroidota	c__Bacteroidia	o__Bacteroidales	f__BBW3	g__Unassigned_BBW3	s__Unassigned_BBW3	Ga0255340_1000157.7	0	0.669105
Ga0255340_1000157.9	3300028576_27	Unknown	Unknown	Unknown	Unknown	Unknown	NULL	NULL	NULL	HQ	93.33	1.43	d__Bacteria	p__Bacteroidota	c__Bacteroidia	o__Bacteroidales	f__BBW3	g__Unassigned_BBW3	s__Unassigned_BBW3	Ga0255340_1000157.9	0.942491	0.899607
Ga0255340_1000157.11	3300028576_27	COG0782	Unknown	pfam03449	K03624	COG0782	K	Transcription elongation factor, GreA/GreB family	GreA	HQ	93.33	1.43	d__Bacteria	p__Bacteroidota	c__Bacteroidia	o__Bacteroidales	f__BBW3	g__Unassigned_BBW3	s__Unassigned_BBW3	Ga0255340_1000157.11	1.14531	0.546597
Ga0255340_1000157.13	3300028576_27	COG0537	Unknown	pfam01230	K02503	COG0537	FR	Purine nucleoside phosphoramidase/Ap4A hydrolase, histidine triade (HIT) family	HinT	HQ	93.33	1.43	d__Bacteria	p__Bacteroidota	c__Bacteroidia	o__Bacteroidales	f__BBW3	g__Unassigned_BBW3	s__Unassigned_BBW3	Ga0255340_1000157.13	1.3709	0.603932
Ga0255340_1000157.15	3300028576_27	COG0606	Unknown	pfam01078	K07391	COG0606	O	Predicted Mg-chelatase, contains ChlI-like and ATPase domains, YifB family	YifB	HQ	93.33	1.43	d__Bacteria	p__Bacteroidota	c__Bacteroidia	o__Bacteroidales	f__BBW3	g__Unassigned_BBW3	s__Unassigned_BBW3	Ga0255340_1000157.15	2.46922	1.15253
Ga0255340_1000157.17	3300028576_27	COG1171	EC:4.3.1.19	pfam00291	K01754	COG1171	E	Threonine deaminase	IlvA	HQ	93.33	1.43	d__Bacteria	p__Bacteroidota	c__Bacteroidia	o__Bacteroidales	f__BBW3	g__Unassigned_BBW3	s__Unassigned_BBW3	Ga0255340_1000157.17	0.285423	0.796352
Ga0255340_1000157.19	3300028576_27	Unknown	Unknown	Unknown	Unknown	Unknown	NULL	NULL	NULL	HQ	93.33	1.43	d__Bacteria	p__Bacteroidota	c__Bacteroidia	o__Bacteroidales	f__BBW3	g__Unassigned_BBW3	s__Unassigned_BBW3	Ga0255340_1000157.19	0.350694	0.592228
Ga0255340_1000157.21	3300028576_27	COG1506	Unknown	pfam00326	Unknown	COG1506	E	Dipeptidyl aminopeptidase/acylaminoacyl peptidase	DAP2	HQ	93.33	1.43	d__Bacteria	p__Bacteroidota	c__Bacteroidia	o__Bacteroidales	f__BBW3	g__Unassigned_BBW3	s__Unassigned_BBW3	Ga0255340_1000157.21	0	0.953817
Ga0255340_1000157.23	3300028576_27	COG0463	Unknown	pfam00535	Unknown	COG0463	M	Glycosyltransferase involved in cell wall bisynthesis	WcaA	HQ	93.33	1.43	d__Bacteria	p__Bacteroidota	c__Bacteroidia	o__Bacteroidales	f__BBW3	g__Unassigned_BBW3	s__Unassigned_BBW3	Ga0255340_1000157.23	0.470429	0.978642
Ga0255340_1000157.25	3300028576_27	COG1216	Unknown	pfam00535	Unknown	COG1216	G	Glycosyltransferase, GT2 family	WcaE	HQ	93.33	1.43	d__Bacteria	p__Bacteroidota	c__Bacteroidia	o__Bacteroidales	f__BBW3	g__Unassigned_BBW3	s__Unassigned_BBW3	Ga0255340_1000157.25	0.653279	0.719486
Ga0255340_1000157.27	3300028576_27	Unknown	Unknown	Unknown	Unknown	Unknown	NULL	NULL	NULL	HQ	93.33	1.43	d__Bacteria	p__Bacteroidota	c__Bacteroidia	o__Bacteroidales	f__BBW3	g__Unassigned_BBW3	s__Unassigned_BBW3	Ga0255340_1000157.27	0	0.96279
Ga0255340_1000157.28	3300028576_27	COG1393	EC:1.20.4.1	pfam03960	K00537	COG1393	P	Arsenate reductase or related protein, glutaredoxin family	ArsC	HQ	93.33	1.43	d__Bacteria	p__Bacteroidota	c__Bacteroidia	o__Bacteroidales	f__BBW3	g__Unassigned_BBW3	s__Unassigned_BBW3	Ga0255340_1000157.28	0	0.750976
Ga0255340_1000157.30	3300028576_27	COG2340	Unknown	pfam00188	Unknown	COG2340	DR	Spore germination protein YkwD and related proteins with CAP (CSP/antigen 5/PR1) domain	YkwD	HQ	93.33	1.43	d__Bacteria	p__Bacteroidota	c__Bacteroidia	o__Bacteroidales	f__BBW3	g__Unassigned_BBW3	s__Unassigned_BBW3	Ga0255340_1000157.30	0.599199	0.571936
Ga0255340_1000157.32	3300028576_27	COG1951	EC:4.2.1.2	pfam05683	K01676	COG1951	C	Tartrate dehydratase alpha subunit/Fumarate hydratase class I, N-terminal domain	TtdA	HQ	93.33	1.43	d__Bacteria	p__Bacteroidota	c__Bacteroidia	o__Bacteroidales	f__BBW3	g__Unassigned_BBW3	s__Unassigned_BBW3	Ga0255340_1000157.32	2.01438	0.86276
Ga0255340_1000157.34	3300028576_27	Unknown	Unknown	pfam10988	Unknown	Unknown	NULL	NULL	NULL	HQ	93.33	1.43	d__Bacteria	p__Bacteroidota	c__Bacteroidia	o__Bacteroidales	f__BBW3	g__Unassigned_BBW3	s__Unassigned_BBW3	Ga0255340_1000157.34	1.50173	1.32314
Ga0255340_1000157.36	3300028576_27	COG3568	Unknown	pfam03372	Unknown	COG3568	R	Metal-dependent hydrolase, endonuclease/exonuclease/phosphatase family	ElsH	HQ	93.33	1.43	d__Bacteria	p__Bacteroidota	c__Bacteroidia	o__Bacteroidales	f__BBW3	g__Unassigned_BBW3	s__Unassigned_BBW3	Ga0255340_1000157.36	0.249254	1.53728
Ga0255340_1000157.38	3300028576_27	COG0705	Unknown	pfam01694	Unknown	COG0705	O	Membrane-associated serine protease, rhomboid family	GlpG	HQ	93.33	1.43	d__Bacteria	p__Bacteroidota	c__Bacteroidia	o__Bacteroidales	f__BBW3	g__Unassigned_BBW3	s__Unassigned_BBW3	Ga0255340_1000157.38	0.305673	0.897737
Ga0255340_1000157.40	3300028576_27	COG0705	Unknown	pfam01694	Unknown	COG0705	O	Membrane-associated serine protease, rhomboid family	GlpG	HQ	93.33	1.43	d__Bacteria	p__Bacteroidota	c__Bacteroidia	o__Bacteroidales	f__BBW3	g__Unassigned_BBW3	s__Unassigned_BBW3	Ga0255340_1000157.40	1.21721	1.40015
Ga0255340_1000157.42	3300028576_27	COG0323	Unknown	pfam01119	K03572	COG0323	L	DNA mismatch repair ATPase MutL	MutL	HQ	93.33	1.43	d__Bacteria	p__Bacteroidota	c__Bacteroidia	o__Bacteroidales	f__BBW3	g__Unassigned_BBW3	s__Unassigned_BBW3	Ga0255340_1000157.42	0.58944	1.12524
Ga0255340_1000157.44	3300028576_27	Unknown	Unknown	Unknown	Unknown	Unknown	NULL	NULL	NULL	HQ	93.33	1.43	d__Bacteria	p__Bacteroidota	c__Bacteroidia	o__Bacteroidales	f__BBW3	g__Unassigned_BBW3	s__Unassigned_BBW3	Ga0255340_1000157.44	0	0.142866
Ga0255340_1000157.45	3300028576_27	COG0817	EC:3.1.22.4	pfam02075	K01159	COG0817	L	Holliday junction resolvasome RuvABC endonuclease subunit RuvC	RuvC	HQ	93.33	1.43	d__Bacteria	p__Bacteroidota	c__Bacteroidia	o__Bacteroidales	f__BBW3	g__Unassigned_BBW3	s__Unassigned_BBW3	Ga0255340_1000157.45	1.92509	0.777402
Ga0255340_1000157.47	3300028576_27	COG0793	Unknown	pfam03572	Unknown	COG0793	O	C-terminal processing protease CtpA/Prc, contains a PDZ domain	CtpA	HQ	93.33	1.43	d__Bacteria	p__Bacteroidota	c__Bacteroidia	o__Bacteroidales	f__BBW3	g__Unassigned_BBW3	s__Unassigned_BBW3	Ga0255340_1000157.47	0.426788	0.955751
Ga0255340_1000157.49	3300028576_27	COG0697	Unknown	pfam00892	Unknown	COG0697	GER	Permease of the drug/metabolite transporter (DMT) superfamily	RhaT	HQ	93.33	1.43	d__Bacteria	p__Bacteroidota	c__Bacteroidia	o__Bacteroidales	f__BBW3	g__Unassigned_BBW3	s__Unassigned_BBW3	Ga0255340_1000157.49	0.303621	0.847126
Ga0255340_1000157.51	3300028576_27	COG0172	EC:6.1.1.11	pfam00587	K01875	COG0172	J	Seryl-tRNA synthetase	SerS	HQ	93.33	1.43	d__Bacteria	p__Bacteroidota	c__Bacteroidia	o__Bacteroidales	f__BBW3	g__Unassigned_BBW3	s__Unassigned_BBW3	Ga0255340_1000157.51	0.853576	0.971419
Ga0255340_1000157.53	3300028576_27	COG0211	Unknown	pfam01016	K02899	COG0211	J	Ribosomal protein L27	RpmA	HQ	93.33	1.43	d__Bacteria	p__Bacteroidota	c__Bacteroidia	o__Bacteroidales	f__BBW3	g__Unassigned_BBW3	s__Unassigned_BBW3	Ga0255340_1000157.53	2.07998	0.152718
Ga0255340_1000157.55	3300028576_27	COG0261	Unknown	pfam00829	K02888	COG0261	J	Ribosomal protein L21	RplU	HQ	93.33	1.43	d__Bacteria	p__Bacteroidota	c__Bacteroidia	o__Bacteroidales	f__BBW3	g__Unassigned_BBW3	s__Unassigned_BBW3	Ga0255340_1000157.55	0	1.4053
Ga0255340_1000157.57	3300028576_27	COG0520	Unknown	pfam00266	Unknown	COG0520	E	Selenocysteine lyase/Cysteine desulfurase	CsdA	HQ	93.33	1.43	d__Bacteria	p__Bacteroidota	c__Bacteroidia	o__Bacteroidales	f__BBW3	g__Unassigned_BBW3	s__Unassigned_BBW3	Ga0255340_1000157.57	0.551702	1.02619
Ga0255340_1000157.59	3300028576_27	COG1884	EC:5.4.99.2	pfam01642	K01847	COG1884	I	Methylmalonyl-CoA mutase, N-terminal domain/subunit	Sbm	HQ	93.33	1.43	d__Bacteria	p__Bacteroidota	c__Bacteroidia	o__Bacteroidales	f__BBW3	g__Unassigned_BBW3	s__Unassigned_BBW3	Ga0255340_1000157.59	2.02349	0.933876
Ga0255340_1000157.61	3300028576_27	COG1884	EC:5.4.99.2	pfam01642	K01847	COG1884	I	Methylmalonyl-CoA mutase, N-terminal domain/subunit	Sbm	HQ	93.33	1.43	d__Bacteria	p__Bacteroidota	c__Bacteroidia	o__Bacteroidales	f__BBW3	g__Unassigned_BBW3	s__Unassigned_BBW3	Ga0255340_1000157.61	2.16335	1.07451
Ga0255340_1000157.63	3300028576_27	Unknown	Unknown	Unknown	Unknown	Unknown	NULL	NULL	NULL	HQ	93.33	1.43	d__Bacteria	p__Bacteroidota	c__Bacteroidia	o__Bacteroidales	f__BBW3	g__Unassigned_BBW3	s__Unassigned_BBW3	Ga0255340_1000157.63	0	5.69422
Ga0255340_1000157.64	3300028576_27	Unknown	Unknown	pfam03382	Unknown	Unknown	NULL	NULL	NULL	HQ	93.33	1.43	d__Bacteria	p__Bacteroidota	c__Bacteroidia	o__Bacteroidales	f__BBW3	g__Unassigned_BBW3	s__Unassigned_BBW3	Ga0255340_1000157.64	0.331425	1.28972
Ga0255340_1000157.66	3300028576_27	Unknown	Unknown	Unknown	Unknown	Unknown	NULL	NULL	NULL	HQ	93.33	1.43	d__Bacteria	p__Bacteroidota	c__Bacteroidia	o__Bacteroidales	f__BBW3	g__Unassigned_BBW3	s__Unassigned_BBW3	Ga0255340_1000157.66	5.53954	2.98269
Ga0255340_1000157.67	3300028576_27	COG0302	EC:3.5.4.16	pfam01227	K01495	COG0302	H	GTP cyclohydrolase I	FolE	HQ	93.33	1.43	d__Bacteria	p__Bacteroidota	c__Bacteroidia	o__Bacteroidales	f__BBW3	g__Unassigned_BBW3	s__Unassigned_BBW3	Ga0255340_1000157.67	1.2625	1.54494
Ga0255340_1000157.69	3300028576_27	COG0005	EC:2.4.2.1	pfam01048	K03783	COG0005	F	Purine nucleoside phosphorylase	XapA	HQ	93.33	1.43	d__Bacteria	p__Bacteroidota	c__Bacteroidia	o__Bacteroidales	f__BBW3	g__Unassigned_BBW3	s__Unassigned_BBW3	Ga0255340_1000157.69	1.00532	0.615116
Ga0255340_1000157.72	3300028576_27	COG1663	EC:2.7.1.130	pfam02606	K00912	COG1663	M	Tetraacyldisaccharide-1-P 4'-kinase (Lipid A 4'-kinase)	LpxK	HQ	93.33	1.43	d__Bacteria	p__Bacteroidota	c__Bacteroidia	o__Bacteroidales	f__BBW3	g__Unassigned_BBW3	s__Unassigned_BBW3	Ga0255340_1000157.72	0.501269	0.828106
Ga0255340_1000157.73	3300028576_27	COG0616	EC:3.4.21.-	pfam01343	K04773	COG0616	O	Periplasmic serine protease, ClpP class	SppA	HQ	93.33	1.43	d__Bacteria	p__Bacteroidota	c__Bacteroidia	o__Bacteroidales	f__BBW3	g__Unassigned_BBW3	s__Unassigned_BBW3	Ga0255340_1000157.73	2.45367	1.11472
Ga0255340_1000157.75	3300028576_27	COG0801	EC:2.7.6.3	pfam01288	K00950	COG0801	H	7,8-dihydro-6-hydroxymethylpterin pyrophosphokinase (folate biosynthesis)	FolK	HQ	93.33	1.43	d__Bacteria	p__Bacteroidota	c__Bacteroidia	o__Bacteroidales	f__BBW3	g__Unassigned_BBW3	s__Unassigned_BBW3	Ga0255340_1000157.75	3.11997	1.94716
Ga0255340_1000157.77	3300028576_27	COG0035	EC:2.4.2.9	pfam14681	K00761	COG0035	F	Uracil phosphoribosyltransferase	Upp	HQ	93.33	1.43	d__Bacteria	p__Bacteroidota	c__Bacteroidia	o__Bacteroidales	f__BBW3	g__Unassigned_BBW3	s__Unassigned_BBW3	Ga0255340_1000157.77	1.25665	1.53779
Ga0255340_1000157.79	3300028576_27	COG2003	Unknown	pfam04002	K03630	COG2003	L	DNA repair protein RadC, contains a helix-hairpin-helix DNA-binding motif	RadC	HQ	93.33	1.43	d__Bacteria	p__Bacteroidota	c__Bacteroidia	o__Bacteroidales	f__BBW3	g__Unassigned_BBW3	s__Unassigned_BBW3	Ga0255340_1000157.79	0.388322	0.912378
Ga0255340_1000157.81	3300028576_27	COG0268	Unknown	pfam01649	K02968	COG0268	J	Ribosomal protein S20	RpsT	HQ	93.33	1.43	d__Bacteria	p__Bacteroidota	c__Bacteroidia	o__Bacteroidales	f__BBW3	g__Unassigned_BBW3	s__Unassigned_BBW3	Ga0255340_1000157.81	0	0.781559
Ga0255340_1000157.84	3300028576_27	Unknown	Unknown	Unknown	Unknown	Unknown	NULL	NULL	NULL	HQ	93.33	1.43	d__Bacteria	p__Bacteroidota	c__Bacteroidia	o__Bacteroidales	f__BBW3	g__Unassigned_BBW3	s__Unassigned_BBW3	Ga0255340_1000157.84	0	0.855879
Ga0255340_1000157.86	3300028576_27	COG1670	Unknown	pfam13302	Unknown	COG1670	JO	Protein N-acetyltransferase, RimJ/RimL family	RimL	HQ	93.33	1.43	d__Bacteria	p__Bacteroidota	c__Bacteroidia	o__Bacteroidales	f__BBW3	g__Unassigned_BBW3	s__Unassigned_BBW3	Ga0255340_1000157.86	0	0.521721
Ga0255340_1000157.88	3300028576_27	COG0773	EC:6.3.2.-	pfam08245	K02558	COG0773	M	UDP-N-acetylmuramate-alanine ligase MurC and related ligases, MurC/Mpl family	MurC	HQ	93.33	1.43	d__Bacteria	p__Bacteroidota	c__Bacteroidia	o__Bacteroidales	f__BBW3	g__Unassigned_BBW3	s__Unassigned_BBW3	Ga0255340_1000157.88	0.192919	1.06235
Ga0255340_1000157.90	3300028576_27	COG1219	Unknown	pfam07724	K03544	COG1219	O	ATP-dependent protease Clp, ATPase subunit ClpX	ClpX	HQ	93.33	1.43	d__Bacteria	p__Bacteroidota	c__Bacteroidia	o__Bacteroidales	f__BBW3	g__Unassigned_BBW3	s__Unassigned_BBW3	Ga0255340_1000157.90	0.443525	1.3026
Ga0255340_1000157.92	3300028576_27	COG2137	Unknown	pfam02631	K03565	COG2137	O	SOS response regulatory protein OraA/RecX, interacts with RecA	RecX	HQ	93.33	1.43	d__Bacteria	p__Bacteroidota	c__Bacteroidia	o__Bacteroidales	f__BBW3	g__Unassigned_BBW3	s__Unassigned_BBW3	Ga0255340_1000157.92	0.561982	1.44419
Ga0255340_1000157.94	3300028576_27	COG2890	EC:2.1.1.297	pfam05175	K02493	COG2890	J	Methylase of polypeptide chain release factors	HemK	HQ	93.33	1.43	d__Bacteria	p__Bacteroidota	c__Bacteroidia	o__Bacteroidales	f__BBW3	g__Unassigned_BBW3	s__Unassigned_BBW3	Ga0255340_1000157.94	0.630516	0.925889
Ga0255340_1000157.96	3300028576_27	COG0117	EC:1.1.1.193	pfam01872	K11752	COG0117	H	Riboflavin biosynthesis protein RibD, pyrimidine deaminase domain	RibD1	HQ	93.33	1.43	d__Bacteria	p__Bacteroidota	c__Bacteroidia	o__Bacteroidales	f__BBW3	g__Unassigned_BBW3	s__Unassigned_BBW3	Ga0255340_1000157.96	0	1.46006
Ga0255340_1000157.98	3300028576_27	COG1611	Unknown	pfam03641	K06966	COG1611	F	Nucleotide monophosphate nucleosidase PpnN/YdgH, Lonely Guy (LOG) family	PpnN	HQ	93.33	1.43	d__Bacteria	p__Bacteroidota	c__Bacteroidia	o__Bacteroidales	f__BBW3	g__Unassigned_BBW3	s__Unassigned_BBW3	Ga0255340_1000157.98	0.942491	1.07261
Ga0255340_1000157.100	3300028576_27	COG3118	Unknown	pfam00085	K03671	COG3118	O	Chaperedoxin CnoX, contains thioredoxin-like and TPR-like domains, YbbN/TrxSC family	CnoX	HQ	93.33	1.43	d__Bacteria	p__Bacteroidota	c__Bacteroidia	o__Bacteroidales	f__BBW3	g__Unassigned_BBW3	s__Unassigned_BBW3	Ga0255340_1000157.100	5.97503	0.689394
Ga0255340_1000157.102	3300028576_27	COG0587	EC:2.7.7.7	pfam07733	K02337	COG0587	L	DNA polymerase III, alpha subunit	DnaE	HQ	93.33	1.43	d__Bacteria	p__Bacteroidota	c__Bacteroidia	o__Bacteroidales	f__BBW3	g__Unassigned_BBW3	s__Unassigned_BBW3	Ga0255340_1000157.102	1.18467	1.04378
Ga0255340_1000157.104	3300028576_27	COG0228	Unknown	pfam00886	K02959	COG0228	J	Ribosomal protein S16	RpsP	HQ	93.33	1.43	d__Bacteria	p__Bacteroidota	c__Bacteroidia	o__Bacteroidales	f__BBW3	g__Unassigned_BBW3	s__Unassigned_BBW3	Ga0255340_1000157.104	9.27991	1.12424
Ga0255340_1000157.106	3300028576_27	COG0806	Unknown	pfam01782	K02860	COG0806	J	Ribosomal 30S subunit maturation factor RimM, required for 16S rRNA processing	RimM	HQ	93.33	1.43	d__Bacteria	p__Bacteroidota	c__Bacteroidia	o__Bacteroidales	f__BBW3	g__Unassigned_BBW3	s__Unassigned_BBW3	Ga0255340_1000157.106	1.06446	0.781559
Ga0255340_1000157.108	3300028576_27	COG0824	EC:3.1.2.-	pfam13279	K07107	COG0824	I	Acyl-CoA thioesterase FadM	FadM	HQ	93.33	1.43	d__Bacteria	p__Bacteroidota	c__Bacteroidia	o__Bacteroidales	f__BBW3	g__Unassigned_BBW3	s__Unassigned_BBW3	Ga0255340_1000157.108	0	1.13635
Ga0255340_1000157.110	3300028576_27	COG0009	EC:2.7.7.87	pfam01300	K07566	COG0009	J	tRNA A37 threonylcarbamoyladenosine synthetase subunit TsaC/SUA5/YrdC	TsaC	HQ	93.33	1.43	d__Bacteria	p__Bacteroidota	c__Bacteroidia	o__Bacteroidales	f__BBW3	g__Unassigned_BBW3	s__Unassigned_BBW3	Ga0255340_1000157.110	0	0.632691
Ga0255340_1000157.112	3300028576_27	COG0499	EC:3.3.1.1	pfam05221	K01251	COG0499	H	S-adenosylhomocysteine hydrolase	SAM1	HQ	93.33	1.43	d__Bacteria	p__Bacteroidota	c__Bacteroidia	o__Bacteroidales	f__BBW3	g__Unassigned_BBW3	s__Unassigned_BBW3	Ga0255340_1000157.112	1.14773	0.842696
Ga0255340_1000157.114	3300028576_27	COG0196	EC:2.7.1.26	pfam06574	K11753	COG0196	H	FAD synthase	RibF	HQ	93.33	1.43	d__Bacteria	p__Bacteroidota	c__Bacteroidia	o__Bacteroidales	f__BBW3	g__Unassigned_BBW3	s__Unassigned_BBW3	Ga0255340_1000157.114	0.29093	0.833077
Ga0255340_1000157.116	3300028576_27	COG0058	EC:2.4.1.1	pfam05693	K16153	COG0058	G	Glucan phosphorylase	GlgP	HQ	93.33	1.43	d__Bacteria	p__Bacteroidota	c__Bacteroidia	o__Bacteroidales	f__BBW3	g__Unassigned_BBW3	s__Unassigned_BBW3	Ga0255340_1000157.116	3.1332	1.16433
Ga0255340_1000157.118	3300028576_27	COG1449	EC:3.2.1.1	pfam03065	K07405	COG1449	G	Alpha-amylase/alpha-mannosidase, GH57 family	NULL	HQ	93.33	1.43	d__Bacteria	p__Bacteroidota	c__Bacteroidia	o__Bacteroidales	f__BBW3	g__Unassigned_BBW3	s__Unassigned_BBW3	Ga0255340_1000157.118	1.87716	0.992353
Ga0255340_1000157.120	3300028576_27	COG0438	Unknown	pfam00534	Unknown	COG0438	M	Glycosyltransferase involved in cell wall bisynthesis	RfaB	HQ	93.33	1.43	d__Bacteria	p__Bacteroidota	c__Bacteroidia	o__Bacteroidales	f__BBW3	g__Unassigned_BBW3	s__Unassigned_BBW3	Ga0255340_1000157.120	2.525	0.741572
Ga0255340_1000157.122	3300028576_27	COG3408	Unknown	pfam06202	Unknown	COG3408	G	Glycogen debranching enzyme (alpha-1,6-glucosidase)	GDB1	HQ	93.33	1.43	d__Bacteria	p__Bacteroidota	c__Bacteroidia	o__Bacteroidales	f__BBW3	g__Unassigned_BBW3	s__Unassigned_BBW3	Ga0255340_1000157.122	2.2375	1.01651
Ga0255340_1000157.124	3300028576_27	COG1225	Unknown	pfam13905	Unknown	COG1225	O	Peroxiredoxin	Bcp	HQ	93.33	1.43	d__Bacteria	p__Bacteroidota	c__Bacteroidia	o__Bacteroidales	f__BBW3	g__Unassigned_BBW3	s__Unassigned_BBW3	Ga0255340_1000157.124	0.259997	1.3172
Ga0255340_1000157.126	3300028576_27	COG1225	Unknown	pfam13905	Unknown	COG1225	O	Peroxiredoxin	Bcp	HQ	93.33	1.43	d__Bacteria	p__Bacteroidota	c__Bacteroidia	o__Bacteroidales	f__BBW3	g__Unassigned_BBW3	s__Unassigned_BBW3	Ga0255340_1000157.126	0.937607	0.998209
Ga0255340_1000157.128	3300028576_27	COG2908	EC:3.6.1.54	pfam00149	K03269	COG2908	M	UDP-2,3-diacylglucosamine pyrophosphatase LpxH	LpxH	HQ	93.33	1.43	d__Bacteria	p__Bacteroidota	c__Bacteroidia	o__Bacteroidales	f__BBW3	g__Unassigned_BBW3	s__Unassigned_BBW3	Ga0255340_1000157.128	0.701388	0.669475
Ga0255340_1000157.130	3300028576_27	COG0824	EC:3.1.2.-	pfam03061	K07107	COG0824	I	Acyl-CoA thioesterase FadM	FadM	HQ	93.33	1.43	d__Bacteria	p__Bacteroidota	c__Bacteroidia	o__Bacteroidales	f__BBW3	g__Unassigned_BBW3	s__Unassigned_BBW3	Ga0255340_1000157.130	0	1.05907
Ga0255340_1000157.132	3300028576_27	COG1259	Unknown	pfam02577	K08999	COG1259	R	Bifunctional DNase/RNase	NULL	HQ	93.33	1.43	d__Bacteria	p__Bacteroidota	c__Bacteroidia	o__Bacteroidales	f__BBW3	g__Unassigned_BBW3	s__Unassigned_BBW3	Ga0255340_1000157.132	1.80958	1.0297
Ga0255340_1000157.134	3300028576_27	COG1972	Unknown	pfam07662	K03317	COG1972	F	Nucleoside permease NupC	NupC	HQ	93.33	1.43	d__Bacteria	p__Bacteroidota	c__Bacteroidia	o__Bacteroidales	f__BBW3	g__Unassigned_BBW3	s__Unassigned_BBW3	Ga0255340_1000157.134	0.902985	1.02102
Ga0255340_1000157.136	3300028576_27	COG2865	Unknown	pfam04326	Unknown	COG2865	K	Predicted transcriptional regulator, contains HTH domain	NULL	HQ	93.33	1.43	d__Bacteria	p__Bacteroidota	c__Bacteroidia	o__Bacteroidales	f__BBW3	g__Unassigned_BBW3	s__Unassigned_BBW3	Ga0255340_1000157.136	0	1.11756
Ga0255340_1000157.138	3300028576_27	COG4826	Unknown	pfam00079	K13963	COG4826	O	Serine protease inhibitor	SERPIN	HQ	93.33	1.43	d__Bacteria	p__Bacteroidota	c__Bacteroidia	o__Bacteroidales	f__BBW3	g__Unassigned_BBW3	s__Unassigned_BBW3	Ga0255340_1000157.138	0.458122	0.92501
Ga0255340_1000157.140	3300028576_27	COG0820	EC:2.1.1.192	pfam04055	K06941	COG0820	J	Adenine C2-methylase RlmN of 23S rRNA A2503 and tRNA A37	RlmN	HQ	93.33	1.43	d__Bacteria	p__Bacteroidota	c__Bacteroidia	o__Bacteroidales	f__BBW3	g__Unassigned_BBW3	s__Unassigned_BBW3	Ga0255340_1000157.140	0.789062	0.907654
Ga0255340_1000157.142	3300028576_27	Unknown	Unknown	Unknown	Unknown	Unknown	NULL	NULL	NULL	HQ	93.33	1.43	d__Bacteria	p__Bacteroidota	c__Bacteroidia	o__Bacteroidales	f__BBW3	g__Unassigned_BBW3	s__Unassigned_BBW3	Ga0255340_1000157.142	0	1.96278
Ga0255340_1000157.143	3300028576_27	COG0207	EC:2.1.1.45	pfam00303	K00560	COG0207	F	Thymidylate synthase	ThyA	HQ	93.33	1.43	d__Bacteria	p__Bacteroidota	c__Bacteroidia	o__Bacteroidales	f__BBW3	g__Unassigned_BBW3	s__Unassigned_BBW3	Ga0255340_1000157.143	1.02429	1.20331
Ga0255340_1000157.145	3300028576_27	COG0262	EC:1.5.1.3	pfam00186	K00287	COG0262	H	Dihydrofolate reductase	FolA	HQ	93.33	1.43	d__Bacteria	p__Bacteroidota	c__Bacteroidia	o__Bacteroidales	f__BBW3	g__Unassigned_BBW3	s__Unassigned_BBW3	Ga0255340_1000157.145	0.551702	1.21523
Ga0255340_1000157.147	3300028576_27	COG1670	Unknown	pfam13302	Unknown	COG1670	JO	Protein N-acetyltransferase, RimJ/RimL family	RimL	HQ	93.33	1.43	d__Bacteria	p__Bacteroidota	c__Bacteroidia	o__Bacteroidales	f__BBW3	g__Unassigned_BBW3	s__Unassigned_BBW3	Ga0255340_1000157.147	0.402129	1.88964
Ga0255340_1000157.149	3300028576_27	COG4635	EC:1.3.5.3	pfam12724	K00230	COG4635	H	Protoporphyrinogen IX oxidase, menaquinone-dependent (flavodoxin domain)	HemG	HQ	93.33	1.43	d__Bacteria	p__Bacteroidota	c__Bacteroidia	o__Bacteroidales	f__BBW3	g__Unassigned_BBW3	s__Unassigned_BBW3	Ga0255340_1000157.149	0	1.60792
Ga0255340_1000157.151	3300028576_27	Unknown	Unknown	pfam00656	Unknown	Unknown	NULL	NULL	NULL	HQ	93.33	1.43	d__Bacteria	p__Bacteroidota	c__Bacteroidia	o__Bacteroidales	f__BBW3	g__Unassigned_BBW3	s__Unassigned_BBW3	Ga0255340_1000157.151	0.213394	1.09676
Ga0255340_1000157.153	3300028576_27	COG2234	Unknown	pfam04389	Unknown	COG2234	OE	Zn-dependent amino- or carboxypeptidase, M28 family	Iap	HQ	93.33	1.43	d__Bacteria	p__Bacteroidota	c__Bacteroidia	o__Bacteroidales	f__BBW3	g__Unassigned_BBW3	s__Unassigned_BBW3	Ga0255340_1000157.153	0.169437	1.26894
Ga0255340_1000157.155	3300028576_27	COG1186	Unknown	pfam03462	K02836	COG1186	J	Protein chain release factor PrfB	PrfB	HQ	93.33	1.43	d__Bacteria	p__Bacteroidota	c__Bacteroidia	o__Bacteroidales	f__BBW3	g__Unassigned_BBW3	s__Unassigned_BBW3	Ga0255340_1000157.155	0.300595	1.56701
Ga0255340_1000157.157	3300028576_27	COG3808	EC:3.6.1.1	pfam03030	K15987	COG3808	C	Na+ or H+-translocating membrane pyrophosphatase	OVP1	HQ	93.33	1.43	d__Bacteria	p__Bacteroidota	c__Bacteroidia	o__Bacteroidales	f__BBW3	g__Unassigned_BBW3	s__Unassigned_BBW3	Ga0255340_1000157.157	5.14225	1.12369
Ga0255340_1000157.159	3300028576_27	Unknown	Unknown	pfam12650	Unknown	Unknown	NULL	NULL	NULL	HQ	93.33	1.43	d__Bacteria	p__Bacteroidota	c__Bacteroidia	o__Bacteroidales	f__BBW3	g__Unassigned_BBW3	s__Unassigned_BBW3	Ga0255340_1000157.159	0	1.32865
Ga0255340_1000157.161	3300028576_27	COG2208	Unknown	pfam07228	Unknown	COG2208	TK	Phosphoserine phosphatase RsbU, regulator of sigma subunit	RsbU	HQ	93.33	1.43	d__Bacteria	p__Bacteroidota	c__Bacteroidia	o__Bacteroidales	f__BBW3	g__Unassigned_BBW3	s__Unassigned_BBW3	Ga0255340_1000157.161	0.631066	1.14679
Ga0255340_1000157.163	3300028576_27	COG4191	Unknown	pfam02518	Unknown	COG4191	T	Signal transduction histidine kinase regulating C4-dicarboxylate transport system	NULL	HQ	93.33	1.43	d__Bacteria	p__Bacteroidota	c__Bacteroidia	o__Bacteroidales	f__BBW3	g__Unassigned_BBW3	s__Unassigned_BBW3	Ga0255340_1000157.163	0.35575	1.21024
Ga0255340_1000157.165	3300028576_27	COG0810	Unknown	pfam03544	K03832	COG0810	M	Periplasmic protein TonB, links inner and outer membranes	TonB	HQ	93.33	1.43	d__Bacteria	p__Bacteroidota	c__Bacteroidia	o__Bacteroidales	f__BBW3	g__Unassigned_BBW3	s__Unassigned_BBW3	Ga0255340_1000157.165	0.398586	1.25841
Ga0255340_1000157.167	3300028576_27	COG0392	Unknown	pfam03706	K07027	COG0392	M	Predicted membrane flippase AglD2/YbhN, UPF0104 family	AglD2	HQ	93.33	1.43	d__Bacteria	p__Bacteroidota	c__Bacteroidia	o__Bacteroidales	f__BBW3	g__Unassigned_BBW3	s__Unassigned_BBW3	Ga0255340_1000157.167	0.756093	1.16581
Ga0255340_1000157.169	3300028576_27	COG0047	EC:6.3.5.3	pfam13507	K01952	COG0047	F	Phosphoribosylformylglycinamidine (FGAM) synthase, glutamine amidotransferase domain	PurL2	HQ	93.33	1.43	d__Bacteria	p__Bacteroidota	c__Bacteroidia	o__Bacteroidales	f__BBW3	g__Unassigned_BBW3	s__Unassigned_BBW3	Ga0255340_1000157.169	0.388322	1.73922
Ga0255340_1000157.171	3300028576_27	COG1352	EC:2.1.1.80	pfam01739	K00575	COG1352	T	Methylase of chemotaxis methyl-accepting proteins	CheR	HQ	93.33	1.43	d__Bacteria	p__Bacteroidota	c__Bacteroidia	o__Bacteroidales	f__BBW3	g__Unassigned_BBW3	s__Unassigned_BBW3	Ga0255340_1000157.171	0	1.35238
Ga0255340_1000157.173	3300028576_27	COG2202	Unknown	pfam13185	Unknown	COG2202	T	PAS domain	PAS	HQ	93.33	1.43	d__Bacteria	p__Bacteroidota	c__Bacteroidia	o__Bacteroidales	f__BBW3	g__Unassigned_BBW3	s__Unassigned_BBW3	Ga0255340_1000157.173	0.917405	1.0188
Ga0255340_1000157.175	3300028576_27	COG1352	EC:2.1.1.80	pfam01739	K00575	COG1352	T	Methylase of chemotaxis methyl-accepting proteins	CheR	HQ	93.33	1.43	d__Bacteria	p__Bacteroidota	c__Bacteroidia	o__Bacteroidales	f__BBW3	g__Unassigned_BBW3	s__Unassigned_BBW3	Ga0255340_1000157.175	0.324298	0.833383
Ga0255340_1000157.177	3300028576_27	COG2201	EC:3.1.1.61	pfam01339	K03412	COG2201	T	Chemotaxis response regulator CheB, contains REC and protein-glutamate methylesterase domains	CheB	HQ	93.33	1.43	d__Bacteria	p__Bacteroidota	c__Bacteroidia	o__Bacteroidales	f__BBW3	g__Unassigned_BBW3	s__Unassigned_BBW3	Ga0255340_1000157.177	1.45154	0.355254
Ga0255340_1000157.179	3300028576_27	Unknown	Unknown	pfam13185	Unknown	Unknown	NULL	NULL	NULL	HQ	93.33	1.43	d__Bacteria	p__Bacteroidota	c__Bacteroidia	o__Bacteroidales	f__BBW3	g__Unassigned_BBW3	s__Unassigned_BBW3	Ga0255340_1000157.179	1.00161	0.588332
Ga0255340_1000157.181	3300028576_27	COG2208	Unknown	pfam07228	Unknown	COG2208	TK	Phosphoserine phosphatase RsbU, regulator of sigma subunit	RsbU	HQ	93.33	1.43	d__Bacteria	p__Bacteroidota	c__Bacteroidia	o__Bacteroidales	f__BBW3	g__Unassigned_BBW3	s__Unassigned_BBW3	Ga0255340_1000157.181	0.946874	1.05829
Ga0255340_1000157.183	3300028576_27	Unknown	Unknown	Unknown	Unknown	Unknown	NULL	NULL	NULL	HQ	93.33	1.43	d__Bacteria	p__Bacteroidota	c__Bacteroidia	o__Bacteroidales	f__BBW3	g__Unassigned_BBW3	s__Unassigned_BBW3	Ga0255340_1000157.183	1.88498	0.588205
Ga0255340_1000157.185	3300028576_27	Unknown	Unknown	pfam09345	Unknown	Unknown	NULL	NULL	NULL	HQ	93.33	1.43	d__Bacteria	p__Bacteroidota	c__Bacteroidia	o__Bacteroidales	f__BBW3	g__Unassigned_BBW3	s__Unassigned_BBW3	Ga0255340_1000157.185	2.82747	0.311403
Ga0255340_1000157.187	3300028576_27	COG1131	Unknown	pfam00005	Unknown	COG1131	V	ABC-type multidrug transport system, ATPase component	CcmA	HQ	93.33	1.43	d__Bacteria	p__Bacteroidota	c__Bacteroidia	o__Bacteroidales	f__BBW3	g__Unassigned_BBW3	s__Unassigned_BBW3	Ga0255340_1000157.187	1.22862	1.0954
Ga0255340_1000157.189	3300028576_27	Unknown	Unknown	Unknown	Unknown	Unknown	NULL	NULL	NULL	HQ	93.33	1.43	d__Bacteria	p__Bacteroidota	c__Bacteroidia	o__Bacteroidales	f__BBW3	g__Unassigned_BBW3	s__Unassigned_BBW3	Ga0255340_1000157.189	1.78577	1.04893
Ga0255340_1000157.191	3300028576_27	Unknown	Unknown	Unknown	Unknown	Unknown	NULL	NULL	NULL	HQ	93.33	1.43	d__Bacteria	p__Bacteroidota	c__Bacteroidia	o__Bacteroidales	f__BBW3	g__Unassigned_BBW3	s__Unassigned_BBW3	Ga0255340_1000157.191	1.23944	1.09204
Ga0255340_1000157.194	3300028576_27	COG0524	Unknown	pfam00294	Unknown	COG0524	G	Sugar or nucleoside kinase, ribokinase family	RbsK	HQ	93.33	1.43	d__Bacteria	p__Bacteroidota	c__Bacteroidia	o__Bacteroidales	f__BBW3	g__Unassigned_BBW3	s__Unassigned_BBW3	Ga0255340_1000157.194	0.541791	1.43208
Ga0255340_1000157.196	3300028576_27	COG2094	EC:3.2.2.21	pfam02245	K03652	COG2094	L	3-methyladenine DNA glycosylase Mpg	Mpg	HQ	93.33	1.43	d__Bacteria	p__Bacteroidota	c__Bacteroidia	o__Bacteroidales	f__BBW3	g__Unassigned_BBW3	s__Unassigned_BBW3	Ga0255340_1000157.196	0	1.25993
Ga0255340_1000157.198	3300028576_27	COG3307	Unknown	pfam04932	Unknown	COG3307	M	O-antigen ligase	RfaL	HQ	93.33	1.43	d__Bacteria	p__Bacteroidota	c__Bacteroidia	o__Bacteroidales	f__BBW3	g__Unassigned_BBW3	s__Unassigned_BBW3	Ga0255340_1000157.198	0.169437	1.15697
Ga0255340_1000157.200	3300028576_27	COG0102	Unknown	pfam00572	K02871	COG0102	J	Ribosomal protein L13	RplM	HQ	93.33	1.43	d__Bacteria	p__Bacteroidota	c__Bacteroidia	o__Bacteroidales	f__BBW3	g__Unassigned_BBW3	s__Unassigned_BBW3	Ga0255340_1000157.200	4.76206	1.26746
Ga0255340_1000157.202	3300028576_27	COG0103	Unknown	pfam00380	K02996	COG0103	J	Ribosomal protein S9	RpsI	HQ	93.33	1.43	d__Bacteria	p__Bacteroidota	c__Bacteroidia	o__Bacteroidales	f__BBW3	g__Unassigned_BBW3	s__Unassigned_BBW3	Ga0255340_1000157.202	2.80555	0.411985
Ga0255340_1000157.204	3300028576_27	COG0052	Unknown	pfam00318	K02967	COG0052	J	Ribosomal protein S2	RpsB	HQ	93.33	1.43	d__Bacteria	p__Bacteroidota	c__Bacteroidia	o__Bacteroidales	f__BBW3	g__Unassigned_BBW3	s__Unassigned_BBW3	Ga0255340_1000157.204	2.98611	0.811222
Ga0255340_1000157.206	3300028576_27	COG0264	Unknown	pfam00889	K02357	COG0264	J	Translation elongation factor EF-Ts	Tsf	HQ	93.33	1.43	d__Bacteria	p__Bacteroidota	c__Bacteroidia	o__Bacteroidales	f__BBW3	g__Unassigned_BBW3	s__Unassigned_BBW3	Ga0255340_1000157.206	5.22623	0.983297
Ga0255340_1000165.1	3300028576_27	Unknown	Unknown	pfam13715	Unknown	Unknown	NULL	NULL	NULL	HQ	93.33	1.43	d__Bacteria	p__Bacteroidota	c__Bacteroidia	o__Bacteroidales	f__BBW3	g__Unassigned_BBW3	s__Unassigned_BBW3	Ga0255340_1000165.1	1.15113	1.13256
Ga0255340_1000165.3	3300028576_27	COG3708	Unknown	pfam14526	Unknown	COG3708	K	Predicted transcriptional regulator YdeE, contains AraC-type DNA-binding domain	YdeE	HQ	93.33	1.43	d__Bacteria	p__Bacteroidota	c__Bacteroidia	o__Bacteroidales	f__BBW3	g__Unassigned_BBW3	s__Unassigned_BBW3	Ga0255340_1000165.3	0.463995	0.953903
Ga0255340_1000165.5	3300028576_27	Unknown	Unknown	Unknown	Unknown	Unknown	NULL	NULL	NULL	HQ	93.33	1.43	d__Bacteria	p__Bacteroidota	c__Bacteroidia	o__Bacteroidales	f__BBW3	g__Unassigned_BBW3	s__Unassigned_BBW3	Ga0255340_1000165.5	0	0.885767
Ga0255340_1000165.7	3300028576_27	Unknown	Unknown	Unknown	Unknown	Unknown	NULL	NULL	NULL	HQ	93.33	1.43	d__Bacteria	p__Bacteroidota	c__Bacteroidia	o__Bacteroidales	f__BBW3	g__Unassigned_BBW3	s__Unassigned_BBW3	Ga0255340_1000165.7	0	0.841285
Ga0255340_1000165.9	3300028576_27	Unknown	Unknown	Unknown	Unknown	Unknown	NULL	NULL	NULL	HQ	93.33	1.43	d__Bacteria	p__Bacteroidota	c__Bacteroidia	o__Bacteroidales	f__BBW3	g__Unassigned_BBW3	s__Unassigned_BBW3	Ga0255340_1000165.9	0.718088	1.79262
Ga0255340_1000165.11	3300028576_27	Unknown	Unknown	Unknown	Unknown	Unknown	NULL	NULL	NULL	HQ	93.33	1.43	d__Bacteria	p__Bacteroidota	c__Bacteroidia	o__Bacteroidales	f__BBW3	g__Unassigned_BBW3	s__Unassigned_BBW3	Ga0255340_1000165.11	0	1.0532
Ga0255340_1000165.13	3300028576_27	Unknown	Unknown	pfam05635	Unknown	Unknown	NULL	NULL	NULL	HQ	93.33	1.43	d__Bacteria	p__Bacteroidota	c__Bacteroidia	o__Bacteroidales	f__BBW3	g__Unassigned_BBW3	s__Unassigned_BBW3	Ga0255340_1000165.13	0	0.910769
Ga0255340_1000165.15	3300028576_27	COG2827	Unknown	pfam01541	K07461	COG2827	L	Predicted endonuclease, GIY-YIG superfamily	YhbQ	HQ	93.33	1.43	d__Bacteria	p__Bacteroidota	c__Bacteroidia	o__Bacteroidales	f__BBW3	g__Unassigned_BBW3	s__Unassigned_BBW3	Ga0255340_1000165.15	1.05208	1.93118
Ga0255340_1000165.18	3300028576_27	Unknown	Unknown	pfam00078	Unknown	Unknown	NULL	NULL	NULL	HQ	93.33	1.43	d__Bacteria	p__Bacteroidota	c__Bacteroidia	o__Bacteroidales	f__BBW3	g__Unassigned_BBW3	s__Unassigned_BBW3	Ga0255340_1000165.18	0	1.34838
Ga0255340_1000165.21	3300028576_27	Unknown	Unknown	Unknown	Unknown	Unknown	NULL	NULL	NULL	HQ	93.33	1.43	d__Bacteria	p__Bacteroidota	c__Bacteroidia	o__Bacteroidales	f__BBW3	g__Unassigned_BBW3	s__Unassigned_BBW3	Ga0255340_1000165.21	0	1.17964
Ga0255340_1000165.23	3300028576_27	Unknown	Unknown	pfam04383	Unknown	Unknown	NULL	NULL	NULL	HQ	93.33	1.43	d__Bacteria	p__Bacteroidota	c__Bacteroidia	o__Bacteroidales	f__BBW3	g__Unassigned_BBW3	s__Unassigned_BBW3	Ga0255340_1000165.23	0	1.45147
Ga0255340_1000165.25	3300028576_27	COG0438	Unknown	pfam00534	Unknown	COG0438	M	Glycosyltransferase involved in cell wall bisynthesis	RfaB	HQ	93.33	1.43	d__Bacteria	p__Bacteroidota	c__Bacteroidia	o__Bacteroidales	f__BBW3	g__Unassigned_BBW3	s__Unassigned_BBW3	Ga0255340_1000165.25	0	1.03179
Ga0255340_1000165.27	3300028576_27	COG0778	Unknown	pfam00881	Unknown	COG0778	C	Nitroreductase	NfnB	HQ	93.33	1.43	d__Bacteria	p__Bacteroidota	c__Bacteroidia	o__Bacteroidales	f__BBW3	g__Unassigned_BBW3	s__Unassigned_BBW3	Ga0255340_1000165.27	1.2625	0.772471
Ga0255340_1000165.29	3300028576_27	COG2217	EC:3.6.3.4	pfam00122	K01533	COG2217	P	Cation-transporting P-type ATPase	ZntA	HQ	93.33	1.43	d__Bacteria	p__Bacteroidota	c__Bacteroidia	o__Bacteroidales	f__BBW3	g__Unassigned_BBW3	s__Unassigned_BBW3	Ga0255340_1000165.29	1.59165	0.836025
Ga0255340_1000165.31	3300028576_27	COG2234	Unknown	pfam04389	Unknown	COG2234	OE	Zn-dependent amino- or carboxypeptidase, M28 family	Iap	HQ	93.33	1.43	d__Bacteria	p__Bacteroidota	c__Bacteroidia	o__Bacteroidales	f__BBW3	g__Unassigned_BBW3	s__Unassigned_BBW3	Ga0255340_1000165.31	0.173166	1.08072
Ga0255340_1000165.33	3300028576_27	COG0457	Unknown	pfam12895	Unknown	COG0457	R	Tetratricopeptide (TPR) repeat	TPR	HQ	93.33	1.43	d__Bacteria	p__Bacteroidota	c__Bacteroidia	o__Bacteroidales	f__BBW3	g__Unassigned_BBW3	s__Unassigned_BBW3	Ga0255340_1000165.33	0.693991	0.847126
Ga0255340_1000165.35	3300028576_27	Unknown	Unknown	Unknown	Unknown	Unknown	NULL	NULL	NULL	HQ	93.33	1.43	d__Bacteria	p__Bacteroidota	c__Bacteroidia	o__Bacteroidales	f__BBW3	g__Unassigned_BBW3	s__Unassigned_BBW3	Ga0255340_1000165.35	0.156268	1.06705
Ga0255340_1000165.37	3300028576_27	COG0187	EC:5.99.1.3	pfam00204	K02470	COG0187	L	DNA gyrase/topoisomerase IV, subunit B	GyrB	HQ	93.33	1.43	d__Bacteria	p__Bacteroidota	c__Bacteroidia	o__Bacteroidales	f__BBW3	g__Unassigned_BBW3	s__Unassigned_BBW3	Ga0255340_1000165.37	2.45275	1.24061
Ga0255340_1000165.39	3300028576_27	COG2849	Unknown	pfam07661	Unknown	COG2849	V	Antitoxin component YwqK of the YwqJK toxin-antitoxin module	YwqK	HQ	93.33	1.43	d__Bacteria	p__Bacteroidota	c__Bacteroidia	o__Bacteroidales	f__BBW3	g__Unassigned_BBW3	s__Unassigned_BBW3	Ga0255340_1000165.39	0.229061	1.26138
Ga0255340_1000165.41	3300028576_27	Unknown	Unknown	Unknown	Unknown	Unknown	NULL	NULL	NULL	HQ	93.33	1.43	d__Bacteria	p__Bacteroidota	c__Bacteroidia	o__Bacteroidales	f__BBW3	g__Unassigned_BBW3	s__Unassigned_BBW3	Ga0255340_1000165.41	2.20681	1.20366
Ga0255340_1000165.43	3300028576_27	COG2208	Unknown	pfam07228	Unknown	COG2208	TK	Phosphoserine phosphatase RsbU, regulator of sigma subunit	RsbU	HQ	93.33	1.43	d__Bacteria	p__Bacteroidota	c__Bacteroidia	o__Bacteroidales	f__BBW3	g__Unassigned_BBW3	s__Unassigned_BBW3	Ga0255340_1000165.43	0.289533	1.06292
Ga0255340_1000165.45	3300028576_27	Unknown	Unknown	Unknown	Unknown	Unknown	NULL	NULL	NULL	HQ	93.33	1.43	d__Bacteria	p__Bacteroidota	c__Bacteroidia	o__Bacteroidales	f__BBW3	g__Unassigned_BBW3	s__Unassigned_BBW3	Ga0255340_1000165.45	17.215	0.940638
Ga0255340_1000165.47	3300028576_27	Unknown	Unknown	Unknown	Unknown	Unknown	NULL	NULL	NULL	HQ	93.33	1.43	d__Bacteria	p__Bacteroidota	c__Bacteroidia	o__Bacteroidales	f__BBW3	g__Unassigned_BBW3	s__Unassigned_BBW3	Ga0255340_1000165.47	0.942491	1.03801
Ga0255340_1000165.49	3300028576_27	COG2885	Unknown	pfam00691	Unknown	COG2885	M	Outer membrane protein OmpA and related peptidoglycan-associated (lipo)proteins	OmpA	HQ	93.33	1.43	d__Bacteria	p__Bacteroidota	c__Bacteroidia	o__Bacteroidales	f__BBW3	g__Unassigned_BBW3	s__Unassigned_BBW3	Ga0255340_1000165.49	0.691266	0.986901
Ga0255340_1000165.51	3300028576_27	COG0642	Unknown	pfam02518	Unknown	COG0642	T	Signal transduction histidine kinase	BaeS	HQ	93.33	1.43	d__Bacteria	p__Bacteroidota	c__Bacteroidia	o__Bacteroidales	f__BBW3	g__Unassigned_BBW3	s__Unassigned_BBW3	Ga0255340_1000165.51	0.46479	0.944161
Ga0255340_1000165.53	3300028576_27	Unknown	Unknown	pfam09345	Unknown	Unknown	NULL	NULL	NULL	HQ	93.33	1.43	d__Bacteria	p__Bacteroidota	c__Bacteroidia	o__Bacteroidales	f__BBW3	g__Unassigned_BBW3	s__Unassigned_BBW3	Ga0255340_1000165.53	0.695993	1.22645
Ga0255340_1000165.55	3300028576_27	COG1690	EC:6.5.1.3	pfam01139	K14415	COG1690	J	RNA-splicing ligase RtcB, repairs tRNA damage	RtcB	HQ	93.33	1.43	d__Bacteria	p__Bacteroidota	c__Bacteroidia	o__Bacteroidales	f__BBW3	g__Unassigned_BBW3	s__Unassigned_BBW3	Ga0255340_1000165.55	0.185789	1.10494
Ga0255340_1000165.57	3300028576_27	COG0493	EC:1.97.1.9	pfam07992	K12527	COG0493	ER	NADPH-dependent glutamate synthase beta chain or related oxidoreductase	GltD	HQ	93.33	1.43	d__Bacteria	p__Bacteroidota	c__Bacteroidia	o__Bacteroidales	f__BBW3	g__Unassigned_BBW3	s__Unassigned_BBW3	Ga0255340_1000165.57	0.655646	1.12526
Ga0255340_1000165.59	3300028576_27	COG0044	EC:3.5.2.2	pfam01979	K01464	COG0044	F	Dihydroorotase or related cyclic amidohydrolase	AllB	HQ	93.33	1.43	d__Bacteria	p__Bacteroidota	c__Bacteroidia	o__Bacteroidales	f__BBW3	g__Unassigned_BBW3	s__Unassigned_BBW3	Ga0255340_1000165.59	0.199293	1.22915
Ga0255340_1000165.61	3300028576_27	Unknown	Unknown	Unknown	Unknown	Unknown	NULL	NULL	NULL	HQ	93.33	1.43	d__Bacteria	p__Bacteroidota	c__Bacteroidia	o__Bacteroidales	f__BBW3	g__Unassigned_BBW3	s__Unassigned_BBW3	Ga0255340_1000165.61	0	1.11251
Ga0255340_1000165.63	3300028576_27	COG0402	Unknown	pfam01979	Unknown	COG0402	FR	Cytosine/adenosine deaminase or related metal-dependent hydrolase	SsnA	HQ	93.33	1.43	d__Bacteria	p__Bacteroidota	c__Bacteroidia	o__Bacteroidales	f__BBW3	g__Unassigned_BBW3	s__Unassigned_BBW3	Ga0255340_1000165.63	0.211895	0.99571
Ga0255340_1000165.65	3300028576_27	COG2208	Unknown	pfam07228	Unknown	COG2208	TK	Phosphoserine phosphatase RsbU, regulator of sigma subunit	RsbU	HQ	93.33	1.43	d__Bacteria	p__Bacteroidota	c__Bacteroidia	o__Bacteroidales	f__BBW3	g__Unassigned_BBW3	s__Unassigned_BBW3	Ga0255340_1000165.65	0.231998	0.928352
Ga0255340_1000165.67	3300028576_27	COG1529	EC:1.17.1.4	pfam02738	K00087	COG1529	C	Aldehyde, CO or xanthine dehydrogenase, Mo-binding subunit	CoxL	HQ	93.33	1.43	d__Bacteria	p__Bacteroidota	c__Bacteroidia	o__Bacteroidales	f__BBW3	g__Unassigned_BBW3	s__Unassigned_BBW3	Ga0255340_1000165.67	0.31636	0.820728
Ga0255340_1000165.69	3300028576_27	COG1171	EC:4.3.1.15	pfam00291	K01751	COG1171	E	Threonine deaminase	IlvA	HQ	93.33	1.43	d__Bacteria	p__Bacteroidota	c__Bacteroidia	o__Bacteroidales	f__BBW3	g__Unassigned_BBW3	s__Unassigned_BBW3	Ga0255340_1000165.69	0.96511	1.06292
Ga0255340_1000165.71	3300028576_27	Unknown	Unknown	Unknown	Unknown	Unknown	NULL	NULL	NULL	HQ	93.33	1.43	d__Bacteria	p__Bacteroidota	c__Bacteroidia	o__Bacteroidales	f__BBW3	g__Unassigned_BBW3	s__Unassigned_BBW3	Ga0255340_1000165.71	0.246537	1.41192
Ga0255340_1000165.73	3300028576_27	Unknown	Unknown	Unknown	Unknown	Unknown	NULL	NULL	NULL	HQ	93.33	1.43	d__Bacteria	p__Bacteroidota	c__Bacteroidia	o__Bacteroidales	f__BBW3	g__Unassigned_BBW3	s__Unassigned_BBW3	Ga0255340_1000165.73	1.48326	1.21611
Ga0255340_1000165.75	3300028576_27	Unknown	Unknown	Unknown	Unknown	Unknown	NULL	NULL	NULL	HQ	93.33	1.43	d__Bacteria	p__Bacteroidota	c__Bacteroidia	o__Bacteroidales	f__BBW3	g__Unassigned_BBW3	s__Unassigned_BBW3	Ga0255340_1000165.75	0	0.818711
Ga0255340_1000165.77	3300028576_27	Unknown	Unknown	Unknown	Unknown	Unknown	NULL	NULL	NULL	HQ	93.33	1.43	d__Bacteria	p__Bacteroidota	c__Bacteroidia	o__Bacteroidales	f__BBW3	g__Unassigned_BBW3	s__Unassigned_BBW3	Ga0255340_1000165.77	0	1.16959
Ga0255340_1000165.78	3300028576_27	Unknown	Unknown	pfam12771	Unknown	Unknown	NULL	NULL	NULL	HQ	93.33	1.43	d__Bacteria	p__Bacteroidota	c__Bacteroidia	o__Bacteroidales	f__BBW3	g__Unassigned_BBW3	s__Unassigned_BBW3	Ga0255340_1000165.78	3.15458	0.95806
Ga0255340_1000165.80	3300028576_27	COG1629	Unknown	pfam07715	Unknown	COG1629	P	Outer membrane receptor protein, Fe transport	CirA	HQ	93.33	1.43	d__Bacteria	p__Bacteroidota	c__Bacteroidia	o__Bacteroidales	f__BBW3	g__Unassigned_BBW3	s__Unassigned_BBW3	Ga0255340_1000165.80	3.13498	1.08057
Ga0255340_1000165.82	3300028576_27	Unknown	Unknown	pfam09113	Unknown	Unknown	NULL	NULL	NULL	HQ	93.33	1.43	d__Bacteria	p__Bacteroidota	c__Bacteroidia	o__Bacteroidales	f__BBW3	g__Unassigned_BBW3	s__Unassigned_BBW3	Ga0255340_1000165.82	0	1.20612
Ga0255340_1000165.84	3300028576_27	COG3568	Unknown	pfam03372	Unknown	COG3568	R	Metal-dependent hydrolase, endonuclease/exonuclease/phosphatase family	ElsH	HQ	93.33	1.43	d__Bacteria	p__Bacteroidota	c__Bacteroidia	o__Bacteroidales	f__BBW3	g__Unassigned_BBW3	s__Unassigned_BBW3	Ga0255340_1000165.84	0.315258	0.41665
Ga0255340_1000165.86	3300028576_27	COG0363	EC:3.5.99.6	pfam02585	K02564	COG0363	G	6-phosphogluconolactonase/Glucosamine-6-phosphate isomerase/deaminase	NagB	HQ	93.33	1.43	d__Bacteria	p__Bacteroidota	c__Bacteroidia	o__Bacteroidales	f__BBW3	g__Unassigned_BBW3	s__Unassigned_BBW3	Ga0255340_1000165.86	0.574835	0.903212
Ga0255340_1000165.88	3300028576_27	COG3537	Unknown	pfam07971	Unknown	COG3537	G	Putative alpha-1,2-mannosidase	NULL	HQ	93.33	1.43	d__Bacteria	p__Bacteroidota	c__Bacteroidia	o__Bacteroidales	f__BBW3	g__Unassigned_BBW3	s__Unassigned_BBW3	Ga0255340_1000165.88	0.276694	0.690736
Ga0255340_1000165.90	3300028576_27	COG3250	EC:3.2.1.25	pfam00703	K01192	COG3250	G	Beta-galactosidase/beta-glucuronidase	LacZ	HQ	93.33	1.43	d__Bacteria	p__Bacteroidota	c__Bacteroidia	o__Bacteroidales	f__BBW3	g__Unassigned_BBW3	s__Unassigned_BBW3	Ga0255340_1000165.90	0.747761	0.901977
Ga0255340_1000165.92	3300028576_27	COG1940	EC:2.7.1.2	pfam00480	K00845	COG1940	GK	Sugar kinase of the NBD/HSP70 family, may contain an N-terminal HTH domain	NagC	HQ	93.33	1.43	d__Bacteria	p__Bacteroidota	c__Bacteroidia	o__Bacteroidales	f__BBW3	g__Unassigned_BBW3	s__Unassigned_BBW3	Ga0255340_1000165.92	2.21883	0.72406
Ga0255340_1000165.94	3300028576_27	COG0738	Unknown	pfam07690	Unknown	COG0738	G	Fucose permease	FucP	HQ	93.33	1.43	d__Bacteria	p__Bacteroidota	c__Bacteroidia	o__Bacteroidales	f__BBW3	g__Unassigned_BBW3	s__Unassigned_BBW3	Ga0255340_1000165.94	0.920907	0.777582
Ga0255340_1000165.96	3300028576_27	COG1609	Unknown	pfam13377	K02529	COG1609	K	DNA-binding transcriptional regulator, LacI/PurR family	PurR	HQ	93.33	1.43	d__Bacteria	p__Bacteroidota	c__Bacteroidia	o__Bacteroidales	f__BBW3	g__Unassigned_BBW3	s__Unassigned_BBW3	Ga0255340_1000165.96	0.517023	0.740248
Ga0255340_1000165.98	3300028576_27	Unknown	Unknown	Unknown	Unknown	Unknown	NULL	NULL	NULL	HQ	93.33	1.43	d__Bacteria	p__Bacteroidota	c__Bacteroidia	o__Bacteroidales	f__BBW3	g__Unassigned_BBW3	s__Unassigned_BBW3	Ga0255340_1000165.98	0	0
Ga0255340_1000165.99	3300028576_27	Unknown	EC:3.2.1.51	pfam14498	K15923	Unknown	NULL	NULL	NULL	HQ	93.33	1.43	d__Bacteria	p__Bacteroidota	c__Bacteroidia	o__Bacteroidales	f__BBW3	g__Unassigned_BBW3	s__Unassigned_BBW3	Ga0255340_1000165.99	0.46104	0.998604
Ga0255340_1000165.101	3300028576_27	COG4409	EC:3.2.1.18	pfam13088	K01186	COG4409	GM	Neuraminidase (sialidase) NanH, contains C-terminal autotransporter domain	NanH	HQ	93.33	1.43	d__Bacteria	p__Bacteroidota	c__Bacteroidia	o__Bacteroidales	f__BBW3	g__Unassigned_BBW3	s__Unassigned_BBW3	Ga0255340_1000165.101	0.48732	0.67983
Ga0255340_1000165.103	3300028576_27	COG1874	EC:3.2.1.23	pfam01301	K12308	COG1874	G	Beta-galactosidase GanA	GanA	HQ	93.33	1.43	d__Bacteria	p__Bacteroidota	c__Bacteroidia	o__Bacteroidales	f__BBW3	g__Unassigned_BBW3	s__Unassigned_BBW3	Ga0255340_1000165.103	0.721524	0.868815
Ga0255340_1000165.105	3300028576_27	COG3345	Unknown	pfam16499	Unknown	COG3345	G	Alpha-galactosidase	GalA	HQ	93.33	1.43	d__Bacteria	p__Bacteroidota	c__Bacteroidia	o__Bacteroidales	f__BBW3	g__Unassigned_BBW3	s__Unassigned_BBW3	Ga0255340_1000165.105	0.211895	0.731225
Ga0255340_1000165.107	3300028576_27	COG3525	EC:3.2.1.52	pfam00728	K12373	COG3525	G	N-acetyl-beta-hexosaminidase	Chb	HQ	93.33	1.43	d__Bacteria	p__Bacteroidota	c__Bacteroidia	o__Bacteroidales	f__BBW3	g__Unassigned_BBW3	s__Unassigned_BBW3	Ga0255340_1000165.107	0	0.926966
Ga0255340_1000165.109	3300028576_27	COG3669	Unknown	pfam01120	Unknown	COG3669	G	Alpha-L-fucosidase	AfuC	HQ	93.33	1.43	d__Bacteria	p__Bacteroidota	c__Bacteroidia	o__Bacteroidales	f__BBW3	g__Unassigned_BBW3	s__Unassigned_BBW3	Ga0255340_1000165.109	0.29472	0.58426
Ga0255340_1000165.111	3300028576_27	COG3525	EC:3.2.1.52	pfam00728	K12373	COG3525	G	N-acetyl-beta-hexosaminidase	Chb	HQ	93.33	1.43	d__Bacteria	p__Bacteroidota	c__Bacteroidia	o__Bacteroidales	f__BBW3	g__Unassigned_BBW3	s__Unassigned_BBW3	Ga0255340_1000165.111	0.733898	0.738995
Ga0255340_1000165.113	3300028576_27	COG4099	Unknown	pfam00326	Unknown	COG4099	R	Predicted peptidase	NULL	HQ	93.33	1.43	d__Bacteria	p__Bacteroidota	c__Bacteroidia	o__Bacteroidales	f__BBW3	g__Unassigned_BBW3	s__Unassigned_BBW3	Ga0255340_1000165.113	0.861706	1.05976
Ga0255340_1000165.115	3300028576_27	Unknown	Unknown	pfam06452	Unknown	Unknown	NULL	NULL	NULL	HQ	93.33	1.43	d__Bacteria	p__Bacteroidota	c__Bacteroidia	o__Bacteroidales	f__BBW3	g__Unassigned_BBW3	s__Unassigned_BBW3	Ga0255340_1000165.115	0.753992	1.10721
Ga0255340_1000165.117	3300028576_27	COG0078	Unknown	pfam00185	Unknown	COG0078	E	Ornithine carbamoyltransferase	ArgF	HQ	93.33	1.43	d__Bacteria	p__Bacteroidota	c__Bacteroidia	o__Bacteroidales	f__BBW3	g__Unassigned_BBW3	s__Unassigned_BBW3	Ga0255340_1000165.117	2.50698	1.15462
Ga0255340_1000165.119	3300028576_27	COG1669	Unknown	pfam01909	K07075	COG1669	R	Predicted nucleotidyltransferase MJ0435	MJ0435	HQ	93.33	1.43	d__Bacteria	p__Bacteroidota	c__Bacteroidia	o__Bacteroidales	f__BBW3	g__Unassigned_BBW3	s__Unassigned_BBW3	Ga0255340_1000165.119	1.86555	0.95882
Ga0255340_1000165.121	3300028576_27	COG0624	Unknown	pfam01546	Unknown	COG0624	E	Acetylornithine deacetylase/Succinyl-diaminopimelate desuccinylase or related deacylase	ArgE	HQ	93.33	1.43	d__Bacteria	p__Bacteroidota	c__Bacteroidia	o__Bacteroidales	f__BBW3	g__Unassigned_BBW3	s__Unassigned_BBW3	Ga0255340_1000165.121	1.14241	0.754915
Ga0255340_1000165.123	3300028576_27	COG1559	Unknown	pfam02618	K07082	COG1559	M	Endolytic transglycosylase MltG, terminates peptidoglycan polymerization	MltG	HQ	93.33	1.43	d__Bacteria	p__Bacteroidota	c__Bacteroidia	o__Bacteroidales	f__BBW3	g__Unassigned_BBW3	s__Unassigned_BBW3	Ga0255340_1000165.123	0.519995	0.591784
Ga0255340_1000165.125	3300028576_27	COG0436	EC:2.6.1.1	pfam00155	K00812	COG0436	E	Aspartate/methionine/tyrosine aminotransferase	AspB	HQ	93.33	1.43	d__Bacteria	p__Bacteroidota	c__Bacteroidia	o__Bacteroidales	f__BBW3	g__Unassigned_BBW3	s__Unassigned_BBW3	Ga0255340_1000165.125	2.50068	0.767813
Ga0255340_1000165.127	3300028576_27	Unknown	Unknown	Unknown	Unknown	Unknown	NULL	NULL	NULL	HQ	93.33	1.43	d__Bacteria	p__Bacteroidota	c__Bacteroidia	o__Bacteroidales	f__BBW3	g__Unassigned_BBW3	s__Unassigned_BBW3	Ga0255340_1000165.127	1.05208	1.3132
Ga0255340_1000165.129	3300028576_27	Unknown	Unknown	Unknown	Unknown	Unknown	NULL	NULL	NULL	HQ	93.33	1.43	d__Bacteria	p__Bacteroidota	c__Bacteroidia	o__Bacteroidales	f__BBW3	g__Unassigned_BBW3	s__Unassigned_BBW3	Ga0255340_1000165.129	0	0.857904
Ga0255340_1000165.131	3300028576_27	Unknown	Unknown	Unknown	Unknown	Unknown	NULL	NULL	NULL	HQ	93.33	1.43	d__Bacteria	p__Bacteroidota	c__Bacteroidia	o__Bacteroidales	f__BBW3	g__Unassigned_BBW3	s__Unassigned_BBW3	Ga0255340_1000165.131	0.494421	0.689737
Ga0255340_1000165.133	3300028576_27	Unknown	Unknown	Unknown	Unknown	Unknown	NULL	NULL	NULL	HQ	93.33	1.43	d__Bacteria	p__Bacteroidota	c__Bacteroidia	o__Bacteroidales	f__BBW3	g__Unassigned_BBW3	s__Unassigned_BBW3	Ga0255340_1000165.133	0.331425	1.28972
Ga0255340_1000165.135	3300028576_27	COG0326	Unknown	pfam00183	K04079	COG0326	O	Molecular chaperone, HSP90 family	HtpG	HQ	93.33	1.43	d__Bacteria	p__Bacteroidota	c__Bacteroidia	o__Bacteroidales	f__BBW3	g__Unassigned_BBW3	s__Unassigned_BBW3	Ga0255340_1000165.135	8.66708	1.22452
Ga0255340_1000165.137	3300028576_27	COG2197	Unknown	pfam00072	Unknown	COG2197	TK	DNA-binding response regulator, NarL/FixJ family, contains REC and HTH domains	CitB	HQ	93.33	1.43	d__Bacteria	p__Bacteroidota	c__Bacteroidia	o__Bacteroidales	f__BBW3	g__Unassigned_BBW3	s__Unassigned_BBW3	Ga0255340_1000165.137	0	0.701232
Ga0255340_1000165.139	3300028576_27	Unknown	Unknown	Unknown	Unknown	Unknown	NULL	NULL	NULL	HQ	93.33	1.43	d__Bacteria	p__Bacteroidota	c__Bacteroidia	o__Bacteroidales	f__BBW3	g__Unassigned_BBW3	s__Unassigned_BBW3	Ga0255340_1000165.139	0	0.979454
Ga0255340_1000165.141	3300028576_27	COG1262	Unknown	pfam03781	Unknown	COG1262	O	Formylglycine-generating enzyme, required for sulfatase activity, contains SUMF1/FGE domain	YfmG	HQ	93.33	1.43	d__Bacteria	p__Bacteroidota	c__Bacteroidia	o__Bacteroidales	f__BBW3	g__Unassigned_BBW3	s__Unassigned_BBW3	Ga0255340_1000165.141	0.534325	1.16388
Ga0255340_1000165.143	3300028576_27	COG3839	EC:3.6.3.-	pfam00005	K02017	COG3839	G	ABC-type sugar transport system, ATPase component MalK	MalK	HQ	93.33	1.43	d__Bacteria	p__Bacteroidota	c__Bacteroidia	o__Bacteroidales	f__BBW3	g__Unassigned_BBW3	s__Unassigned_BBW3	Ga0255340_1000165.143	0	0.997429
Ga0255340_1000165.145	3300028576_27	COG0555	Unknown	pfam00528	K15496	COG0555	P	ABC-type sulfate transport system, permease component	CysU	HQ	93.33	1.43	d__Bacteria	p__Bacteroidota	c__Bacteroidia	o__Bacteroidales	f__BBW3	g__Unassigned_BBW3	s__Unassigned_BBW3	Ga0255340_1000165.145	0.693326	0.585421
Ga0255340_1000165.147	3300028576_27	COG0725	Unknown	pfam13531	K15495	COG0725	P	ABC-type molybdate transport system, periplasmic Mo-binding protein ModA	ModA	HQ	93.33	1.43	d__Bacteria	p__Bacteroidota	c__Bacteroidia	o__Bacteroidales	f__BBW3	g__Unassigned_BBW3	s__Unassigned_BBW3	Ga0255340_1000165.147	0	0.785112
Ga0255340_1000165.149	3300028576_27	COG2005	Unknown	pfam00126	K02019	COG2005	K	DNA-binding transcriptional regulator ModE (molybdenum-dependent)	ModE	HQ	93.33	1.43	d__Bacteria	p__Bacteroidota	c__Bacteroidia	o__Bacteroidales	f__BBW3	g__Unassigned_BBW3	s__Unassigned_BBW3	Ga0255340_1000165.149	0	0.421794
Ga0255340_1000165.151	3300028576_27	COG2014	Unknown	pfam04016	Unknown	COG2014	S	Uncharacterized conserved protein, contains DUF4213 and DUF364 domains	NULL	HQ	93.33	1.43	d__Bacteria	p__Bacteroidota	c__Bacteroidia	o__Bacteroidales	f__BBW3	g__Unassigned_BBW3	s__Unassigned_BBW3	Ga0255340_1000165.151	0.389996	0.916311
Ga0255340_1000165.153	3300028576_27	Unknown	Unknown	Unknown	Unknown	Unknown	NULL	NULL	NULL	HQ	93.33	1.43	d__Bacteria	p__Bacteroidota	c__Bacteroidia	o__Bacteroidales	f__BBW3	g__Unassigned_BBW3	s__Unassigned_BBW3	Ga0255340_1000165.153	0.461628	1.7625
Ga0255340_1000168.1	3300028576_27	Unknown	Unknown	Unknown	Unknown	Unknown	NULL	NULL	NULL	HQ	93.33	1.43	d__Bacteria	p__Bacteroidota	c__Bacteroidia	o__Bacteroidales	f__BBW3	g__Unassigned_BBW3	s__Unassigned_BBW3	Ga0255340_1000168.1	0	0
Ga0255340_1000168.3	3300028576_27	COG0698	EC:5.3.1.6	pfam02502	K01808	COG0698	G	Ribose 5-phosphate isomerase RpiB	RpiB	HQ	93.33	1.43	d__Bacteria	p__Bacteroidota	c__Bacteroidia	o__Bacteroidales	f__BBW3	g__Unassigned_BBW3	s__Unassigned_BBW3	Ga0255340_1000168.3	1.84651	0.903844
Ga0255340_1000168.5	3300028576_27	COG0250	Unknown	pfam02357	Unknown	COG0250	K	Transcription termination/antitermination protein NusG	NusG	HQ	93.33	1.43	d__Bacteria	p__Bacteroidota	c__Bacteroidia	o__Bacteroidales	f__BBW3	g__Unassigned_BBW3	s__Unassigned_BBW3	Ga0255340_1000168.5	1.59669	1.36773
Ga0255340_1000168.7	3300028576_27	Unknown	EC:3.2.1.20	pfam10566	K01187	Unknown	NULL	NULL	NULL	HQ	93.33	1.43	d__Bacteria	p__Bacteroidota	c__Bacteroidia	o__Bacteroidales	f__BBW3	g__Unassigned_BBW3	s__Unassigned_BBW3	Ga0255340_1000168.7	0.526041	0.994557
Ga0255340_1000168.9	3300028576_27	Unknown	Unknown	Unknown	Unknown	Unknown	NULL	NULL	NULL	HQ	93.33	1.43	d__Bacteria	p__Bacteroidota	c__Bacteroidia	o__Bacteroidales	f__BBW3	g__Unassigned_BBW3	s__Unassigned_BBW3	Ga0255340_1000168.9	0	2.70975
Ga0255340_1000168.11	3300028576_27	COG3391	Unknown	Unknown	Unknown	COG3391	R	DNA-binding beta-propeller fold protein YncE	YncE	HQ	93.33	1.43	d__Bacteria	p__Bacteroidota	c__Bacteroidia	o__Bacteroidales	f__BBW3	g__Unassigned_BBW3	s__Unassigned_BBW3	Ga0255340_1000168.11	0.260747	0.918951
Ga0255340_1000168.13	3300028576_27	COG4206	Unknown	pfam00593	K02014	COG4206	H	Outer membrane cobalamin receptor protein BtuB	BtuB	HQ	93.33	1.43	d__Bacteria	p__Bacteroidota	c__Bacteroidia	o__Bacteroidales	f__BBW3	g__Unassigned_BBW3	s__Unassigned_BBW3	Ga0255340_1000168.13	0.139413	1.03385
Ga0255340_1000168.15	3300028576_27	COG0648	EC:3.1.21.2	pfam01261	K01151	COG0648	L	Endonuclease IV	Nfo	HQ	93.33	1.43	d__Bacteria	p__Bacteroidota	c__Bacteroidia	o__Bacteroidales	f__BBW3	g__Unassigned_BBW3	s__Unassigned_BBW3	Ga0255340_1000168.15	0	0.874734
Ga0255340_1000168.17	3300028576_27	COG1305	Unknown	pfam12969	Unknown	COG1305	O	Transglutaminase-like enzyme, putative cysteine protease	YebA	HQ	93.33	1.43	d__Bacteria	p__Bacteroidota	c__Bacteroidia	o__Bacteroidales	f__BBW3	g__Unassigned_BBW3	s__Unassigned_BBW3	Ga0255340_1000168.17	0	0.867399
Ga0255340_1000168.19	3300028576_27	COG1305	Unknown	pfam12969	Unknown	COG1305	O	Transglutaminase-like enzyme, putative cysteine protease	YebA	HQ	93.33	1.43	d__Bacteria	p__Bacteroidota	c__Bacteroidia	o__Bacteroidales	f__BBW3	g__Unassigned_BBW3	s__Unassigned_BBW3	Ga0255340_1000168.19	0.458509	0.998732
Ga0255340_1000168.21	3300028576_27	COG2202	Unknown	pfam02743	K03406	COG2202	T	PAS domain	PAS	HQ	93.33	1.43	d__Bacteria	p__Bacteroidota	c__Bacteroidia	o__Bacteroidales	f__BBW3	g__Unassigned_BBW3	s__Unassigned_BBW3	Ga0255340_1000168.21	0.196908	1.35178
Ga0255340_1000168.23	3300028576_27	COG2208	Unknown	pfam07228	Unknown	COG2208	TK	Phosphoserine phosphatase RsbU, regulator of sigma subunit	RsbU	HQ	93.33	1.43	d__Bacteria	p__Bacteroidota	c__Bacteroidia	o__Bacteroidales	f__BBW3	g__Unassigned_BBW3	s__Unassigned_BBW3	Ga0255340_1000168.23	0.348891	1.40892
Ga0255340_1000168.25	3300028576_27	COG1022	EC:6.2.1.3	pfam00501	K01897	COG1022	I	Long-chain acyl-CoA synthetase (AMP-forming)	FAA1	HQ	93.33	1.43	d__Bacteria	p__Bacteroidota	c__Bacteroidia	o__Bacteroidales	f__BBW3	g__Unassigned_BBW3	s__Unassigned_BBW3	Ga0255340_1000168.25	1.25665	1.10721
Ga0255340_1000168.27	3300028576_27	COG1022	EC:6.2.1.3	pfam00501	K01897	COG1022	I	Long-chain acyl-CoA synthetase (AMP-forming)	FAA1	HQ	93.33	1.43	d__Bacteria	p__Bacteroidota	c__Bacteroidia	o__Bacteroidales	f__BBW3	g__Unassigned_BBW3	s__Unassigned_BBW3	Ga0255340_1000168.27	0	1.19483
Ga0255340_1000168.29	3300028576_27	COG1560	EC:2.3.1.241	pfam03279	K02517	COG1560	I	Palmitoleoyl-ACP: Kdo2-lipid-IV acyltransferase (lipid A biosynthesis)	LpxP	HQ	93.33	1.43	d__Bacteria	p__Bacteroidota	c__Bacteroidia	o__Bacteroidales	f__BBW3	g__Unassigned_BBW3	s__Unassigned_BBW3	Ga0255340_1000168.29	0	1.32865
Ga0255340_1000168.31	3300028576_27	COG1387	EC:3.1.3.15	pfam02811	K04486	COG1387	ER	Histidinol phosphatase or related hydrolase of the PHP family	HIS2	HQ	93.33	1.43	d__Bacteria	p__Bacteroidota	c__Bacteroidia	o__Bacteroidales	f__BBW3	g__Unassigned_BBW3	s__Unassigned_BBW3	Ga0255340_1000168.31	0	0.872087
Ga0255340_1000168.33	3300028576_27	Unknown	Unknown	Unknown	Unknown	Unknown	NULL	NULL	NULL	HQ	93.33	1.43	d__Bacteria	p__Bacteroidota	c__Bacteroidia	o__Bacteroidales	f__BBW3	g__Unassigned_BBW3	s__Unassigned_BBW3	Ga0255340_1000168.33	0	1.16706
Ga0255340_1000168.34	3300028576_27	COG0847	EC:2.7.7.7	pfam00929	K02342	COG0847	L	DNA polymerase III, epsilon subunit or related 3'-5' exonuclease	DnaQ	HQ	93.33	1.43	d__Bacteria	p__Bacteroidota	c__Bacteroidia	o__Bacteroidales	f__BBW3	g__Unassigned_BBW3	s__Unassigned_BBW3	Ga0255340_1000168.34	0	1.2966
Ga0255340_1000168.36	3300028576_27	COG0232	EC:3.1.5.1	pfam13286	K01129	COG0232	F	dGTP triphosphohydrolase	Dgt	HQ	93.33	1.43	d__Bacteria	p__Bacteroidota	c__Bacteroidia	o__Bacteroidales	f__BBW3	g__Unassigned_BBW3	s__Unassigned_BBW3	Ga0255340_1000168.36	1.00532	0.90053
Ga0255340_1000168.38	3300028576_27	COG2202	Unknown	pfam02743	K03406	COG2202	T	PAS domain	PAS	HQ	93.33	1.43	d__Bacteria	p__Bacteroidota	c__Bacteroidia	o__Bacteroidales	f__BBW3	g__Unassigned_BBW3	s__Unassigned_BBW3	Ga0255340_1000168.38	0.352059	0.947805
Ga0255340_1000168.40	3300028576_27	Unknown	Unknown	pfam00582	Unknown	Unknown	NULL	NULL	NULL	HQ	93.33	1.43	d__Bacteria	p__Bacteroidota	c__Bacteroidia	o__Bacteroidales	f__BBW3	g__Unassigned_BBW3	s__Unassigned_BBW3	Ga0255340_1000168.40	2.89791	0.851093
Ga0255340_1000168.42	3300028576_27	COG2114	Unknown	pfam00211	Unknown	COG2114	T	Adenylate cyclase, class 3	AcyC	HQ	93.33	1.43	d__Bacteria	p__Bacteroidota	c__Bacteroidia	o__Bacteroidales	f__BBW3	g__Unassigned_BBW3	s__Unassigned_BBW3	Ga0255340_1000168.42	0.879149	1.08659
Ga0255340_1000168.44	3300028576_27	COG0589	Unknown	pfam00582	Unknown	COG0589	T	Nucleotide-binding universal stress protein, UspA family	UspA	HQ	93.33	1.43	d__Bacteria	p__Bacteroidota	c__Bacteroidia	o__Bacteroidales	f__BBW3	g__Unassigned_BBW3	s__Unassigned_BBW3	Ga0255340_1000168.44	0.680294	1.19878
Ga0255340_1000168.46	3300028576_27	COG0127	EC:3.6.1.66	pfam01725	K02428	COG0127	F	Inosine/xanthosine triphosphate pyrophosphatase, all-alpha NTP-PPase family	RdgB	HQ	93.33	1.43	d__Bacteria	p__Bacteroidota	c__Bacteroidia	o__Bacteroidales	f__BBW3	g__Unassigned_BBW3	s__Unassigned_BBW3	Ga0255340_1000168.46	1.3709	0.93945
Ga0255340_1000168.48	3300028576_27	COG3292	Unknown	pfam13860	Unknown	COG3292	T	Periplasmic ligand-binding sensor domain	NULL	HQ	93.33	1.43	d__Bacteria	p__Bacteroidota	c__Bacteroidia	o__Bacteroidales	f__BBW3	g__Unassigned_BBW3	s__Unassigned_BBW3	Ga0255340_1000168.48	0.472476	0.997355
Ga0255340_1000168.50	3300028576_27	COG1381	Unknown	pfam11967	K03584	COG1381	L	Recombinational DNA repair protein RecO (RecF pathway)	RecO	HQ	93.33	1.43	d__Bacteria	p__Bacteroidota	c__Bacteroidia	o__Bacteroidales	f__BBW3	g__Unassigned_BBW3	s__Unassigned_BBW3	Ga0255340_1000168.50	0	1.13884
Ga0255340_1000168.52	3300028576_27	Unknown	Unknown	pfam03321	Unknown	Unknown	NULL	NULL	NULL	HQ	93.33	1.43	d__Bacteria	p__Bacteroidota	c__Bacteroidia	o__Bacteroidales	f__BBW3	g__Unassigned_BBW3	s__Unassigned_BBW3	Ga0255340_1000168.52	1.24676	1.16388
Ga0255340_1000168.54	3300028576_27	Unknown	Unknown	Unknown	Unknown	Unknown	NULL	NULL	NULL	HQ	93.33	1.43	d__Bacteria	p__Bacteroidota	c__Bacteroidia	o__Bacteroidales	f__BBW3	g__Unassigned_BBW3	s__Unassigned_BBW3	Ga0255340_1000168.54	0.732624	0.779977
Ga0255340_1000168.56	3300028576_27	COG1428	Unknown	pfam01712	Unknown	COG1428	F	Deoxyadenosine/deoxycytidine kinase	Dck	HQ	93.33	1.43	d__Bacteria	p__Bacteroidota	c__Bacteroidia	o__Bacteroidales	f__BBW3	g__Unassigned_BBW3	s__Unassigned_BBW3	Ga0255340_1000168.56	1.32408	0.615716
Ga0255340_1000168.58	3300028576_27	COG2843	Unknown	pfam09587	K07282	COG2843	M	Poly-gamma-glutamate biosynthesis protein CapA/YwtB (capsule formation), metallophosphatase superfamily	CapA	HQ	93.33	1.43	d__Bacteria	p__Bacteroidota	c__Bacteroidia	o__Bacteroidales	f__BBW3	g__Unassigned_BBW3	s__Unassigned_BBW3	Ga0255340_1000168.58	1.10072	1.0668
Ga0255340_1000168.60	3300028576_27	COG0457	Unknown	pfam00515	Unknown	COG0457	R	Tetratricopeptide (TPR) repeat	TPR	HQ	93.33	1.43	d__Bacteria	p__Bacteroidota	c__Bacteroidia	o__Bacteroidales	f__BBW3	g__Unassigned_BBW3	s__Unassigned_BBW3	Ga0255340_1000168.60	1.31447	1.27074
Ga0255340_1000168.62	3300028576_27	COG0479	EC:1.3.5.1	pfam13085	K00240	COG0479	C	Succinate dehydrogenase/fumarate reductase, Fe-S protein subunit	SdhB/FrdB	HQ	93.33	1.43	d__Bacteria	p__Bacteroidota	c__Bacteroidia	o__Bacteroidales	f__BBW3	g__Unassigned_BBW3	s__Unassigned_BBW3	Ga0255340_1000168.62	3.64835	0.991131
Ga0255340_1000168.64	3300028576_27	COG1053	EC:1.3.5.1	pfam00890	K00239	COG1053	C	Succinate dehydrogenase/fumarate reductase, flavoprotein subunit	SdhA	HQ	93.33	1.43	d__Bacteria	p__Bacteroidota	c__Bacteroidia	o__Bacteroidales	f__BBW3	g__Unassigned_BBW3	s__Unassigned_BBW3	Ga0255340_1000168.64	2.54472	0.788886
Ga0255340_1000168.66	3300028576_27	COG2009	Unknown	Unknown	K00241	COG2009	C	Succinate dehydrogenase/fumarate reductase, cytochrome b subunit	SdhC	HQ	93.33	1.43	d__Bacteria	p__Bacteroidota	c__Bacteroidia	o__Bacteroidales	f__BBW3	g__Unassigned_BBW3	s__Unassigned_BBW3	Ga0255340_1000168.66	1.63025	0.927662
Ga0255340_1000168.68	3300028576_27	Unknown	Unknown	Unknown	Unknown	Unknown	NULL	NULL	NULL	HQ	93.33	1.43	d__Bacteria	p__Bacteroidota	c__Bacteroidia	o__Bacteroidales	f__BBW3	g__Unassigned_BBW3	s__Unassigned_BBW3	Ga0255340_1000168.68	1.91693	1.35117
Ga0255340_1000168.70	3300028576_27	Unknown	Unknown	Unknown	Unknown	Unknown	NULL	NULL	NULL	HQ	93.33	1.43	d__Bacteria	p__Bacteroidota	c__Bacteroidia	o__Bacteroidales	f__BBW3	g__Unassigned_BBW3	s__Unassigned_BBW3	Ga0255340_1000168.70	0	3.86236
Ga0255340_1000168.71	3300028576_27	COG0793	EC:3.4.21.102	pfam03572	K03797	COG0793	O	C-terminal processing protease CtpA/Prc, contains a PDZ domain	CtpA	HQ	93.33	1.43	d__Bacteria	p__Bacteroidota	c__Bacteroidia	o__Bacteroidales	f__BBW3	g__Unassigned_BBW3	s__Unassigned_BBW3	Ga0255340_1000168.71	0.671459	1.33112
Ga0255340_1000168.73	3300028576_27	COG2131	EC:3.5.4.12	pfam00383	K01493	COG2131	F	Deoxycytidylate deaminase	ComEB	HQ	93.33	1.43	d__Bacteria	p__Bacteroidota	c__Bacteroidia	o__Bacteroidales	f__BBW3	g__Unassigned_BBW3	s__Unassigned_BBW3	Ga0255340_1000168.73	0	0.495149
Ga0255340_1000168.76	3300028576_27	COG1154	EC:2.2.1.7	pfam13292	K01662	COG1154	HI	Deoxyxylulose-5-phosphate synthase	Dxs	HQ	93.33	1.43	d__Bacteria	p__Bacteroidota	c__Bacteroidia	o__Bacteroidales	f__BBW3	g__Unassigned_BBW3	s__Unassigned_BBW3	Ga0255340_1000168.76	1.27236	1.20409
Ga0255340_1000168.78	3300028576_27	COG1360	Unknown	pfam00691	K02557	COG1360	N	Flagellar motor protein MotB	MotB	HQ	93.33	1.43	d__Bacteria	p__Bacteroidota	c__Bacteroidia	o__Bacteroidales	f__BBW3	g__Unassigned_BBW3	s__Unassigned_BBW3	Ga0255340_1000168.78	0.495776	1.14664
Ga0255340_1000168.80	3300028576_27	COG0535	Unknown	pfam04055	Unknown	COG0535	DH	Radical SAM superfamily maturase, SkfB/NifB/PqqE family	SkfB	HQ	93.33	1.43	d__Bacteria	p__Bacteroidota	c__Bacteroidia	o__Bacteroidales	f__BBW3	g__Unassigned_BBW3	s__Unassigned_BBW3	Ga0255340_1000168.80	0	0.929668
Ga0255340_1000168.82	3300028576_27	Unknown	Unknown	pfam11028	Unknown	Unknown	NULL	NULL	NULL	HQ	93.33	1.43	d__Bacteria	p__Bacteroidota	c__Bacteroidia	o__Bacteroidales	f__BBW3	g__Unassigned_BBW3	s__Unassigned_BBW3	Ga0255340_1000168.82	0.265335	0.928627
Ga0255340_1000168.84	3300028576_27	COG0726	Unknown	pfam01522	Unknown	COG0726	GM	Peptidoglycan/xylan/chitin deacetylase, PgdA/NodB/CDA1 family	CDA1	HQ	93.33	1.43	d__Bacteria	p__Bacteroidota	c__Bacteroidia	o__Bacteroidales	f__BBW3	g__Unassigned_BBW3	s__Unassigned_BBW3	Ga0255340_1000168.84	0	1.47628
Ga0255340_1000168.86	3300028576_27	Unknown	Unknown	pfam14907	Unknown	Unknown	NULL	NULL	NULL	HQ	93.33	1.43	d__Bacteria	p__Bacteroidota	c__Bacteroidia	o__Bacteroidales	f__BBW3	g__Unassigned_BBW3	s__Unassigned_BBW3	Ga0255340_1000168.86	0	1.11301
Ga0255340_1000168.88	3300028576_27	Unknown	Unknown	Unknown	Unknown	Unknown	NULL	NULL	NULL	HQ	93.33	1.43	d__Bacteria	p__Bacteroidota	c__Bacteroidia	o__Bacteroidales	f__BBW3	g__Unassigned_BBW3	s__Unassigned_BBW3	Ga0255340_1000168.88	0.244538	0.736144
Ga0255340_1000168.90	3300028576_27	Unknown	Unknown	Unknown	Unknown	Unknown	NULL	NULL	NULL	HQ	93.33	1.43	d__Bacteria	p__Bacteroidota	c__Bacteroidia	o__Bacteroidales	f__BBW3	g__Unassigned_BBW3	s__Unassigned_BBW3	Ga0255340_1000168.90	1.35043	0.396612
Ga0255340_1000168.92	3300028576_27	Unknown	Unknown	pfam07581	Unknown	Unknown	NULL	NULL	NULL	HQ	93.33	1.43	d__Bacteria	p__Bacteroidota	c__Bacteroidia	o__Bacteroidales	f__BBW3	g__Unassigned_BBW3	s__Unassigned_BBW3	Ga0255340_1000168.92	3.29764	1.01389
Ga0255340_1000168.94	3300028576_27	Unknown	Unknown	pfam14873	Unknown	Unknown	NULL	NULL	NULL	HQ	93.33	1.43	d__Bacteria	p__Bacteroidota	c__Bacteroidia	o__Bacteroidales	f__BBW3	g__Unassigned_BBW3	s__Unassigned_BBW3	Ga0255340_1000168.94	0.823689	1.10953
Ga0255340_1000168.96	3300028576_27	COG0151	EC:6.3.4.13	pfam01071	K01945	COG0151	F	Phosphoribosylamine-glycine ligase	PurD	HQ	93.33	1.43	d__Bacteria	p__Bacteroidota	c__Bacteroidia	o__Bacteroidales	f__BBW3	g__Unassigned_BBW3	s__Unassigned_BBW3	Ga0255340_1000168.96	0.210417	1.14326
Ga0255340_1000168.98	3300028576_27	Unknown	Unknown	Unknown	Unknown	Unknown	NULL	NULL	NULL	HQ	93.33	1.43	d__Bacteria	p__Bacteroidota	c__Bacteroidia	o__Bacteroidales	f__BBW3	g__Unassigned_BBW3	s__Unassigned_BBW3	Ga0255340_1000168.98	0	1.01269
Ga0255340_1000168.100	3300028576_27	COG0809	EC:2.4.99.17	pfam02547	K07568	COG0809	J	S-adenosylmethionine:tRNA-ribosyltransferase-isomerase (queuine synthetase)	QueA	HQ	93.33	1.43	d__Bacteria	p__Bacteroidota	c__Bacteroidia	o__Bacteroidales	f__BBW3	g__Unassigned_BBW3	s__Unassigned_BBW3	Ga0255340_1000168.100	0	1.1768
Ga0255340_1000168.102	3300028576_27	COG0130	EC:5.4.99.25	pfam01509	K03177	COG0130	J	tRNA U55 pseudouridine synthase TruB, may also work on U342 of tmRNA	TruB	HQ	93.33	1.43	d__Bacteria	p__Bacteroidota	c__Bacteroidia	o__Bacteroidales	f__BBW3	g__Unassigned_BBW3	s__Unassigned_BBW3	Ga0255340_1000168.102	0	0.731884
Ga0255340_1000168.104	3300028576_27	COG1968	EC:3.6.1.27	pfam02673	K06153	COG1968	I	Undecaprenyl pyrophosphate phosphatase	UppP	HQ	93.33	1.43	d__Bacteria	p__Bacteroidota	c__Bacteroidia	o__Bacteroidales	f__BBW3	g__Unassigned_BBW3	s__Unassigned_BBW3	Ga0255340_1000168.104	1.02817	0.503277
Ga0255340_1000168.106	3300028576_27	Unknown	Unknown	pfam11297	Unknown	Unknown	NULL	NULL	NULL	HQ	93.33	1.43	d__Bacteria	p__Bacteroidota	c__Bacteroidia	o__Bacteroidales	f__BBW3	g__Unassigned_BBW3	s__Unassigned_BBW3	Ga0255340_1000168.106	0	0.229078
Ga0255340_1000168.108	3300028576_27	COG2177	Unknown	pfam02687	K09811	COG2177	D	Cell division protein FtsX	FtsX	HQ	93.33	1.43	d__Bacteria	p__Bacteroidota	c__Bacteroidia	o__Bacteroidales	f__BBW3	g__Unassigned_BBW3	s__Unassigned_BBW3	Ga0255340_1000168.108	0	1.00104
Ga0255340_1000168.110	3300028576_27	COG4485	Unknown	pfam09586	Unknown	COG4485	S	Uncharacterized membrane protein YfhO	YfhO	HQ	93.33	1.43	d__Bacteria	p__Bacteroidota	c__Bacteroidia	o__Bacteroidales	f__BBW3	g__Unassigned_BBW3	s__Unassigned_BBW3	Ga0255340_1000168.110	0.995491	1.19384
Ga0255340_1000168.112	3300028576_27	COG2068	Unknown	pfam00483	Unknown	COG2068	H	CTP:molybdopterin cytidylyltransferase MocA	MocA	HQ	93.33	1.43	d__Bacteria	p__Bacteroidota	c__Bacteroidia	o__Bacteroidales	f__BBW3	g__Unassigned_BBW3	s__Unassigned_BBW3	Ga0255340_1000168.112	0	1.12892
Ga0255340_1000168.114	3300028576_27	Unknown	Unknown	pfam03956	Unknown	Unknown	NULL	NULL	NULL	HQ	93.33	1.43	d__Bacteria	p__Bacteroidota	c__Bacteroidia	o__Bacteroidales	f__BBW3	g__Unassigned_BBW3	s__Unassigned_BBW3	Ga0255340_1000168.114	0	0
Ga0255340_1000168.116	3300028576_27	COG2431	Unknown	pfam03956	Unknown	COG2431	E	Lysine export protein LysO/YbjE, DUF340 family	LysO	HQ	93.33	1.43	d__Bacteria	p__Bacteroidota	c__Bacteroidia	o__Bacteroidales	f__BBW3	g__Unassigned_BBW3	s__Unassigned_BBW3	Ga0255340_1000168.116	0	0.697542
Ga0255340_1000168.118	3300028576_27	Unknown	Unknown	pfam11276	Unknown	Unknown	NULL	NULL	NULL	HQ	93.33	1.43	d__Bacteria	p__Bacteroidota	c__Bacteroidia	o__Bacteroidales	f__BBW3	g__Unassigned_BBW3	s__Unassigned_BBW3	Ga0255340_1000168.118	0.88129	0.733346
Ga0255340_1000168.120	3300028576_27	COG1970	Unknown	pfam01741	K03282	COG1970	M	Large-conductance mechanosensitive channel	MscL	HQ	93.33	1.43	d__Bacteria	p__Bacteroidota	c__Bacteroidia	o__Bacteroidales	f__BBW3	g__Unassigned_BBW3	s__Unassigned_BBW3	Ga0255340_1000168.120	2.02565	0.694071
Ga0255340_1000168.122	3300028576_27	COG0029	EC:1.4.3.16	pfam00890	K00278	COG0029	H	Aspartate oxidase	NadB	HQ	93.33	1.43	d__Bacteria	p__Bacteroidota	c__Bacteroidia	o__Bacteroidales	f__BBW3	g__Unassigned_BBW3	s__Unassigned_BBW3	Ga0255340_1000168.122	1.20181	1.04628
Ga0255340_1000168.124	3300028576_27	Unknown	Unknown	Unknown	Unknown	Unknown	NULL	NULL	NULL	HQ	93.33	1.43	d__Bacteria	p__Bacteroidota	c__Bacteroidia	o__Bacteroidales	f__BBW3	g__Unassigned_BBW3	s__Unassigned_BBW3	Ga0255340_1000168.124	3.11997	0.763592
Ga0255340_1000168.126	3300028576_27	Unknown	Unknown	Unknown	Unknown	Unknown	NULL	NULL	NULL	HQ	93.33	1.43	d__Bacteria	p__Bacteroidota	c__Bacteroidia	o__Bacteroidales	f__BBW3	g__Unassigned_BBW3	s__Unassigned_BBW3	Ga0255340_1000168.126	0	0.682526
Ga0255340_1000168.128	3300028576_27	Unknown	Unknown	Unknown	Unknown	Unknown	NULL	NULL	NULL	HQ	93.33	1.43	d__Bacteria	p__Bacteroidota	c__Bacteroidia	o__Bacteroidales	f__BBW3	g__Unassigned_BBW3	s__Unassigned_BBW3	Ga0255340_1000168.128	0	1.25574
Ga0255340_1000168.130	3300028576_27	COG0491	Unknown	pfam00753	Unknown	COG0491	R	Glyoxylase or a related metal-dependent hydrolase, beta-lactamase superfamily II	GloB	HQ	93.33	1.43	d__Bacteria	p__Bacteroidota	c__Bacteroidia	o__Bacteroidales	f__BBW3	g__Unassigned_BBW3	s__Unassigned_BBW3	Ga0255340_1000168.130	1.92509	1.24855
Ga0255340_1000168.133	3300028576_27	Unknown	Unknown	Unknown	Unknown	Unknown	NULL	NULL	NULL	HQ	93.33	1.43	d__Bacteria	p__Bacteroidota	c__Bacteroidia	o__Bacteroidales	f__BBW3	g__Unassigned_BBW3	s__Unassigned_BBW3	Ga0255340_1000168.133	0	3.11826
Ga0255340_1000168.134	3300028576_27	COG1760	Unknown	pfam03313	Unknown	COG1760	E	L-serine deaminase	SdaA	HQ	93.33	1.43	d__Bacteria	p__Bacteroidota	c__Bacteroidia	o__Bacteroidales	f__BBW3	g__Unassigned_BBW3	s__Unassigned_BBW3	Ga0255340_1000168.134	1.50381	1.10414
Ga0255340_1000168.137	3300028576_27	COG0810	Unknown	pfam03544	K03832	COG0810	M	Periplasmic protein TonB, links inner and outer membranes	TonB	HQ	93.33	1.43	d__Bacteria	p__Bacteroidota	c__Bacteroidia	o__Bacteroidales	f__BBW3	g__Unassigned_BBW3	s__Unassigned_BBW3	Ga0255340_1000168.137	6.2942	1.50195
Ga0255340_1000168.139	3300028576_27	COG2262	Unknown	pfam16360	K03665	COG2262	J	50S ribosomal subunit-associated GTPase HflX	HflX	HQ	93.33	1.43	d__Bacteria	p__Bacteroidota	c__Bacteroidia	o__Bacteroidales	f__BBW3	g__Unassigned_BBW3	s__Unassigned_BBW3	Ga0255340_1000168.139	0.91857	1.14655
Ga0255340_1000168.141	3300028576_27	COG0136	EC:1.2.1.11	pfam02774	K00133	COG0136	E	Aspartate-semialdehyde dehydrogenase	Asd	HQ	93.33	1.43	d__Bacteria	p__Bacteroidota	c__Bacteroidia	o__Bacteroidales	f__BBW3	g__Unassigned_BBW3	s__Unassigned_BBW3	Ga0255340_1000168.141	0.545055	1.38068
Ga0255340_1000168.143	3300028576_27	Unknown	Unknown	pfam00932	Unknown	Unknown	NULL	NULL	NULL	HQ	93.33	1.43	d__Bacteria	p__Bacteroidota	c__Bacteroidia	o__Bacteroidales	f__BBW3	g__Unassigned_BBW3	s__Unassigned_BBW3	Ga0255340_1000168.143	0.237728	1.15201
Ga0255340_1000168.145	3300028576_27	COG0423	EC:6.1.1.14	pfam03129	K01880	COG0423	J	Glycyl-tRNA synthetase, class II	GRS1	HQ	93.33	1.43	d__Bacteria	p__Bacteroidota	c__Bacteroidia	o__Bacteroidales	f__BBW3	g__Unassigned_BBW3	s__Unassigned_BBW3	Ga0255340_1000168.145	0.52401	1.25683
Ga0255340_1000168.147	3300028576_27	COG2407	Unknown	Unknown	Unknown	COG2407	G	L-fucose isomerase or related protein	FucI	HQ	93.33	1.43	d__Bacteria	p__Bacteroidota	c__Bacteroidia	o__Bacteroidales	f__BBW3	g__Unassigned_BBW3	s__Unassigned_BBW3	Ga0255340_1000168.147	0.232594	1.12713
Ga0255340_1000168.149	3300028576_27	COG0697	Unknown	pfam00892	Unknown	COG0697	GER	Permease of the drug/metabolite transporter (DMT) superfamily	RhaT	HQ	93.33	1.43	d__Bacteria	p__Bacteroidota	c__Bacteroidia	o__Bacteroidales	f__BBW3	g__Unassigned_BBW3	s__Unassigned_BBW3	Ga0255340_1000168.149	0.307752	0.610095
Ga0255340_1000168.151	3300028576_27	COG0042	Unknown	pfam01207	Unknown	COG0042	J	tRNA-dihydrouridine synthase	DusA	HQ	93.33	1.43	d__Bacteria	p__Bacteroidota	c__Bacteroidia	o__Bacteroidales	f__BBW3	g__Unassigned_BBW3	s__Unassigned_BBW3	Ga0255340_1000168.151	0	0.979831
Ga0255340_1000168.153	3300028576_27	COG1266	Unknown	pfam02517	K07052	COG1266	O	Membrane protease YdiL, CAAX protease family	YdiL	HQ	93.33	1.43	d__Bacteria	p__Bacteroidota	c__Bacteroidia	o__Bacteroidales	f__BBW3	g__Unassigned_BBW3	s__Unassigned_BBW3	Ga0255340_1000168.153	1.83404	1.50371
Ga0255340_1000168.155	3300028576_27	Unknown	Unknown	Unknown	Unknown	Unknown	NULL	NULL	NULL	HQ	93.33	1.43	d__Bacteria	p__Bacteroidota	c__Bacteroidia	o__Bacteroidales	f__BBW3	g__Unassigned_BBW3	s__Unassigned_BBW3	Ga0255340_1000168.155	0.367801	1.29624
Ga0255340_1000168.157	3300028576_27	COG0381	EC:5.1.3.23	pfam02350	K13019	COG0381	M	UDP-N-acetylglucosamine 2-epimerase	WecB	HQ	93.33	1.43	d__Bacteria	p__Bacteroidota	c__Bacteroidia	o__Bacteroidales	f__BBW3	g__Unassigned_BBW3	s__Unassigned_BBW3	Ga0255340_1000168.157	0	1.04208
Ga0255340_1000168.159	3300028576_27	COG0438	Unknown	pfam00534	Unknown	COG0438	M	Glycosyltransferase involved in cell wall bisynthesis	RfaB	HQ	93.33	1.43	d__Bacteria	p__Bacteroidota	c__Bacteroidia	o__Bacteroidales	f__BBW3	g__Unassigned_BBW3	s__Unassigned_BBW3	Ga0255340_1000168.159	0	1.18879
Ga0255340_1000168.161	3300028576_27	Unknown	Unknown	Unknown	Unknown	Unknown	NULL	NULL	NULL	HQ	93.33	1.43	d__Bacteria	p__Bacteroidota	c__Bacteroidia	o__Bacteroidales	f__BBW3	g__Unassigned_BBW3	s__Unassigned_BBW3	Ga0255340_1000168.161	1.17505	2.502
Ga0255340_1000168.162	3300028576_27	COG0233	Unknown	pfam01765	K02838	COG0233	J	Ribosome recycling factor	Frr	HQ	93.33	1.43	d__Bacteria	p__Bacteroidota	c__Bacteroidia	o__Bacteroidales	f__BBW3	g__Unassigned_BBW3	s__Unassigned_BBW3	Ga0255340_1000168.162	2.88763	1.13077
Ga0255340_1000168.164	3300028576_27	COG0528	EC:2.7.4.22	pfam00696	K09903	COG0528	F	Uridylate kinase	PyrH	HQ	93.33	1.43	d__Bacteria	p__Bacteroidota	c__Bacteroidia	o__Bacteroidales	f__BBW3	g__Unassigned_BBW3	s__Unassigned_BBW3	Ga0255340_1000168.164	0.381768	1.06516
Ga0255340_1000206.1	3300028576_27	Unknown	Unknown	Unknown	Unknown	Unknown	NULL	NULL	NULL	HQ	93.33	1.43	d__Bacteria	p__Bacteroidota	c__Bacteroidia	o__Bacteroidales	f__BBW3	g__Unassigned_BBW3	s__Unassigned_BBW3	Ga0255340_1000206.1	0	1.28899
Ga0255340_1000206.2	3300028576_27	COG2195	EC:3.4.13.-	pfam01546	K01270	COG2195	E	Di- or tripeptidase	PepD2	HQ	93.33	1.43	d__Bacteria	p__Bacteroidota	c__Bacteroidia	o__Bacteroidales	f__BBW3	g__Unassigned_BBW3	s__Unassigned_BBW3	Ga0255340_1000206.2	1.85789	1.26863
Ga0255340_1000206.10	3300028576_27	Unknown	Unknown	Unknown	Unknown	Unknown	NULL	NULL	NULL	HQ	93.33	1.43	d__Bacteria	p__Bacteroidota	c__Bacteroidia	o__Bacteroidales	f__BBW3	g__Unassigned_BBW3	s__Unassigned_BBW3	Ga0255340_1000206.10	2.03748	1.08043
Ga0255340_1000206.12	3300028576_27	COG2076	Unknown	pfam00893	K11741	COG2076	V	Multidrug transporter EmrE and related cation transporters	EmrE	HQ	93.33	1.43	d__Bacteria	p__Bacteroidota	c__Bacteroidia	o__Bacteroidales	f__BBW3	g__Unassigned_BBW3	s__Unassigned_BBW3	Ga0255340_1000206.12	0	2.29494
Ga0255340_1000206.14	3300028576_27	COG0525	EC:6.1.1.9	pfam00133	K01873	COG0525	J	Valyl-tRNA synthetase	ValS	HQ	93.33	1.43	d__Bacteria	p__Bacteroidota	c__Bacteroidia	o__Bacteroidales	f__BBW3	g__Unassigned_BBW3	s__Unassigned_BBW3	Ga0255340_1000206.14	1.85704	1.05292
Ga0255340_1000206.17	3300028576_27	COG0642	Unknown	pfam02518	Unknown	COG0642	T	Signal transduction histidine kinase	BaeS	HQ	93.33	1.43	d__Bacteria	p__Bacteroidota	c__Bacteroidia	o__Bacteroidales	f__BBW3	g__Unassigned_BBW3	s__Unassigned_BBW3	Ga0255340_1000206.17	0.440288	0.743527
Ga0255340_1000206.19	3300028576_27	COG0642	Unknown	pfam02518	Unknown	COG0642	T	Signal transduction histidine kinase	BaeS	HQ	93.33	1.43	d__Bacteria	p__Bacteroidota	c__Bacteroidia	o__Bacteroidales	f__BBW3	g__Unassigned_BBW3	s__Unassigned_BBW3	Ga0255340_1000206.19	1.22822	1.18952
Ga0255340_1000206.21	3300028576_27	COG0665	Unknown	pfam01266	Unknown	COG0665	E	Glycine/D-amino acid oxidase (deaminating)	DadA	HQ	93.33	1.43	d__Bacteria	p__Bacteroidota	c__Bacteroidia	o__Bacteroidales	f__BBW3	g__Unassigned_BBW3	s__Unassigned_BBW3	Ga0255340_1000206.21	1.09112	1.0045
Ga0255340_1000206.23	3300028576_27	COG0259	EC:1.4.3.5	pfam01243	K00275	COG0259	H	Pyridoxine/pyridoxamine 5'-phosphate oxidase	PdxH	HQ	93.33	1.43	d__Bacteria	p__Bacteroidota	c__Bacteroidia	o__Bacteroidales	f__BBW3	g__Unassigned_BBW3	s__Unassigned_BBW3	Ga0255340_1000206.23	0.424784	0.935669
Ga0255340_1000206.25	3300028576_27	COG0157	EC:2.4.2.19	pfam01729	K00767	COG0157	H	Nicotinate-nucleotide pyrophosphorylase	NadC	HQ	93.33	1.43	d__Bacteria	p__Bacteroidota	c__Bacteroidia	o__Bacteroidales	f__BBW3	g__Unassigned_BBW3	s__Unassigned_BBW3	Ga0255340_1000206.25	0.972894	0.976249
Ga0255340_1000206.27	3300028576_27	Unknown	Unknown	pfam16022	Unknown	Unknown	NULL	NULL	NULL	HQ	93.33	1.43	d__Bacteria	p__Bacteroidota	c__Bacteroidia	o__Bacteroidales	f__BBW3	g__Unassigned_BBW3	s__Unassigned_BBW3	Ga0255340_1000206.27	1.34043	1.23023
Ga0255340_1000206.29	3300028576_27	COG1576	EC:2.1.1.177	pfam02590	K00783	COG1576	J	23S rRNA pseudoU1915 N3-methylase RlmH	RlmH	HQ	93.33	1.43	d__Bacteria	p__Bacteroidota	c__Bacteroidia	o__Bacteroidales	f__BBW3	g__Unassigned_BBW3	s__Unassigned_BBW3	Ga0255340_1000206.29	0	1.60792
Ga0255340_1000206.31	3300028576_27	COG5000	Unknown	pfam02518	Unknown	COG5000	T	Signal transduction histidine kinase NtrY involved in nitrogen fixation and metabolism regulation	NtrY	HQ	93.33	1.43	d__Bacteria	p__Bacteroidota	c__Bacteroidia	o__Bacteroidales	f__BBW3	g__Unassigned_BBW3	s__Unassigned_BBW3	Ga0255340_1000206.31	0.59185	0.977748
Ga0255340_1000206.33	3300028576_27	Unknown	Unknown	Unknown	Unknown	Unknown	NULL	NULL	NULL	HQ	93.33	1.43	d__Bacteria	p__Bacteroidota	c__Bacteroidia	o__Bacteroidales	f__BBW3	g__Unassigned_BBW3	s__Unassigned_BBW3	Ga0255340_1000206.33	0	1.61688
Ga0255340_1000206.35	3300028576_27	Unknown	Unknown	pfam00656	Unknown	Unknown	NULL	NULL	NULL	HQ	93.33	1.43	d__Bacteria	p__Bacteroidota	c__Bacteroidia	o__Bacteroidales	f__BBW3	g__Unassigned_BBW3	s__Unassigned_BBW3	Ga0255340_1000206.35	5.45055	1.14056
Ga0255340_1000206.37	3300028576_27	Unknown	Unknown	Unknown	Unknown	Unknown	NULL	NULL	NULL	HQ	93.33	1.43	d__Bacteria	p__Bacteroidota	c__Bacteroidia	o__Bacteroidales	f__BBW3	g__Unassigned_BBW3	s__Unassigned_BBW3	Ga0255340_1000206.37	0.784501	0.844807
Ga0255340_1000206.39	3300028576_27	COG0331	EC:2.3.1.39	pfam00698	K00645	COG0331	I	Malonyl CoA-acyl carrier protein transacylase	FabD	HQ	93.33	1.43	d__Bacteria	p__Bacteroidota	c__Bacteroidia	o__Bacteroidales	f__BBW3	g__Unassigned_BBW3	s__Unassigned_BBW3	Ga0255340_1000206.39	1.53354	0.765663
Ga0255340_1000206.41	3300028576_27	Unknown	Unknown	Unknown	Unknown	Unknown	NULL	NULL	NULL	HQ	93.33	1.43	d__Bacteria	p__Bacteroidota	c__Bacteroidia	o__Bacteroidales	f__BBW3	g__Unassigned_BBW3	s__Unassigned_BBW3	Ga0255340_1000206.41	1.17125	1.28995
Ga0255340_1000206.43	3300028576_27	Unknown	Unknown	Unknown	Unknown	Unknown	NULL	NULL	NULL	HQ	93.33	1.43	d__Bacteria	p__Bacteroidota	c__Bacteroidia	o__Bacteroidales	f__BBW3	g__Unassigned_BBW3	s__Unassigned_BBW3	Ga0255340_1000206.43	3.2314	1.66081
Ga0255340_1000206.44	3300028576_27	Unknown	Unknown	pfam13568	Unknown	Unknown	NULL	NULL	NULL	HQ	93.33	1.43	d__Bacteria	p__Bacteroidota	c__Bacteroidia	o__Bacteroidales	f__BBW3	g__Unassigned_BBW3	s__Unassigned_BBW3	Ga0255340_1000206.44	0.818815	0.961919
Ga0255340_1000206.46	3300028576_27	COG0775	EC:3.2.2.26	pfam01048	K11783	COG0775	FH	Nucleoside phosphorylase/nucleosidase, includes 5'-methylthioadenosine/S-adenosylhomocysteine nucleosidase MtnN and futalosine hydrolase MqnB	MtnN	HQ	93.33	1.43	d__Bacteria	p__Bacteroidota	c__Bacteroidia	o__Bacteroidales	f__BBW3	g__Unassigned_BBW3	s__Unassigned_BBW3	Ga0255340_1000206.46	0.402129	1.06292
Ga0255340_1000206.48	3300028576_27	COG2107	EC:1.14.-	pfam02621	K11785	COG2107	H	1,4-dihydroxy-6-naphtoate synthase (menaquinone biosynthesis, futalosine pathway)	MqnD	HQ	93.33	1.43	d__Bacteria	p__Bacteroidota	c__Bacteroidia	o__Bacteroidales	f__BBW3	g__Unassigned_BBW3	s__Unassigned_BBW3	Ga0255340_1000206.48	0.324298	0.881005
Ga0255340_1000206.50	3300028576_27	Unknown	Unknown	Unknown	Unknown	Unknown	NULL	NULL	NULL	HQ	93.33	1.43	d__Bacteria	p__Bacteroidota	c__Bacteroidia	o__Bacteroidales	f__BBW3	g__Unassigned_BBW3	s__Unassigned_BBW3	Ga0255340_1000206.50	1.45934	1.07149
Ga0255340_1000206.52	3300028576_27	COG0605	EC:1.15.1.1	pfam02777	K04564	COG0605	P	Superoxide dismutase	SodA	HQ	93.33	1.43	d__Bacteria	p__Bacteroidota	c__Bacteroidia	o__Bacteroidales	f__BBW3	g__Unassigned_BBW3	s__Unassigned_BBW3	Ga0255340_1000206.52	4.95159	0.925428
Ga0255340_1000206.54	3300028576_27	Unknown	Unknown	Unknown	Unknown	Unknown	NULL	NULL	NULL	HQ	93.33	1.43	d__Bacteria	p__Bacteroidota	c__Bacteroidia	o__Bacteroidales	f__BBW3	g__Unassigned_BBW3	s__Unassigned_BBW3	Ga0255340_1000206.54	0	1.51513
Ga0255340_1000206.55	3300028576_27	COG1159	Unknown	pfam01926	K03595	COG1159	J	GTPase Era, involved in 16S rRNA processing	Era	HQ	93.33	1.43	d__Bacteria	p__Bacteroidota	c__Bacteroidia	o__Bacteroidales	f__BBW3	g__Unassigned_BBW3	s__Unassigned_BBW3	Ga0255340_1000206.55	0	0.723075
Ga0255340_1000206.57	3300028576_27	COG1160	Unknown	pfam14714	K03977	COG1160	J	Double Era-like domain GTPase Der	Der	HQ	93.33	1.43	d__Bacteria	p__Bacteroidota	c__Bacteroidia	o__Bacteroidales	f__BBW3	g__Unassigned_BBW3	s__Unassigned_BBW3	Ga0255340_1000206.57	0.207521	0.822788
Ga0255340_1000206.59	3300028576_27	Unknown	Unknown	Unknown	Unknown	Unknown	NULL	NULL	NULL	HQ	93.33	1.43	d__Bacteria	p__Bacteroidota	c__Bacteroidia	o__Bacteroidales	f__BBW3	g__Unassigned_BBW3	s__Unassigned_BBW3	Ga0255340_1000206.59	7.67701	1.08708
Ga0255340_1000206.61	3300028576_27	COG1187	EC:5.4.99.22	pfam00849	K06178	COG1187	J	Pseudouridylate synthase RsuA, specific for 16S rRNA U516 and 23S rRNA U2605	RsuA	HQ	93.33	1.43	d__Bacteria	p__Bacteroidota	c__Bacteroidia	o__Bacteroidales	f__BBW3	g__Unassigned_BBW3	s__Unassigned_BBW3	Ga0255340_1000206.61	0.989924	0.973956
Ga0255340_1000206.63	3300028576_27	COG1826	Unknown	pfam02416	Unknown	COG1826	U	Twin-arginine protein secretion pathway components TatA and TatB	TatA	HQ	93.33	1.43	d__Bacteria	p__Bacteroidota	c__Bacteroidia	o__Bacteroidales	f__BBW3	g__Unassigned_BBW3	s__Unassigned_BBW3	Ga0255340_1000206.63	0	1.66081
Ga0255340_1000206.65	3300028576_27	COG0342	Unknown	pfam02355	K12257	COG0342	U	Preprotein translocase subunit SecD	SecD	HQ	93.33	1.43	d__Bacteria	p__Bacteroidota	c__Bacteroidia	o__Bacteroidales	f__BBW3	g__Unassigned_BBW3	s__Unassigned_BBW3	Ga0255340_1000206.65	3.42792	1.09286
Ga0255340_1000206.67	3300028576_27	COG3577	Unknown	pfam13975	Unknown	COG3577	R	Predicted aspartyl protease	NULL	HQ	93.33	1.43	d__Bacteria	p__Bacteroidota	c__Bacteroidia	o__Bacteroidales	f__BBW3	g__Unassigned_BBW3	s__Unassigned_BBW3	Ga0255340_1000206.67	0	1.19948
Ga0255340_1000206.69	3300028576_27	COG0463	Unknown	pfam00535	Unknown	COG0463	M	Glycosyltransferase involved in cell wall bisynthesis	WcaA	HQ	93.33	1.43	d__Bacteria	p__Bacteroidota	c__Bacteroidia	o__Bacteroidales	f__BBW3	g__Unassigned_BBW3	s__Unassigned_BBW3	Ga0255340_1000206.69	0	1.14899
Ga0255340_1000206.71	3300028576_27	COG1322	Unknown	pfam02646	K09760	COG1322	L	DNA anti-recombination protein (rearrangement mutator) RmuC	RmuC	HQ	93.33	1.43	d__Bacteria	p__Bacteroidota	c__Bacteroidia	o__Bacteroidales	f__BBW3	g__Unassigned_BBW3	s__Unassigned_BBW3	Ga0255340_1000206.71	0.33698	1.0268
Ga0255340_1000206.73	3300028576_27	COG1595	Unknown	pfam04542	K03088	COG1595	K	DNA-directed RNA polymerase specialized sigma subunit, sigma24 family	RpoE	HQ	93.33	1.43	d__Bacteria	p__Bacteroidota	c__Bacteroidia	o__Bacteroidales	f__BBW3	g__Unassigned_BBW3	s__Unassigned_BBW3	Ga0255340_1000206.73	0.545055	2.08102
Ga0255340_1000206.75	3300028576_27	COG3104	Unknown	pfam07690	Unknown	COG3104	E	Dipeptide/tripeptide permease	PTR2	HQ	93.33	1.43	d__Bacteria	p__Bacteroidota	c__Bacteroidia	o__Bacteroidales	f__BBW3	g__Unassigned_BBW3	s__Unassigned_BBW3	Ga0255340_1000206.75	0	1.22575
Ga0255340_1000206.77	3300028576_27	COG1109	EC:5.4.2.8	pfam02878	K01840	COG1109	G	Phosphomannomutase	ManB	HQ	93.33	1.43	d__Bacteria	p__Bacteroidota	c__Bacteroidia	o__Bacteroidales	f__BBW3	g__Unassigned_BBW3	s__Unassigned_BBW3	Ga0255340_1000206.77	0.195842	0.891519
Ga0255340_1000206.79	3300028576_27	COG1566	Unknown	pfam13437	Unknown	COG1566	V	Multidrug resistance efflux pump EmrA	EmrA	HQ	93.33	1.43	d__Bacteria	p__Bacteroidota	c__Bacteroidia	o__Bacteroidales	f__BBW3	g__Unassigned_BBW3	s__Unassigned_BBW3	Ga0255340_1000206.79	0.599199	0.967891
Ga0255340_1000206.81	3300028576_27	COG0577	Unknown	pfam12704	K02004	COG0577	V	ABC-type antimicrobial peptide transport system, permease component	SalY	HQ	93.33	1.43	d__Bacteria	p__Bacteroidota	c__Bacteroidia	o__Bacteroidales	f__BBW3	g__Unassigned_BBW3	s__Unassigned_BBW3	Ga0255340_1000206.81	0.4228	1.11756
Ga0255340_1000206.83	3300028576_27	COG1538	Unknown	pfam02321	Unknown	COG1538	M	Outer membrane protein TolC	TolC	HQ	93.33	1.43	d__Bacteria	p__Bacteroidota	c__Bacteroidia	o__Bacteroidales	f__BBW3	g__Unassigned_BBW3	s__Unassigned_BBW3	Ga0255340_1000206.83	0	0.976544
Ga0255340_1000206.85	3300028576_27	Unknown	Unknown	pfam14121	Unknown	Unknown	NULL	NULL	NULL	HQ	93.33	1.43	d__Bacteria	p__Bacteroidota	c__Bacteroidia	o__Bacteroidales	f__BBW3	g__Unassigned_BBW3	s__Unassigned_BBW3	Ga0255340_1000206.85	0.509741	1.15087
Ga0255340_1000206.87	3300028576_27	COG4623	Unknown	pfam00497	K18691	COG4623	MT	Membrane-bound lytic murein transglycosylase MltF	MltF	HQ	93.33	1.43	d__Bacteria	p__Bacteroidota	c__Bacteroidia	o__Bacteroidales	f__BBW3	g__Unassigned_BBW3	s__Unassigned_BBW3	Ga0255340_1000206.87	0.571447	1.25872
Ga0255340_1000206.89	3300028576_27	COG0494	Unknown	pfam00293	Unknown	COG0494	V	8-oxo-dGTP pyrophosphatase MutT and related house-cleaning NTP pyrophosphohydrolases, NUDIX family	MutT	HQ	93.33	1.43	d__Bacteria	p__Bacteroidota	c__Bacteroidia	o__Bacteroidales	f__BBW3	g__Unassigned_BBW3	s__Unassigned_BBW3	Ga0255340_1000206.89	3.44682	1.36029
Ga0255340_1000206.91	3300028576_27	COG0347	Unknown	Unknown	Unknown	COG0347	TE	Nitrogen regulatory protein PII	GlnK	HQ	93.33	1.43	d__Bacteria	p__Bacteroidota	c__Bacteroidia	o__Bacteroidales	f__BBW3	g__Unassigned_BBW3	s__Unassigned_BBW3	Ga0255340_1000206.91	0.923256	0.677883
Ga0255340_1000206.93	3300028576_27	COG0841	Unknown	pfam00873	K03296	COG0841	V	Multidrug efflux pump subunit AcrB	AcrB	HQ	93.33	1.43	d__Bacteria	p__Bacteroidota	c__Bacteroidia	o__Bacteroidales	f__BBW3	g__Unassigned_BBW3	s__Unassigned_BBW3	Ga0255340_1000206.93	5.18724	0.930305
Ga0255340_1000206.95	3300028576_27	COG0845	Unknown	pfam16576	Unknown	COG0845	MV	Multidrug efflux pump subunit AcrA (membrane-fusion protein)	AcrA	HQ	93.33	1.43	d__Bacteria	p__Bacteroidota	c__Bacteroidia	o__Bacteroidales	f__BBW3	g__Unassigned_BBW3	s__Unassigned_BBW3	Ga0255340_1000206.95	2.12892	0.664325
Ga0255340_1000206.97	3300028576_27	COG1538	Unknown	pfam02321	Unknown	COG1538	M	Outer membrane protein TolC	TolC	HQ	93.33	1.43	d__Bacteria	p__Bacteroidota	c__Bacteroidia	o__Bacteroidales	f__BBW3	g__Unassigned_BBW3	s__Unassigned_BBW3	Ga0255340_1000206.97	3.56878	0.893988
Ga0255340_1000206.99	3300028576_27	COG1309	Unknown	pfam00440	Unknown	COG1309	K	DNA-binding protein, AcrR family, includes nucleoid occlusion protein SlmA	AcrR	HQ	93.33	1.43	d__Bacteria	p__Bacteroidota	c__Bacteroidia	o__Bacteroidales	f__BBW3	g__Unassigned_BBW3	s__Unassigned_BBW3	Ga0255340_1000206.99	0.853576	1.25344
Ga0255340_1000206.101	3300028576_27	Unknown	Unknown	Unknown	Unknown	Unknown	NULL	NULL	NULL	HQ	93.33	1.43	d__Bacteria	p__Bacteroidota	c__Bacteroidia	o__Bacteroidales	f__BBW3	g__Unassigned_BBW3	s__Unassigned_BBW3	Ga0255340_1000206.101	1.05208	1.39045
Ga0255340_1000206.102	3300028576_27	COG4591	Unknown	pfam02687	K09808	COG4591	M	ABC-type transport system involved in lipoprotein release, permease component LolC	LolE	HQ	93.33	1.43	d__Bacteria	p__Bacteroidota	c__Bacteroidia	o__Bacteroidales	f__BBW3	g__Unassigned_BBW3	s__Unassigned_BBW3	Ga0255340_1000206.102	0.436044	0.944463
Ga0255340_1000206.104	3300028576_27	COG3341	EC:3.1.26.4	pfam01693	K03469	COG3341	R	Ribonuclease HI-related protein, contains viroplasmin and RNaseH domains	Rnh1	HQ	93.33	1.43	d__Bacteria	p__Bacteroidota	c__Bacteroidia	o__Bacteroidales	f__BBW3	g__Unassigned_BBW3	s__Unassigned_BBW3	Ga0255340_1000206.104	0	0.881569
Ga0255340_1000206.106	3300028576_27	COG3876	Unknown	pfam07075	Unknown	COG3876	S	Uncharacterized conserved protein YbbC, DUF1343 family	YbbC	HQ	93.33	1.43	d__Bacteria	p__Bacteroidota	c__Bacteroidia	o__Bacteroidales	f__BBW3	g__Unassigned_BBW3	s__Unassigned_BBW3	Ga0255340_1000206.106	0.461628	0.796513
Ga0255340_1000206.108	3300028576_27	COG1748	EC:1.5.1.10	pfam16653	K00293	COG1748	E	Saccharopine dehydrogenase, NADP-dependent	Lys9	HQ	93.33	1.43	d__Bacteria	p__Bacteroidota	c__Bacteroidia	o__Bacteroidales	f__BBW3	g__Unassigned_BBW3	s__Unassigned_BBW3	Ga0255340_1000206.108	1.21721	1.07245
Ga0255340_1000206.110	3300028576_27	COG1136	EC:3.6.3.-	pfam00005	K09810	COG1136	M	ABC-type lipoprotein export system, ATPase component	LolD	HQ	93.33	1.43	d__Bacteria	p__Bacteroidota	c__Bacteroidia	o__Bacteroidales	f__BBW3	g__Unassigned_BBW3	s__Unassigned_BBW3	Ga0255340_1000206.110	2.08477	1.13272
Ga0255340_1000206.112	3300028576_27	COG4123	EC:2.1.1.223	pfam05175	K15460	COG4123	J	tRNA1(Val) A37 N6-methylase TrmN6	TrmN6	HQ	93.33	1.43	d__Bacteria	p__Bacteroidota	c__Bacteroidia	o__Bacteroidales	f__BBW3	g__Unassigned_BBW3	s__Unassigned_BBW3	Ga0255340_1000206.112	0.381768	1.23335
Ga0255340_1000206.114	3300028576_27	COG0436	EC:2.6.1.1	pfam00155	K00812	COG0436	E	Aspartate/methionine/tyrosine aminotransferase	AspB	HQ	93.33	1.43	d__Bacteria	p__Bacteroidota	c__Bacteroidia	o__Bacteroidales	f__BBW3	g__Unassigned_BBW3	s__Unassigned_BBW3	Ga0255340_1000206.114	1.80958	0.913447
Ga0255340_1000206.116	3300028576_27	Unknown	Unknown	pfam07610	Unknown	Unknown	NULL	NULL	NULL	HQ	93.33	1.43	d__Bacteria	p__Bacteroidota	c__Bacteroidia	o__Bacteroidales	f__BBW3	g__Unassigned_BBW3	s__Unassigned_BBW3	Ga0255340_1000206.116	0.646279	1.47101
Ga0255340_1000206.118	3300028576_27	COG0605	EC:1.15.1.1	pfam02777	K04564	COG0605	P	Superoxide dismutase	SodA	HQ	93.33	1.43	d__Bacteria	p__Bacteroidota	c__Bacteroidia	o__Bacteroidales	f__BBW3	g__Unassigned_BBW3	s__Unassigned_BBW3	Ga0255340_1000206.118	2.78397	1.7034
Ga0255340_1000206.120	3300028576_27	Unknown	Unknown	pfam11751	Unknown	Unknown	NULL	NULL	NULL	HQ	93.33	1.43	d__Bacteria	p__Bacteroidota	c__Bacteroidia	o__Bacteroidales	f__BBW3	g__Unassigned_BBW3	s__Unassigned_BBW3	Ga0255340_1000206.120	1.66017	0.893893
Ga0255340_1000206.122	3300028576_27	COG3291	Unknown	pfam13585	Unknown	COG3291	S	Uncharacterized conserved protein, PKD repeat domain	NULL	HQ	93.33	1.43	d__Bacteria	p__Bacteroidota	c__Bacteroidia	o__Bacteroidales	f__BBW3	g__Unassigned_BBW3	s__Unassigned_BBW3	Ga0255340_1000206.122	1.42148	1.0437
Ga0255340_1000206.124	3300028576_27	COG4946	EC:3.4.21.-	pfam14684	K08676	COG4946	S	Uncharacterized N-terminal domain of tricorn protease, contains WD40 repeats	NULL	HQ	93.33	1.43	d__Bacteria	p__Bacteroidota	c__Bacteroidia	o__Bacteroidales	f__BBW3	g__Unassigned_BBW3	s__Unassigned_BBW3	Ga0255340_1000206.124	0.992458	1.07482
Ga0255340_1000206.126	3300028576_27	Unknown	Unknown	Unknown	Unknown	Unknown	NULL	NULL	NULL	HQ	93.33	1.43	d__Bacteria	p__Bacteroidota	c__Bacteroidia	o__Bacteroidales	f__BBW3	g__Unassigned_BBW3	s__Unassigned_BBW3	Ga0255340_1000206.126	0	0.968808
Ga0255340_1000206.127	3300028576_27	Unknown	Unknown	Unknown	Unknown	Unknown	NULL	NULL	NULL	HQ	93.33	1.43	d__Bacteria	p__Bacteroidota	c__Bacteroidia	o__Bacteroidales	f__BBW3	g__Unassigned_BBW3	s__Unassigned_BBW3	Ga0255340_1000206.127	0.595257	1.03437
Ga0255340_1000206.129	3300028576_27	Unknown	Unknown	pfam02169	Unknown	Unknown	NULL	NULL	NULL	HQ	93.33	1.43	d__Bacteria	p__Bacteroidota	c__Bacteroidia	o__Bacteroidales	f__BBW3	g__Unassigned_BBW3	s__Unassigned_BBW3	Ga0255340_1000206.129	0.391684	1.10721
Ga0255340_1000206.131	3300028576_27	COG1848	Unknown	pfam13470	Unknown	COG1848	V	VapC family ribonuclease, toxin component of the VapBC toxin-antitoxin module, contains PIN domain	VapC	HQ	93.33	1.43	d__Bacteria	p__Bacteroidota	c__Bacteroidia	o__Bacteroidales	f__BBW3	g__Unassigned_BBW3	s__Unassigned_BBW3	Ga0255340_1000206.131	0	1.01093
Ga0255340_1000206.133	3300028576_27	Unknown	Unknown	Unknown	Unknown	Unknown	NULL	NULL	NULL	HQ	93.33	1.43	d__Bacteria	p__Bacteroidota	c__Bacteroidia	o__Bacteroidales	f__BBW3	g__Unassigned_BBW3	s__Unassigned_BBW3	Ga0255340_1000206.133	0	0.243046
Ga0255340_1000206.135	3300028576_27	COG0591	Unknown	pfam00474	K11928	COG0591	E	Na+/proline symporter	PutP	HQ	93.33	1.43	d__Bacteria	p__Bacteroidota	c__Bacteroidia	o__Bacteroidales	f__BBW3	g__Unassigned_BBW3	s__Unassigned_BBW3	Ga0255340_1000206.135	0	1.33959
Ga0255340_1000216.1	3300028576_27	Unknown	Unknown	Unknown	Unknown	Unknown	NULL	NULL	NULL	HQ	93.33	1.43	d__Bacteria	p__Bacteroidota	c__Bacteroidia	o__Bacteroidales	f__BBW3	g__Unassigned_BBW3	s__Unassigned_BBW3	Ga0255340_1000216.1	2.62258	0.577674
Ga0255340_1000216.3	3300028576_27	COG1807	Unknown	pfam13231	Unknown	COG1807	M	PMT family glycosyltransferase ArnT/Agl22, involved in glycosylation of proteins and lipid IVA	ArnT	HQ	93.33	1.43	d__Bacteria	p__Bacteroidota	c__Bacteroidia	o__Bacteroidales	f__BBW3	g__Unassigned_BBW3	s__Unassigned_BBW3	Ga0255340_1000216.3	1.15505	1.30038
Ga0255340_1000216.5	3300028576_27	Unknown	Unknown	Unknown	Unknown	Unknown	NULL	NULL	NULL	HQ	93.33	1.43	d__Bacteria	p__Bacteroidota	c__Bacteroidia	o__Bacteroidales	f__BBW3	g__Unassigned_BBW3	s__Unassigned_BBW3	Ga0255340_1000216.5	0.779992	0.687233
Ga0255340_1000216.7	3300028576_27	COG0463	EC:2.4.1.83	pfam00535	K00721	COG0463	M	Glycosyltransferase involved in cell wall bisynthesis	WcaA	HQ	93.33	1.43	d__Bacteria	p__Bacteroidota	c__Bacteroidia	o__Bacteroidales	f__BBW3	g__Unassigned_BBW3	s__Unassigned_BBW3	Ga0255340_1000216.7	0	0.918521
Ga0255340_1000216.9	3300028576_27	COG0463	Unknown	pfam00535	K00754	COG0463	M	Glycosyltransferase involved in cell wall bisynthesis	WcaA	HQ	93.33	1.43	d__Bacteria	p__Bacteroidota	c__Bacteroidia	o__Bacteroidales	f__BBW3	g__Unassigned_BBW3	s__Unassigned_BBW3	Ga0255340_1000216.9	0.356217	0.732327
Ga0255340_1000216.11	3300028576_27	Unknown	Unknown	Unknown	Unknown	Unknown	NULL	NULL	NULL	HQ	93.33	1.43	d__Bacteria	p__Bacteroidota	c__Bacteroidia	o__Bacteroidales	f__BBW3	g__Unassigned_BBW3	s__Unassigned_BBW3	Ga0255340_1000216.11	0.187327	0.715216
Ga0255340_1000216.13	3300028576_27	Unknown	Unknown	Unknown	Unknown	Unknown	NULL	NULL	NULL	HQ	93.33	1.43	d__Bacteria	p__Bacteroidota	c__Bacteroidia	o__Bacteroidales	f__BBW3	g__Unassigned_BBW3	s__Unassigned_BBW3	Ga0255340_1000216.13	0	1.07079
Ga0255340_1000216.15	3300028576_27	COG1368	EC:3.1.6.-	pfam00884	K01138	COG1368	M	Phosphoglycerol transferase MdoB/OpgB, AlkP superfamily	MdoB	HQ	93.33	1.43	d__Bacteria	p__Bacteroidota	c__Bacteroidia	o__Bacteroidales	f__BBW3	g__Unassigned_BBW3	s__Unassigned_BBW3	Ga0255340_1000216.15	0.270491	1.01287
Ga0255340_1000216.17	3300028576_27	COG0584	Unknown	pfam03009	Unknown	COG0584	I	Glycerophosphoryl diester phosphodiesterase	UgpQ	HQ	93.33	1.43	d__Bacteria	p__Bacteroidota	c__Bacteroidia	o__Bacteroidales	f__BBW3	g__Unassigned_BBW3	s__Unassigned_BBW3	Ga0255340_1000216.17	0.630516	1.18051
Ga0255340_1000216.19	3300028576_27	Unknown	Unknown	pfam14371	Unknown	Unknown	NULL	NULL	NULL	HQ	93.33	1.43	d__Bacteria	p__Bacteroidota	c__Bacteroidia	o__Bacteroidales	f__BBW3	g__Unassigned_BBW3	s__Unassigned_BBW3	Ga0255340_1000216.19	2.07657	1.30687
Ga0255340_1000216.21	3300028576_27	COG1160	Unknown	pfam01926	Unknown	COG1160	J	Double Era-like domain GTPase Der	Der	HQ	93.33	1.43	d__Bacteria	p__Bacteroidota	c__Bacteroidia	o__Bacteroidales	f__BBW3	g__Unassigned_BBW3	s__Unassigned_BBW3	Ga0255340_1000216.21	0.670216	1.13181
Ga0255340_1000216.23	3300028576_27	Unknown	Unknown	Unknown	Unknown	Unknown	NULL	NULL	NULL	HQ	93.33	1.43	d__Bacteria	p__Bacteroidota	c__Bacteroidia	o__Bacteroidales	f__BBW3	g__Unassigned_BBW3	s__Unassigned_BBW3	Ga0255340_1000216.23	0.806409	1.11313
Ga0255340_1000216.25	3300028576_27	COG2885	Unknown	pfam00691	Unknown	COG2885	M	Outer membrane protein OmpA and related peptidoglycan-associated (lipo)proteins	OmpA	HQ	93.33	1.43	d__Bacteria	p__Bacteroidota	c__Bacteroidia	o__Bacteroidales	f__BBW3	g__Unassigned_BBW3	s__Unassigned_BBW3	Ga0255340_1000216.25	0.570846	0.712526
Ga0255340_1000216.27	3300028576_27	COG2208	Unknown	pfam07228	Unknown	COG2208	TK	Phosphoserine phosphatase RsbU, regulator of sigma subunit	RsbU	HQ	93.33	1.43	d__Bacteria	p__Bacteroidota	c__Bacteroidia	o__Bacteroidales	f__BBW3	g__Unassigned_BBW3	s__Unassigned_BBW3	Ga0255340_1000216.27	1.40495	1.02125
Ga0255340_1000216.29	3300028576_27	Unknown	Unknown	pfam09345	Unknown	Unknown	NULL	NULL	NULL	HQ	93.33	1.43	d__Bacteria	p__Bacteroidota	c__Bacteroidia	o__Bacteroidales	f__BBW3	g__Unassigned_BBW3	s__Unassigned_BBW3	Ga0255340_1000216.29	0.741632	0.980152
Ga0255340_1000216.31	3300028576_27	COG2373	Unknown	pfam11974	K06894	COG2373	R	Uncharacterized conserved protein YfaS, alpha-2-macroglobulin family	YfaS	HQ	93.33	1.43	d__Bacteria	p__Bacteroidota	c__Bacteroidia	o__Bacteroidales	f__BBW3	g__Unassigned_BBW3	s__Unassigned_BBW3	Ga0255340_1000216.31	1.45856	1.05307
Ga0255340_1000216.33	3300028576_27	Unknown	Unknown	Unknown	Unknown	Unknown	NULL	NULL	NULL	HQ	93.33	1.43	d__Bacteria	p__Bacteroidota	c__Bacteroidia	o__Bacteroidales	f__BBW3	g__Unassigned_BBW3	s__Unassigned_BBW3	Ga0255340_1000216.33	0	0.982453
Ga0255340_1000216.35	3300028576_27	COG3823	Unknown	pfam05096	Unknown	COG3823	O	Glutamine cyclotransferase	NULL	HQ	93.33	1.43	d__Bacteria	p__Bacteroidota	c__Bacteroidia	o__Bacteroidales	f__BBW3	g__Unassigned_BBW3	s__Unassigned_BBW3	Ga0255340_1000216.35	0.250635	1.04893
Ga0255340_1000216.37	3300028576_27	Unknown	Unknown	pfam13715	Unknown	Unknown	NULL	NULL	NULL	HQ	93.33	1.43	d__Bacteria	p__Bacteroidota	c__Bacteroidia	o__Bacteroidales	f__BBW3	g__Unassigned_BBW3	s__Unassigned_BBW3	Ga0255340_1000216.37	0.574106	1.12126
Ga0255340_1000216.39	3300028576_27	Unknown	Unknown	pfam14054	Unknown	Unknown	NULL	NULL	NULL	HQ	93.33	1.43	d__Bacteria	p__Bacteroidota	c__Bacteroidia	o__Bacteroidales	f__BBW3	g__Unassigned_BBW3	s__Unassigned_BBW3	Ga0255340_1000216.39	0	0.884174
Ga0255340_1000216.41	3300028576_27	Unknown	Unknown	Unknown	Unknown	Unknown	NULL	NULL	NULL	HQ	93.33	1.43	d__Bacteria	p__Bacteroidota	c__Bacteroidia	o__Bacteroidales	f__BBW3	g__Unassigned_BBW3	s__Unassigned_BBW3	Ga0255340_1000216.41	0	1.1768
Ga0255340_1000216.43	3300028576_27	COG0340	EC:6.3.4.15	pfam03099	K03524	COG0340	H	Biotin-(acetyl-CoA carboxylase) ligase	BirA2	HQ	93.33	1.43	d__Bacteria	p__Bacteroidota	c__Bacteroidia	o__Bacteroidales	f__BBW3	g__Unassigned_BBW3	s__Unassigned_BBW3	Ga0255340_1000216.43	0	1.23902
Ga0255340_1000216.45	3300028576_27	Unknown	Unknown	Unknown	Unknown	Unknown	NULL	NULL	NULL	HQ	93.33	1.43	d__Bacteria	p__Bacteroidota	c__Bacteroidia	o__Bacteroidales	f__BBW3	g__Unassigned_BBW3	s__Unassigned_BBW3	Ga0255340_1000216.45	0	1.07464
Ga0255340_1000216.47	3300028576_27	COG0461	EC:2.4.2.10	pfam00156	K00762	COG0461	F	Orotate phosphoribosyltransferase	PyrE	HQ	93.33	1.43	d__Bacteria	p__Bacteroidota	c__Bacteroidia	o__Bacteroidales	f__BBW3	g__Unassigned_BBW3	s__Unassigned_BBW3	Ga0255340_1000216.47	0.432914	1.11251
Ga0255340_1000216.48	3300028576_27	COG0494	Unknown	pfam00293	Unknown	COG0494	V	8-oxo-dGTP pyrophosphatase MutT and related house-cleaning NTP pyrophosphohydrolases, NUDIX family	MutT	HQ	93.33	1.43	d__Bacteria	p__Bacteroidota	c__Bacteroidia	o__Bacteroidales	f__BBW3	g__Unassigned_BBW3	s__Unassigned_BBW3	Ga0255340_1000216.48	0	2.16144
Ga0255340_1000216.50	3300028576_27	Unknown	Unknown	pfam13905	Unknown	Unknown	NULL	NULL	NULL	HQ	93.33	1.43	d__Bacteria	p__Bacteroidota	c__Bacteroidia	o__Bacteroidales	f__BBW3	g__Unassigned_BBW3	s__Unassigned_BBW3	Ga0255340_1000216.50	0.575079	0.999303
Ga0255340_1000216.52	3300028576_27	COG0669	EC:2.7.7.3	pfam01467	K00954	COG0669	H	Phosphopantetheine adenylyltransferase	CoaD	HQ	93.33	1.43	d__Bacteria	p__Bacteroidota	c__Bacteroidia	o__Bacteroidales	f__BBW3	g__Unassigned_BBW3	s__Unassigned_BBW3	Ga0255340_1000216.52	1.70715	0.459596
Ga0255340_1000216.54	3300028576_27	COG0466	EC:3.4.21.53	pfam05362	K01338	COG0466	O	ATP-dependent Lon protease, bacterial type	Lon	HQ	93.33	1.43	d__Bacteria	p__Bacteroidota	c__Bacteroidia	o__Bacteroidales	f__BBW3	g__Unassigned_BBW3	s__Unassigned_BBW3	Ga0255340_1000216.54	2.87586	1.02329
Ga0255340_1000216.56	3300028576_27	COG1208	Unknown	pfam13562	Unknown	COG1208	JM	NDP-sugar pyrophosphorylase, includes eIF-2Bgamma, eIF-2Bepsilon, and LPS biosynthesis protein s	GCD1	HQ	93.33	1.43	d__Bacteria	p__Bacteroidota	c__Bacteroidia	o__Bacteroidales	f__BBW3	g__Unassigned_BBW3	s__Unassigned_BBW3	Ga0255340_1000216.56	0	1.19878
Ga0255340_1000216.58	3300028576_27	COG0254	Unknown	pfam01197	K02909	COG0254	J	Ribosomal protein L31	RpmE	HQ	93.33	1.43	d__Bacteria	p__Bacteroidota	c__Bacteroidia	o__Bacteroidales	f__BBW3	g__Unassigned_BBW3	s__Unassigned_BBW3	Ga0255340_1000216.58	8.22537	1.96278
Ga0255340_1000216.60	3300028576_27	COG0438	Unknown	pfam13439	Unknown	COG0438	M	Glycosyltransferase involved in cell wall bisynthesis	RfaB	HQ	93.33	1.43	d__Bacteria	p__Bacteroidota	c__Bacteroidia	o__Bacteroidales	f__BBW3	g__Unassigned_BBW3	s__Unassigned_BBW3	Ga0255340_1000216.60	0.256315	1.39264
Ga0255340_1000216.62	3300028576_27	COG2244	Unknown	pfam13440	Unknown	COG2244	M	Membrane protein involved in the export of O-antigen and teichoic acid	RfbX	HQ	93.33	1.43	d__Bacteria	p__Bacteroidota	c__Bacteroidia	o__Bacteroidales	f__BBW3	g__Unassigned_BBW3	s__Unassigned_BBW3	Ga0255340_1000216.62	0.207046	1.17055
Ga0255340_1000216.66	3300028576_27	Unknown	Unknown	Unknown	Unknown	Unknown	NULL	NULL	NULL	HQ	93.33	1.43	d__Bacteria	p__Bacteroidota	c__Bacteroidia	o__Bacteroidales	f__BBW3	g__Unassigned_BBW3	s__Unassigned_BBW3	Ga0255340_1000216.66	3.47997	2.29959
Ga0255340_1000216.68	3300028576_27	COG2204	Unknown	pfam00158	Unknown	COG2204	T	DNA-binding transcriptional response regulator, NtrC family, contains REC, AAA-type ATPase, and a Fis-type DNA-binding domains	AtoC	HQ	93.33	1.43	d__Bacteria	p__Bacteroidota	c__Bacteroidia	o__Bacteroidales	f__BBW3	g__Unassigned_BBW3	s__Unassigned_BBW3	Ga0255340_1000216.68	1.39556	1.36622
Ga0255340_1000216.70	3300028576_27	Unknown	Unknown	Unknown	Unknown	Unknown	NULL	NULL	NULL	HQ	93.33	1.43	d__Bacteria	p__Bacteroidota	c__Bacteroidia	o__Bacteroidales	f__BBW3	g__Unassigned_BBW3	s__Unassigned_BBW3	Ga0255340_1000216.70	0	1.23857
Ga0255340_1000216.72	3300028576_27	Unknown	Unknown	Unknown	Unknown	Unknown	NULL	NULL	NULL	HQ	93.33	1.43	d__Bacteria	p__Bacteroidota	c__Bacteroidia	o__Bacteroidales	f__BBW3	g__Unassigned_BBW3	s__Unassigned_BBW3	Ga0255340_1000216.72	0.489076	0.987511
Ga0255340_1000216.74	3300028576_27	COG2885	Unknown	pfam00691	Unknown	COG2885	M	Outer membrane protein OmpA and related peptidoglycan-associated (lipo)proteins	OmpA	HQ	93.33	1.43	d__Bacteria	p__Bacteroidota	c__Bacteroidia	o__Bacteroidales	f__BBW3	g__Unassigned_BBW3	s__Unassigned_BBW3	Ga0255340_1000216.74	0.390557	1.32865
Ga0255340_1000216.76	3300028576_27	COG4995	Unknown	pfam12770	Unknown	COG4995	S	Uncharacterized conserved protein, contains CHAT domain	NULL	HQ	93.33	1.43	d__Bacteria	p__Bacteroidota	c__Bacteroidia	o__Bacteroidales	f__BBW3	g__Unassigned_BBW3	s__Unassigned_BBW3	Ga0255340_1000216.76	0.215598	1.12919
Ga0255340_1000216.78	3300028576_27	COG0457	Unknown	pfam13424	Unknown	COG0457	R	Tetratricopeptide (TPR) repeat	TPR	HQ	93.33	1.43	d__Bacteria	p__Bacteroidota	c__Bacteroidia	o__Bacteroidales	f__BBW3	g__Unassigned_BBW3	s__Unassigned_BBW3	Ga0255340_1000216.78	0	1.32865
Ga0255340_1000216.80	3300028576_27	COG4995	Unknown	pfam12770	Unknown	COG4995	S	Uncharacterized conserved protein, contains CHAT domain	NULL	HQ	93.33	1.43	d__Bacteria	p__Bacteroidota	c__Bacteroidia	o__Bacteroidales	f__BBW3	g__Unassigned_BBW3	s__Unassigned_BBW3	Ga0255340_1000216.80	0.0964596	1.14734
Ga0255340_1000216.82	3300028576_27	Unknown	Unknown	Unknown	Unknown	Unknown	NULL	NULL	NULL	HQ	93.33	1.43	d__Bacteria	p__Bacteroidota	c__Bacteroidia	o__Bacteroidales	f__BBW3	g__Unassigned_BBW3	s__Unassigned_BBW3	Ga0255340_1000216.82	3.40147	0.799188
Ga0255340_1000216.84	3300028576_27	COG2208	Unknown	pfam07228	Unknown	COG2208	TK	Phosphoserine phosphatase RsbU, regulator of sigma subunit	RsbU	HQ	93.33	1.43	d__Bacteria	p__Bacteroidota	c__Bacteroidia	o__Bacteroidales	f__BBW3	g__Unassigned_BBW3	s__Unassigned_BBW3	Ga0255340_1000216.84	0.326639	1.01927
Ga0255340_1000216.86	3300028576_27	COG0210	EC:3.6.4.12	pfam13361	K03657	COG0210	L	Superfamily I DNA or RNA helicase	UvrD	HQ	93.33	1.43	d__Bacteria	p__Bacteroidota	c__Bacteroidia	o__Bacteroidales	f__BBW3	g__Unassigned_BBW3	s__Unassigned_BBW3	Ga0255340_1000216.86	0.34979	1.08723
Ga0255340_1000216.88	3300028576_27	Unknown	Unknown	pfam13585	Unknown	Unknown	NULL	NULL	NULL	HQ	93.33	1.43	d__Bacteria	p__Bacteroidota	c__Bacteroidia	o__Bacteroidales	f__BBW3	g__Unassigned_BBW3	s__Unassigned_BBW3	Ga0255340_1000216.88	0.560821	1.50983
Ga0255340_1000216.90	3300028576_27	COG1022	EC:6.2.1.3	pfam00501	K01897	COG1022	I	Long-chain acyl-CoA synthetase (AMP-forming)	FAA1	HQ	93.33	1.43	d__Bacteria	p__Bacteroidota	c__Bacteroidia	o__Bacteroidales	f__BBW3	g__Unassigned_BBW3	s__Unassigned_BBW3	Ga0255340_1000216.90	1.97769	1.05276
Ga0255340_1000216.92	3300028576_27	COG0652	EC:5.2.1.8	pfam00160	K03768	COG0652	O	Peptidyl-prolyl cis-trans isomerase (rotamase) - cyclophilin family	PpiB	HQ	93.33	1.43	d__Bacteria	p__Bacteroidota	c__Bacteroidia	o__Bacteroidales	f__BBW3	g__Unassigned_BBW3	s__Unassigned_BBW3	Ga0255340_1000216.92	1.17505	1.12159
Ga0255340_1000216.94	3300028576_27	COG1102	Unknown	pfam13189	Unknown	COG1102	F	Cytidylate kinase	CmkB	HQ	93.33	1.43	d__Bacteria	p__Bacteroidota	c__Bacteroidia	o__Bacteroidales	f__BBW3	g__Unassigned_BBW3	s__Unassigned_BBW3	Ga0255340_1000216.94	1.16999	0.830407
Ga0255340_1000216.96	3300028576_27	Unknown	Unknown	Unknown	Unknown	Unknown	NULL	NULL	NULL	HQ	93.33	1.43	d__Bacteria	p__Bacteroidota	c__Bacteroidia	o__Bacteroidales	f__BBW3	g__Unassigned_BBW3	s__Unassigned_BBW3	Ga0255340_1000216.96	0	0.681359
Ga0255340_1000216.97	3300028576_27	Unknown	Unknown	Unknown	Unknown	Unknown	NULL	NULL	NULL	HQ	93.33	1.43	d__Bacteria	p__Bacteroidota	c__Bacteroidia	o__Bacteroidales	f__BBW3	g__Unassigned_BBW3	s__Unassigned_BBW3	Ga0255340_1000216.97	0	0.381796
Ga0255340_1000216.99	3300028576_27	Unknown	Unknown	Unknown	Unknown	Unknown	NULL	NULL	NULL	HQ	93.33	1.43	d__Bacteria	p__Bacteroidota	c__Bacteroidia	o__Bacteroidales	f__BBW3	g__Unassigned_BBW3	s__Unassigned_BBW3	Ga0255340_1000216.99	1.23944	0.455017
Ga0255340_1000216.101	3300028576_27	Unknown	Unknown	pfam14511	Unknown	Unknown	NULL	NULL	NULL	HQ	93.33	1.43	d__Bacteria	p__Bacteroidota	c__Bacteroidia	o__Bacteroidales	f__BBW3	g__Unassigned_BBW3	s__Unassigned_BBW3	Ga0255340_1000216.101	0.353434	1.53106
Ga0255340_1000216.103	3300028576_27	COG0863	EC:2.1.1.113	pfam01555	K00571	COG0863	L	DNA modification methylase	YhdJ	HQ	93.33	1.43	d__Bacteria	p__Bacteroidota	c__Bacteroidia	o__Bacteroidales	f__BBW3	g__Unassigned_BBW3	s__Unassigned_BBW3	Ga0255340_1000216.103	0.926407	1.22435
Ga0255340_1000216.105	3300028576_27	Unknown	Unknown	Unknown	Unknown	Unknown	NULL	NULL	NULL	HQ	93.33	1.43	d__Bacteria	p__Bacteroidota	c__Bacteroidia	o__Bacteroidales	f__BBW3	g__Unassigned_BBW3	s__Unassigned_BBW3	Ga0255340_1000216.105	0	1.79695
Ga0255340_1000216.107	3300028576_27	Unknown	Unknown	Unknown	Unknown	Unknown	NULL	NULL	NULL	HQ	93.33	1.43	d__Bacteria	p__Bacteroidota	c__Bacteroidia	o__Bacteroidales	f__BBW3	g__Unassigned_BBW3	s__Unassigned_BBW3	Ga0255340_1000216.107	0	0.696845
Ga0255340_1000216.109	3300028576_27	COG5005	Unknown	pfam05069	Unknown	COG5005	X	Mu-like prophage protein gpG	gpG	HQ	93.33	1.43	d__Bacteria	p__Bacteroidota	c__Bacteroidia	o__Bacteroidales	f__BBW3	g__Unassigned_BBW3	s__Unassigned_BBW3	Ga0255340_1000216.109	0	0.517139
Ga0255340_1000216.111	3300028576_27	COG4383	Unknown	pfam06074	Unknown	COG4383	X	Mu-like prophage protein gp29	gp29	HQ	93.33	1.43	d__Bacteria	p__Bacteroidota	c__Bacteroidia	o__Bacteroidales	f__BBW3	g__Unassigned_BBW3	s__Unassigned_BBW3	Ga0255340_1000216.111	0	0.707756
Ga0255340_1000216.113	3300028576_27	Unknown	Unknown	pfam07030	Unknown	Unknown	NULL	NULL	NULL	HQ	93.33	1.43	d__Bacteria	p__Bacteroidota	c__Bacteroidia	o__Bacteroidales	f__BBW3	g__Unassigned_BBW3	s__Unassigned_BBW3	Ga0255340_1000216.113	0	0.237259
Ga0255340_1000216.115	3300028576_27	Unknown	Unknown	Unknown	Unknown	Unknown	NULL	NULL	NULL	HQ	93.33	1.43	d__Bacteria	p__Bacteroidota	c__Bacteroidia	o__Bacteroidales	f__BBW3	g__Unassigned_BBW3	s__Unassigned_BBW3	Ga0255340_1000216.115	0	0.329418
Ga0255340_1000216.117	3300028576_27	Unknown	Unknown	Unknown	Unknown	Unknown	NULL	NULL	NULL	HQ	93.33	1.43	d__Bacteria	p__Bacteroidota	c__Bacteroidia	o__Bacteroidales	f__BBW3	g__Unassigned_BBW3	s__Unassigned_BBW3	Ga0255340_1000216.117	0.176373	0.867637
Ga0255340_1000216.119	3300028576_27	COG5484	Unknown	pfam06056	Unknown	COG5484	S	Uncharacterized conserved protein YjcR, contains N-terminal HTH domain	YjcR	HQ	93.33	1.43	d__Bacteria	p__Bacteroidota	c__Bacteroidia	o__Bacteroidales	f__BBW3	g__Unassigned_BBW3	s__Unassigned_BBW3	Ga0255340_1000216.119	0	1.67126
Ga0255340_1000216.121	3300028576_27	Unknown	Unknown	Unknown	Unknown	Unknown	NULL	NULL	NULL	HQ	93.33	1.43	d__Bacteria	p__Bacteroidota	c__Bacteroidia	o__Bacteroidales	f__BBW3	g__Unassigned_BBW3	s__Unassigned_BBW3	Ga0255340_1000216.121	0	1.15447
Ga0255340_1000216.123	3300028576_27	Unknown	Unknown	Unknown	Unknown	Unknown	NULL	NULL	NULL	HQ	93.33	1.43	d__Bacteria	p__Bacteroidota	c__Bacteroidia	o__Bacteroidales	f__BBW3	g__Unassigned_BBW3	s__Unassigned_BBW3	Ga0255340_1000216.123	0	0.403436
Ga0255340_1000216.125	3300028576_27	Unknown	Unknown	pfam11651	Unknown	Unknown	NULL	NULL	NULL	HQ	93.33	1.43	d__Bacteria	p__Bacteroidota	c__Bacteroidia	o__Bacteroidales	f__BBW3	g__Unassigned_BBW3	s__Unassigned_BBW3	Ga0255340_1000216.125	0	0.802415
Ga0255340_1000216.127	3300028576_27	COG3023	EC:3.5.1.28	pfam01510	K01447	COG3023	M	N-acetyl-anhydromuramyl-L-alanine amidase AmpD	AmpD	HQ	93.33	1.43	d__Bacteria	p__Bacteroidota	c__Bacteroidia	o__Bacteroidales	f__BBW3	g__Unassigned_BBW3	s__Unassigned_BBW3	Ga0255340_1000216.127	0	0.483146
Ga0255340_1000216.129	3300028576_27	COG2433	Unknown	Unknown	Unknown	COG2433	R	Possible nuclease of RNase H fold, RuvC/YqgF family	NULL	HQ	93.33	1.43	d__Bacteria	p__Bacteroidota	c__Bacteroidia	o__Bacteroidales	f__BBW3	g__Unassigned_BBW3	s__Unassigned_BBW3	Ga0255340_1000216.129	0	0.0587899
Ga0255340_1000216.131	3300028576_27	Unknown	Unknown	Unknown	Unknown	Unknown	NULL	NULL	NULL	HQ	93.33	1.43	d__Bacteria	p__Bacteroidota	c__Bacteroidia	o__Bacteroidales	f__BBW3	g__Unassigned_BBW3	s__Unassigned_BBW3	Ga0255340_1000216.131	0	0.320157
Ga0255340_1000216.133	3300028576_27	Unknown	Unknown	Unknown	Unknown	Unknown	NULL	NULL	NULL	HQ	93.33	1.43	d__Bacteria	p__Bacteroidota	c__Bacteroidia	o__Bacteroidales	f__BBW3	g__Unassigned_BBW3	s__Unassigned_BBW3	Ga0255340_1000216.133	0	1.20059
Ga0255340_1000216.135	3300028576_27	Unknown	Unknown	Unknown	Unknown	Unknown	NULL	NULL	NULL	HQ	93.33	1.43	d__Bacteria	p__Bacteroidota	c__Bacteroidia	o__Bacteroidales	f__BBW3	g__Unassigned_BBW3	s__Unassigned_BBW3	Ga0255340_1000216.135	0	1.02204
Ga0255340_1000216.137	3300028576_27	Unknown	Unknown	Unknown	Unknown	Unknown	NULL	NULL	NULL	HQ	93.33	1.43	d__Bacteria	p__Bacteroidota	c__Bacteroidia	o__Bacteroidales	f__BBW3	g__Unassigned_BBW3	s__Unassigned_BBW3	Ga0255340_1000216.137	0	0.895658
Ga0255340_1000216.139	3300028576_27	Unknown	Unknown	Unknown	Unknown	Unknown	NULL	NULL	NULL	HQ	93.33	1.43	d__Bacteria	p__Bacteroidota	c__Bacteroidia	o__Bacteroidales	f__BBW3	g__Unassigned_BBW3	s__Unassigned_BBW3	Ga0255340_1000216.139	0	0.310018
Ga0255340_1000216.141	3300028576_27	Unknown	Unknown	pfam06605	Unknown	Unknown	NULL	NULL	NULL	HQ	93.33	1.43	d__Bacteria	p__Bacteroidota	c__Bacteroidia	o__Bacteroidales	f__BBW3	g__Unassigned_BBW3	s__Unassigned_BBW3	Ga0255340_1000216.141	0.0655646	0.871325
Ga0255340_1000216.143	3300028576_27	Unknown	Unknown	Unknown	Unknown	Unknown	NULL	NULL	NULL	HQ	93.33	1.43	d__Bacteria	p__Bacteroidota	c__Bacteroidia	o__Bacteroidales	f__BBW3	g__Unassigned_BBW3	s__Unassigned_BBW3	Ga0255340_1000216.143	6.3125	1.39045
Ga0255340_1000216.145	3300028576_27	Unknown	Unknown	pfam02086	Unknown	Unknown	NULL	NULL	NULL	HQ	93.33	1.43	d__Bacteria	p__Bacteroidota	c__Bacteroidia	o__Bacteroidales	f__BBW3	g__Unassigned_BBW3	s__Unassigned_BBW3	Ga0255340_1000216.145	0	2.08567
Ga0255340_1000216.147	3300028576_27	COG0480	Unknown	pfam00009	K02355	COG0480	J	Translation elongation factor EF-G, a GTPase	FusA	HQ	93.33	1.43	d__Bacteria	p__Bacteroidota	c__Bacteroidia	o__Bacteroidales	f__BBW3	g__Unassigned_BBW3	s__Unassigned_BBW3	Ga0255340_1000216.147	2.23712	0.994663
Ga0255340_1000216.149	3300028576_27	COG0034	EC:2.4.2.14	Unknown	K00764	COG0034	F	Glutamine phosphoribosylpyrophosphate amidotransferase	PurF	HQ	93.33	1.43	d__Bacteria	p__Bacteroidota	c__Bacteroidia	o__Bacteroidales	f__BBW3	g__Unassigned_BBW3	s__Unassigned_BBW3	Ga0255340_1000216.149	0.991164	0.914877
Ga0255340_1000216.151	3300028576_27	Unknown	Unknown	pfam05036	Unknown	Unknown	NULL	NULL	NULL	HQ	93.33	1.43	d__Bacteria	p__Bacteroidota	c__Bacteroidia	o__Bacteroidales	f__BBW3	g__Unassigned_BBW3	s__Unassigned_BBW3	Ga0255340_1000216.151	2.29061	1.30342
Ga0255340_1000216.153	3300028576_27	COG5608	Unknown	Unknown	Unknown	COG5608	V	Dessication stress tolerance protein, LEA/WHy domain	LEA	HQ	93.33	1.43	d__Bacteria	p__Bacteroidota	c__Bacteroidia	o__Bacteroidales	f__BBW3	g__Unassigned_BBW3	s__Unassigned_BBW3	Ga0255340_1000216.153	3.2028	1.05822
Ga0255340_1000216.155	3300028576_27	COG0217	Unknown	pfam01709	Unknown	COG0217	KJ	Transcriptional and/or translational regulatory protein YebC/TACO1	TACO1	HQ	93.33	1.43	d__Bacteria	p__Bacteroidota	c__Bacteroidia	o__Bacteroidales	f__BBW3	g__Unassigned_BBW3	s__Unassigned_BBW3	Ga0255340_1000216.155	1.44767	1.16921
Ga0255340_1000216.157	3300028576_27	COG0621	EC:2.8.4.3	pfam04055	K06168	COG0621	J	tRNA A37 methylthiotransferase MiaB	MiaB	HQ	93.33	1.43	d__Bacteria	p__Bacteroidota	c__Bacteroidia	o__Bacteroidales	f__BBW3	g__Unassigned_BBW3	s__Unassigned_BBW3	Ga0255340_1000216.157	0.591367	0.940766
Ga0255340_1000216.159	3300028576_27	Unknown	Unknown	Unknown	Unknown	Unknown	NULL	NULL	NULL	HQ	93.33	1.43	d__Bacteria	p__Bacteroidota	c__Bacteroidia	o__Bacteroidales	f__BBW3	g__Unassigned_BBW3	s__Unassigned_BBW3	Ga0255340_1000216.159	17.1598	3.89432
Ga0255340_1000216.161	3300028576_27	Unknown	Unknown	Unknown	Unknown	Unknown	NULL	NULL	NULL	HQ	93.33	1.43	d__Bacteria	p__Bacteroidota	c__Bacteroidia	o__Bacteroidales	f__BBW3	g__Unassigned_BBW3	s__Unassigned_BBW3	Ga0255340_1000216.161	0	0.394649
Ga0255340_1000216.162	3300028576_27	COG1396	Unknown	pfam01381	Unknown	COG1396	K	Transcriptional regulator, contains XRE-family HTH domain	HipB	HQ	93.33	1.43	d__Bacteria	p__Bacteroidota	c__Bacteroidia	o__Bacteroidales	f__BBW3	g__Unassigned_BBW3	s__Unassigned_BBW3	Ga0255340_1000216.162	0	0
Ga0255340_1000216.164	3300028576_27	COG0270	EC:2.1.1.37	pfam00145	K00558	COG0270	L	DNA-cytosine methylase	Dcm	HQ	93.33	1.43	d__Bacteria	p__Bacteroidota	c__Bacteroidia	o__Bacteroidales	f__BBW3	g__Unassigned_BBW3	s__Unassigned_BBW3	Ga0255340_1000216.164	0	0.256406
Ga0255340_1000250.1	3300028576_27	Unknown	Unknown	pfam15542	Unknown	Unknown	NULL	NULL	NULL	HQ	93.33	1.43	d__Bacteria	p__Bacteroidota	c__Bacteroidia	o__Bacteroidales	f__BBW3	g__Unassigned_BBW3	s__Unassigned_BBW3	Ga0255340_1000250.1	0	0.437056
Ga0255340_1000250.3	3300028576_27	Unknown	Unknown	Unknown	Unknown	Unknown	NULL	NULL	NULL	HQ	93.33	1.43	d__Bacteria	p__Bacteroidota	c__Bacteroidia	o__Bacteroidales	f__BBW3	g__Unassigned_BBW3	s__Unassigned_BBW3	Ga0255340_1000250.3	0	1.16548
Ga0255340_1000250.4	3300028576_27	Unknown	Unknown	Unknown	Unknown	Unknown	NULL	NULL	NULL	HQ	93.33	1.43	d__Bacteria	p__Bacteroidota	c__Bacteroidia	o__Bacteroidales	f__BBW3	g__Unassigned_BBW3	s__Unassigned_BBW3	Ga0255340_1000250.4	0	2.07602
Ga0255340_1000250.5	3300028576_27	Unknown	Unknown	Unknown	Unknown	Unknown	NULL	NULL	NULL	HQ	93.33	1.43	d__Bacteria	p__Bacteroidota	c__Bacteroidia	o__Bacteroidales	f__BBW3	g__Unassigned_BBW3	s__Unassigned_BBW3	Ga0255340_1000250.5	2.44538	1.34661
Ga0255340_1000250.7	3300028576_27	COG3668	Unknown	pfam05016	Unknown	COG3668	X	Plasmid stabilization system protein ParE	ParE	HQ	93.33	1.43	d__Bacteria	p__Bacteroidota	c__Bacteroidia	o__Bacteroidales	f__BBW3	g__Unassigned_BBW3	s__Unassigned_BBW3	Ga0255340_1000250.7	0	1.41895
Ga0255340_1000250.9	3300028576_27	COG4146	Unknown	pfam00474	K03307	COG4146	R	Uncharacterized membrane permease YidK, sodium:solute symporter family	YidK	HQ	93.33	1.43	d__Bacteria	p__Bacteroidota	c__Bacteroidia	o__Bacteroidales	f__BBW3	g__Unassigned_BBW3	s__Unassigned_BBW3	Ga0255340_1000250.9	0.964253	0.979378
Ga0255340_1000250.11	3300028576_27	COG0153	EC:2.7.1.6	pfam10509	K00849	COG0153	G	Galactokinase	GalK	HQ	93.33	1.43	d__Bacteria	p__Bacteroidota	c__Bacteroidia	o__Bacteroidales	f__BBW3	g__Unassigned_BBW3	s__Unassigned_BBW3	Ga0255340_1000250.11	0.471245	1.15911
Ga0255340_1000250.13	3300028576_27	Unknown	Unknown	Unknown	Unknown	Unknown	NULL	NULL	NULL	HQ	93.33	1.43	d__Bacteria	p__Bacteroidota	c__Bacteroidia	o__Bacteroidales	f__BBW3	g__Unassigned_BBW3	s__Unassigned_BBW3	Ga0255340_1000250.13	0	3.74438
Ga0255340_1000250.14	3300028576_27	COG5496	Unknown	pfam03061	Unknown	COG5496	R	Predicted thioesterase	NULL	HQ	93.33	1.43	d__Bacteria	p__Bacteroidota	c__Bacteroidia	o__Bacteroidales	f__BBW3	g__Unassigned_BBW3	s__Unassigned_BBW3	Ga0255340_1000250.14	0.69068	1.21708
Ga0255340_1000250.16	3300028576_27	Unknown	Unknown	Unknown	Unknown	Unknown	NULL	NULL	NULL	HQ	93.33	1.43	d__Bacteria	p__Bacteroidota	c__Bacteroidia	o__Bacteroidales	f__BBW3	g__Unassigned_BBW3	s__Unassigned_BBW3	Ga0255340_1000250.16	0	3.32163
Ga0255340_1000250.17	3300028576_27	COG1475	Unknown	pfam02195	Unknown	COG1475	D	Chromosome segregation protein Spo0J, contains ParB-like nuclease domain	Spo0J	HQ	93.33	1.43	d__Bacteria	p__Bacteroidota	c__Bacteroidia	o__Bacteroidales	f__BBW3	g__Unassigned_BBW3	s__Unassigned_BBW3	Ga0255340_1000250.17	2.91868	1.02387
Ga0255340_1000250.19	3300028576_27	COG1196	Unknown	Unknown	Unknown	COG1196	D	Chromosome segregation ATPase Smc	Smc	HQ	93.33	1.43	d__Bacteria	p__Bacteroidota	c__Bacteroidia	o__Bacteroidales	f__BBW3	g__Unassigned_BBW3	s__Unassigned_BBW3	Ga0255340_1000250.19	1.09894	0.995143
Ga0255340_1000250.21	3300028576_27	COG5496	Unknown	pfam03061	Unknown	COG5496	R	Predicted thioesterase	NULL	HQ	93.33	1.43	d__Bacteria	p__Bacteroidota	c__Bacteroidia	o__Bacteroidales	f__BBW3	g__Unassigned_BBW3	s__Unassigned_BBW3	Ga0255340_1000250.21	0.69068	1.2678
Ga0255340_1000250.23	3300028576_27	COG1297	Unknown	pfam03169	Unknown	COG1297	R	Predicted oligopeptide transporter, OPT family	OPT	HQ	93.33	1.43	d__Bacteria	p__Bacteroidota	c__Bacteroidia	o__Bacteroidales	f__BBW3	g__Unassigned_BBW3	s__Unassigned_BBW3	Ga0255340_1000250.23	0.408791	1.12055
Ga0255340_1000250.25	3300028576_27	Unknown	Unknown	Unknown	Unknown	Unknown	NULL	NULL	NULL	HQ	93.33	1.43	d__Bacteria	p__Bacteroidota	c__Bacteroidia	o__Bacteroidales	f__BBW3	g__Unassigned_BBW3	s__Unassigned_BBW3	Ga0255340_1000250.25	0	3.27052
Ga0255340_1000250.26	3300028576_27	COG1373	Unknown	pfam13173	K07133	COG1373	R	Predicted ATPase, AAA+ superfamily	NULL	HQ	93.33	1.43	d__Bacteria	p__Bacteroidota	c__Bacteroidia	o__Bacteroidales	f__BBW3	g__Unassigned_BBW3	s__Unassigned_BBW3	Ga0255340_1000250.26	0	1.13656
Ga0255340_1000250.28	3300028576_27	COG1496	Unknown	pfam02578	K05810	COG1496	P	Copper oxidase (laccase) domain	YfiH	HQ	93.33	1.43	d__Bacteria	p__Bacteroidota	c__Bacteroidia	o__Bacteroidales	f__BBW3	g__Unassigned_BBW3	s__Unassigned_BBW3	Ga0255340_1000250.28	0	1.22376
Ga0255340_1000250.30	3300028576_27	Unknown	Unknown	Unknown	Unknown	Unknown	NULL	NULL	NULL	HQ	93.33	1.43	d__Bacteria	p__Bacteroidota	c__Bacteroidia	o__Bacteroidales	f__BBW3	g__Unassigned_BBW3	s__Unassigned_BBW3	Ga0255340_1000250.30	0	0.452949
Ga0255340_1000250.31	3300028576_27	Unknown	Unknown	pfam09603	Unknown	Unknown	NULL	NULL	NULL	HQ	93.33	1.43	d__Bacteria	p__Bacteroidota	c__Bacteroidia	o__Bacteroidales	f__BBW3	g__Unassigned_BBW3	s__Unassigned_BBW3	Ga0255340_1000250.31	0.750864	0.909657
Ga0255340_1000250.33	3300028576_27	Unknown	Unknown	Unknown	Unknown	Unknown	NULL	NULL	NULL	HQ	93.33	1.43	d__Bacteria	p__Bacteroidota	c__Bacteroidia	o__Bacteroidales	f__BBW3	g__Unassigned_BBW3	s__Unassigned_BBW3	Ga0255340_1000250.33	2.98283	0.876033
Ga0255340_1000250.35	3300028576_27	Unknown	Unknown	Unknown	Unknown	Unknown	NULL	NULL	NULL	HQ	93.33	1.43	d__Bacteria	p__Bacteroidota	c__Bacteroidia	o__Bacteroidales	f__BBW3	g__Unassigned_BBW3	s__Unassigned_BBW3	Ga0255340_1000250.35	0.972894	0.678612
Ga0255340_1000250.37	3300028576_27	COG0324	EC:2.5.1.75	pfam01715	K00791	COG0324	J	tRNA A37 N6-isopentenylltransferase MiaA	MiaA	HQ	93.33	1.43	d__Bacteria	p__Bacteroidota	c__Bacteroidia	o__Bacteroidales	f__BBW3	g__Unassigned_BBW3	s__Unassigned_BBW3	Ga0255340_1000250.37	0	0.74049
Ga0255340_1000250.39	3300028576_27	Unknown	Unknown	pfam07929	Unknown	Unknown	NULL	NULL	NULL	HQ	93.33	1.43	d__Bacteria	p__Bacteroidota	c__Bacteroidia	o__Bacteroidales	f__BBW3	g__Unassigned_BBW3	s__Unassigned_BBW3	Ga0255340_1000250.39	0.491734	0.613779
Ga0255340_1000250.41	3300028576_27	Unknown	Unknown	pfam05893	Unknown	Unknown	NULL	NULL	NULL	HQ	93.33	1.43	d__Bacteria	p__Bacteroidota	c__Bacteroidia	o__Bacteroidales	f__BBW3	g__Unassigned_BBW3	s__Unassigned_BBW3	Ga0255340_1000250.41	0	1.03681
Ga0255340_1000250.43	3300028576_27	COG0577	Unknown	pfam12704	K02004	COG0577	V	ABC-type antimicrobial peptide transport system, permease component	SalY	HQ	93.33	1.43	d__Bacteria	p__Bacteroidota	c__Bacteroidia	o__Bacteroidales	f__BBW3	g__Unassigned_BBW3	s__Unassigned_BBW3	Ga0255340_1000250.43	0	1.08365
Ga0255340_1000250.45	3300028576_27	COG0744	Unknown	pfam00912	Unknown	COG0744	M	Penicillin-binding protein 1B/1F, peptidoglycan transglycosylase/transpeptidase	MrcB	HQ	93.33	1.43	d__Bacteria	p__Bacteroidota	c__Bacteroidia	o__Bacteroidales	f__BBW3	g__Unassigned_BBW3	s__Unassigned_BBW3	Ga0255340_1000250.45	0.280121	1.07979
Ga0255340_1000250.47	3300028576_27	Unknown	Unknown	pfam11306	Unknown	Unknown	NULL	NULL	NULL	HQ	93.33	1.43	d__Bacteria	p__Bacteroidota	c__Bacteroidia	o__Bacteroidales	f__BBW3	g__Unassigned_BBW3	s__Unassigned_BBW3	Ga0255340_1000250.47	0	0.601744
Ga0255340_1000250.49	3300028576_27	COG2035	Unknown	pfam04018	K08974	COG2035	S	Uncharacterized membrane protein, DUF368 family	NULL	HQ	93.33	1.43	d__Bacteria	p__Bacteroidota	c__Bacteroidia	o__Bacteroidales	f__BBW3	g__Unassigned_BBW3	s__Unassigned_BBW3	Ga0255340_1000250.49	0.286326	0.92501
Ga0255340_1000250.51	3300028576_27	Unknown	Unknown	Unknown	Unknown	Unknown	NULL	NULL	NULL	HQ	93.33	1.43	d__Bacteria	p__Bacteroidota	c__Bacteroidia	o__Bacteroidales	f__BBW3	g__Unassigned_BBW3	s__Unassigned_BBW3	Ga0255340_1000250.51	0	5.16697
Ga0255340_1000250.52	3300028576_27	COG0457	Unknown	pfam00515	Unknown	COG0457	R	Tetratricopeptide (TPR) repeat	TPR	HQ	93.33	1.43	d__Bacteria	p__Bacteroidota	c__Bacteroidia	o__Bacteroidales	f__BBW3	g__Unassigned_BBW3	s__Unassigned_BBW3	Ga0255340_1000250.52	0.774982	1.03845
Ga0255340_1000250.54	3300028576_27	Unknown	Unknown	Unknown	Unknown	Unknown	NULL	NULL	NULL	HQ	93.33	1.43	d__Bacteria	p__Bacteroidota	c__Bacteroidia	o__Bacteroidales	f__BBW3	g__Unassigned_BBW3	s__Unassigned_BBW3	Ga0255340_1000250.54	1.06697	1.24561
Ga0255340_1000250.56	3300028576_27	COG0167	EC:1.3.98.1	pfam01180	K00226	COG0167	F	Dihydroorotate dehydrogenase	PyrD	HQ	93.33	1.43	d__Bacteria	p__Bacteroidota	c__Bacteroidia	o__Bacteroidales	f__BBW3	g__Unassigned_BBW3	s__Unassigned_BBW3	Ga0255340_1000250.56	3.51113	1.26916
Ga0255340_1000250.58	3300028576_27	Unknown	Unknown	Unknown	Unknown	Unknown	NULL	NULL	NULL	HQ	93.33	1.43	d__Bacteria	p__Bacteroidota	c__Bacteroidia	o__Bacteroidales	f__BBW3	g__Unassigned_BBW3	s__Unassigned_BBW3	Ga0255340_1000250.58	0.186555	1.27386
Ga0255340_1000250.60	3300028576_27	COG0329	EC:4.3.3.7	pfam00701	K01714	COG0329	EM	4-hydroxy-tetrahydrodipicolinate synthase/N-acetylneuraminate lyase	DapA	HQ	93.33	1.43	d__Bacteria	p__Bacteroidota	c__Bacteroidia	o__Bacteroidales	f__BBW3	g__Unassigned_BBW3	s__Unassigned_BBW3	Ga0255340_1000250.60	1.53354	0.968339
Ga0255340_1000250.62	3300028576_27	Unknown	Unknown	Unknown	Unknown	Unknown	NULL	NULL	NULL	HQ	93.33	1.43	d__Bacteria	p__Bacteroidota	c__Bacteroidia	o__Bacteroidales	f__BBW3	g__Unassigned_BBW3	s__Unassigned_BBW3	Ga0255340_1000250.62	0.463995	0.579155
Ga0255340_1000250.64	3300028576_27	COG0272	EC:6.5.1.2	pfam01653	K01972	COG0272	L	NAD-dependent DNA ligase	Lig	HQ	93.33	1.43	d__Bacteria	p__Bacteroidota	c__Bacteroidia	o__Bacteroidales	f__BBW3	g__Unassigned_BBW3	s__Unassigned_BBW3	Ga0255340_1000250.64	0.540981	1.03273
Ga0255340_1000250.66	3300028576_27	Unknown	Unknown	Unknown	Unknown	Unknown	NULL	NULL	NULL	HQ	93.33	1.43	d__Bacteria	p__Bacteroidota	c__Bacteroidia	o__Bacteroidales	f__BBW3	g__Unassigned_BBW3	s__Unassigned_BBW3	Ga0255340_1000250.66	0	0.36907
Ga0255340_1000250.67	3300028576_27	COG0317	EC:2.7.6.5	pfam13328	K00951	COG0317	TK	(p)ppGpp synthase/hydrolase, HD superfamily	SpoT	HQ	93.33	1.43	d__Bacteria	p__Bacteroidota	c__Bacteroidia	o__Bacteroidales	f__BBW3	g__Unassigned_BBW3	s__Unassigned_BBW3	Ga0255340_1000250.67	0.124455	0.91379
Ga0255340_1000250.69	3300028576_27	Unknown	Unknown	Unknown	Unknown	Unknown	NULL	NULL	NULL	HQ	93.33	1.43	d__Bacteria	p__Bacteroidota	c__Bacteroidia	o__Bacteroidales	f__BBW3	g__Unassigned_BBW3	s__Unassigned_BBW3	Ga0255340_1000250.69	0.923256	1.1524
Ga0255340_1000250.71	3300028576_27	COG1192	Unknown	pfam13614	K03496	COG1192	DN	ParA-like ATPase involved in chromosome/plasmid partitioning or cellulose biosynthesis protein BcsQ	ParA	HQ	93.33	1.43	d__Bacteria	p__Bacteroidota	c__Bacteroidia	o__Bacteroidales	f__BBW3	g__Unassigned_BBW3	s__Unassigned_BBW3	Ga0255340_1000250.71	0.35482	0.833663
Ga0255340_1000250.73	3300028576_27	Unknown	Unknown	Unknown	Unknown	Unknown	NULL	NULL	NULL	HQ	93.33	1.43	d__Bacteria	p__Bacteroidota	c__Bacteroidia	o__Bacteroidales	f__BBW3	g__Unassigned_BBW3	s__Unassigned_BBW3	Ga0255340_1000250.73	0	6.00036
Ga0255340_1000250.74	3300028576_27	COG1373	Unknown	pfam13173	K07133	COG1373	R	Predicted ATPase, AAA+ superfamily	NULL	HQ	93.33	1.43	d__Bacteria	p__Bacteroidota	c__Bacteroidia	o__Bacteroidales	f__BBW3	g__Unassigned_BBW3	s__Unassigned_BBW3	Ga0255340_1000250.74	0	1.3419
Ga0255340_1000250.76	3300028576_27	COG0366	Unknown	pfam00128	Unknown	COG0366	G	Glycosidase/amylase (phosphorylase)	AmyA	HQ	93.33	1.43	d__Bacteria	p__Bacteroidota	c__Bacteroidia	o__Bacteroidales	f__BBW3	g__Unassigned_BBW3	s__Unassigned_BBW3	Ga0255340_1000250.76	0.604201	0.887246
Ga0255340_1000250.78	3300028576_27	COG0366	Unknown	pfam00128	Unknown	COG0366	G	Glycosidase/amylase (phosphorylase)	AmyA	HQ	93.33	1.43	d__Bacteria	p__Bacteroidota	c__Bacteroidia	o__Bacteroidales	f__BBW3	g__Unassigned_BBW3	s__Unassigned_BBW3	Ga0255340_1000250.78	0.343157	0.923841
Ga0255340_1000250.80	3300028576_27	COG0493	EC:1.4.1.13	pfam14691	K00266	COG0493	ER	NADPH-dependent glutamate synthase beta chain or related oxidoreductase	GltD	HQ	93.33	1.43	d__Bacteria	p__Bacteroidota	c__Bacteroidia	o__Bacteroidales	f__BBW3	g__Unassigned_BBW3	s__Unassigned_BBW3	Ga0255340_1000250.80	0.970806	0.997914
Ga0255340_1000250.82	3300028576_27	COG0543	EC:1.18.1.2	pfam10418	K00528	COG0543	HC	NAD(P)H-flavin reductase	Mcr1	HQ	93.33	1.43	d__Bacteria	p__Bacteroidota	c__Bacteroidia	o__Bacteroidales	f__BBW3	g__Unassigned_BBW3	s__Unassigned_BBW3	Ga0255340_1000250.82	0.308802	1.13366
Ga0255340_1000250.84	3300028576_27	COG0384	Unknown	pfam02567	Unknown	COG0384	R	Predicted epimerase YddE/YHI9, PhzF superfamily	YHI9	HQ	93.33	1.43	d__Bacteria	p__Bacteroidota	c__Bacteroidia	o__Bacteroidales	f__BBW3	g__Unassigned_BBW3	s__Unassigned_BBW3	Ga0255340_1000250.84	1.01662	1.02013
Ga0255340_1000250.86	3300028576_27	COG3884	Unknown	pfam01643	Unknown	COG3884	I	Acyl-ACP thioesterase	FatA	HQ	93.33	1.43	d__Bacteria	p__Bacteroidota	c__Bacteroidia	o__Bacteroidales	f__BBW3	g__Unassigned_BBW3	s__Unassigned_BBW3	Ga0255340_1000250.86	1.03602	0.912813
Ga0255340_1000250.88	3300028576_27	COG2008	EC:4.1.2.5	pfam01212	K01620	COG2008	E	Threonine aldolase	GLY1	HQ	93.33	1.43	d__Bacteria	p__Bacteroidota	c__Bacteroidia	o__Bacteroidales	f__BBW3	g__Unassigned_BBW3	s__Unassigned_BBW3	Ga0255340_1000250.88	0.262258	0.789488
Ga0255340_1000250.90	3300028576_27	COG1680	Unknown	pfam00144	Unknown	COG1680	V	CubicO group peptidase, beta-lactamase class C family	AmpC	HQ	93.33	1.43	d__Bacteria	p__Bacteroidota	c__Bacteroidia	o__Bacteroidales	f__BBW3	g__Unassigned_BBW3	s__Unassigned_BBW3	Ga0255340_1000250.90	0.361916	1.04963
Ga0255340_1000250.92	3300028576_27	COG2802	Unknown	Unknown	Unknown	COG2802	S	Uncharacterized conserved protein, LON_N-like domain, ASCH/PUA-like superfamily	LON/PUA	HQ	93.33	1.43	d__Bacteria	p__Bacteroidota	c__Bacteroidia	o__Bacteroidales	f__BBW3	g__Unassigned_BBW3	s__Unassigned_BBW3	Ga0255340_1000250.92	1.80058	1.15679
Ga0255340_1000250.94	3300028576_27	COG0229	EC:1.8.4.12	pfam01641	K07305	COG0229	O	Peptide methionine sulfoxide reductase MsrB	MsrB	HQ	93.33	1.43	d__Bacteria	p__Bacteroidota	c__Bacteroidia	o__Bacteroidales	f__BBW3	g__Unassigned_BBW3	s__Unassigned_BBW3	Ga0255340_1000250.94	0.579994	0.894284
Ga0255340_1000250.96	3300028576_27	Unknown	Unknown	pfam10988	Unknown	Unknown	NULL	NULL	NULL	HQ	93.33	1.43	d__Bacteria	p__Bacteroidota	c__Bacteroidia	o__Bacteroidales	f__BBW3	g__Unassigned_BBW3	s__Unassigned_BBW3	Ga0255340_1000250.96	1.19576	1.5218
Ga0255340_1000250.98	3300028576_27	COG0793	Unknown	pfam14684	Unknown	COG0793	O	C-terminal processing protease CtpA/Prc, contains a PDZ domain	CtpA	HQ	93.33	1.43	d__Bacteria	p__Bacteroidota	c__Bacteroidia	o__Bacteroidales	f__BBW3	g__Unassigned_BBW3	s__Unassigned_BBW3	Ga0255340_1000250.98	0.577877	1.23046
Ga0255340_1000250.100	3300028576_27	COG2077	EC:1.11.1.15	pfam08534	K11065	COG2077	O	Peroxiredoxin	Tpx	HQ	93.33	1.43	d__Bacteria	p__Bacteroidota	c__Bacteroidia	o__Bacteroidales	f__BBW3	g__Unassigned_BBW3	s__Unassigned_BBW3	Ga0255340_1000250.100	7.40765	1.67053
Ga0255340_1000250.102	3300028576_27	COG0692	EC:3.2.2.27	pfam03167	K03648	COG0692	L	Uracil-DNA glycosylase	Ung	HQ	93.33	1.43	d__Bacteria	p__Bacteroidota	c__Bacteroidia	o__Bacteroidales	f__BBW3	g__Unassigned_BBW3	s__Unassigned_BBW3	Ga0255340_1000250.102	3.17471	1.34031
Ga0255340_1000250.104	3300028576_27	Unknown	Unknown	pfam14134	Unknown	Unknown	NULL	NULL	NULL	HQ	93.33	1.43	d__Bacteria	p__Bacteroidota	c__Bacteroidia	o__Bacteroidales	f__BBW3	g__Unassigned_BBW3	s__Unassigned_BBW3	Ga0255340_1000250.104	0.350016	1.07937
Ga0255340_1000250.106	3300028576_27	COG2703	Unknown	pfam01814	K07216	COG2703	T	Hemerythrin	NULL	HQ	93.33	1.43	d__Bacteria	p__Bacteroidota	c__Bacteroidia	o__Bacteroidales	f__BBW3	g__Unassigned_BBW3	s__Unassigned_BBW3	Ga0255340_1000250.106	3.27823	0.96279
Ga0255340_1000250.108	3300028576_27	COG1032	Unknown	pfam08497	Unknown	COG1032	R	Radical SAM superfamily enzyme YgiQ, UPF0313 family	YgiQ	HQ	93.33	1.43	d__Bacteria	p__Bacteroidota	c__Bacteroidia	o__Bacteroidales	f__BBW3	g__Unassigned_BBW3	s__Unassigned_BBW3	Ga0255340_1000250.108	0	0.916721
Ga0255340_1000250.110	3300028576_27	COG0809	EC:2.4.99.17	pfam02547	K07568	COG0809	J	S-adenosylmethionine:tRNA-ribosyltransferase-isomerase (queuine synthetase)	QueA	HQ	93.33	1.43	d__Bacteria	p__Bacteroidota	c__Bacteroidia	o__Bacteroidales	f__BBW3	g__Unassigned_BBW3	s__Unassigned_BBW3	Ga0255340_1000250.110	0.53223	1.28957
Ga0255340_1000250.112	3300028576_27	Unknown	Unknown	Unknown	Unknown	Unknown	NULL	NULL	NULL	HQ	93.33	1.43	d__Bacteria	p__Bacteroidota	c__Bacteroidia	o__Bacteroidales	f__BBW3	g__Unassigned_BBW3	s__Unassigned_BBW3	Ga0255340_1000250.112	3.76996	2.21442
Ga0255340_1000250.113	3300028576_27	Unknown	Unknown	pfam09640	Unknown	Unknown	NULL	NULL	NULL	HQ	93.33	1.43	d__Bacteria	p__Bacteroidota	c__Bacteroidia	o__Bacteroidales	f__BBW3	g__Unassigned_BBW3	s__Unassigned_BBW3	Ga0255340_1000250.113	0	0.845825
Ga0255340_1000250.115	3300028576_27	Unknown	Unknown	Unknown	Unknown	Unknown	NULL	NULL	NULL	HQ	93.33	1.43	d__Bacteria	p__Bacteroidota	c__Bacteroidia	o__Bacteroidales	f__BBW3	g__Unassigned_BBW3	s__Unassigned_BBW3	Ga0255340_1000250.115	178.751	1.62031
Ga0255340_1000250.116	3300028576_27	Unknown	Unknown	Unknown	Unknown	Unknown	NULL	NULL	NULL	HQ	93.33	1.43	d__Bacteria	p__Bacteroidota	c__Bacteroidia	o__Bacteroidales	f__BBW3	g__Unassigned_BBW3	s__Unassigned_BBW3	Ga0255340_1000250.116	0	2.78588
Ga0255340_1000250.117	3300028576_27	COG1396	Unknown	pfam01381	Unknown	COG1396	K	Transcriptional regulator, contains XRE-family HTH domain	HipB	HQ	93.33	1.43	d__Bacteria	p__Bacteroidota	c__Bacteroidia	o__Bacteroidales	f__BBW3	g__Unassigned_BBW3	s__Unassigned_BBW3	Ga0255340_1000250.117	1.34043	0.934976
Ga0255340_1000250.119	3300028576_27	COG0167	EC:1.3.5.2	pfam01180	K00254	COG0167	F	Dihydroorotate dehydrogenase	PyrD	HQ	93.33	1.43	d__Bacteria	p__Bacteroidota	c__Bacteroidia	o__Bacteroidales	f__BBW3	g__Unassigned_BBW3	s__Unassigned_BBW3	Ga0255340_1000250.119	0	0.691206
Ga0255340_1000250.121	3300028576_27	Unknown	Unknown	Unknown	Unknown	Unknown	NULL	NULL	NULL	HQ	93.33	1.43	d__Bacteria	p__Bacteroidota	c__Bacteroidia	o__Bacteroidales	f__BBW3	g__Unassigned_BBW3	s__Unassigned_BBW3	Ga0255340_1000250.121	0.295683	1.06379
Ga0255340_1000250.123	3300028576_27	Unknown	Unknown	Unknown	Unknown	Unknown	NULL	NULL	NULL	HQ	93.33	1.43	d__Bacteria	p__Bacteroidota	c__Bacteroidia	o__Bacteroidales	f__BBW3	g__Unassigned_BBW3	s__Unassigned_BBW3	Ga0255340_1000250.123	0.845599	1.55216
Ga0255340_1000250.125	3300028576_27	Unknown	Unknown	Unknown	Unknown	Unknown	NULL	NULL	NULL	HQ	93.33	1.43	d__Bacteria	p__Bacteroidota	c__Bacteroidia	o__Bacteroidales	f__BBW3	g__Unassigned_BBW3	s__Unassigned_BBW3	Ga0255340_1000250.125	0	0.498244
Ga0255340_1000250.126	3300028576_27	COG0457	Unknown	pfam13414	Unknown	COG0457	R	Tetratricopeptide (TPR) repeat	TPR	HQ	93.33	1.43	d__Bacteria	p__Bacteroidota	c__Bacteroidia	o__Bacteroidales	f__BBW3	g__Unassigned_BBW3	s__Unassigned_BBW3	Ga0255340_1000250.126	2.05634	0.951193
Ga0255340_1000250.128	3300028576_27	COG0188	EC:5.99.1.3	pfam00521	K02469	COG0188	L	DNA gyrase/topoisomerase IV, subunit A	GyrA	HQ	93.33	1.43	d__Bacteria	p__Bacteroidota	c__Bacteroidia	o__Bacteroidales	f__BBW3	g__Unassigned_BBW3	s__Unassigned_BBW3	Ga0255340_1000250.128	1.08618	1.05271
Ga0255340_1000250.130	3300028576_27	COG0542	Unknown	pfam07724	K03696	COG0542	O	ATP-dependent Clp protease, ATP-binding subunit ClpA	ClpA	HQ	93.33	1.43	d__Bacteria	p__Bacteroidota	c__Bacteroidia	o__Bacteroidales	f__BBW3	g__Unassigned_BBW3	s__Unassigned_BBW3	Ga0255340_1000250.130	3.76101	1.09669
Ga0255340_1000250.132	3300028576_27	COG2208	Unknown	pfam07228	Unknown	COG2208	TK	Phosphoserine phosphatase RsbU, regulator of sigma subunit	RsbU	HQ	93.33	1.43	d__Bacteria	p__Bacteroidota	c__Bacteroidia	o__Bacteroidales	f__BBW3	g__Unassigned_BBW3	s__Unassigned_BBW3	Ga0255340_1000250.132	0.538566	1.05976
Ga0255340_1000250.134	3300028576_27	COG1058	EC:3.5.1.42	pfam02464	K03742	COG1058	L	ADP-ribose pyrophosphatase domain of DNA damage- and competence-inducible protein CinA	CinA	HQ	93.33	1.43	d__Bacteria	p__Bacteroidota	c__Bacteroidia	o__Bacteroidales	f__BBW3	g__Unassigned_BBW3	s__Unassigned_BBW3	Ga0255340_1000250.134	0	0.854133
Ga0255340_1000250.138	3300028576_27	COG0501	EC:3.4.24.84	pfam16491	K06013	COG0501	O	Zn-dependent protease with chaperone function	HtpX	HQ	93.33	1.43	d__Bacteria	p__Bacteroidota	c__Bacteroidia	o__Bacteroidales	f__BBW3	g__Unassigned_BBW3	s__Unassigned_BBW3	Ga0255340_1000250.138	0.647822	0.967156
Ga0255340_1000250.140	3300028576_27	Unknown	Unknown	Unknown	Unknown	Unknown	NULL	NULL	NULL	HQ	93.33	1.43	d__Bacteria	p__Bacteroidota	c__Bacteroidia	o__Bacteroidales	f__BBW3	g__Unassigned_BBW3	s__Unassigned_BBW3	Ga0255340_1000250.140	0.262258	0.885767
Ga0255340_1000250.142	3300028576_27	COG1225	Unknown	pfam13905	Unknown	COG1225	O	Peroxiredoxin	Bcp	HQ	93.33	1.43	d__Bacteria	p__Bacteroidota	c__Bacteroidia	o__Bacteroidales	f__BBW3	g__Unassigned_BBW3	s__Unassigned_BBW3	Ga0255340_1000250.142	0.972894	0.985773
Ga0255340_1000250.144	3300028576_27	COG0642	Unknown	pfam02518	Unknown	COG0642	T	Signal transduction histidine kinase	BaeS	HQ	93.33	1.43	d__Bacteria	p__Bacteroidota	c__Bacteroidia	o__Bacteroidales	f__BBW3	g__Unassigned_BBW3	s__Unassigned_BBW3	Ga0255340_1000250.144	0.497138	1.05854
Ga0255340_1000250.146	3300028576_27	COG1408	Unknown	pfam00149	K07098	COG1408	R	Predicted phosphohydrolase, MPP superfamily	YaeI	HQ	93.33	1.43	d__Bacteria	p__Bacteroidota	c__Bacteroidia	o__Bacteroidales	f__BBW3	g__Unassigned_BBW3	s__Unassigned_BBW3	Ga0255340_1000250.146	0	1.52384
Ga0255340_1000250.148	3300028576_27	Unknown	Unknown	Unknown	Unknown	Unknown	NULL	NULL	NULL	HQ	93.33	1.43	d__Bacteria	p__Bacteroidota	c__Bacteroidia	o__Bacteroidales	f__BBW3	g__Unassigned_BBW3	s__Unassigned_BBW3	Ga0255340_1000250.148	8.92619	1.42994
Ga0255340_1000250.150	3300028576_27	Unknown	Unknown	pfam03382	Unknown	Unknown	NULL	NULL	NULL	HQ	93.33	1.43	d__Bacteria	p__Bacteroidota	c__Bacteroidia	o__Bacteroidales	f__BBW3	g__Unassigned_BBW3	s__Unassigned_BBW3	Ga0255340_1000250.150	2.19154	1.01143
Ga0255340_1000303.1	3300028576_27	COG0760	EC:5.2.1.8	pfam13616	K03770	COG0760	O	Peptidyl-prolyl isomerase, parvulin family	SurA	HQ	93.33	1.43	d__Bacteria	p__Bacteroidota	c__Bacteroidia	o__Bacteroidales	f__BBW3	g__Unassigned_BBW3	s__Unassigned_BBW3	Ga0255340_1000303.1	0.643521	0.907187
Ga0255340_1000303.3	3300028576_27	COG1253	Unknown	pfam01595	Unknown	COG1253	R	Hemolysin-related protein, contains CBS domains, UPF0053 family	TlyC	HQ	93.33	1.43	d__Bacteria	p__Bacteroidota	c__Bacteroidia	o__Bacteroidales	f__BBW3	g__Unassigned_BBW3	s__Unassigned_BBW3	Ga0255340_1000303.3	0	1.14326
Ga0255340_1000303.5	3300028576_27	Unknown	Unknown	Unknown	Unknown	Unknown	NULL	NULL	NULL	HQ	93.33	1.43	d__Bacteria	p__Bacteroidota	c__Bacteroidia	o__Bacteroidales	f__BBW3	g__Unassigned_BBW3	s__Unassigned_BBW3	Ga0255340_1000303.5	0	0.105448
Ga0255340_1000303.6	3300028576_27	COG3117	Unknown	pfam06835	Unknown	COG3117	M	Lipopolysaccharide export system protein LptC	YrbK	HQ	93.33	1.43	d__Bacteria	p__Bacteroidota	c__Bacteroidia	o__Bacteroidales	f__BBW3	g__Unassigned_BBW3	s__Unassigned_BBW3	Ga0255340_1000303.6	1.7289	0.761647
Ga0255340_1000303.8	3300028576_27	COG0457	Unknown	Unknown	Unknown	COG0457	R	Tetratricopeptide (TPR) repeat	TPR	HQ	93.33	1.43	d__Bacteria	p__Bacteroidota	c__Bacteroidia	o__Bacteroidales	f__BBW3	g__Unassigned_BBW3	s__Unassigned_BBW3	Ga0255340_1000303.8	3.24589	0.908606
Ga0255340_1000303.10	3300028576_27	Unknown	Unknown	Unknown	Unknown	Unknown	NULL	NULL	NULL	HQ	93.33	1.43	d__Bacteria	p__Bacteroidota	c__Bacteroidia	o__Bacteroidales	f__BBW3	g__Unassigned_BBW3	s__Unassigned_BBW3	Ga0255340_1000303.10	1.27137	0.980152
Ga0255340_1000303.12	3300028576_27	COG1521	EC:2.7.1.33	pfam03309	K03525	COG1521	H	Pantothenate kinase type III	CoaX	HQ	93.33	1.43	d__Bacteria	p__Bacteroidota	c__Bacteroidia	o__Bacteroidales	f__BBW3	g__Unassigned_BBW3	s__Unassigned_BBW3	Ga0255340_1000303.12	0.364835	0.642895
Ga0255340_1000303.14	3300028576_27	COG1197	EC:3.6.4.-	pfam02559	K03723	COG1197	LK	Transcription-repair coupling factor (superfamily II helicase)	Mfd	HQ	93.33	1.43	d__Bacteria	p__Bacteroidota	c__Bacteroidia	o__Bacteroidales	f__BBW3	g__Unassigned_BBW3	s__Unassigned_BBW3	Ga0255340_1000303.14	0.325464	1.04548
Ga0255340_1000303.16	3300028576_27	COG3176	Unknown	pfam01553	Unknown	COG3176	R	Putative hemolysin	NULL	HQ	93.33	1.43	d__Bacteria	p__Bacteroidota	c__Bacteroidia	o__Bacteroidales	f__BBW3	g__Unassigned_BBW3	s__Unassigned_BBW3	Ga0255340_1000303.16	0.327823	1.2757
Ga0255340_1000303.18	3300028576_27	Unknown	Unknown	pfam13444	Unknown	Unknown	NULL	NULL	NULL	HQ	93.33	1.43	d__Bacteria	p__Bacteroidota	c__Bacteroidia	o__Bacteroidales	f__BBW3	g__Unassigned_BBW3	s__Unassigned_BBW3	Ga0255340_1000303.18	1.44075	1.05784
Ga0255340_1000303.20	3300028576_27	COG4105	Unknown	Unknown	Unknown	COG4105	M	Outer membrane protein assembly factor BamD, BamD/ComL family	BamD	HQ	93.33	1.43	d__Bacteria	p__Bacteroidota	c__Bacteroidia	o__Bacteroidales	f__BBW3	g__Unassigned_BBW3	s__Unassigned_BBW3	Ga0255340_1000303.20	1.1381	2.00551
Ga0255340_1000303.22	3300028576_27	Unknown	Unknown	Unknown	Unknown	Unknown	NULL	NULL	NULL	HQ	93.33	1.43	d__Bacteria	p__Bacteroidota	c__Bacteroidia	o__Bacteroidales	f__BBW3	g__Unassigned_BBW3	s__Unassigned_BBW3	Ga0255340_1000303.22	0	1.75851
Ga0255340_1000303.23	3300028576_27	COG0048	Unknown	pfam00164	K02950	COG0048	J	Ribosomal protein S12	RpsL	HQ	93.33	1.43	d__Bacteria	p__Bacteroidota	c__Bacteroidia	o__Bacteroidales	f__BBW3	g__Unassigned_BBW3	s__Unassigned_BBW3	Ga0255340_1000303.23	4.2746	0.313854
Ga0255340_1000303.24	3300028576_27	COG0049	Unknown	pfam00177	K02992	COG0049	J	Ribosomal protein S7	RpsG	HQ	93.33	1.43	d__Bacteria	p__Bacteroidota	c__Bacteroidia	o__Bacteroidales	f__BBW3	g__Unassigned_BBW3	s__Unassigned_BBW3	Ga0255340_1000303.24	2.2762	0.710285
Ga0255340_1000303.26	3300028576_27	COG0480	Unknown	pfam00009	K02355	COG0480	J	Translation elongation factor EF-G, a GTPase	FusA	HQ	93.33	1.43	d__Bacteria	p__Bacteroidota	c__Bacteroidia	o__Bacteroidales	f__BBW3	g__Unassigned_BBW3	s__Unassigned_BBW3	Ga0255340_1000303.26	5.38261	0.828054
Ga0255340_1000303.28	3300028576_27	COG0051	Unknown	pfam00338	K02946	COG0051	J	Ribosomal protein S10	RpsJ	HQ	93.33	1.43	d__Bacteria	p__Bacteroidota	c__Bacteroidia	o__Bacteroidales	f__BBW3	g__Unassigned_BBW3	s__Unassigned_BBW3	Ga0255340_1000303.28	4.43525	0.13026
Ga0255340_1000303.30	3300028576_27	COG0087	Unknown	pfam00297	K02906	COG0087	J	Ribosomal protein L3	RplC	HQ	93.33	1.43	d__Bacteria	p__Bacteroidota	c__Bacteroidia	o__Bacteroidales	f__BBW3	g__Unassigned_BBW3	s__Unassigned_BBW3	Ga0255340_1000303.30	2.63531	0.644976
Ga0255340_1000303.32	3300028576_27	COG0088	Unknown	pfam00573	K02926	COG0088	J	Ribosomal protein L4	RplD	HQ	93.33	1.43	d__Bacteria	p__Bacteroidota	c__Bacteroidia	o__Bacteroidales	f__BBW3	g__Unassigned_BBW3	s__Unassigned_BBW3	Ga0255340_1000303.32	2.57287	0.566723
Ga0255340_1000303.34	3300028576_27	COG0089	Unknown	pfam00276	K02892	COG0089	J	Ribosomal protein L23	RplW	HQ	93.33	1.43	d__Bacteria	p__Bacteroidota	c__Bacteroidia	o__Bacteroidales	f__BBW3	g__Unassigned_BBW3	s__Unassigned_BBW3	Ga0255340_1000303.34	0	0.136974
Ga0255340_1000303.36	3300028576_27	COG0090	Unknown	pfam03947	K02886	COG0090	J	Ribosomal protein L2	RplB	HQ	93.33	1.43	d__Bacteria	p__Bacteroidota	c__Bacteroidia	o__Bacteroidales	f__BBW3	g__Unassigned_BBW3	s__Unassigned_BBW3	Ga0255340_1000303.36	5.59325	0.700561
Ga0255340_1000303.38	3300028576_27	COG0185	Unknown	pfam00203	K02965	COG0185	J	Ribosomal protein S19	RpsS	HQ	93.33	1.43	d__Bacteria	p__Bacteroidota	c__Bacteroidia	o__Bacteroidales	f__BBW3	g__Unassigned_BBW3	s__Unassigned_BBW3	Ga0255340_1000303.38	0	0.0746433
Ga0255340_1000303.40	3300028576_27	COG0091	Unknown	pfam00237	K02890	COG0091	J	Ribosomal protein L22	RplV	HQ	93.33	1.43	d__Bacteria	p__Bacteroidota	c__Bacteroidia	o__Bacteroidales	f__BBW3	g__Unassigned_BBW3	s__Unassigned_BBW3	Ga0255340_1000303.40	0.641696	0.329807
Ga0255340_1000303.42	3300028576_27	COG0092	Unknown	pfam00189	K02982	COG0092	J	Ribosomal protein S3	RpsC	HQ	93.33	1.43	d__Bacteria	p__Bacteroidota	c__Bacteroidia	o__Bacteroidales	f__BBW3	g__Unassigned_BBW3	s__Unassigned_BBW3	Ga0255340_1000303.42	1.48937	0.519431
Ga0255340_1000303.44	3300028576_27	COG0197	Unknown	pfam00252	K02878	COG0197	J	Ribosomal protein L16/L10AE	RplP	HQ	93.33	1.43	d__Bacteria	p__Bacteroidota	c__Bacteroidia	o__Bacteroidales	f__BBW3	g__Unassigned_BBW3	s__Unassigned_BBW3	Ga0255340_1000303.44	4.42905	0.511019
Ga0255340_1000303.46	3300028576_27	COG0255	Unknown	pfam00831	K02904	COG0255	J	Ribosomal protein L29	RpmC	HQ	93.33	1.43	d__Bacteria	p__Bacteroidota	c__Bacteroidia	o__Bacteroidales	f__BBW3	g__Unassigned_BBW3	s__Unassigned_BBW3	Ga0255340_1000303.46	2.87235	0
Ga0255340_1000303.48	3300028576_27	COG0186	Unknown	pfam00366	K02961	COG0186	J	Ribosomal protein S17	RpsQ	HQ	93.33	1.43	d__Bacteria	p__Bacteroidota	c__Bacteroidia	o__Bacteroidales	f__BBW3	g__Unassigned_BBW3	s__Unassigned_BBW3	Ga0255340_1000303.48	2.07998	0.229078
Ga0255340_1000303.50	3300028576_27	COG0093	Unknown	pfam00238	K02874	COG0093	J	Ribosomal protein L14	RplN	HQ	93.33	1.43	d__Bacteria	p__Bacteroidota	c__Bacteroidia	o__Bacteroidales	f__BBW3	g__Unassigned_BBW3	s__Unassigned_BBW3	Ga0255340_1000303.50	0	0.653435
Ga0255340_1000303.52	3300028576_27	COG0198	Unknown	pfam17136	K02895	COG0198	J	Ribosomal protein L24	RplX	HQ	93.33	1.43	d__Bacteria	p__Bacteroidota	c__Bacteroidia	o__Bacteroidales	f__BBW3	g__Unassigned_BBW3	s__Unassigned_BBW3	Ga0255340_1000303.52	0.837769	0
Ga0255340_1000303.54	3300028576_27	COG0094	Unknown	pfam00673	K02931	COG0094	J	Ribosomal protein L5	RplE	HQ	93.33	1.43	d__Bacteria	p__Bacteroidota	c__Bacteroidia	o__Bacteroidales	f__BBW3	g__Unassigned_BBW3	s__Unassigned_BBW3	Ga0255340_1000303.54	1.94579	0.428597
Ga0255340_1000303.56	3300028576_27	COG0199	Unknown	pfam00253	K02954	COG0199	J	Ribosomal protein S14	RpsN	HQ	93.33	1.43	d__Bacteria	p__Bacteroidota	c__Bacteroidia	o__Bacteroidales	f__BBW3	g__Unassigned_BBW3	s__Unassigned_BBW3	Ga0255340_1000303.56	0	0.221442
Ga0255340_1000303.58	3300028576_27	COG0096	Unknown	pfam00410	K02994	COG0096	J	Ribosomal protein S8	RpsH	HQ	93.33	1.43	d__Bacteria	p__Bacteroidota	c__Bacteroidia	o__Bacteroidales	f__BBW3	g__Unassigned_BBW3	s__Unassigned_BBW3	Ga0255340_1000303.58	4.08176	0.599391
Ga0255340_1000303.60	3300028576_27	COG0097	Unknown	pfam00347	K02933	COG0097	J	Ribosomal protein L6P/L9E	RplF	HQ	93.33	1.43	d__Bacteria	p__Bacteroidota	c__Bacteroidia	o__Bacteroidales	f__BBW3	g__Unassigned_BBW3	s__Unassigned_BBW3	Ga0255340_1000303.60	6.84707	0.502733
Ga0255340_1000303.62	3300028576_27	COG0256	Unknown	pfam00861	K02881	COG0256	J	Ribosomal protein L18	RplR	HQ	93.33	1.43	d__Bacteria	p__Bacteroidota	c__Bacteroidia	o__Bacteroidales	f__BBW3	g__Unassigned_BBW3	s__Unassigned_BBW3	Ga0255340_1000303.62	1.50798	0.498244
Ga0255340_1000303.64	3300028576_27	COG0098	Unknown	pfam00333	K02988	COG0098	J	Ribosomal protein S5	RpsE	HQ	93.33	1.43	d__Bacteria	p__Bacteroidota	c__Bacteroidia	o__Bacteroidales	f__BBW3	g__Unassigned_BBW3	s__Unassigned_BBW3	Ga0255340_1000303.64	2.59997	0.458155
Ga0255340_1000303.66	3300028576_27	COG1841	Unknown	pfam00327	K02907	COG1841	J	Ribosomal protein L30/L7E	RpmD	HQ	93.33	1.43	d__Bacteria	p__Bacteroidota	c__Bacteroidia	o__Bacteroidales	f__BBW3	g__Unassigned_BBW3	s__Unassigned_BBW3	Ga0255340_1000303.66	0	0.112598
Ga0255340_1000303.68	3300028576_27	COG0200	Unknown	pfam00828	K02876	COG0200	J	Ribosomal protein L15	RplO	HQ	93.33	1.43	d__Bacteria	p__Bacteroidota	c__Bacteroidia	o__Bacteroidales	f__BBW3	g__Unassigned_BBW3	s__Unassigned_BBW3	Ga0255340_1000303.68	3.03621	0.356685
Ga0255340_1000303.70	3300028576_27	COG0201	Unknown	pfam00344	K03076	COG0201	U	Preprotein translocase subunit SecY	SecY	HQ	93.33	1.43	d__Bacteria	p__Bacteroidota	c__Bacteroidia	o__Bacteroidales	f__BBW3	g__Unassigned_BBW3	s__Unassigned_BBW3	Ga0255340_1000303.70	4.70819	0.991979
Ga0255340_1000303.72	3300028576_27	COG0024	EC:3.4.11.18	pfam00557	K01265	COG0024	J	Methionine aminopeptidase	Map	HQ	93.33	1.43	d__Bacteria	p__Bacteroidota	c__Bacteroidia	o__Bacteroidales	f__BBW3	g__Unassigned_BBW3	s__Unassigned_BBW3	Ga0255340_1000303.72	2.77331	0.534515
Ga0255340_1000303.74	3300028576_27	COG0361	Unknown	pfam01176	K02518	COG0361	J	Translation initiation factor IF-1	InfA	HQ	93.33	1.43	d__Bacteria	p__Bacteroidota	c__Bacteroidia	o__Bacteroidales	f__BBW3	g__Unassigned_BBW3	s__Unassigned_BBW3	Ga0255340_1000303.74	0	0.0910035
Ga0255340_1000303.76	3300028576_27	COG0257	Unknown	pfam00444	K02919	COG0257	J	Ribosomal protein L36	RpmJ	HQ	93.33	1.43	d__Bacteria	p__Bacteroidota	c__Bacteroidia	o__Bacteroidales	f__BBW3	g__Unassigned_BBW3	s__Unassigned_BBW3	Ga0255340_1000303.76	0	0
Ga0255340_1000303.77	3300028576_27	COG0099	Unknown	pfam00416	K02952	COG0099	J	Ribosomal protein S13	RpsM	HQ	93.33	1.43	d__Bacteria	p__Bacteroidota	c__Bacteroidia	o__Bacteroidales	f__BBW3	g__Unassigned_BBW3	s__Unassigned_BBW3	Ga0255340_1000303.77	2.15426	0.316345
Ga0255340_1000303.79	3300028576_27	COG0100	Unknown	pfam00411	K02948	COG0100	J	Ribosomal protein S11	RpsK	HQ	93.33	1.43	d__Bacteria	p__Bacteroidota	c__Bacteroidia	o__Bacteroidales	f__BBW3	g__Unassigned_BBW3	s__Unassigned_BBW3	Ga0255340_1000303.79	2.08798	0.408816
Ga0255340_1000303.81	3300028576_27	COG0522	Unknown	pfam00163	K02986	COG0522	J	Ribosomal protein S4 or related protein	RpsD	HQ	93.33	1.43	d__Bacteria	p__Bacteroidota	c__Bacteroidia	o__Bacteroidales	f__BBW3	g__Unassigned_BBW3	s__Unassigned_BBW3	Ga0255340_1000303.81	5.79423	0.654508
Ga0255340_1000303.83	3300028576_27	COG0202	EC:2.7.7.6	pfam01193	K03040	COG0202	K	DNA-directed RNA polymerase, alpha subunit/40 kD subunit	RpoA	HQ	93.33	1.43	d__Bacteria	p__Bacteroidota	c__Bacteroidia	o__Bacteroidales	f__BBW3	g__Unassigned_BBW3	s__Unassigned_BBW3	Ga0255340_1000303.83	4.37361	1.02358
Ga0255340_1000303.85	3300028576_27	COG0203	Unknown	pfam01196	K02879	COG0203	J	Ribosomal protein L17	RplQ	HQ	93.33	1.43	d__Bacteria	p__Bacteroidota	c__Bacteroidia	o__Bacteroidales	f__BBW3	g__Unassigned_BBW3	s__Unassigned_BBW3	Ga0255340_1000303.85	1.71524	0.755631
Ga0255340_1000303.87	3300028576_27	COG0148	EC:4.2.1.11	pfam00113	K01689	COG0148	G	Enolase	Eno	HQ	93.33	1.43	d__Bacteria	p__Bacteroidota	c__Bacteroidia	o__Bacteroidales	f__BBW3	g__Unassigned_BBW3	s__Unassigned_BBW3	Ga0255340_1000303.87	1.05208	1.03511
Ga0255340_1000303.89	3300028576_27	COG0043	EC:4.1.1.98	pfam01977	K03182	COG0043	H	3-polyprenyl-4-hydroxybenzoate decarboxylase	UbiD	HQ	93.33	1.43	d__Bacteria	p__Bacteroidota	c__Bacteroidia	o__Bacteroidales	f__BBW3	g__Unassigned_BBW3	s__Unassigned_BBW3	Ga0255340_1000303.89	0.42746	0.899716
Ga0255340_1000303.91	3300028576_27	COG2208	Unknown	pfam07228	Unknown	COG2208	TK	Phosphoserine phosphatase RsbU, regulator of sigma subunit	RsbU	HQ	93.33	1.43	d__Bacteria	p__Bacteroidota	c__Bacteroidia	o__Bacteroidales	f__BBW3	g__Unassigned_BBW3	s__Unassigned_BBW3	Ga0255340_1000303.91	0.163172	1.0483
Ga0255340_1000303.93	3300028576_27	COG0784	Unknown	pfam00072	Unknown	COG0784	T	CheY-like REC (receiver) domain, includes chemotaxis protein CheY and sporulation regulator Spo0F	CheY	HQ	93.33	1.43	d__Bacteria	p__Bacteroidota	c__Bacteroidia	o__Bacteroidales	f__BBW3	g__Unassigned_BBW3	s__Unassigned_BBW3	Ga0255340_1000303.93	1.23311	1.14305
Ga0255340_1000303.95	3300028576_27	COG1280	Unknown	pfam01810	Unknown	COG1280	E	Threonine/homoserine/homoserine lactone efflux protein	RhtB	HQ	93.33	1.43	d__Bacteria	p__Bacteroidota	c__Bacteroidia	o__Bacteroidales	f__BBW3	g__Unassigned_BBW3	s__Unassigned_BBW3	Ga0255340_1000303.95	2.12392	0.966858
Ga0255340_1000303.97	3300028576_27	COG1012	EC:1.2.1.9	pfam00171	K00131	COG1012	I	Acyl-CoA reductase or other NAD-dependent aldehyde dehydrogenase	AdhE	HQ	93.33	1.43	d__Bacteria	p__Bacteroidota	c__Bacteroidia	o__Bacteroidales	f__BBW3	g__Unassigned_BBW3	s__Unassigned_BBW3	Ga0255340_1000303.97	0.381768	1.05115
Ga0255340_1000303.99	3300028576_27	Unknown	Unknown	pfam13387	Unknown	Unknown	NULL	NULL	NULL	HQ	93.33	1.43	d__Bacteria	p__Bacteroidota	c__Bacteroidia	o__Bacteroidales	f__BBW3	g__Unassigned_BBW3	s__Unassigned_BBW3	Ga0255340_1000303.99	0.449028	1.20337
Ga0255340_1000303.101	3300028576_27	COG4232	EC:1.8.1.8	pfam02683	K04084	COG4232	O	Thiol:disulfide interchange protein DsbD	DsbD	HQ	93.33	1.43	d__Bacteria	p__Bacteroidota	c__Bacteroidia	o__Bacteroidales	f__BBW3	g__Unassigned_BBW3	s__Unassigned_BBW3	Ga0255340_1000303.101	0.264946	1.15746
Ga0255340_1000303.103	3300028576_27	COG1530	EC:3.1.26.-	pfam10150	K08301	COG1530	J	Ribonuclease G or E	CafA	HQ	93.33	1.43	d__Bacteria	p__Bacteroidota	c__Bacteroidia	o__Bacteroidales	f__BBW3	g__Unassigned_BBW3	s__Unassigned_BBW3	Ga0255340_1000303.103	1.67554	1.16872
Ga0255340_1000303.105	3300028576_27	COG0776	Unknown	pfam00216	K03530	COG0776	L	Bacterial nucleoid DNA-binding protein IHF-alpha	HimA	HQ	93.33	1.43	d__Bacteria	p__Bacteroidota	c__Bacteroidia	o__Bacteroidales	f__BBW3	g__Unassigned_BBW3	s__Unassigned_BBW3	Ga0255340_1000303.105	28.5723	0.489503
Ga0255340_1000303.107	3300028576_27	Unknown	Unknown	Unknown	Unknown	Unknown	NULL	NULL	NULL	HQ	93.33	1.43	d__Bacteria	p__Bacteroidota	c__Bacteroidia	o__Bacteroidales	f__BBW3	g__Unassigned_BBW3	s__Unassigned_BBW3	Ga0255340_1000303.107	0	0.949036
Ga0255340_1000303.108	3300028576_27	COG1194	EC:3.2.2.-	pfam00730	K03575	COG1194	L	Adenine-specific DNA glycosylase, acts on AG and A-oxoG pairs	MutY	HQ	93.33	1.43	d__Bacteria	p__Bacteroidota	c__Bacteroidia	o__Bacteroidales	f__BBW3	g__Unassigned_BBW3	s__Unassigned_BBW3	Ga0255340_1000303.108	0	1.4418
Ga0255340_1000303.110	3300028576_27	COG0629	Unknown	pfam00436	K03111	COG0629	L	Single-stranded DNA-binding protein	Ssb	HQ	93.33	1.43	d__Bacteria	p__Bacteroidota	c__Bacteroidia	o__Bacteroidales	f__BBW3	g__Unassigned_BBW3	s__Unassigned_BBW3	Ga0255340_1000303.110	4.30853	1.08461
Ga0255340_1000303.112	3300028576_27	COG1253	Unknown	pfam01595	Unknown	COG1253	R	Hemolysin-related protein, contains CBS domains, UPF0053 family	TlyC	HQ	93.33	1.43	d__Bacteria	p__Bacteroidota	c__Bacteroidia	o__Bacteroidales	f__BBW3	g__Unassigned_BBW3	s__Unassigned_BBW3	Ga0255340_1000303.112	1.04239	1.11741
Ga0255340_1000303.114	3300028576_27	Unknown	Unknown	Unknown	Unknown	Unknown	NULL	NULL	NULL	HQ	93.33	1.43	d__Bacteria	p__Bacteroidota	c__Bacteroidia	o__Bacteroidales	f__BBW3	g__Unassigned_BBW3	s__Unassigned_BBW3	Ga0255340_1000303.114	0.461628	0.508412
Ga0255340_1000303.116	3300028576_27	COG2091	Unknown	pfam01648	Unknown	COG2091	H	Phosphopantetheinyl transferase	Sfp	HQ	93.33	1.43	d__Bacteria	p__Bacteroidota	c__Bacteroidia	o__Bacteroidales	f__BBW3	g__Unassigned_BBW3	s__Unassigned_BBW3	Ga0255340_1000303.116	0.4228	0.807124
Ga0255340_1000303.118	3300028576_27	COG1646	EC:2.5.1.-	pfam01884	K07094	COG1646	I	Glycerol-1-phosphate heptaprenyltransferase	PcrB	HQ	93.33	1.43	d__Bacteria	p__Bacteroidota	c__Bacteroidia	o__Bacteroidales	f__BBW3	g__Unassigned_BBW3	s__Unassigned_BBW3	Ga0255340_1000303.118	1.50173	1.07505
Ga0255340_1000303.120	3300028576_27	COG1013	EC:1.2.7.11	pfam02775	K00175	COG1013	C	Pyruvate:ferredoxin oxidoreductase or related 2-oxoacid:ferredoxin oxidoreductase, beta subunit	PorB	HQ	93.33	1.43	d__Bacteria	p__Bacteroidota	c__Bacteroidia	o__Bacteroidales	f__BBW3	g__Unassigned_BBW3	s__Unassigned_BBW3	Ga0255340_1000303.120	2.64559	0.874112
Ga0255340_1000303.122	3300028576_27	COG0674	EC:1.2.7.11	pfam01855	K00174	COG0674	C	Pyruvate:ferredoxin oxidoreductase or related 2-oxoacid:ferredoxin oxidoreductase, alpha subunit	PorA	HQ	93.33	1.43	d__Bacteria	p__Bacteroidota	c__Bacteroidia	o__Bacteroidales	f__BBW3	g__Unassigned_BBW3	s__Unassigned_BBW3	Ga0255340_1000303.122	3.2772	0.899716
Ga0255340_1000303.124	3300028576_27	COG0663	Unknown	pfam00132	Unknown	COG0663	R	Carbonic anhydrase or acetyltransferase, isoleucine patch superfamily	PaaY	HQ	93.33	1.43	d__Bacteria	p__Bacteroidota	c__Bacteroidia	o__Bacteroidales	f__BBW3	g__Unassigned_BBW3	s__Unassigned_BBW3	Ga0255340_1000303.124	1.50798	1.88226
Ga0255340_1000303.126	3300028576_27	COG0796	EC:5.1.1.3	pfam01177	K01776	COG0796	M	Glutamate racemase	MurI	HQ	93.33	1.43	d__Bacteria	p__Bacteroidota	c__Bacteroidia	o__Bacteroidales	f__BBW3	g__Unassigned_BBW3	s__Unassigned_BBW3	Ga0255340_1000303.126	0.318588	1.38011
Ga0255340_1000303.128	3300028576_27	Unknown	Unknown	Unknown	Unknown	Unknown	NULL	NULL	NULL	HQ	93.33	1.43	d__Bacteria	p__Bacteroidota	c__Bacteroidia	o__Bacteroidales	f__BBW3	g__Unassigned_BBW3	s__Unassigned_BBW3	Ga0255340_1000303.128	1.84651	3.11826
Ga0255340_1000303.129	3300028576_27	COG2825	Unknown	pfam03938	K06142	COG2825	MO	Periplasmic chaperone for outer membrane proteins, Skp family	HlpA	HQ	93.33	1.43	d__Bacteria	p__Bacteroidota	c__Bacteroidia	o__Bacteroidales	f__BBW3	g__Unassigned_BBW3	s__Unassigned_BBW3	Ga0255340_1000303.129	4.62677	1.09463
Ga0255340_1000303.131	3300028576_27	COG2825	Unknown	pfam03938	K06142	COG2825	MO	Periplasmic chaperone for outer membrane proteins, Skp family	HlpA	HQ	93.33	1.43	d__Bacteria	p__Bacteroidota	c__Bacteroidia	o__Bacteroidales	f__BBW3	g__Unassigned_BBW3	s__Unassigned_BBW3	Ga0255340_1000303.131	0	0.625247
Ga0255340_1000303.133	3300028576_27	COG4775	Unknown	pfam07244	K07277	COG4775	M	Outer membrane protein assembly factor BamA	BamA	HQ	93.33	1.43	d__Bacteria	p__Bacteroidota	c__Bacteroidia	o__Bacteroidales	f__BBW3	g__Unassigned_BBW3	s__Unassigned_BBW3	Ga0255340_1000303.133	0.428303	0.990592
Ga0255340_1000303.135	3300028576_27	COG0020	EC:2.5.1.31	pfam01255	K00806	COG0020	I	Undecaprenyl pyrophosphate synthase	UppS	HQ	93.33	1.43	d__Bacteria	p__Bacteroidota	c__Bacteroidia	o__Bacteroidales	f__BBW3	g__Unassigned_BBW3	s__Unassigned_BBW3	Ga0255340_1000303.135	0.367801	0.648122
Ga0255340_1000303.137	3300028576_27	Unknown	Unknown	Unknown	Unknown	Unknown	NULL	NULL	NULL	HQ	93.33	1.43	d__Bacteria	p__Bacteroidota	c__Bacteroidia	o__Bacteroidales	f__BBW3	g__Unassigned_BBW3	s__Unassigned_BBW3	Ga0255340_1000303.137	1.2625	0.648876
Ga0255340_1000303.139	3300028576_27	Unknown	Unknown	Unknown	Unknown	Unknown	NULL	NULL	NULL	HQ	93.33	1.43	d__Bacteria	p__Bacteroidota	c__Bacteroidia	o__Bacteroidales	f__BBW3	g__Unassigned_BBW3	s__Unassigned_BBW3	Ga0255340_1000303.139	1.05208	0.926966
Ga0255340_1000303.141	3300028576_27	COG0061	EC:2.7.1.23	pfam01513	K00858	COG0061	H	NAD kinase	NadK	HQ	93.33	1.43	d__Bacteria	p__Bacteroidota	c__Bacteroidia	o__Bacteroidales	f__BBW3	g__Unassigned_BBW3	s__Unassigned_BBW3	Ga0255340_1000303.141	0	0.878261
Ga0255340_1000303.143	3300028576_27	Unknown	Unknown	pfam00571	Unknown	Unknown	NULL	NULL	NULL	HQ	93.33	1.43	d__Bacteria	p__Bacteroidota	c__Bacteroidia	o__Bacteroidales	f__BBW3	g__Unassigned_BBW3	s__Unassigned_BBW3	Ga0255340_1000303.143	0.815127	1.19698
Ga0255340_1000303.145	3300028576_27	COG0854	EC:2.6.99.2	pfam03740	K03474	COG0854	H	Pyridoxine 5'-phosphate synthase PdxJ	PdxJ	HQ	93.33	1.43	d__Bacteria	p__Bacteroidota	c__Bacteroidia	o__Bacteroidales	f__BBW3	g__Unassigned_BBW3	s__Unassigned_BBW3	Ga0255340_1000303.145	0.376996	0.775046
Ga0255340_1000303.147	3300028576_27	COG0596	Unknown	pfam00561	Unknown	COG0596	HR	2-succinyl-6-hydroxy-2,4-cyclohexadiene-1-carboxylate synthase MenH and related esterases, alpha/beta hydrolase fold	MenH	HQ	93.33	1.43	d__Bacteria	p__Bacteroidota	c__Bacteroidia	o__Bacteroidales	f__BBW3	g__Unassigned_BBW3	s__Unassigned_BBW3	Ga0255340_1000303.147	0	1.02958
Ga0255340_1000303.149	3300028576_27	COG0417	Unknown	pfam10108	K07501	COG0417	L	DNA polymerase B elongation subunit	PolB	HQ	93.33	1.43	d__Bacteria	p__Bacteroidota	c__Bacteroidia	o__Bacteroidales	f__BBW3	g__Unassigned_BBW3	s__Unassigned_BBW3	Ga0255340_1000303.149	0.378574	1.50099
Ga0255340_1000303.151	3300028576_27	COG0572	EC:2.7.1.48	pfam00485	K00876	COG0572	F	Uridine kinase	Udk	HQ	93.33	1.43	d__Bacteria	p__Bacteroidota	c__Bacteroidia	o__Bacteroidales	f__BBW3	g__Unassigned_BBW3	s__Unassigned_BBW3	Ga0255340_1000303.151	0	1.39346
Ga0255340_1000303.153	3300028576_27	COG1482	EC:5.3.1.8	pfam01238	K01809	COG1482	G	Mannose-6-phosphate isomerase, class I	ManA	HQ	93.33	1.43	d__Bacteria	p__Bacteroidota	c__Bacteroidia	o__Bacteroidales	f__BBW3	g__Unassigned_BBW3	s__Unassigned_BBW3	Ga0255340_1000303.153	0.553389	1.01579
Ga0255340_1000303.155	3300028576_27	Unknown	Unknown	Unknown	Unknown	Unknown	NULL	NULL	NULL	HQ	93.33	1.43	d__Bacteria	p__Bacteroidota	c__Bacteroidia	o__Bacteroidales	f__BBW3	g__Unassigned_BBW3	s__Unassigned_BBW3	Ga0255340_1000303.155	1.3709	0.805243
Ga0255340_1000303.157	3300028576_27	Unknown	Unknown	Unknown	Unknown	Unknown	NULL	NULL	NULL	HQ	93.33	1.43	d__Bacteria	p__Bacteroidota	c__Bacteroidia	o__Bacteroidales	f__BBW3	g__Unassigned_BBW3	s__Unassigned_BBW3	Ga0255340_1000303.157	0.835192	1.04248
Ga0255340_1000303.159	3300028576_27	COG1188	Unknown	Unknown	K04762	COG1188	J	Ribosomal 50S subunit-recycling heat shock protein, contains S4 domain	HslR	HQ	93.33	1.43	d__Bacteria	p__Bacteroidota	c__Bacteroidia	o__Bacteroidales	f__BBW3	g__Unassigned_BBW3	s__Unassigned_BBW3	Ga0255340_1000303.159	0.869991	0.830407
Ga0255340_1000303.161	3300028576_27	COG0193	EC:3.1.1.29	pfam01195	K01056	COG0193	J	Peptidyl-tRNA hydrolase	Pth	HQ	93.33	1.43	d__Bacteria	p__Bacteroidota	c__Bacteroidia	o__Bacteroidales	f__BBW3	g__Unassigned_BBW3	s__Unassigned_BBW3	Ga0255340_1000303.161	0.481272	0.565383
Ga0255340_1000303.163	3300028576_27	COG1825	Unknown	pfam01386	K02897	COG1825	J	Ribosomal protein L25 (general stress protein Ctc)	RplY	HQ	93.33	1.43	d__Bacteria	p__Bacteroidota	c__Bacteroidia	o__Bacteroidales	f__BBW3	g__Unassigned_BBW3	s__Unassigned_BBW3	Ga0255340_1000303.163	3.05968	0.866511
Ga0255340_1000303.165	3300028576_27	COG0462	EC:2.7.6.1	pfam13793	K00948	COG0462	F	Phosphoribosylpyrophosphate synthetase	PrsA	HQ	93.33	1.43	d__Bacteria	p__Bacteroidota	c__Bacteroidia	o__Bacteroidales	f__BBW3	g__Unassigned_BBW3	s__Unassigned_BBW3	Ga0255340_1000303.165	0.540174	1.66577
Ga0255340_1000303.167	3300028576_27	COG0218	Unknown	pfam01926	K03978	COG0218	D	GTP-binding protein EngB required for normal cell division	EngB	HQ	93.33	1.43	d__Bacteria	p__Bacteroidota	c__Bacteroidia	o__Bacteroidales	f__BBW3	g__Unassigned_BBW3	s__Unassigned_BBW3	Ga0255340_1000303.167	5.3223	0.846689
Ga0255340_1000303.169	3300028576_27	COG2355	EC:3.4.13.19	pfam01244	K01273	COG2355	OE	Zn-dependent dipeptidase, microsomal dipeptidase homolog	NULL	HQ	93.33	1.43	d__Bacteria	p__Bacteroidota	c__Bacteroidia	o__Bacteroidales	f__BBW3	g__Unassigned_BBW3	s__Unassigned_BBW3	Ga0255340_1000303.169	0.441361	0.988386
Ga0255340_1000303.171	3300028576_27	Unknown	Unknown	Unknown	Unknown	Unknown	NULL	NULL	NULL	HQ	93.33	1.43	d__Bacteria	p__Bacteroidota	c__Bacteroidia	o__Bacteroidales	f__BBW3	g__Unassigned_BBW3	s__Unassigned_BBW3	Ga0255340_1000303.171	5.17023	4.17576
Ga0255340_1000303.173	3300028576_27	COG2353	Unknown	pfam04264	Unknown	COG2353	R	Polyisoprenoid-binding periplasmic protein YceI	YceI	HQ	93.33	1.43	d__Bacteria	p__Bacteroidota	c__Bacteroidia	o__Bacteroidales	f__BBW3	g__Unassigned_BBW3	s__Unassigned_BBW3	Ga0255340_1000303.173	1.6014	0.734873
Ga0255340_1000303.175	3300028576_27	COG3176	Unknown	pfam13444	Unknown	COG3176	R	Putative hemolysin	NULL	HQ	93.33	1.43	d__Bacteria	p__Bacteroidota	c__Bacteroidia	o__Bacteroidales	f__BBW3	g__Unassigned_BBW3	s__Unassigned_BBW3	Ga0255340_1000303.175	1.3284	1.08373
Ga0255340_1000303.177	3300028576_27	Unknown	Unknown	Unknown	Unknown	Unknown	NULL	NULL	NULL	HQ	93.33	1.43	d__Bacteria	p__Bacteroidota	c__Bacteroidia	o__Bacteroidales	f__BBW3	g__Unassigned_BBW3	s__Unassigned_BBW3	Ga0255340_1000303.177	3.51686	1.64321
Ga0255340_1000303.179	3300028576_27	COG0488	Unknown	pfam00005	Unknown	COG0488	R	ATPase components of ABC transporters with duplicated ATPase domains	Uup	HQ	93.33	1.43	d__Bacteria	p__Bacteroidota	c__Bacteroidia	o__Bacteroidales	f__BBW3	g__Unassigned_BBW3	s__Unassigned_BBW3	Ga0255340_1000303.179	1.29719	0.89291
Ga0255340_1000303.181	3300028576_27	Unknown	Unknown	pfam12970	Unknown	Unknown	NULL	NULL	NULL	HQ	93.33	1.43	d__Bacteria	p__Bacteroidota	c__Bacteroidia	o__Bacteroidales	f__BBW3	g__Unassigned_BBW3	s__Unassigned_BBW3	Ga0255340_1000303.181	0	1.67477
Ga0255340_1000322.1	3300028576_27	COG0635	EC:1.3.99.22	pfam04055	K02495	COG0635	H	Coproporphyrinogen-III oxidase HemN (oxygen-independent) or related Fe-S oxidoreductase	HemN	HQ	93.33	1.43	d__Bacteria	p__Bacteroidota	c__Bacteroidia	o__Bacteroidales	f__BBW3	g__Unassigned_BBW3	s__Unassigned_BBW3	Ga0255340_1000322.1	0.481272	1.13077
Ga0255340_1000322.3	3300028576_27	COG2208	Unknown	pfam07228	Unknown	COG2208	TK	Phosphoserine phosphatase RsbU, regulator of sigma subunit	RsbU	HQ	93.33	1.43	d__Bacteria	p__Bacteroidota	c__Bacteroidia	o__Bacteroidales	f__BBW3	g__Unassigned_BBW3	s__Unassigned_BBW3	Ga0255340_1000322.3	0.239363	1.05448
Ga0255340_1000322.5	3300028576_27	COG0642	Unknown	pfam02518	Unknown	COG0642	T	Signal transduction histidine kinase	BaeS	HQ	93.33	1.43	d__Bacteria	p__Bacteroidota	c__Bacteroidia	o__Bacteroidales	f__BBW3	g__Unassigned_BBW3	s__Unassigned_BBW3	Ga0255340_1000322.5	0.95999	1.51544
Ga0255340_1000322.7	3300028576_27	COG2202	Unknown	pfam02743	K03406	COG2202	T	PAS domain	PAS	HQ	93.33	1.43	d__Bacteria	p__Bacteroidota	c__Bacteroidia	o__Bacteroidales	f__BBW3	g__Unassigned_BBW3	s__Unassigned_BBW3	Ga0255340_1000322.7	0.708714	1.37895
Ga0255340_1000322.9	3300028576_27	Unknown	Unknown	pfam10977	Unknown	Unknown	NULL	NULL	NULL	HQ	93.33	1.43	d__Bacteria	p__Bacteroidota	c__Bacteroidia	o__Bacteroidales	f__BBW3	g__Unassigned_BBW3	s__Unassigned_BBW3	Ga0255340_1000322.9	1.34043	1.45167
Ga0255340_1000322.11	3300028576_27	COG1983	Unknown	pfam04024	Unknown	COG1983	KT	Phage shock protein PspC (stress-responsive transcriptional regulator)	PspC	HQ	93.33	1.43	d__Bacteria	p__Bacteroidota	c__Bacteroidia	o__Bacteroidales	f__BBW3	g__Unassigned_BBW3	s__Unassigned_BBW3	Ga0255340_1000322.11	0	1.15993
Ga0255340_1000322.13	3300028576_27	COG1695	Unknown	pfam03551	K10947	COG1695	K	DNA-binding transcriptional regulator, PadR family	PadR	HQ	93.33	1.43	d__Bacteria	p__Bacteroidota	c__Bacteroidia	o__Bacteroidales	f__BBW3	g__Unassigned_BBW3	s__Unassigned_BBW3	Ga0255340_1000322.13	0	0.241573
Ga0255340_1000322.15	3300028576_27	COG1983	Unknown	pfam04024	Unknown	COG1983	KT	Phage shock protein PspC (stress-responsive transcriptional regulator)	PspC	HQ	93.33	1.43	d__Bacteria	p__Bacteroidota	c__Bacteroidia	o__Bacteroidales	f__BBW3	g__Unassigned_BBW3	s__Unassigned_BBW3	Ga0255340_1000322.15	0.172341	0.771883
Ga0255340_1000322.18	3300028576_27	Unknown	Unknown	Unknown	Unknown	Unknown	NULL	NULL	NULL	HQ	93.33	1.43	d__Bacteria	p__Bacteroidota	c__Bacteroidia	o__Bacteroidales	f__BBW3	g__Unassigned_BBW3	s__Unassigned_BBW3	Ga0255340_1000322.18	1.48326	2.50483
Ga0255340_1000322.19	3300028576_27	COG0286	EC:2.1.1.72	pfam02384	K03427	COG0286	V	Type I restriction-modification system, DNA methylase subunit	HsdM	HQ	93.33	1.43	d__Bacteria	p__Bacteroidota	c__Bacteroidia	o__Bacteroidales	f__BBW3	g__Unassigned_BBW3	s__Unassigned_BBW3	Ga0255340_1000322.19	1.11933	1.20537
Ga0255340_1000322.21	3300028576_27	COG0732	EC:3.1.21.3	pfam01420	K01154	COG0732	V	Restriction endonuclease S subunit	HsdS	HQ	93.33	1.43	d__Bacteria	p__Bacteroidota	c__Bacteroidia	o__Bacteroidales	f__BBW3	g__Unassigned_BBW3	s__Unassigned_BBW3	Ga0255340_1000322.21	0	1.22617
Ga0255340_1000322.23	3300028576_27	COG3593	Unknown	pfam13175	Unknown	COG3593	L	Predicted ATP-dependent endonuclease of the OLD family, contains P-loop ATPase and TOPRIM domains	YbjD	HQ	93.33	1.43	d__Bacteria	p__Bacteroidota	c__Bacteroidia	o__Bacteroidales	f__BBW3	g__Unassigned_BBW3	s__Unassigned_BBW3	Ga0255340_1000322.23	0.16332	1.07923
Ga0255340_1000322.25	3300028576_27	COG4096	EC:3.1.21.3	pfam04851	K01153	COG4096	V	Type I site-specific restriction endonuclease, part of a restriction-modification system	HsdR	HQ	93.33	1.43	d__Bacteria	p__Bacteroidota	c__Bacteroidia	o__Bacteroidales	f__BBW3	g__Unassigned_BBW3	s__Unassigned_BBW3	Ga0255340_1000322.25	0.338029	1.32369
Ga0255340_1000322.27	3300028576_27	Unknown	Unknown	Unknown	Unknown	Unknown	NULL	NULL	NULL	HQ	93.33	1.43	d__Bacteria	p__Bacteroidota	c__Bacteroidia	o__Bacteroidales	f__BBW3	g__Unassigned_BBW3	s__Unassigned_BBW3	Ga0255340_1000322.27	1.41374	0.830407
Ga0255340_1000322.29	3300028576_27	COG1538	Unknown	pfam02321	K12340	COG1538	M	Outer membrane protein TolC	TolC	HQ	93.33	1.43	d__Bacteria	p__Bacteroidota	c__Bacteroidia	o__Bacteroidales	f__BBW3	g__Unassigned_BBW3	s__Unassigned_BBW3	Ga0255340_1000322.29	0.40035	1.07291
Ga0255340_1000322.31	3300028576_27	COG0845	Unknown	pfam16576	K02005	COG0845	MV	Multidrug efflux pump subunit AcrA (membrane-fusion protein)	AcrA	HQ	93.33	1.43	d__Bacteria	p__Bacteroidota	c__Bacteroidia	o__Bacteroidales	f__BBW3	g__Unassigned_BBW3	s__Unassigned_BBW3	Ga0255340_1000322.31	0.416954	0.82658
Ga0255340_1000322.33	3300028576_27	COG1214	Unknown	pfam00814	K14742	COG1214	J	tRNA A37 threonylcarbamoyladenosine modification protein TsaB	TsaB	HQ	93.33	1.43	d__Bacteria	p__Bacteroidota	c__Bacteroidia	o__Bacteroidales	f__BBW3	g__Unassigned_BBW3	s__Unassigned_BBW3	Ga0255340_1000322.33	0	0.446605
Ga0255340_1000322.35	3300028576_27	Unknown	Unknown	pfam11306	Unknown	Unknown	NULL	NULL	NULL	HQ	93.33	1.43	d__Bacteria	p__Bacteroidota	c__Bacteroidia	o__Bacteroidales	f__BBW3	g__Unassigned_BBW3	s__Unassigned_BBW3	Ga0255340_1000322.35	0	0.931967
Ga0255340_1000322.37	3300028576_27	COG0231	Unknown	pfam09285	K02356	COG0231	J	Translation elongation factor P (EF-P)/translation initiation factor 5A (eIF-5A)	Efp	HQ	93.33	1.43	d__Bacteria	p__Bacteroidota	c__Bacteroidia	o__Bacteroidales	f__BBW3	g__Unassigned_BBW3	s__Unassigned_BBW3	Ga0255340_1000322.37	1.9149	0.843588
Ga0255340_1000322.39	3300028576_27	COG2208	EC:3.1.3.3	pfam07228	K07315	COG2208	TK	Phosphoserine phosphatase RsbU, regulator of sigma subunit	RsbU	HQ	93.33	1.43	d__Bacteria	p__Bacteroidota	c__Bacteroidia	o__Bacteroidales	f__BBW3	g__Unassigned_BBW3	s__Unassigned_BBW3	Ga0255340_1000322.39	1.39199	1.44789
Ga0255340_1000322.41	3300028576_27	COG3307	Unknown	pfam04932	Unknown	COG3307	M	O-antigen ligase	RfaL	HQ	93.33	1.43	d__Bacteria	p__Bacteroidota	c__Bacteroidia	o__Bacteroidales	f__BBW3	g__Unassigned_BBW3	s__Unassigned_BBW3	Ga0255340_1000322.41	0.180597	1.1271
Ga0255340_1000322.43	3300028576_27	Unknown	Unknown	pfam02706	Unknown	Unknown	NULL	NULL	NULL	HQ	93.33	1.43	d__Bacteria	p__Bacteroidota	c__Bacteroidia	o__Bacteroidales	f__BBW3	g__Unassigned_BBW3	s__Unassigned_BBW3	Ga0255340_1000322.43	1.06134	0.740304
Ga0255340_1000322.45	3300028576_27	COG0162	EC:6.1.1.1	pfam00579	K01866	COG0162	J	Tyrosyl-tRNA synthetase	TyrS	HQ	93.33	1.43	d__Bacteria	p__Bacteroidota	c__Bacteroidia	o__Bacteroidales	f__BBW3	g__Unassigned_BBW3	s__Unassigned_BBW3	Ga0255340_1000322.45	0.418885	1.01494
Ga0255340_1000322.47	3300028576_27	COG1286	Unknown	pfam02674	K03558	COG1286	FM	Colicin V production accessory protein CvpA, regulator of purF expression and biofilm formation	CvpA	HQ	93.33	1.43	d__Bacteria	p__Bacteroidota	c__Bacteroidia	o__Bacteroidales	f__BBW3	g__Unassigned_BBW3	s__Unassigned_BBW3	Ga0255340_1000322.47	0.517023	0.835152
Ga0255340_1000322.49	3300028576_27	COG0142	EC:2.5.1.90	pfam00348	K02523	COG0142	H	Geranylgeranyl pyrophosphate synthase	IspA	HQ	93.33	1.43	d__Bacteria	p__Bacteroidota	c__Bacteroidia	o__Bacteroidales	f__BBW3	g__Unassigned_BBW3	s__Unassigned_BBW3	Ga0255340_1000322.49	0.278397	1.41041
Ga0255340_1000322.51	3300028576_27	COG0640	Unknown	pfam12840	Unknown	COG0640	K	DNA-binding transcriptional regulator, ArsR family	ArsR	HQ	93.33	1.43	d__Bacteria	p__Bacteroidota	c__Bacteroidia	o__Bacteroidales	f__BBW3	g__Unassigned_BBW3	s__Unassigned_BBW3	Ga0255340_1000322.51	1.80958	2.19227
Ga0255340_1000322.53	3300028576_27	COG0274	EC:4.1.2.4	pfam01791	K01619	COG0274	F	Deoxyribose-phosphate aldolase	DeoC	HQ	93.33	1.43	d__Bacteria	p__Bacteroidota	c__Bacteroidia	o__Bacteroidales	f__BBW3	g__Unassigned_BBW3	s__Unassigned_BBW3	Ga0255340_1000322.53	1.5493	1.16029
Ga0255340_1000322.55	3300028576_27	COG0189	Unknown	pfam14401	Unknown	COG0189	EHJQ	Glutathione synthase, LysX or RimK-type ligase, ATP-grasp superfamily	LysX	HQ	93.33	1.43	d__Bacteria	p__Bacteroidota	c__Bacteroidia	o__Bacteroidales	f__BBW3	g__Unassigned_BBW3	s__Unassigned_BBW3	Ga0255340_1000322.55	0.556224	1.08906
Ga0255340_1000322.57	3300028576_27	COG0456	Unknown	pfam00583	Unknown	COG0456	J	Ribosomal protein S18 acetylase RimI and related acetyltransferases	RimI	HQ	93.33	1.43	d__Bacteria	p__Bacteroidota	c__Bacteroidia	o__Bacteroidales	f__BBW3	g__Unassigned_BBW3	s__Unassigned_BBW3	Ga0255340_1000322.57	0	1.04893
Ga0255340_1000322.60	3300028576_27	COG1506	Unknown	pfam00326	Unknown	COG1506	E	Dipeptidyl aminopeptidase/acylaminoacyl peptidase	DAP2	HQ	93.33	1.43	d__Bacteria	p__Bacteroidota	c__Bacteroidia	o__Bacteroidales	f__BBW3	g__Unassigned_BBW3	s__Unassigned_BBW3	Ga0255340_1000322.60	1.15729	1.00421
Ga0255340_1000322.62	3300028576_27	COG1522	Unknown	pfam01037	K03718	COG1522	K	DNA-binding transcriptional regulator, Lrp family	Lrp	HQ	93.33	1.43	d__Bacteria	p__Bacteroidota	c__Bacteroidia	o__Bacteroidales	f__BBW3	g__Unassigned_BBW3	s__Unassigned_BBW3	Ga0255340_1000322.62	2.19343	1.77153
Ga0255340_1000322.64	3300028576_27	COG0642	Unknown	pfam02518	Unknown	COG0642	T	Signal transduction histidine kinase	BaeS	HQ	93.33	1.43	d__Bacteria	p__Bacteroidota	c__Bacteroidia	o__Bacteroidales	f__BBW3	g__Unassigned_BBW3	s__Unassigned_BBW3	Ga0255340_1000322.64	1.057	1.24949
Ga0255340_1000322.66	3300028576_27	Unknown	Unknown	Unknown	Unknown	Unknown	NULL	NULL	NULL	HQ	93.33	1.43	d__Bacteria	p__Bacteroidota	c__Bacteroidia	o__Bacteroidales	f__BBW3	g__Unassigned_BBW3	s__Unassigned_BBW3	Ga0255340_1000322.66	0	2.33917
Ga0255340_1000322.68	3300028576_27	COG2985	Unknown	pfam06826	K07085	COG2985	R	Uncharacterized membrane protein YbjL, putative transporter	YbjL	HQ	93.33	1.43	d__Bacteria	p__Bacteroidota	c__Bacteroidia	o__Bacteroidales	f__BBW3	g__Unassigned_BBW3	s__Unassigned_BBW3	Ga0255340_1000322.68	0.341431	1.04036
Ga0255340_1000322.70	3300028576_27	COG0679	Unknown	pfam03547	K07088	COG0679	R	Predicted permease, AEC (auxin efflux carrier) family	YfdV	HQ	93.33	1.43	d__Bacteria	p__Bacteroidota	c__Bacteroidia	o__Bacteroidales	f__BBW3	g__Unassigned_BBW3	s__Unassigned_BBW3	Ga0255340_1000322.70	0.570846	1.23644
Ga0255340_1000322.72	3300028576_27	COG0749	EC:2.7.7.7	pfam00476	K02335	COG0749	L	DNA polymerase I, 3'-5' exonuclease and polymerase domains	PolA	HQ	93.33	1.43	d__Bacteria	p__Bacteroidota	c__Bacteroidia	o__Bacteroidales	f__BBW3	g__Unassigned_BBW3	s__Unassigned_BBW3	Ga0255340_1000322.72	0.490136	1.1444
Ga0255340_1000322.74	3300028576_27	COG0720	EC:4.1.2.50	pfam01242	K01737	COG0720	H	6-pyruvoyl-tetrahydropterin synthase	QueD	HQ	93.33	1.43	d__Bacteria	p__Bacteroidota	c__Bacteroidia	o__Bacteroidales	f__BBW3	g__Unassigned_BBW3	s__Unassigned_BBW3	Ga0255340_1000322.74	0.611345	0.628416
Ga0255340_1000322.76	3300028576_27	COG1490	EC:3.1.-	pfam02580	K07560	COG1490	J	D-aminoacyl-tRNA deacylase	Dtd	HQ	93.33	1.43	d__Bacteria	p__Bacteroidota	c__Bacteroidia	o__Bacteroidales	f__BBW3	g__Unassigned_BBW3	s__Unassigned_BBW3	Ga0255340_1000322.76	0	1.45184
Ga0255340_1000322.78	3300028576_27	Unknown	Unknown	Unknown	Unknown	Unknown	NULL	NULL	NULL	HQ	93.33	1.43	d__Bacteria	p__Bacteroidota	c__Bacteroidia	o__Bacteroidales	f__BBW3	g__Unassigned_BBW3	s__Unassigned_BBW3	Ga0255340_1000322.78	0	1.89807
Ga0255340_1000322.79	3300028576_27	Unknown	Unknown	pfam14093	Unknown	Unknown	NULL	NULL	NULL	HQ	93.33	1.43	d__Bacteria	p__Bacteroidota	c__Bacteroidia	o__Bacteroidales	f__BBW3	g__Unassigned_BBW3	s__Unassigned_BBW3	Ga0255340_1000322.79	0	1.28817
Ga0255340_1000322.81	3300028576_27	COG1587	EC:4.2.1.75	pfam02602	K01719	COG1587	H	Uroporphyrinogen-III synthase	HemD	HQ	93.33	1.43	d__Bacteria	p__Bacteroidota	c__Bacteroidia	o__Bacteroidales	f__BBW3	g__Unassigned_BBW3	s__Unassigned_BBW3	Ga0255340_1000322.81	1.4419	0.873416
Ga0255340_1000322.83	3300028576_27	COG0594	EC:3.1.26.5	pfam00825	K03536	COG0594	J	RNase P protein component	RnpA	HQ	93.33	1.43	d__Bacteria	p__Bacteroidota	c__Bacteroidia	o__Bacteroidales	f__BBW3	g__Unassigned_BBW3	s__Unassigned_BBW3	Ga0255340_1000322.83	0.680294	1.04893
Ga0255340_1000322.85	3300028576_27	COG0793	EC:3.4.21.102	pfam03572	K03797	COG0793	O	C-terminal processing protease CtpA/Prc, contains a PDZ domain	CtpA	HQ	93.33	1.43	d__Bacteria	p__Bacteroidota	c__Bacteroidia	o__Bacteroidales	f__BBW3	g__Unassigned_BBW3	s__Unassigned_BBW3	Ga0255340_1000322.85	0.969419	1.34051
Ga0255340_1000322.87	3300028576_27	COG0642	Unknown	pfam02518	Unknown	COG0642	T	Signal transduction histidine kinase	BaeS	HQ	93.33	1.43	d__Bacteria	p__Bacteroidota	c__Bacteroidia	o__Bacteroidales	f__BBW3	g__Unassigned_BBW3	s__Unassigned_BBW3	Ga0255340_1000322.87	0.465188	1.14421
Ga0255340_1000322.89	3300028576_27	Unknown	Unknown	pfam13502	Unknown	Unknown	NULL	NULL	NULL	HQ	93.33	1.43	d__Bacteria	p__Bacteroidota	c__Bacteroidia	o__Bacteroidales	f__BBW3	g__Unassigned_BBW3	s__Unassigned_BBW3	Ga0255340_1000322.89	0	1.29174
Ga0255340_1000322.91	3300028576_27	Unknown	Unknown	Unknown	Unknown	Unknown	NULL	NULL	NULL	HQ	93.33	1.43	d__Bacteria	p__Bacteroidota	c__Bacteroidia	o__Bacteroidales	f__BBW3	g__Unassigned_BBW3	s__Unassigned_BBW3	Ga0255340_1000322.91	0	2.91655
Ga0255340_1000322.92	3300028576_27	COG2208	Unknown	pfam07228	Unknown	COG2208	TK	Phosphoserine phosphatase RsbU, regulator of sigma subunit	RsbU	HQ	93.33	1.43	d__Bacteria	p__Bacteroidota	c__Bacteroidia	o__Bacteroidales	f__BBW3	g__Unassigned_BBW3	s__Unassigned_BBW3	Ga0255340_1000322.92	0.943895	1.14846
Ga0255340_1000322.94	3300028576_27	COG3292	Unknown	pfam07494	Unknown	COG3292	T	Periplasmic ligand-binding sensor domain	NULL	HQ	93.33	1.43	d__Bacteria	p__Bacteroidota	c__Bacteroidia	o__Bacteroidales	f__BBW3	g__Unassigned_BBW3	s__Unassigned_BBW3	Ga0255340_1000322.94	0.954925	0.771248
Ga0255340_1000322.96	3300028576_27	COG0705	Unknown	pfam01694	Unknown	COG0705	O	Membrane-associated serine protease, rhomboid family	GlpG	HQ	93.33	1.43	d__Bacteria	p__Bacteroidota	c__Bacteroidia	o__Bacteroidales	f__BBW3	g__Unassigned_BBW3	s__Unassigned_BBW3	Ga0255340_1000322.96	1.13099	0.747366
Ga0255340_1000322.98	3300028576_27	COG1664	Unknown	pfam04519	Unknown	COG1664	Z	Cytoskeletal protein CcmA, bactofilin family	CcmA	HQ	93.33	1.43	d__Bacteria	p__Bacteroidota	c__Bacteroidia	o__Bacteroidales	f__BBW3	g__Unassigned_BBW3	s__Unassigned_BBW3	Ga0255340_1000322.98	2.72118	0.749239
Ga0255340_1000322.100	3300028576_27	Unknown	Unknown	Unknown	Unknown	Unknown	NULL	NULL	NULL	HQ	93.33	1.43	d__Bacteria	p__Bacteroidota	c__Bacteroidia	o__Bacteroidales	f__BBW3	g__Unassigned_BBW3	s__Unassigned_BBW3	Ga0255340_1000322.100	0	0.549442
Ga0255340_1000322.101	3300028576_27	COG0356	Unknown	pfam00119	K02108	COG0356	C	FoF1-type ATP synthase, membrane subunit a	AtpB	HQ	93.33	1.43	d__Bacteria	p__Bacteroidota	c__Bacteroidia	o__Bacteroidales	f__BBW3	g__Unassigned_BBW3	s__Unassigned_BBW3	Ga0255340_1000322.101	1.45154	0.941424
Ga0255340_1000322.103	3300028576_27	COG0636	Unknown	pfam00137	K02110	COG0636	C	FoF1-type ATP synthase, membrane subunit c/Archaeal/vacuolar-type H+-ATPase, subunit K	AtpE	HQ	93.33	1.43	d__Bacteria	p__Bacteroidota	c__Bacteroidia	o__Bacteroidales	f__BBW3	g__Unassigned_BBW3	s__Unassigned_BBW3	Ga0255340_1000322.103	2.12892	0.234468
Ga0255340_1000322.105	3300028576_27	COG0711	Unknown	pfam00430	K02109	COG0711	C	FoF1-type ATP synthase, membrane subunit b or b'	AtpF	HQ	93.33	1.43	d__Bacteria	p__Bacteroidota	c__Bacteroidia	o__Bacteroidales	f__BBW3	g__Unassigned_BBW3	s__Unassigned_BBW3	Ga0255340_1000322.105	2.18022	0.400196
Ga0255340_1000322.107	3300028576_27	COG0712	Unknown	pfam00213	K02113	COG0712	C	FoF1-type ATP synthase, delta subunit	AtpH	HQ	93.33	1.43	d__Bacteria	p__Bacteroidota	c__Bacteroidia	o__Bacteroidales	f__BBW3	g__Unassigned_BBW3	s__Unassigned_BBW3	Ga0255340_1000322.107	2.55591	0.75065
Ga0255340_1000322.109	3300028576_27	COG0056	EC:3.6.3.14	pfam00006	K02111	COG0056	C	FoF1-type ATP synthase, alpha subunit	AtpA	HQ	93.33	1.43	d__Bacteria	p__Bacteroidota	c__Bacteroidia	o__Bacteroidales	f__BBW3	g__Unassigned_BBW3	s__Unassigned_BBW3	Ga0255340_1000322.109	2.57531	1.04628
Ga0255340_1000322.111	3300028576_27	COG0224	Unknown	pfam00231	K02115	COG0224	C	FoF1-type ATP synthase, gamma subunit	AtpG	HQ	93.33	1.43	d__Bacteria	p__Bacteroidota	c__Bacteroidia	o__Bacteroidales	f__BBW3	g__Unassigned_BBW3	s__Unassigned_BBW3	Ga0255340_1000322.111	1.21042	1.24422
Ga0255340_1000322.113	3300028576_27	COG1283	Unknown	pfam02690	K03324	COG1283	P	Na+/phosphate symporter	NptA	HQ	93.33	1.43	d__Bacteria	p__Bacteroidota	c__Bacteroidia	o__Bacteroidales	f__BBW3	g__Unassigned_BBW3	s__Unassigned_BBW3	Ga0255340_1000322.113	3.01597	1.63168
Ga0255340_1000322.115	3300028576_27	COG0142	EC:2.5.1.1	pfam00348	K13789	COG0142	H	Geranylgeranyl pyrophosphate synthase	IspA	HQ	93.33	1.43	d__Bacteria	p__Bacteroidota	c__Bacteroidia	o__Bacteroidales	f__BBW3	g__Unassigned_BBW3	s__Unassigned_BBW3	Ga0255340_1000322.115	1.11359	1.08336
Ga0255340_1000322.117	3300028576_27	COG1284	Unknown	pfam02588	Unknown	COG1284	S	Uncharacterized membrane-anchored protein YitT, contains DUF161 and DUF2179 domains	YitT	HQ	93.33	1.43	d__Bacteria	p__Bacteroidota	c__Bacteroidia	o__Bacteroidales	f__BBW3	g__Unassigned_BBW3	s__Unassigned_BBW3	Ga0255340_1000322.117	0.895833	1.18395
Ga0255340_1000322.119	3300028576_27	COG1162	EC:3.6.1.-	pfam03193	K06949	COG1162	J	Ribosome biogenesis GTPase RsgA	RsgA	HQ	93.33	1.43	d__Bacteria	p__Bacteroidota	c__Bacteroidia	o__Bacteroidales	f__BBW3	g__Unassigned_BBW3	s__Unassigned_BBW3	Ga0255340_1000322.119	0.88129	1.10002
Ga0255340_1000322.121	3300028576_27	COG0589	Unknown	pfam00582	Unknown	COG0589	T	Nucleotide-binding universal stress protein, UspA family	UspA	HQ	93.33	1.43	d__Bacteria	p__Bacteroidota	c__Bacteroidia	o__Bacteroidales	f__BBW3	g__Unassigned_BBW3	s__Unassigned_BBW3	Ga0255340_1000322.121	7.18607	1.27109
Ga0255340_1000322.123	3300028576_27	COG0859	Unknown	pfam01075	Unknown	COG0859	M	ADP-heptose:LPS heptosyltransferase	RfaF	HQ	93.33	1.43	d__Bacteria	p__Bacteroidota	c__Bacteroidia	o__Bacteroidales	f__BBW3	g__Unassigned_BBW3	s__Unassigned_BBW3	Ga0255340_1000322.123	0.256315	1.11035
Ga0255340_1000322.125	3300028576_27	Unknown	Unknown	pfam14063	Unknown	Unknown	NULL	NULL	NULL	HQ	93.33	1.43	d__Bacteria	p__Bacteroidota	c__Bacteroidia	o__Bacteroidales	f__BBW3	g__Unassigned_BBW3	s__Unassigned_BBW3	Ga0255340_1000322.125	0.443525	0.879254
Ga0255340_1000322.127	3300028576_27	COG0826	EC:3.4.-	pfam01136	K08303	COG0826	J	23S rRNA C2501 and tRNA U34 5'-hydroxylation protein RlhA/YrrN/YrrO, U32 peptidase family	RlhA	HQ	93.33	1.43	d__Bacteria	p__Bacteroidota	c__Bacteroidia	o__Bacteroidales	f__BBW3	g__Unassigned_BBW3	s__Unassigned_BBW3	Ga0255340_1000322.127	0.215941	1.36353
Ga0255340_1000322.129	3300028576_27	COG0412	Unknown	pfam01738	Unknown	COG0412	Q	Dienelactone hydrolase	DLH	HQ	93.33	1.43	d__Bacteria	p__Bacteroidota	c__Bacteroidia	o__Bacteroidales	f__BBW3	g__Unassigned_BBW3	s__Unassigned_BBW3	Ga0255340_1000322.129	1.10791	0.894806
Ga0255340_1000322.131	3300028576_27	COG0355	Unknown	pfam02823	K02114	COG0355	C	FoF1-type ATP synthase, epsilon subunit	AtpC	HQ	93.33	1.43	d__Bacteria	p__Bacteroidota	c__Bacteroidia	o__Bacteroidales	f__BBW3	g__Unassigned_BBW3	s__Unassigned_BBW3	Ga0255340_1000322.131	0	0.442884
Ga0255340_1000322.133	3300028576_27	COG0055	EC:3.6.3.14	pfam00006	K02112	COG0055	C	FoF1-type ATP synthase, beta subunit	AtpD	HQ	93.33	1.43	d__Bacteria	p__Bacteroidota	c__Bacteroidia	o__Bacteroidales	f__BBW3	g__Unassigned_BBW3	s__Unassigned_BBW3	Ga0255340_1000322.133	2.15426	0.830407
Ga0255340_1000322.135	3300028576_27	COG2503	Unknown	pfam03767	Unknown	COG2503	R	Predicted secreted acid phosphatase	NULL	HQ	93.33	1.43	d__Bacteria	p__Bacteroidota	c__Bacteroidia	o__Bacteroidales	f__BBW3	g__Unassigned_BBW3	s__Unassigned_BBW3	Ga0255340_1000322.135	0	0.726998
Ga0255340_1000322.137	3300028576_27	Unknown	Unknown	Unknown	Unknown	Unknown	NULL	NULL	NULL	HQ	93.33	1.43	d__Bacteria	p__Bacteroidota	c__Bacteroidia	o__Bacteroidales	f__BBW3	g__Unassigned_BBW3	s__Unassigned_BBW3	Ga0255340_1000322.137	0	0
Ga0255340_1000389.1	3300028576_27	COG1502	EC:2.7.8.-	pfam13091	K06131	COG1502	I	Phosphatidylserine/phosphatidylglycerophosphate/cardiolipin synthase	Cls	HQ	93.33	1.43	d__Bacteria	p__Bacteroidota	c__Bacteroidia	o__Bacteroidales	f__BBW3	g__Unassigned_BBW3	s__Unassigned_BBW3	Ga0255340_1000389.1	0	0.971107
Ga0255340_1000389.3	3300028576_27	COG3604	Unknown	pfam13185	K03406	COG3604	KT	FhlA-type transcriptional regulator, contains GAF, AAA-type ATPase, and DNA-binding Fis domains	FhlA	HQ	93.33	1.43	d__Bacteria	p__Bacteroidota	c__Bacteroidia	o__Bacteroidales	f__BBW3	g__Unassigned_BBW3	s__Unassigned_BBW3	Ga0255340_1000389.3	0	1.08185
Ga0255340_1000389.5	3300028576_27	COG0205	EC:2.7.1.11	pfam00365	K00850	COG0205	G	6-phosphofructokinase	PfkA	HQ	93.33	1.43	d__Bacteria	p__Bacteroidota	c__Bacteroidia	o__Bacteroidales	f__BBW3	g__Unassigned_BBW3	s__Unassigned_BBW3	Ga0255340_1000389.5	1.23944	1.20125
Ga0255340_1000389.7	3300028576_27	COG0366	Unknown	pfam00128	Unknown	COG0366	G	Glycosidase/amylase (phosphorylase)	AmyA	HQ	93.33	1.43	d__Bacteria	p__Bacteroidota	c__Bacteroidia	o__Bacteroidales	f__BBW3	g__Unassigned_BBW3	s__Unassigned_BBW3	Ga0255340_1000389.7	0.779992	1.08812
Ga0255340_1000389.10	3300028576_27	Unknown	Unknown	pfam09345	Unknown	Unknown	NULL	NULL	NULL	HQ	93.33	1.43	d__Bacteria	p__Bacteroidota	c__Bacteroidia	o__Bacteroidales	f__BBW3	g__Unassigned_BBW3	s__Unassigned_BBW3	Ga0255340_1000389.10	5.3223	0.781559
Ga0255340_1000389.12	3300028576_27	Unknown	Unknown	pfam09345	Unknown	Unknown	NULL	NULL	NULL	HQ	93.33	1.43	d__Bacteria	p__Bacteroidota	c__Bacteroidia	o__Bacteroidales	f__BBW3	g__Unassigned_BBW3	s__Unassigned_BBW3	Ga0255340_1000389.12	4.20833	0.308989
Ga0255340_1000389.14	3300028576_27	Unknown	Unknown	pfam09345	Unknown	Unknown	NULL	NULL	NULL	HQ	93.33	1.43	d__Bacteria	p__Bacteroidota	c__Bacteroidia	o__Bacteroidales	f__BBW3	g__Unassigned_BBW3	s__Unassigned_BBW3	Ga0255340_1000389.14	5.56794	0.562121
Ga0255340_1000389.16	3300028576_27	COG0716	Unknown	pfam00258	K03839	COG0716	C	Flavodoxin	FldA	HQ	93.33	1.43	d__Bacteria	p__Bacteroidota	c__Bacteroidia	o__Bacteroidales	f__BBW3	g__Unassigned_BBW3	s__Unassigned_BBW3	Ga0255340_1000389.16	0	0.840412
Ga0255340_1000389.18	3300028576_27	COG0022	EC:1.2.4.4	pfam00676	K11381	COG0022	C	Pyruvate/2-oxoglutarate/acetoin dehydrogenase complex, dehydrogenase (E1) component, beta subunit	AcoB	HQ	93.33	1.43	d__Bacteria	p__Bacteroidota	c__Bacteroidia	o__Bacteroidales	f__BBW3	g__Unassigned_BBW3	s__Unassigned_BBW3	Ga0255340_1000389.18	0.396259	0.804949
Ga0255340_1000389.20	3300028576_27	COG0508	EC:2.3.1.61	pfam00198	K00658	COG0508	C	Pyruvate/2-oxoglutarate dehydrogenase complex, dihydrolipoamide acyltransferase (E2) component	AceF	HQ	93.33	1.43	d__Bacteria	p__Bacteroidota	c__Bacteroidia	o__Bacteroidales	f__BBW3	g__Unassigned_BBW3	s__Unassigned_BBW3	Ga0255340_1000389.20	0.42379	1.3691
Ga0255340_1000389.22	3300028576_27	Unknown	Unknown	pfam08889	Unknown	Unknown	NULL	NULL	NULL	HQ	93.33	1.43	d__Bacteria	p__Bacteroidota	c__Bacteroidia	o__Bacteroidales	f__BBW3	g__Unassigned_BBW3	s__Unassigned_BBW3	Ga0255340_1000389.22	0	1.70017
Ga0255340_1000389.24	3300028576_27	Unknown	Unknown	pfam03349	Unknown	Unknown	NULL	NULL	NULL	HQ	93.33	1.43	d__Bacteria	p__Bacteroidota	c__Bacteroidia	o__Bacteroidales	f__BBW3	g__Unassigned_BBW3	s__Unassigned_BBW3	Ga0255340_1000389.24	1.08793	1.05174
Ga0255340_1000389.26	3300028576_27	Unknown	Unknown	Unknown	Unknown	Unknown	NULL	NULL	NULL	HQ	93.33	1.43	d__Bacteria	p__Bacteroidota	c__Bacteroidia	o__Bacteroidales	f__BBW3	g__Unassigned_BBW3	s__Unassigned_BBW3	Ga0255340_1000389.26	4.40466	1.10496
Ga0255340_1000389.28	3300028576_27	COG0442	EC:6.1.1.15	pfam09180	K01881	COG0442	J	Prolyl-tRNA synthetase	ProS	HQ	93.33	1.43	d__Bacteria	p__Bacteroidota	c__Bacteroidia	o__Bacteroidales	f__BBW3	g__Unassigned_BBW3	s__Unassigned_BBW3	Ga0255340_1000389.28	0.919503	1.26924
Ga0255340_1000389.30	3300028576_27	Unknown	Unknown	pfam03571	Unknown	Unknown	NULL	NULL	NULL	HQ	93.33	1.43	d__Bacteria	p__Bacteroidota	c__Bacteroidia	o__Bacteroidales	f__BBW3	g__Unassigned_BBW3	s__Unassigned_BBW3	Ga0255340_1000389.30	2.01812	0.913756
Ga0255340_1000389.32	3300028576_27	Unknown	Unknown	Unknown	Unknown	Unknown	NULL	NULL	NULL	HQ	93.33	1.43	d__Bacteria	p__Bacteroidota	c__Bacteroidia	o__Bacteroidales	f__BBW3	g__Unassigned_BBW3	s__Unassigned_BBW3	Ga0255340_1000389.32	0.937607	0.653999
Ga0255340_1000389.34	3300028576_27	Unknown	Unknown	Unknown	Unknown	Unknown	NULL	NULL	NULL	HQ	93.33	1.43	d__Bacteria	p__Bacteroidota	c__Bacteroidia	o__Bacteroidales	f__BBW3	g__Unassigned_BBW3	s__Unassigned_BBW3	Ga0255340_1000389.34	0	0.632691
Ga0255340_1000389.35	3300028576_27	Unknown	Unknown	pfam13715	Unknown	Unknown	NULL	NULL	NULL	HQ	93.33	1.43	d__Bacteria	p__Bacteroidota	c__Bacteroidia	o__Bacteroidales	f__BBW3	g__Unassigned_BBW3	s__Unassigned_BBW3	Ga0255340_1000389.35	0.11381	0.935905
Ga0255340_1000389.37	3300028576_27	Unknown	Unknown	pfam10988	Unknown	Unknown	NULL	NULL	NULL	HQ	93.33	1.43	d__Bacteria	p__Bacteroidota	c__Bacteroidia	o__Bacteroidales	f__BBW3	g__Unassigned_BBW3	s__Unassigned_BBW3	Ga0255340_1000389.37	0	1.05547
Ga0255340_1000389.39	3300028576_27	COG3426	EC:2.7.2.7	pfam00871	K00929	COG3426	C	Butyrate kinase	Buk	HQ	93.33	1.43	d__Bacteria	p__Bacteroidota	c__Bacteroidia	o__Bacteroidales	f__BBW3	g__Unassigned_BBW3	s__Unassigned_BBW3	Ga0255340_1000389.39	3.28555	1.05772
Ga0255340_1000389.41	3300028576_27	COG0280	EC:2.3.1.19	pfam01515	K00634	COG0280	C	Phosphotransacetylase (includes Pta, EutD and phosphobutyryltransferase)	Pta	HQ	93.33	1.43	d__Bacteria	p__Bacteroidota	c__Bacteroidia	o__Bacteroidales	f__BBW3	g__Unassigned_BBW3	s__Unassigned_BBW3	Ga0255340_1000389.41	4.1944	1.01189
Ga0255340_1000389.43	3300028576_27	COG0282	EC:2.7.2.1	pfam00871	K00925	COG0282	C	Acetate kinase	AckA	HQ	93.33	1.43	d__Bacteria	p__Bacteroidota	c__Bacteroidia	o__Bacteroidales	f__BBW3	g__Unassigned_BBW3	s__Unassigned_BBW3	Ga0255340_1000389.43	1.34043	0.90217
Ga0255340_1000389.45	3300028576_27	Unknown	Unknown	Unknown	Unknown	Unknown	NULL	NULL	NULL	HQ	93.33	1.43	d__Bacteria	p__Bacteroidota	c__Bacteroidia	o__Bacteroidales	f__BBW3	g__Unassigned_BBW3	s__Unassigned_BBW3	Ga0255340_1000389.45	0	2.92754
Ga0255340_1000389.46	3300028576_27	Unknown	Unknown	Unknown	Unknown	Unknown	NULL	NULL	NULL	HQ	93.33	1.43	d__Bacteria	p__Bacteroidota	c__Bacteroidia	o__Bacteroidales	f__BBW3	g__Unassigned_BBW3	s__Unassigned_BBW3	Ga0255340_1000389.46	0	3.0559
Ga0255340_1000389.47	3300028576_27	Unknown	Unknown	Unknown	Unknown	Unknown	NULL	NULL	NULL	HQ	93.33	1.43	d__Bacteria	p__Bacteroidota	c__Bacteroidia	o__Bacteroidales	f__BBW3	g__Unassigned_BBW3	s__Unassigned_BBW3	Ga0255340_1000389.47	0	1.47161
Ga0255340_1000389.49	3300028576_27	COG0457	Unknown	pfam13432	Unknown	COG0457	R	Tetratricopeptide (TPR) repeat	TPR	HQ	93.33	1.43	d__Bacteria	p__Bacteroidota	c__Bacteroidia	o__Bacteroidales	f__BBW3	g__Unassigned_BBW3	s__Unassigned_BBW3	Ga0255340_1000389.49	0.357625	1.18161
Ga0255340_1000389.51	3300028576_27	Unknown	Unknown	pfam13584	Unknown	Unknown	NULL	NULL	NULL	HQ	93.33	1.43	d__Bacteria	p__Bacteroidota	c__Bacteroidia	o__Bacteroidales	f__BBW3	g__Unassigned_BBW3	s__Unassigned_BBW3	Ga0255340_1000389.51	0.148814	0.535394
Ga0255340_1000389.53	3300028576_27	COG3063	Unknown	pfam13432	Unknown	COG3063	NW	Type IV pilus assembly protein PilF/PilW	PilF	HQ	93.33	1.43	d__Bacteria	p__Bacteroidota	c__Bacteroidia	o__Bacteroidales	f__BBW3	g__Unassigned_BBW3	s__Unassigned_BBW3	Ga0255340_1000389.53	0	0.411985
Ga0255340_1000389.55	3300028576_27	COG1240	Unknown	pfam00092	K07114	COG1240	H	vWFA (von Willebrand factor type A) domain of Mg and Co chelatases	ChlD	HQ	93.33	1.43	d__Bacteria	p__Bacteroidota	c__Bacteroidia	o__Bacteroidales	f__BBW3	g__Unassigned_BBW3	s__Unassigned_BBW3	Ga0255340_1000389.55	0	0.733848
Ga0255340_1000389.57	3300028576_27	COG1240	Unknown	pfam00092	K07114	COG1240	H	vWFA (von Willebrand factor type A) domain of Mg and Co chelatases	ChlD	HQ	93.33	1.43	d__Bacteria	p__Bacteroidota	c__Bacteroidia	o__Bacteroidales	f__BBW3	g__Unassigned_BBW3	s__Unassigned_BBW3	Ga0255340_1000389.57	0.272527	0.720353
Ga0255340_1000389.59	3300028576_27	Unknown	Unknown	Unknown	Unknown	Unknown	NULL	NULL	NULL	HQ	93.33	1.43	d__Bacteria	p__Bacteroidota	c__Bacteroidia	o__Bacteroidales	f__BBW3	g__Unassigned_BBW3	s__Unassigned_BBW3	Ga0255340_1000389.59	0.949912	0.819509
Ga0255340_1000389.61	3300028576_27	COG1721	Unknown	pfam01882	Unknown	COG1721	S	Uncharacterized conserved protein, DUF58 family, contains vWF domain	YeaD2	HQ	93.33	1.43	d__Bacteria	p__Bacteroidota	c__Bacteroidia	o__Bacteroidales	f__BBW3	g__Unassigned_BBW3	s__Unassigned_BBW3	Ga0255340_1000389.61	0.289997	0.702652
Ga0255340_1000389.64	3300028576_27	Unknown	Unknown	Unknown	Unknown	Unknown	NULL	NULL	NULL	HQ	93.33	1.43	d__Bacteria	p__Bacteroidota	c__Bacteroidia	o__Bacteroidales	f__BBW3	g__Unassigned_BBW3	s__Unassigned_BBW3	Ga0255340_1000389.64	0	0.334552
Ga0255340_1000389.65	3300028576_27	COG0714	EC:3.6.3.-	pfam07726	K03924	COG0714	R	MoxR-like ATPase	MoxR	HQ	93.33	1.43	d__Bacteria	p__Bacteroidota	c__Bacteroidia	o__Bacteroidales	f__BBW3	g__Unassigned_BBW3	s__Unassigned_BBW3	Ga0255340_1000389.65	0.270896	1.03428
Ga0255340_1000389.67	3300028576_27	Unknown	Unknown	Unknown	Unknown	Unknown	NULL	NULL	NULL	HQ	93.33	1.43	d__Bacteria	p__Bacteroidota	c__Bacteroidia	o__Bacteroidales	f__BBW3	g__Unassigned_BBW3	s__Unassigned_BBW3	Ga0255340_1000389.67	0	2.30299
Ga0255340_1000389.68	3300028576_27	COG0286	EC:2.1.1.72	pfam02384	K03427	COG0286	V	Type I restriction-modification system, DNA methylase subunit	HsdM	HQ	93.33	1.43	d__Bacteria	p__Bacteroidota	c__Bacteroidia	o__Bacteroidales	f__BBW3	g__Unassigned_BBW3	s__Unassigned_BBW3	Ga0255340_1000389.68	0.650149	1.10588
Ga0255340_1000389.70	3300028576_27	COG0732	EC:3.1.21.3	pfam01420	K01154	COG0732	V	Restriction endonuclease S subunit	HsdS	HQ	93.33	1.43	d__Bacteria	p__Bacteroidota	c__Bacteroidia	o__Bacteroidales	f__BBW3	g__Unassigned_BBW3	s__Unassigned_BBW3	Ga0255340_1000389.70	0.220681	0.745341
Ga0255340_1000389.72	3300028576_27	Unknown	Unknown	pfam13366	Unknown	Unknown	NULL	NULL	NULL	HQ	93.33	1.43	d__Bacteria	p__Bacteroidota	c__Bacteroidia	o__Bacteroidales	f__BBW3	g__Unassigned_BBW3	s__Unassigned_BBW3	Ga0255340_1000389.72	0	0.677883
Ga0255340_1000389.74	3300028576_27	COG0610	EC:3.1.21.3	pfam04313	K01153	COG0610	V	Type I site-specific restriction-modification system, R (restriction) subunit and related helicases ...	NULL	HQ	93.33	1.43	d__Bacteria	p__Bacteroidota	c__Bacteroidia	o__Bacteroidales	f__BBW3	g__Unassigned_BBW3	s__Unassigned_BBW3	Ga0255340_1000389.74	0.430034	1.1051
Ga0255340_1000389.76	3300028576_27	COG1451	Unknown	pfam01863	K07043	COG1451	R	UTP pyrophosphatase, metal-dependent hydrolase family	YgjP	HQ	93.33	1.43	d__Bacteria	p__Bacteroidota	c__Bacteroidia	o__Bacteroidales	f__BBW3	g__Unassigned_BBW3	s__Unassigned_BBW3	Ga0255340_1000389.76	0	1.19523
Ga0255340_1000389.78	3300028576_27	Unknown	Unknown	Unknown	Unknown	Unknown	NULL	NULL	NULL	HQ	93.33	1.43	d__Bacteria	p__Bacteroidota	c__Bacteroidia	o__Bacteroidales	f__BBW3	g__Unassigned_BBW3	s__Unassigned_BBW3	Ga0255340_1000389.78	0	1.50347
Ga0255340_1000389.80	3300028576_27	COG3549	Unknown	pfam05015	K07334	COG3549	V	Plasmid maintenance system killer protein	HigB	HQ	93.33	1.43	d__Bacteria	p__Bacteroidota	c__Bacteroidia	o__Bacteroidales	f__BBW3	g__Unassigned_BBW3	s__Unassigned_BBW3	Ga0255340_1000389.80	0	1.11886
Ga0255340_1000389.82	3300028576_27	COG3093	Unknown	pfam01381	Unknown	COG3093	V	Plasmid maintenance system antidote protein VapI, contains XRE-type HTH domain	VapI	HQ	93.33	1.43	d__Bacteria	p__Bacteroidota	c__Bacteroidia	o__Bacteroidales	f__BBW3	g__Unassigned_BBW3	s__Unassigned_BBW3	Ga0255340_1000389.82	0	0.638774
Ga0255340_1000389.84	3300028576_27	Unknown	Unknown	Unknown	Unknown	Unknown	NULL	NULL	NULL	HQ	93.33	1.43	d__Bacteria	p__Bacteroidota	c__Bacteroidia	o__Bacteroidales	f__BBW3	g__Unassigned_BBW3	s__Unassigned_BBW3	Ga0255340_1000389.84	0	1.03801
Ga0255340_1000389.86	3300028576_27	COG4760	Unknown	pfam12811	Unknown	COG4760	S	Uncharacterized membrane protein, YccA/Bax inhibitor family	NULL	HQ	93.33	1.43	d__Bacteria	p__Bacteroidota	c__Bacteroidia	o__Bacteroidales	f__BBW3	g__Unassigned_BBW3	s__Unassigned_BBW3	Ga0255340_1000389.86	0	1.26538
Ga0255340_1000389.88	3300028576_27	Unknown	Unknown	Unknown	Unknown	Unknown	NULL	NULL	NULL	HQ	93.33	1.43	d__Bacteria	p__Bacteroidota	c__Bacteroidia	o__Bacteroidales	f__BBW3	g__Unassigned_BBW3	s__Unassigned_BBW3	Ga0255340_1000389.88	0.646279	1.3761
Ga0255340_1000389.90	3300028576_27	COG2195	EC:3.4.11.4	pfam01546	K01258	COG2195	E	Di- or tripeptidase	PepD2	HQ	93.33	1.43	d__Bacteria	p__Bacteroidota	c__Bacteroidia	o__Bacteroidales	f__BBW3	g__Unassigned_BBW3	s__Unassigned_BBW3	Ga0255340_1000389.90	1.30499	1.27755
Ga0255340_1000389.92	3300028576_27	COG0664	Unknown	Unknown	Unknown	COG0664	T	cAMP-binding domain of CRP or a regulatory subunit of cAMP-dependent protein kinases	Crp	HQ	93.33	1.43	d__Bacteria	p__Bacteroidota	c__Bacteroidia	o__Bacteroidales	f__BBW3	g__Unassigned_BBW3	s__Unassigned_BBW3	Ga0255340_1000389.92	0	1.29458
Ga0255340_1000389.94	3300028576_27	Unknown	Unknown	Unknown	Unknown	Unknown	NULL	NULL	NULL	HQ	93.33	1.43	d__Bacteria	p__Bacteroidota	c__Bacteroidia	o__Bacteroidales	f__BBW3	g__Unassigned_BBW3	s__Unassigned_BBW3	Ga0255340_1000389.94	0	1.66081
Ga0255340_1000389.96	3300028576_27	Unknown	Unknown	pfam09603	Unknown	Unknown	NULL	NULL	NULL	HQ	93.33	1.43	d__Bacteria	p__Bacteroidota	c__Bacteroidia	o__Bacteroidales	f__BBW3	g__Unassigned_BBW3	s__Unassigned_BBW3	Ga0255340_1000389.96	0.16912	1.20448
Ga0255340_1000389.98	3300028576_27	COG1014	EC:1.2.7.3	pfam01558	K00177	COG1014	C	Pyruvate:ferredoxin oxidoreductase or related 2-oxoacid:ferredoxin oxidoreductase, gamma subunit	PorG	HQ	93.33	1.43	d__Bacteria	p__Bacteroidota	c__Bacteroidia	o__Bacteroidales	f__BBW3	g__Unassigned_BBW3	s__Unassigned_BBW3	Ga0255340_1000389.98	6.39254	1.15535
Ga0255340_1000389.100	3300028576_27	COG1013	EC:1.2.7.11	pfam02775	K00175	COG1013	C	Pyruvate:ferredoxin oxidoreductase or related 2-oxoacid:ferredoxin oxidoreductase, beta subunit	PorB	HQ	93.33	1.43	d__Bacteria	p__Bacteroidota	c__Bacteroidia	o__Bacteroidales	f__BBW3	g__Unassigned_BBW3	s__Unassigned_BBW3	Ga0255340_1000389.100	7.83677	0.680018
Ga0255340_1000389.102	3300028576_27	COG0674	EC:1.2.7.11	pfam01855	K00174	COG0674	C	Pyruvate:ferredoxin oxidoreductase or related 2-oxoacid:ferredoxin oxidoreductase, alpha subunit	PorA	HQ	93.33	1.43	d__Bacteria	p__Bacteroidota	c__Bacteroidia	o__Bacteroidales	f__BBW3	g__Unassigned_BBW3	s__Unassigned_BBW3	Ga0255340_1000389.102	8.22537	0.841845
Ga0255340_1000389.104	3300028576_27	COG1146	EC:1.2.7.3	pfam12838	K00176	COG1146	F	NAD-dependent dihydropyrimidine dehydrogenase, PreA subunit	PreA	HQ	93.33	1.43	d__Bacteria	p__Bacteroidota	c__Bacteroidia	o__Bacteroidales	f__BBW3	g__Unassigned_BBW3	s__Unassigned_BBW3	Ga0255340_1000389.104	6.87183	0.504551
Ga0255340_1000389.106	3300028576_27	COG0436	Unknown	pfam00155	Unknown	COG0436	E	Aspartate/methionine/tyrosine aminotransferase	AspB	HQ	93.33	1.43	d__Bacteria	p__Bacteroidota	c__Bacteroidia	o__Bacteroidales	f__BBW3	g__Unassigned_BBW3	s__Unassigned_BBW3	Ga0255340_1000389.106	5.55213	1.19277
Ga0255340_1000389.108	3300028576_27	Unknown	Unknown	Unknown	Unknown	Unknown	NULL	NULL	NULL	HQ	93.33	1.43	d__Bacteria	p__Bacteroidota	c__Bacteroidia	o__Bacteroidales	f__BBW3	g__Unassigned_BBW3	s__Unassigned_BBW3	Ga0255340_1000389.108	2.51331	4.2443
Ga0255340_1000389.109	3300028576_27	COG0716	Unknown	pfam00258	K03839	COG0716	C	Flavodoxin	FldA	HQ	93.33	1.43	d__Bacteria	p__Bacteroidota	c__Bacteroidia	o__Bacteroidales	f__BBW3	g__Unassigned_BBW3	s__Unassigned_BBW3	Ga0255340_1000389.109	5.17023	1.55642
Ga0255340_1000389.111	3300028576_27	COG1042	Unknown	pfam13549	K09181	COG1042	C	Acyl-CoA synthetase (NDP forming)	PatZN	HQ	93.33	1.43	d__Bacteria	p__Bacteroidota	c__Bacteroidia	o__Bacteroidales	f__BBW3	g__Unassigned_BBW3	s__Unassigned_BBW3	Ga0255340_1000389.111	1.71462	1.16209
Ga0255340_1000389.113	3300028576_27	Unknown	Unknown	Unknown	Unknown	Unknown	NULL	NULL	NULL	HQ	93.33	1.43	d__Bacteria	p__Bacteroidota	c__Bacteroidia	o__Bacteroidales	f__BBW3	g__Unassigned_BBW3	s__Unassigned_BBW3	Ga0255340_1000389.113	0.380164	1.03277
Ga0255340_1000389.115	3300028576_27	COG0502	EC:2.8.1.6	pfam04055	K01012	COG0502	H	Biotin synthase or related enzyme	BioB	HQ	93.33	1.43	d__Bacteria	p__Bacteroidota	c__Bacteroidia	o__Bacteroidales	f__BBW3	g__Unassigned_BBW3	s__Unassigned_BBW3	Ga0255340_1000389.115	0.502662	1.05185
Ga0255340_1000389.117	3300028576_27	Unknown	Unknown	Unknown	Unknown	Unknown	NULL	NULL	NULL	HQ	93.33	1.43	d__Bacteria	p__Bacteroidota	c__Bacteroidia	o__Bacteroidales	f__BBW3	g__Unassigned_BBW3	s__Unassigned_BBW3	Ga0255340_1000389.117	0	2.45512
Ga0255340_1000389.118	3300028576_27	COG4758	Unknown	pfam09922	Unknown	COG4758	T	Membrane protein LiaF, inhibitor of the LiaRS two-component envelope stress sensory system	LiaF	HQ	93.33	1.43	d__Bacteria	p__Bacteroidota	c__Bacteroidia	o__Bacteroidales	f__BBW3	g__Unassigned_BBW3	s__Unassigned_BBW3	Ga0255340_1000389.118	0	0.984186
Ga0255340_1000389.120	3300028576_27	COG0612	Unknown	pfam05193	Unknown	COG0612	R	Predicted Zn-dependent peptidase, M16 family	PqqL	HQ	93.33	1.43	d__Bacteria	p__Bacteroidota	c__Bacteroidia	o__Bacteroidales	f__BBW3	g__Unassigned_BBW3	s__Unassigned_BBW3	Ga0255340_1000389.120	1.59064	1.08545
Ga0255340_1000389.122	3300028576_27	COG1917	Unknown	Unknown	Unknown	COG1917	R	Cupin domain protein related to quercetin dioxygenase	QdoI	HQ	93.33	1.43	d__Bacteria	p__Bacteroidota	c__Bacteroidia	o__Bacteroidales	f__BBW3	g__Unassigned_BBW3	s__Unassigned_BBW3	Ga0255340_1000389.122	0	1.36773
Ga0255340_1000389.124	3300028576_27	COG3256	EC:1.7.2.5	pfam00115	K04561	COG3256	P	Nitric oxide reductase large subunit	NorB	HQ	93.33	1.43	d__Bacteria	p__Bacteroidota	c__Bacteroidia	o__Bacteroidales	f__BBW3	g__Unassigned_BBW3	s__Unassigned_BBW3	Ga0255340_1000389.124	2.78584	1.02272
Ga0255340_1000389.126	3300028576_27	Unknown	Unknown	Unknown	Unknown	Unknown	NULL	NULL	NULL	HQ	93.33	1.43	d__Bacteria	p__Bacteroidota	c__Bacteroidia	o__Bacteroidales	f__BBW3	g__Unassigned_BBW3	s__Unassigned_BBW3	Ga0255340_1000389.126	0	1.29624
Ga0255340_1000495.1	3300028576_27	Unknown	Unknown	Unknown	Unknown	Unknown	NULL	NULL	NULL	HQ	93.33	1.43	d__Bacteria	p__Bacteroidota	c__Bacteroidia	o__Bacteroidales	f__BBW3	g__Unassigned_BBW3	s__Unassigned_BBW3	Ga0255340_1000495.1	0	1.88226
Ga0255340_1000495.2	3300028576_27	Unknown	Unknown	Unknown	Unknown	Unknown	NULL	NULL	NULL	HQ	93.33	1.43	d__Bacteria	p__Bacteroidota	c__Bacteroidia	o__Bacteroidales	f__BBW3	g__Unassigned_BBW3	s__Unassigned_BBW3	Ga0255340_1000495.2	0	0.949036
Ga0255340_1000495.3	3300028576_27	COG0037	EC:6.3.4.19	pfam01171	K04075	COG0037	J	tRNA(Ile)-lysidine synthase TilS/MesJ	TilS	HQ	93.33	1.43	d__Bacteria	p__Bacteroidota	c__Bacteroidia	o__Bacteroidales	f__BBW3	g__Unassigned_BBW3	s__Unassigned_BBW3	Ga0255340_1000495.3	1.02584	1.22019
Ga0255340_1000495.5	3300028576_27	COG1554	EC:2.4.1.8	pfam03632	K00691	COG1554	G	Kojibiose phosphorylase YcjT	ATH1	HQ	93.33	1.43	d__Bacteria	p__Bacteroidota	c__Bacteroidia	o__Bacteroidales	f__BBW3	g__Unassigned_BBW3	s__Unassigned_BBW3	Ga0255340_1000495.5	1.51771	0.848622
Ga0255340_1000495.7	3300028576_27	COG2211	Unknown	pfam07690	K16211	COG2211	G	Na+/melibiose symporter or related transporter	MelB	HQ	93.33	1.43	d__Bacteria	p__Bacteroidota	c__Bacteroidia	o__Bacteroidales	f__BBW3	g__Unassigned_BBW3	s__Unassigned_BBW3	Ga0255340_1000495.7	3.34334	0.859174
Ga0255340_1000495.9	3300028576_27	COG1609	Unknown	pfam00532	K02529	COG1609	K	DNA-binding transcriptional regulator, LacI/PurR family	PurR	HQ	93.33	1.43	d__Bacteria	p__Bacteroidota	c__Bacteroidia	o__Bacteroidales	f__BBW3	g__Unassigned_BBW3	s__Unassigned_BBW3	Ga0255340_1000495.9	1.06446	1.27003
Ga0255340_1000495.11	3300028576_27	COG4206	Unknown	pfam07715	K02014	COG4206	H	Outer membrane cobalamin receptor protein BtuB	BtuB	HQ	93.33	1.43	d__Bacteria	p__Bacteroidota	c__Bacteroidia	o__Bacteroidales	f__BBW3	g__Unassigned_BBW3	s__Unassigned_BBW3	Ga0255340_1000495.11	6.14817	1.07801
Ga0255340_1000495.13	3300028576_27	Unknown	Unknown	pfam07980	Unknown	Unknown	NULL	NULL	NULL	HQ	93.33	1.43	d__Bacteria	p__Bacteroidota	c__Bacteroidia	o__Bacteroidales	f__BBW3	g__Unassigned_BBW3	s__Unassigned_BBW3	Ga0255340_1000495.13	6.47465	0.828883
Ga0255340_1000495.15	3300028576_27	Unknown	Unknown	pfam14292	Unknown	Unknown	NULL	NULL	NULL	HQ	93.33	1.43	d__Bacteria	p__Bacteroidota	c__Bacteroidia	o__Bacteroidales	f__BBW3	g__Unassigned_BBW3	s__Unassigned_BBW3	Ga0255340_1000495.15	6.06428	0.783655
Ga0255340_1000495.17	3300028576_27	COG0296	Unknown	pfam00128	Unknown	COG0296	G	1,4-alpha-glucan branching enzyme	GlgB	HQ	93.33	1.43	d__Bacteria	p__Bacteroidota	c__Bacteroidia	o__Bacteroidales	f__BBW3	g__Unassigned_BBW3	s__Unassigned_BBW3	Ga0255340_1000495.17	0.578758	0.934871
Ga0255340_1000495.19	3300028576_27	Unknown	Unknown	pfam09411	Unknown	Unknown	NULL	NULL	NULL	HQ	93.33	1.43	d__Bacteria	p__Bacteroidota	c__Bacteroidia	o__Bacteroidales	f__BBW3	g__Unassigned_BBW3	s__Unassigned_BBW3	Ga0255340_1000495.19	0	0.908327
Ga0255340_1000495.21	3300028576_27	Unknown	Unknown	pfam10988	Unknown	Unknown	NULL	NULL	NULL	HQ	93.33	1.43	d__Bacteria	p__Bacteroidota	c__Bacteroidia	o__Bacteroidales	f__BBW3	g__Unassigned_BBW3	s__Unassigned_BBW3	Ga0255340_1000495.21	0.732624	0.779977
Ga0255340_1000495.23	3300028576_27	COG1832	Unknown	pfam13380	K06929	COG1832	R	Predicted CoA-binding protein	YccU	HQ	93.33	1.43	d__Bacteria	p__Bacteroidota	c__Bacteroidia	o__Bacteroidales	f__BBW3	g__Unassigned_BBW3	s__Unassigned_BBW3	Ga0255340_1000495.23	0	1.92425
Ga0255340_1000495.25	3300028576_27	COG0488	Unknown	pfam00005	K06158	COG0488	R	ATPase components of ABC transporters with duplicated ATPase domains	Uup	HQ	93.33	1.43	d__Bacteria	p__Bacteroidota	c__Bacteroidia	o__Bacteroidales	f__BBW3	g__Unassigned_BBW3	s__Unassigned_BBW3	Ga0255340_1000495.25	0.135651	1.07567
Ga0255340_1000495.27	3300028576_27	COG0566	EC:2.1.1.185	pfam00588	K03218	COG0566	J	tRNA G18 (ribose-2'-O)-methylase SpoU	SpoU	HQ	93.33	1.43	d__Bacteria	p__Bacteroidota	c__Bacteroidia	o__Bacteroidales	f__BBW3	g__Unassigned_BBW3	s__Unassigned_BBW3	Ga0255340_1000495.27	0	0.907111
Ga0255340_1000495.29	3300028576_27	Unknown	Unknown	Unknown	Unknown	Unknown	NULL	NULL	NULL	HQ	93.33	1.43	d__Bacteria	p__Bacteroidota	c__Bacteroidia	o__Bacteroidales	f__BBW3	g__Unassigned_BBW3	s__Unassigned_BBW3	Ga0255340_1000495.29	0.325464	1.21873
Ga0255340_1000495.31	3300028576_27	COG0668	Unknown	pfam00924	K16053	COG0668	M	Small-conductance mechanosensitive channel	MscS	HQ	93.33	1.43	d__Bacteria	p__Bacteroidota	c__Bacteroidia	o__Bacteroidales	f__BBW3	g__Unassigned_BBW3	s__Unassigned_BBW3	Ga0255340_1000495.31	0.424784	0.966858
Ga0255340_1000495.33	3300028576_27	COG1115	Unknown	pfam01235	K03310	COG1115	E	Na+/alanine symporter	AlsT	HQ	93.33	1.43	d__Bacteria	p__Bacteroidota	c__Bacteroidia	o__Bacteroidales	f__BBW3	g__Unassigned_BBW3	s__Unassigned_BBW3	Ga0255340_1000495.33	0.194998	1.08812
Ga0255340_1000495.35	3300028576_27	COG0308	EC:3.4.11.2	pfam01433	K01256	COG0308	E	Aminopeptidase N, contains DUF3458 domain	PepN	HQ	93.33	1.43	d__Bacteria	p__Bacteroidota	c__Bacteroidia	o__Bacteroidales	f__BBW3	g__Unassigned_BBW3	s__Unassigned_BBW3	Ga0255340_1000495.35	0.641696	0.80096
Ga0255340_1000495.37	3300028576_27	COG0810	Unknown	pfam03544	K03832	COG0810	M	Periplasmic protein TonB, links inner and outer membranes	TonB	HQ	93.33	1.43	d__Bacteria	p__Bacteroidota	c__Bacteroidia	o__Bacteroidales	f__BBW3	g__Unassigned_BBW3	s__Unassigned_BBW3	Ga0255340_1000495.37	0	1.48127
Ga0255340_1000495.39	3300028576_27	COG0541	Unknown	pfam00448	K03106	COG0541	U	Signal recognition particle GTPase	Ffh	HQ	93.33	1.43	d__Bacteria	p__Bacteroidota	c__Bacteroidia	o__Bacteroidales	f__BBW3	g__Unassigned_BBW3	s__Unassigned_BBW3	Ga0255340_1000495.39	0.203324	1.01515
Ga0255340_1000495.41	3300028576_27	COG0190	EC:1.5.1.5	pfam02882	K01491	COG0190	H	5,10-methylene-tetrahydrofolate dehydrogenase/Methenyl tetrahydrofolate cyclohydrolase	FolD	HQ	93.33	1.43	d__Bacteria	p__Bacteroidota	c__Bacteroidia	o__Bacteroidales	f__BBW3	g__Unassigned_BBW3	s__Unassigned_BBW3	Ga0255340_1000495.41	2.11824	0.933166
Ga0255340_1000495.43	3300028576_27	COG1297	Unknown	pfam03169	Unknown	COG1297	R	Predicted oligopeptide transporter, OPT family	OPT	HQ	93.33	1.43	d__Bacteria	p__Bacteroidota	c__Bacteroidia	o__Bacteroidales	f__BBW3	g__Unassigned_BBW3	s__Unassigned_BBW3	Ga0255340_1000495.43	0.669224	0.815666
Ga0255340_1000495.45	3300028576_27	Unknown	Unknown	pfam05402	Unknown	Unknown	NULL	NULL	NULL	HQ	93.33	1.43	d__Bacteria	p__Bacteroidota	c__Bacteroidia	o__Bacteroidales	f__BBW3	g__Unassigned_BBW3	s__Unassigned_BBW3	Ga0255340_1000495.45	0	1.45828
Ga0255340_1000495.47	3300028576_27	Unknown	Unknown	Unknown	Unknown	Unknown	NULL	NULL	NULL	HQ	93.33	1.43	d__Bacteria	p__Bacteroidota	c__Bacteroidia	o__Bacteroidales	f__BBW3	g__Unassigned_BBW3	s__Unassigned_BBW3	Ga0255340_1000495.47	0	1.48639
Ga0255340_1000495.49	3300028576_27	Unknown	Unknown	pfam04471	Unknown	Unknown	NULL	NULL	NULL	HQ	93.33	1.43	d__Bacteria	p__Bacteroidota	c__Bacteroidia	o__Bacteroidales	f__BBW3	g__Unassigned_BBW3	s__Unassigned_BBW3	Ga0255340_1000495.49	0.949081	1.04527
Ga0255340_1000495.51	3300028576_27	COG1846	Unknown	pfam01047	Unknown	COG1846	K	DNA-binding transcriptional regulator, MarR family	MarR	HQ	93.33	1.43	d__Bacteria	p__Bacteroidota	c__Bacteroidia	o__Bacteroidales	f__BBW3	g__Unassigned_BBW3	s__Unassigned_BBW3	Ga0255340_1000495.51	1.28339	1.03654
Ga0255340_1000495.53	3300028576_27	COG1028	EC:1.1.1.100	pfam13561	K00059	COG1028	I	NAD(P)-dependent dehydrogenase, short-chain alcohol dehydrogenase family	FabG	HQ	93.33	1.43	d__Bacteria	p__Bacteroidota	c__Bacteroidia	o__Bacteroidales	f__BBW3	g__Unassigned_BBW3	s__Unassigned_BBW3	Ga0255340_1000495.53	0.36337	1.44071
Ga0255340_1000495.55	3300028576_27	COG0277	Unknown	pfam02913	Unknown	COG0277	C	FAD/FMN-containing lactate dehydrogenase/glycolate oxidase	GlcD	HQ	93.33	1.43	d__Bacteria	p__Bacteroidota	c__Bacteroidia	o__Bacteroidales	f__BBW3	g__Unassigned_BBW3	s__Unassigned_BBW3	Ga0255340_1000495.55	0.0931814	1.12887
Ga0255340_1000495.57	3300028576_27	COG3292	Unknown	pfam07495	Unknown	COG3292	T	Periplasmic ligand-binding sensor domain	NULL	HQ	93.33	1.43	d__Bacteria	p__Bacteroidota	c__Bacteroidia	o__Bacteroidales	f__BBW3	g__Unassigned_BBW3	s__Unassigned_BBW3	Ga0255340_1000495.57	0.152579	1.06426
Ga0255340_1000495.59	3300028576_27	COG0074	EC:6.2.1.5	pfam02629	K01902	COG0074	C	Succinyl-CoA synthetase, alpha subunit	SucD	HQ	93.33	1.43	d__Bacteria	p__Bacteroidota	c__Bacteroidia	o__Bacteroidales	f__BBW3	g__Unassigned_BBW3	s__Unassigned_BBW3	Ga0255340_1000495.59	0.932774	0.844675
Ga0255340_1000495.61	3300028576_27	COG0457	Unknown	pfam13432	Unknown	COG0457	R	Tetratricopeptide (TPR) repeat	TPR	HQ	93.33	1.43	d__Bacteria	p__Bacteroidota	c__Bacteroidia	o__Bacteroidales	f__BBW3	g__Unassigned_BBW3	s__Unassigned_BBW3	Ga0255340_1000495.61	0	1.07684
Ga0255340_1000495.63	3300028576_27	COG0018	EC:6.1.1.19	pfam00750	K01887	COG0018	J	Arginyl-tRNA synthetase	ArgS	HQ	93.33	1.43	d__Bacteria	p__Bacteroidota	c__Bacteroidia	o__Bacteroidales	f__BBW3	g__Unassigned_BBW3	s__Unassigned_BBW3	Ga0255340_1000495.63	0.303113	1.14616
Ga0255340_1000495.65	3300028576_27	COG0589	Unknown	pfam00582	Unknown	COG0589	T	Nucleotide-binding universal stress protein, UspA family	UspA	HQ	93.33	1.43	d__Bacteria	p__Bacteroidota	c__Bacteroidia	o__Bacteroidales	f__BBW3	g__Unassigned_BBW3	s__Unassigned_BBW3	Ga0255340_1000495.65	1.23944	1.27405
Ga0255340_1000495.67	3300028576_27	COG0840	Unknown	pfam00015	K03406	COG0840	T	Methyl-accepting chemotaxis protein (MCP)	Tar	HQ	93.33	1.43	d__Bacteria	p__Bacteroidota	c__Bacteroidia	o__Bacteroidales	f__BBW3	g__Unassigned_BBW3	s__Unassigned_BBW3	Ga0255340_1000495.67	0.727714	1.2111
Ga0255340_1000495.69	3300028576_27	Unknown	Unknown	Unknown	Unknown	Unknown	NULL	NULL	NULL	HQ	93.33	1.43	d__Bacteria	p__Bacteroidota	c__Bacteroidia	o__Bacteroidales	f__BBW3	g__Unassigned_BBW3	s__Unassigned_BBW3	Ga0255340_1000495.69	0	5.02733
Ga0255340_1000495.71	3300028576_27	COG0840	Unknown	pfam00015	K03406	COG0840	T	Methyl-accepting chemotaxis protein (MCP)	Tar	HQ	93.33	1.43	d__Bacteria	p__Bacteroidota	c__Bacteroidia	o__Bacteroidales	f__BBW3	g__Unassigned_BBW3	s__Unassigned_BBW3	Ga0255340_1000495.71	1.20318	1.30745
Ga0255340_1000495.73	3300028576_27	COG1900	Unknown	pfam01837	Unknown	COG1900	E	Sulfur incorporation enzyme MA1821 (anaerobic homocysteine biosynthesis), HcyBio/DUF39 family	HcyBio	HQ	93.33	1.43	d__Bacteria	p__Bacteroidota	c__Bacteroidia	o__Bacteroidales	f__BBW3	g__Unassigned_BBW3	s__Unassigned_BBW3	Ga0255340_1000495.73	0.235623	1.14181
Ga0255340_1000495.75	3300028576_27	COG1145	Unknown	pfam09383	Unknown	COG1145	C	Ferredoxin	NapF	HQ	93.33	1.43	d__Bacteria	p__Bacteroidota	c__Bacteroidia	o__Bacteroidales	f__BBW3	g__Unassigned_BBW3	s__Unassigned_BBW3	Ga0255340_1000495.75	0	0.0969818
Ga0255340_1000495.77	3300028576_27	COG2122	Unknown	Unknown	K09740	COG2122	S	Uncharacterized conserved protein, UPF0280 family, ApbE superfamily	NULL	HQ	93.33	1.43	d__Bacteria	p__Bacteroidota	c__Bacteroidia	o__Bacteroidales	f__BBW3	g__Unassigned_BBW3	s__Unassigned_BBW3	Ga0255340_1000495.77	0	0.807611
Ga0255340_1000495.79	3300028576_27	COG0636	Unknown	pfam00137	K02124	COG0636	C	FoF1-type ATP synthase, membrane subunit c/Archaeal/vacuolar-type H+-ATPase, subunit K	AtpE	HQ	93.33	1.43	d__Bacteria	p__Bacteroidota	c__Bacteroidia	o__Bacteroidales	f__BBW3	g__Unassigned_BBW3	s__Unassigned_BBW3	Ga0255340_1000495.79	9.6511	1.28436
Ga0255340_1000495.81	3300028576_27	COG1269	Unknown	Unknown	K02123	COG1269	C	Archaeal/vacuolar-type H+-ATPase subunit I/STV1	NtpI	HQ	93.33	1.43	d__Bacteria	p__Bacteroidota	c__Bacteroidia	o__Bacteroidales	f__BBW3	g__Unassigned_BBW3	s__Unassigned_BBW3	Ga0255340_1000495.81	4.23648	1.03315
Ga0255340_1000495.83	3300028576_27	COG1394	Unknown	pfam01813	K02120	COG1394	C	Archaeal/vacuolar-type H+-ATPase subunit D/Vma8	NtpD	HQ	93.33	1.43	d__Bacteria	p__Bacteroidota	c__Bacteroidia	o__Bacteroidales	f__BBW3	g__Unassigned_BBW3	s__Unassigned_BBW3	Ga0255340_1000495.83	4.0513	0.561867
Ga0255340_1000495.85	3300028576_27	COG1156	Unknown	pfam00006	K02118	COG1156	C	Archaeal/vacuolar-type H+-ATPase subunit B/Vma2	NtpB	HQ	93.33	1.43	d__Bacteria	p__Bacteroidota	c__Bacteroidia	o__Bacteroidales	f__BBW3	g__Unassigned_BBW3	s__Unassigned_BBW3	Ga0255340_1000495.85	5.93641	0.646289
Ga0255340_1000495.87	3300028576_27	COG1155	EC:3.6.3.14	pfam00006	K02117	COG1155	C	Archaeal/vacuolar-type H+-ATPase catalytic subunit A/Vma1	NtpA	HQ	93.33	1.43	d__Bacteria	p__Bacteroidota	c__Bacteroidia	o__Bacteroidales	f__BBW3	g__Unassigned_BBW3	s__Unassigned_BBW3	Ga0255340_1000495.87	6.03194	0.681359
Ga0255340_1000495.89	3300028576_27	Unknown	Unknown	pfam10962	Unknown	Unknown	NULL	NULL	NULL	HQ	93.33	1.43	d__Bacteria	p__Bacteroidota	c__Bacteroidia	o__Bacteroidales	f__BBW3	g__Unassigned_BBW3	s__Unassigned_BBW3	Ga0255340_1000495.89	2.23012	0.818711
Ga0255340_1000495.91	3300028576_27	COG1390	Unknown	Unknown	K02121	COG1390	C	Archaeal/vacuolar-type H+-ATPase subunit E/Vma4	NtpE	HQ	93.33	1.43	d__Bacteria	p__Bacteroidota	c__Bacteroidia	o__Bacteroidales	f__BBW3	g__Unassigned_BBW3	s__Unassigned_BBW3	Ga0255340_1000495.91	5.27063	1.41895
Ga0255340_1000495.93	3300028576_27	COG0589	Unknown	pfam00582	Unknown	COG0589	T	Nucleotide-binding universal stress protein, UspA family	UspA	HQ	93.33	1.43	d__Bacteria	p__Bacteroidota	c__Bacteroidia	o__Bacteroidales	f__BBW3	g__Unassigned_BBW3	s__Unassigned_BBW3	Ga0255340_1000495.93	0.603194	0.930055
Ga0255340_1000495.95	3300028576_27	Unknown	Unknown	Unknown	Unknown	Unknown	NULL	NULL	NULL	HQ	93.33	1.43	d__Bacteria	p__Bacteroidota	c__Bacteroidia	o__Bacteroidales	f__BBW3	g__Unassigned_BBW3	s__Unassigned_BBW3	Ga0255340_1000495.95	0	0.830407
Ga0255340_1000505.1	3300028576_27	Unknown	Unknown	Unknown	Unknown	Unknown	NULL	NULL	NULL	HQ	93.33	1.43	d__Bacteria	p__Bacteroidota	c__Bacteroidia	o__Bacteroidales	f__BBW3	g__Unassigned_BBW3	s__Unassigned_BBW3	Ga0255340_1000505.1	0.965969	0.981121
Ga0255340_1000505.3	3300028576_27	Unknown	Unknown	Unknown	Unknown	Unknown	NULL	NULL	NULL	HQ	93.33	1.43	d__Bacteria	p__Bacteroidota	c__Bacteroidia	o__Bacteroidales	f__BBW3	g__Unassigned_BBW3	s__Unassigned_BBW3	Ga0255340_1000505.3	0.199293	0.877963
Ga0255340_1000505.5	3300028576_27	COG2885	Unknown	pfam00691	Unknown	COG2885	M	Outer membrane protein OmpA and related peptidoglycan-associated (lipo)proteins	OmpA	HQ	93.33	1.43	d__Bacteria	p__Bacteroidota	c__Bacteroidia	o__Bacteroidales	f__BBW3	g__Unassigned_BBW3	s__Unassigned_BBW3	Ga0255340_1000505.5	1.25507	1.16445
Ga0255340_1000505.7	3300028576_27	COG3449	Unknown	pfam06445	K13652	COG3449	L	DNA gyrase inhibitor GyrI/SbmC	SbmC	HQ	93.33	1.43	d__Bacteria	p__Bacteroidota	c__Bacteroidia	o__Bacteroidales	f__BBW3	g__Unassigned_BBW3	s__Unassigned_BBW3	Ga0255340_1000505.7	0.5763	1.10016
Ga0255340_1000505.9	3300028576_27	Unknown	Unknown	pfam14229	Unknown	Unknown	NULL	NULL	NULL	HQ	93.33	1.43	d__Bacteria	p__Bacteroidota	c__Bacteroidia	o__Bacteroidales	f__BBW3	g__Unassigned_BBW3	s__Unassigned_BBW3	Ga0255340_1000505.9	0	1.34888
Ga0255340_1000505.11	3300028576_27	COG1272	Unknown	pfam03006	K11068	COG1272	U	Predicted membrane channel-forming protein YqfA, hemolysin III family	YqfA	HQ	93.33	1.43	d__Bacteria	p__Bacteroidota	c__Bacteroidia	o__Bacteroidales	f__BBW3	g__Unassigned_BBW3	s__Unassigned_BBW3	Ga0255340_1000505.11	0.841666	1.29775
[truncated: 9,893 more rows]
