# Supplementary material for: Genome-resolved correlation mapping links microbial community structure to metabolic interactions driving methane production from wastewater
Source: Nat Commun. 2023 Sep 4;14:5380. doi: 10.1038/s41467-023-40907-5 (PMC10477309; doi:10.1038/s41467-023-40907-5)
Supplement: Supplementary file 15 — Supplementary Software [file 41467_2023_40907_MOESM15_ESM.zip]

Archive with 2 entries (2 files):
- Supplementary Software.Rmd
- __MACOSX/._Supplementary Software.Rmd
