# Supplementary material for: Genome-resolved correlation mapping links microbial community structure to metabolic interactions driving methane production from wastewater
Source: Nat Commun. 2023 Sep 4;14:5380. doi: 10.1038/s41467-023-40907-5 (PMC10477309; doi:10.1038/s41467-023-40907-5)
Supplement: Supplementary file 15 — Supplementary Software [file 41467_2023_40907_MOESM15_ESM.zip › Supplementary Software.Rmd]

---
title: "Lulu AD Manuscript 1 Figures"
html_notebook:
  theme: united
  toc: yes
---

###############################################################################
# Set local WD
###############################################################################
```{r}
setwd("~/Hallam_Lab/Lulu/CRD1/Manuscript_1/Figures_and_Tables")
```


###############################################################################
# Import all libraries 
###############################################################################
```{r}

library(ggraph)
library(tidygraph)
library(tidyverse)
library(phyloseq)
library(ape)
library(picante)
library(ggplot2)
library(GGally)
library(ggrepel)
#library(gdtools)
library(ggplotify)
library(dplyr)
library(reshape2)
library(dplyr)
library(broom)
library(indicspecies)
library(SpiecEasi)
library(igraph)
library(gridExtra); library(grid)
library(metan)
library(plyr)
library(HiveR)
library(tidyr)
#library(microbiome)
library(microbiomeSeq)
library(stringi)
library(cowplot)
library(data.table)
library(caret)
library(FactoMineR)
library(visNetwork)
library(knitr)
library(kableExtra)
library(yarrr)
library(ggdendro)
library(dendextend)
library(RColorBrewer)
library(networkD3)
library(webshot)
library(htmlwidgets)
library(svglite)

```


###############################################################################
# Read_in_all_files_and_define_variables
###############################################################################
```{r}
setwd("~/Hallam_Lab/Lulu/CRD1/Manuscript_1/Figures_and_Tables")

# ASV data files
ASV_table = read.table("ASV_table.tsv", row.names = 1, header=T, sep="\t", check.names=FALSE)
ASV_taxonomy = read.table("ASV_to_midas_taxonomy.tsv", row.names = 1, header=T, sep="\t", check.names=FALSE)
ASV_taxonomy$class = ifelse(ASV_taxonomy$order == "Betaproteobacteriales","Betaproteobacteria", as.character(ASV_taxonomy$class))
ASV_taxonomy$otu = rownames(ASV_taxonomy)
ASV_metadata = read.table("ASV_metadata_table.tsv", row.names = 1,header=T, sep="\t", check.names=FALSE, comment.char = "")
ASV_tree = read.tree("ASV_rooted_tree.nwk")
ASV_midas_search = read.table("ASV_to_midas_results.tsv", header=T, sep="\t", check.names=FALSE)

# Create dereplicated ASV table by averaging columns
ASV_table_derep = ASV_table
colnames(ASV_table_derep) = sub("_[^_]+$", "", colnames(ASV_table_derep))
ASV_table_derep = as.data.frame(sapply(unique(names(ASV_table_derep)),function(col) rowMeans(ASV_table_derep[names(ASV_table_derep) == col])))
ASV_table_derep = ASV_table_derep[,grepl("AD1",colnames(ASV_table_derep))]

# Other metadata files
interpolated_metadata = read.table("ASV_metadata_table_interpolated.tsv", row.names = 1,header=T, sep="\t", check.names=FALSE, comment.char = "")
full_metadata = read.table("all_sample_metadata_table.tsv", row.names = 1,header=T, sep="\t", check.names=FALSE, comment.char = "")
full_metadata = full_metadata[!grepl("#",full_metadata$Sample),]
join_metadata = read.table("metadata_lookup.tsv", sep="\t", header = T)

# Indicator species file
indicator_ASV_table = read.table("ASV_indicators.tsv", row.names = 1, header=T, sep="\t", check.names=FALSE)

# Define Configuration aesthetics
ordered_configurations = c("Standard_Operation_I","Summer_2017_Operation_CEPT","Standard_Operation_II","Serial_Operation","Single_Operation")
ordered_colors = c("#984EA3","#E41A1C","#377EB8","#4DAF4A","#FF7F00")
config_to_color = as.data.frame(cbind(ordered_configurations, ordered_colors))
colnames(config_to_color) = c("Configuration","color")

# Define lookup tables
sampleID_to_config = ASV_metadata[,c(2,7,69)]
sampleID_to_number = ASV_metadata[,c(2,6)]
sampleID_to_runner = ASV_metadata[,c(2,3)]
sampleID_to_date = ASV_metadata[,c(2,1)]
samplerunner_to_date = unique(ASV_metadata[,c(3,1)])
samplerunner_to_date$season = ifelse(grepl("-12-|-01-|-02-", samplerunner_to_date$Date_ymd), "Winter","Fall")
samplerunner_to_date$season = ifelse(grepl("-04-|-05-|-03-", samplerunner_to_date$Date_ymd), "Spring", samplerunner_to_date$season)
samplerunner_to_date$season = ifelse(grepl("-06-|-07-|-08-", samplerunner_to_date$Date_ymd), "Summer",samplerunner_to_date$season)
samplerunner_to_config = unique(ASV_metadata[,c(3,7,69)])
config_to_color = as.data.frame(cbind(ordered_configurations, ordered_colors)); colnames(config_to_color) = c("Config","color")

```


###############################################################################
# Create_master_phyloseq_objects_for_use_in_downstream_analyses
###############################################################################
```{r}
ASV = otu_table(as.matrix(ASV_table), taxa_are_rows=T)
TAX = tax_table(as.matrix(ASV_taxonomy))
MD = sample_data(ASV_metadata)
TRE = ASV_tree
physeq = merge_phyloseq(phyloseq(ASV,TAX,MD,TRE))
physeq = filter_taxa(physeq, function(x) var(x) > 0, TRUE)
physeq = subset_samples(physeq, Configuration!="Single_Operation")

ASV_derep = otu_table(as.matrix(ASV_table_derep), taxa_are_rows=T)
physeq_derep = merge_phyloseq(phyloseq::phyloseq(ASV_derep,TAX,TRE))

physeq_relative  = transform_sample_counts(physeq, function(x) x / sum(x) )
physeq_derep_relative = transform_sample_counts(physeq_derep, function(x) x / sum(x) )

ASV_taxonomy_table = as.data.frame(as(tax_table(physeq), "matrix"))

ASV_count_table_relative = as.data.frame(as(otu_table(physeq_relative), "matrix"))
ASV_count_table_derep_relative = as.data.frame(as(otu_table(physeq_derep_relative), "matrix"))

```


###############################################################################
# Create_stacked_taxonomy_barplots
###############################################################################
```{r}

ps.barplot = filter_taxa(physeq, function(x) mean(x) > 1, TRUE)

# Subset ASV table and aggregate by taxa
ps.barplot = tax_glom(ps.barplot, taxrank="family", NArm=FALSE)
taxa_names(ps.barplot) <- paste(tax_table(ps.barplot)[,5],"__(",rownames(tax_table(ps.barplot)), ")", sep="")

# Melt to add zero values to all phyla
ps.barplot_melt = melt(otu_table(ps.barplot))
colnames(ps.barplot_melt) = c("tax","sample.names","relabund")
ps.barplot_melt_sep = separate(ps.barplot_melt, "tax", c("taxon","otu"), "__")
ps.barplot_melt_sep_agg = aggregate(relabund ~ taxon + sample.names, ps.barplot_melt_sep, FUN=sum)
ps.barplot_melt_sep_agg$taxon = gsub("^NA","Unassigned",ps.barplot_melt_sep_agg$taxon)
metadata = as.data.frame(as.matrix(sample_data(ps.barplot)))
metadata$sample.names = rownames(metadata)

ps.barplot_melt_sep_agg_meta = merge(ps.barplot_melt_sep_agg, metadata, by="sample.names")

# Top taxa
top_taxa = aggregate(relabund ~ taxon, ps.barplot_melt_sep_agg_meta, FUN=sum)
top_taxa = top_taxa[order(-top_taxa$relabund),]
top_taxa = as.character(top_taxa$taxon[1:10])

ps.barplot_melt_subset = ps.barplot_melt_sep_agg_meta
ps.barplot_melt_subset$taxon = ifelse(ps.barplot_melt_subset$taxon %in% top_taxa, as.character(ps.barplot_melt_subset$taxon), "Other")

ps.barplot_melt_subset = aggregate(relabund ~ sample.names + taxon + Configuration + Date_ymd, ps.barplot_melt_subset, FUN=sum)
ps.barplot_melt_subset$sample.names = paste(ps.barplot_melt_subset$Date_ymd, " (",ps.barplot_melt_subset$sample.names, ")",sep="")
ps.barplot_melt_subset$sample.names = gsub("AD1_[[:digit:]][[:digit:]]_","",as.character(ps.barplot_melt_subset$sample.names))
ps.barplot_melt_subset$sample.names = gsub("AD1_[[:digit:]]_","",as.character(ps.barplot_melt_subset$sample.names))
ps.barplot_melt_subset = ps.barplot_melt_subset[!grepl("AD2",ps.barplot_melt_subset$sample.names),]
ps.barplot_melt_subset = ps.barplot_melt_subset[!grepl("2018-05-09",ps.barplot_melt_subset$sample.names),]

plot_data = ps.barplot_melt_subset

## Collapse replicates?
plot_data$sample.names = gsub(" \\(I\\)","",plot_data$sample.names) 
plot_data$sample.names = gsub(" \\(II\\)","",plot_data$sample.names) 
plot_data$sample.names = gsub(" \\(III\\)","",plot_data$sample.names) 
plot_data = aggregate(relabund ~ sample.names + taxon + Configuration + Date_ymd, plot_data, FUN=mean)

plot_data$Date_ymd = as.Date(as.character(plot_data$Date_ymd), format="%Y-%m-%d")
plot_data = plot_data[rev(order(plot_data$Date_ymd)),]
plot_data$taxon = factor(plot_data$taxon, levels = c(top_taxa, "Other"))
plot_data$Configuration = ifelse(plot_data$Configuration == "Summer_2017_Operation_CEPT","CEPT_Operation",as.character(plot_data$Configuration))
plot_data$Configuration = gsub("_"," ", plot_data$Configuration)
plot_data$Configuration = factor(plot_data$Configuration, levels = c("Standard Operation I", "CEPT Operation", "Standard Operation II","Serial Operation"))

bars_rel = ggplot(plot_data, aes(x=sample.names, y = relabund, fill = taxon)) +
  facet_grid(~ Configuration, scales="free_x", space = "free") +
  #geom_point() +
  #geom_boxplot(aes(group = group), width = 0.6) +
  #stat_smooth(level = 0.8, method = "loess", formula = y ~ x, span = 2, aes(group = type)) +
  geom_bar(color = "black", stat = "identity", position="fill") +
  #geom_errorbar(aes(ymin=(avg*100)-(se*100), ymax=(avg*100)+(se*100)),width=0.2,position=position_dodge(.9)) +
  #geom_tile(color = "black") +
  #scale_fill_gradient(low = "white", high = "black", na.value="gray", name="% Abund.") +
  scale_fill_manual(values = c(brewer.pal(7, "Dark2"),"black","gray40","gray70","gray90")) +
  #scale_fill_manual(values = c(brewer.pal(8, "Dark2"))) +
  #scale_fill_manual(values = c("gray10","gray50","gray80")) +
  xlab("") +
  ylab("Relative abundance (%)") +
  theme_minimal() +
  #scale_y_discrete(limits=rev) +
  theme(axis.text.x = element_text(color="black", size = 7, hjust =1 , vjust =1, angle = 60),
        axis.text.y = element_text(size=10,color="black"),
        panel.grid.minor = element_blank(),
        panel.background = element_blank())

bars_rel


bars_abs = ggplot(plot_data, aes(x=sample.names, y = relabund, fill = taxon)) +
  facet_grid(~ Configuration, scales="free_x", space = "free") +
  #geom_point() +
  #geom_boxplot(aes(group = group), width = 0.6) +
  #stat_smooth(level = 0.8, method = "loess", formula = y ~ x, span = 2, aes(group = type)) +
  geom_bar(color = "black", stat = "identity", position="stack") +
  #geom_errorbar(aes(ymin=(avg*100)-(se*100), ymax=(avg*100)+(se*100)),width=0.2,position=position_dodge(.9)) +
  #geom_tile(color = "black") +
  #scale_fill_gradient(low = "white", high = "black", na.value="gray", name="% Abund.") +
  scale_fill_manual(values = c(brewer.pal(7, "Dark2"),"black","gray40","gray70","gray90")) +
  #scale_fill_manual(values = c(brewer.pal(8, "Dark2"))) +
  #scale_fill_manual(values = c("gray10","gray50","gray80")) +
  xlab("") +
  ylab("Read counts") +
  theme_minimal() +
  #scale_y_discrete(limits=rev) +
  theme(axis.text.x = element_text(color="black", size = 10, hjust =1 , vjust =1, angle = 60),
        axis.text.y = element_text(size=10,color="black"),
        panel.grid.minor = element_blank(),
        panel.background = element_blank())

bars_abs
```


###############################################################################
# Plot indicator species analysis
###############################################################################
```{r}
# Merge indicator ASVs with their relative abundances across samples
indicator_ASV_data = merge(indicator_ASV_table,data.frame(otu_table(physeq_relative)),by=0,all=F)
indicator_ASV_data$mean_rel_abund = rowMeans(indicator_ASV_data[,5:ncol(indicator_ASV_data)])
indicator_ASV_data = indicator_ASV_data[,c(1:4,dim(indicator_ASV_data)[2])]
rownames(indicator_ASV_data) = indicator_ASV_data$Row.names
indicator_ASV_data$otu = indicator_ASV_data$Row.names
indicator_ASV_data$Row.names = NULL
indicator_ASV_data = join(indicator_ASV_data,ASV_taxonomy_table)
indicator_ASV_data$mean_rel_abund =indicator_ASV_data$mean_rel_abund*100
indicator_ASV_data$Configuration = factor(indicator_ASV_data$Configuration, levels = ordered_configurations)
indicator_ASV_data$phylum = gsub("_SAR406_clade","",indicator_ASV_data$phylum)

indicator_ASV_data = indicator_ASV_data[!grepl("Fusobacteria|Hydrogene|Kiritima|Marinimicro|Patesc|Planctomyc|Actinobac",indicator_ASV_data$phylum), ]

phylum_order =c("Cloacimonetes", "Proteobacteria", "Bacteroidetes", "Firmicutes", "Spirochaetes", "Chloroflexi", "Verrucomicrobia","Euryarchaeota", "Marinimicrobia", "Thermotogae", "Planctomycetes", "Synergistetes", "Tenericutes", "Kiritimatiellaeota", "Patescibacteria", "Acidobacteria", "Fusobacteria", "Atribacteria", "Hydrogenedentes", "Actinobacteria", "Fibrobacteres", "WS1") 

indicator_ASV_data$taxon = paste(indicator_ASV_data$family, " (", indicator_ASV_data$species,")",sep="")
indicator_ASV_data$taxon = gsub("_group","",indicator_ASV_data$taxon)
indicator_ASV_data$taxon = gsub("midas_s_[[:digit:]][[:digit:]][[:digit:]][[:digit:]]","",indicator_ASV_data$taxon)
indicator_ASV_data$taxon = gsub("midas_s_[[:digit:]][[:digit:]][[:digit:]]","",indicator_ASV_data$taxon)
indicator_ASV_data$taxon = gsub("midas_s_[[:digit:]][[:digit:]]","",indicator_ASV_data$taxon)
indicator_ASV_data$taxon = gsub("midas_s_[[:digit:]]","",indicator_ASV_data$taxon)
indicator_ASV_data$taxon = gsub("\\(_","\\(",indicator_ASV_data$taxon)
indicator_ASV_data$taxon = gsub("ESV","",indicator_ASV_data$taxon)

species_total_abund = aggregate(mean_rel_abund ~ taxon + phylum + Configuration, indicator_ASV_data, sum)
add_connectivity_data = hiveplot_nodefile
colnames(add_connectivity_data)[7] = "otu"
indicator_ASV_data = join(indicator_ASV_data,add_connectivity_data)
indicator_ASV_data$connectedness = ifelse(is.na(indicator_ASV_data$connectedness),0,as.numeric(indicator_ASV_data$connectedness))
species_total_connectivity = aggregate(connectedness ~ taxon + phylum + Configuration, indicator_ASV_data, mean)

indicator_ASV_data$Configuration = as.character(indicator_ASV_data$Configuration)
reorder_configurations = as.data.frame(ordered_configurations)
colnames(reorder_configurations) = "Configuration"
indicator_ASV_data = left_join(data.frame(name=reorder_configurations),indicator_ASV_data,by="Configuration")
#indicator_ASV_data$Configuration = factor(indicator_ASV_data$Configuration, levels= ordered_configurations)
indicator_ASV_data = indicator_ASV_data[indicator_ASV_data$Configuration != "Single_Operation",]
indicator_ASV_data 
indicator_ASV_data$taxon = factor(indicator_ASV_data$taxon, levels=unique(indicator_ASV_data$taxon))
indicator_ASV_data$Configuration = factor(indicator_ASV_data$Configuration, levels=c("Standard_Operation_I","Summer_2017_Operation_CEPT","Standard_Operation_II","Serial_Operation"))

indicator_plot_v2 = ggplot(data=indicator_ASV_data, aes(x=taxon, y=stat)) +
  geom_bar(aes(fill=Configuration),stat="identity", position = "stack",colour = "black", width=0.75, size = 0.25) + 
  geom_point(data=species_total_connectivity, shape = 21, stroke = 0.5, fill="white", color="black", aes(x=taxon, y=connectedness/9)) +
  scale_fill_manual(values=ordered_colors) + 
  ylab(label = "Summed Indicator Scores") +
  xlab(label = "")+
  theme_minimal() + 
  coord_flip() +
  scale_x_discrete(position = "top") +
  scale_y_continuous(expand = c(0.05,0), limits = c(0,8), breaks = c(0,8), labels = c(0,8), sec.axis = sec_axis(~ ./9, breaks = c(0,8/9-0.1), labels = c(0,70),name = "Network Node Connectedness")) +
  facet_grid(cols = vars(Configuration), rows = vars(phylum), scales="free_y", space = "free", switch="y") +
  guides(fill=guide_legend(ncol=1, title="")) +
  theme_minimal() +
  theme(text=element_text(size=16,  family="sans"),
        legend.position = "none",
        axis.text.x = element_text(angle=0,color="black",size=9),
        axis.text.y = element_text(angle=0,color="black",size=6.5),
        strip.background = element_blank(),
        strip.text.x = element_blank(),
        strip.text.y.left = element_text(size=9, color="black", angle=0, hjust = 1),
        panel.border=element_rect(colour="gray80",size=0.75, fill=NA),
        panel.grid.major = element_blank(), 
        panel.grid.minor = element_blank(),
        panel.spacing = unit(0.1, "lines"))

#indicator_plot_v2
ggsave("indicator_ASV_plot.svg", indicator_plot_v2, device = "svg",scale = 1, width = 8, height = 6, units = "in", dpi = 600)

# Opening the graphical device
svg("my_plot.svg")
# Creating a plot
indicator_plot_v2
# Closing the graphical device
dev.off() 

```


###############################################################################
# Plot HCAs with CCA for tanglegram figure
###############################################################################
```{r}
# Create RDA with taxa and biochem combined

# Aggregate phyloseq data into species-level taxa
phyloseq_species_level = tax_glom(physeq, taxrank="species", NArm=FALSE)
taxa_names(phyloseq_species_level) <- paste(tax_table(phyloseq_species_level)[,5],rownames(tax_table(phyloseq_species_level)),sep= "__")

# Combine replicates
phyloseq_species_level_data = data.frame(otu_table(phyloseq_species_level))
colnames(phyloseq_species_level_data) = sub("_[^_]+$", "", colnames(phyloseq_species_level_data))
phyloseq_species_level_data = as.data.frame(sapply(unique(names(phyloseq_species_level_data)), function(col) rowMeans(phyloseq_species_level_data[names(phyloseq_species_level_data) == col])))
phyloseq_species_level_data = phyloseq_species_level_data[,!grepl("AD2",colnames(phyloseq_species_level_data))]
phyloseq_species_level_data = phyloseq_species_level_data[,!grepl("AD1_37",colnames(phyloseq_species_level_data))]

# Filter by the topmost 100 abundant species
top_species_names = as.data.frame(rowSums(phyloseq_species_level_data))
top_species_names = top_species_names[order(-top_species_names$`rowSums(phyloseq_species_level_data)`),,drop=F]
methanos = rownames(top_species_names[grepl("Methano",rownames(top_species_names)),,drop=F])
top_species_names = unique(c(rownames(top_species_names)[1:100],methanos))
top_species_names = top_species_names[!grepl("Methylo", top_species_names)]
top_species_data = as.data.frame(t(phyloseq_species_level_data[rownames(phyloseq_species_level_data) %in% top_species_names,]))
sample_names_ordered = as.data.frame(colnames(t(top_species_data)))
colnames(sample_names_ordered) = "Updated_SampleID_runner"
top_species_data$Sample = rownames(top_species_data)
ASV_only_data = top_species_data
ASV_only_data$Sample = NULL

# Define physicochemical vars
combined_RDA_metadata = interpolated_metadata[!grepl("AD2",interpolated_metadata$Sample),]
combined_RDA_metadata = combined_RDA_metadata[,grepl("HRT|Final|Sample|Load|Dig1|Inflow|SolC|SolB|Raw", colnames(combined_RDA_metadata))]
combined_RDA_metadata = combined_RDA_metadata[,!grepl("SampleID|Sample_order|Temp|Final_Chlorides|Alk|Final_Ammonia|Vol_Solids_Perc|NH3|UnI|Tot_Solids_Perc|Raw_COD|Raw_TBOD|VSS_Perc|Dig2|pH|VSR|Dest|tday",colnames(combined_RDA_metadata))]
combined_RDA_metadata = combined_RDA_metadata[combined_RDA_metadata$Sample != "AD1_37",] ## Chloride measurement is off
oldcolnames = colnames(combined_RDA_metadata)
newcolnames = paste("chem",oldcolnames, sep="__")
colnames(combined_RDA_metadata) = newcolnames
colnames(combined_RDA_metadata)[1] = "Sample"
chem_data_only = combined_RDA_metadata
chem_data_only = chem_data_only[order(chem_data_only$Sample),]
rownames(chem_data_only) = chem_data_only$Sample
chem_data_only$Sample = NULL

# Create ASV data dendrogram
population_data_for_hca = top_species_data
population_data_for_hca$Sample = NULL
population_data_for_hca_dist = vegdist(population_data_for_hca,method = "canberra")
population_data_for_hca_dist_hca = hclust(population_data_for_hca_dist)
population_data_for_hca_dist_hca_dendro = as.dendrogram(population_data_for_hca_dist_hca)
population_data_for_hca_dist_hca_dendro_labels = as.data.frame(cbind(population_data_for_hca_dist_hca$labels,population_data_for_hca_dist_hca$order))
population_data_for_hca_dist_hca_dendro_labels$V2 = as.numeric(population_data_for_hca_dist_hca_dendro_labels$V2)
population_data_for_hca_dist_hca_dendro_labels = population_data_for_hca_dist_hca_dendro_labels[order(population_data_for_hca_dist_hca_dendro_labels$V2),]

# Calculate total ANOVA
anova_formatted_table = data.frame(matrix(NA, nrow = 1, ncol = 6))
colnames(anova_formatted_table) = c("Data","Subset","Df","F","R2","p")
sample_names = as.data.frame(rownames(population_data_for_hca))
colnames(sample_names) = colnames(samplerunner_to_config)[1]
sample_names = join(sample_names, samplerunner_to_config)
anova_formatted_table[1,] = c("Configurations", "All_vs_All", round(adonis(population_data_for_hca_dist ~ as.character(sample_names$Configuration))[1]$aov.tab[1][1,],3), round(adonis(population_data_for_hca_dist ~ as.character(sample_names$Configuration))[1]$aov.tab[4][1,], 3), round(adonis(population_data_for_hca_dist ~ as.character(sample_names$Configuration))[1]$aov.tab[5][1,],3), round(adonis(population_data_for_hca_dist ~ as.character(sample_names$Configuration))[1]$aov.tab[6][1,],3))
rownames(anova_formatted_table) = c("")
ddata_ASVdata = dendro_data(population_data_for_hca_dist_hca_dendro, type="rectangle")
runner_metadata = samplerunner_to_config
colnames(runner_metadata)[1] = "label"
ddata_ASVdata$labels = join(ddata_ASVdata$labels,runner_metadata)

ASV_hca = ggplot(segment(ddata_ASVdata)) +
  geom_segment(aes(x=x, y=y, xend=xend, yend=yend)) +
  theme_minimal() +
  scale_y_continuous(expand = c(0, 0),limits = c(-0.4,0.6),breaks = c(-0.40, -0.20, 0, 0.2, 0.4, 0.6), labels = c("","","0.0","0.2","0.4","0.6")) +
  annotation_custom(tableGrob(anova_formatted_table,theme = ttheme_default(base_size = 8)), xmin=2, xmax=26, ymin=-0.4, ymax=-0.2) +
  geom_text(aes(x = x, y = y, label = label, angle = 90, hjust = 1),color = ddata_ASVdata$labels$color, size=3, data= label(ddata_ASVdata)) +
  xlab("") + ylab("Bray-Curtis Dissimilarity") +
  theme(axis.text.x = element_blank(),
        panel.grid = element_blank(),
        axis.text.y = element_text(color="black"))

ASV_hca

ggsave("ASV_hca.svg", ASV_hca, device = "svg",scale = 1, width = 6, height = 4, units = "in", dpi = 600)

biochem_data_for_hca = combined_RDA_metadata
rownames(biochem_data_for_hca) = biochem_data_for_hca$Sample
biochem_data_for_hca$Sample = NULL
biochem_data_for_hca_dist = vegdist(biochem_data_for_hca,method = "canberra")
biochem_data_for_hca_dist_hca = hclust(biochem_data_for_hca_dist)
biochem_data_for_hca_dist_hca_dendro = as.dendrogram(biochem_data_for_hca_dist_hca)

# Calculate total ANOVA
anova_formatted_table = data.frame(matrix(NA, nrow = 1, ncol = 6))
colnames(anova_formatted_table) = c("Data","Subset","Df","F","R2","p")
sample_names = as.data.frame(rownames(biochem_data_for_hca))
colnames(sample_names) = colnames(samplerunner_to_config)[1]
sample_names = join(sample_names, samplerunner_to_config)
anova_formatted_table[1,] = c("Configurations", "All_vs_All", round(adonis(biochem_data_for_hca_dist ~ as.character(sample_names$Configuration))[1]$aov.tab[1][1,],3), round(adonis(biochem_data_for_hca_dist ~ as.character(sample_names$Configuration))[1]$aov.tab[4][1,], 3), round(adonis(biochem_data_for_hca_dist ~ as.character(sample_names$Configuration))[1]$aov.tab[5][1,],3), round(adonis(biochem_data_for_hca_dist ~ as.character(sample_names$Configuration))[1]$aov.tab[6][1,],3))
rownames(anova_formatted_table) = c("")

ddata_biochem = dendro_data(biochem_data_for_hca_dist_hca_dendro, type="rectangle")
runner_metadata = samplerunner_to_config
colnames(runner_metadata)[1] = "label"
ddata_biochem$labels = join(ddata_biochem$labels,runner_metadata)

BIOCHEM_hca = ggplot(segment(ddata_biochem)) +
  geom_segment(aes(x=x, y=y, xend=xend, yend=yend)) +
  theme_minimal() +
  scale_y_continuous(expand = c(0, 0),limits = c(-0.1,0.2), breaks = c(-0.1, 0, 0.05,0.10, 0.15, 0.2), labels = c("","0.0","0.05","0.10","0.15","0.2")) +
  annotation_custom(tableGrob(anova_formatted_table,theme = ttheme_default(base_size = 8)), xmin=2, xmax=26, ymin=-0.1, ymax=-0.05) +
  geom_text(aes(x = x, y = y, label = label, angle = 90, hjust = 1),color = ddata_biochem$labels$color, size=3, data= label(ddata_biochem)) +
  xlab("") + ylab("Bray-Curtis Dissimilarity") +
  theme(axis.text.x = element_blank(),
        panel.grid = element_blank(),
        axis.text.y = element_text(color="black"))

BIOCHEM_hca

ggsave("BIOCHEM_hca.svg", BIOCHEM_hca, device = "svg",scale = 1, width = 6, height = 4, units = "in", dpi = 600)


# Join together
joined_data = join(top_species_data,combined_RDA_metadata)
rownames(joined_data) = joined_data$Sample
joined_data$Sample = NULL
joined_data = t(joined_data[complete.cases(joined_data),complete.cases(joined_data)])

# Just the biochem data
biochem_data_matrix = combined_RDA_metadata
rownames(biochem_data_matrix) = biochem_data_matrix$Sample
biochem_data_matrix$Sample = NULL
biochem_data_matrix = as.data.frame(t(biochem_data_matrix))

# Just the ASV data
population_data_matrix = top_species_data
rownames(population_data_matrix) = population_data_matrix$Sample
population_data_matrix$Sample = NULL
population_data_matrix = as.data.frame(t(population_data_matrix))

# Create distance matrices for the three datasets
joined_data_dist = vegdist(t(joined_data), method = "bray")
population_data_dist = vegdist(biochem_data_matrix, method = "bray")
biochem_data_dist = vegdist(population_data_matrix, method = "bray")

# Run CCA models
chembioRDA = cca(joined_data)
bioRDA = cca(population_data_matrix)
chemRDA = cca(biochem_data_matrix)

cca1_var_explained = round(as.numeric(as.data.frame(summary(chembioRDA)[6])[2,1])*100,2)
cca2_var_explained = round(as.numeric(as.data.frame(summary(chembioRDA)[6])[2,2])*100,2)

# Extract sample coordinates
chembioRDA_sample_coordinates = as.data.frame(summary(chembioRDA)[1])
chembioRDA_sample_coordinates$Label = rownames(chembioRDA_sample_coordinates)
chembioRDA_sample_coordinates$Score = "sites"
chembioRDA_sample_coordinates = chembioRDA_sample_coordinates[,c(8,7,1,2)]
colnames(chembioRDA_sample_coordinates) = c("Score","Label","CCA1","CCA2")

# Prepare to merge metadata
samplerunner_to_config_chembioRDA = samplerunner_to_config
colnames(samplerunner_to_config_chembioRDA) = c("Label","Configuration","color")

# Create a slew of aethetics data for plotting
plotting_data = join(chembioRDA_sample_coordinates,samplerunner_to_config_chembioRDA)
plotting_data = plotting_data[plotting_data$Score == "sites",]
plotting_data$color = factor(plotting_data$color, levels = ordered_colors)

total_CCA = ggplot(plotting_data,aes(x=CCA1, y=CCA2, color=color,label=Label, group=Configuration)) + 
  geom_vline(xintercept = 0, linetype="dotted") +
  geom_hline(yintercept = 0, linetype="dotted") +
  stat_ellipse(level = 0.75) +
  geom_point(show.legend = T, size = 6) + 
  #geom_text(fontface="bold",size=3,color="black") +
  scale_color_identity(guide = "legend",labels=ordered_configurations) +
  xlab(paste("CCA1 (",cca1_var_explained,"%)",sep=""))+
  ylab(paste("CCA2 (",cca2_var_explained,"%)",sep=""))+
  theme_minimal() +
  theme(axis.text.y = element_text(size=15, colour="black"),
        axis.title = element_text(size=15, colour="black"),
        axis.text.x = element_text(size=15,angle = 0, hjust = 0.5, vjust = 1, colour = "black"),
        axis.ticks.y = element_line(colour="black"),
        panel.border = element_rect(colour = "black", fill=NA, size=1),
        legend.text = element_text(size=15),
        legend.key.size = unit(0.4,"cm"),
        legend.title = element_blank(),
        panel.background = element_blank(),
        panel.grid = element_blank(),
        panel.spacing = unit(1, "lines"))

total_CCA

ggsave("all_samples_BIOCHEM_plus_ASV_cca.svg", total_CCA, device = "svg",scale = 1, width = 9, height = 5, units = "in", dpi = 600)

sample_order = dendlist(population_data_for_hca_dist_hca_dendro, biochem_data_for_hca_dist_hca_dendro) %>% untangle(method = "labels")
sample_order = as.data.frame(labels(sample_order[[1]]))
colnames(sample_order) = "label"
color_order = join(sample_order,runner_metadata, by="label")

tanglegram_fig = dendlist(population_data_for_hca_dist_hca_dendro, biochem_data_for_hca_dist_hca_dendro) %>% untangle(method = "labels") %>% tanglegram(sort=F,highlight_distinct_edges = FALSE, # Turn-off dashed lines
             common_subtrees_color_lines = FALSE, # Turn-off line colors
             common_subtrees_color_branches = FALSE,
             intersecting = F,
             columns_width = c(5,2,5),
             margin_inner = 4,
             color_lines = color_order$color,
             edge.lwd = 2)

```


###############################################################################
# Plot Co-Occurence Network
###############################################################################
```{r}

setwd("~/Hallam_Lab/Lulu/CRD1/Manuscript_1/Figures_and_Tables")

# Calculate co-occurrence network
physeq_network = subset_samples(physeq, Digester != "2")
tax_table(physeq_network)[,8] <- paste(tax_table(physeq_network)[,3], tax_table(physeq_network)[,5], tax_table(physeq_network)[,8], sep = "__")
physeq_cooccur = merge_samples(physeq_network, "Updated_SampleID_runner")

# Subset taxa for calculation
myTaxa = names(sort(taxa_sums(physeq_cooccur), decreasing = TRUE)[1:500])
methanos = as.character(ASV_taxonomy_table[grepl("Methano",ASV_taxonomy_table$family),]$otu)
myTaxa = c(myTaxa,methanos)
physeq_cooccur_prune = prune_taxa(myTaxa, physeq_cooccur)
physeq_cooccur_prune <- taxa_level(physeq_cooccur_prune, "otu")
physeq_cooccur_prune = filter_taxa(physeq_cooccur_prune, function(x) mean(x) > 0, TRUE)
write.table(myTaxa, "ASVs_in_parent_network.txt", row.names = F, col.names = F, quote = F)

# Calculate co occurrence network
set.seed(555)
co_occur <- co_occurence_network(physeq_cooccur_prune, grouping_column = "Digester", rhos = 0.42, method = "bicor", qval_threshold = 0.05, scale.vertex.size = 4, scale.edge.width = 5, plotNetwork = T)
# 0.42 and 0.01 for seed 555 produces reasonable results

# Export network to graph files (edges, nodes)
#g <- co_occur$net$graph
g <- graph_from_edgelist(as.matrix(co_occur$net$edgelists[,3:4]))
data <- toVisNetworkData(g)
data$edges = data$edges %>% left_join(co_occur$net$edgelists, by = c("from"="taxa1","to"="taxa2"))
data$edges$value <- data$edges$rho

# Add metadata and aesthetics to nodes
data$nodes = separate(data$nodes,label,into=c("labelclass","labelfamily","labelspecies"),sep="__")
data$nodes$label = data$nodes$id
physeq_cooccur_relative  = transform_sample_counts(physeq_cooccur, function(x) x / sum(x) )
species_to_meanabund = as.data.frame((colMeans(as.data.frame(otu_table(physeq_cooccur_relative)))*100))
species_to_meanabund$id = rownames(species_to_meanabund)
colnames(species_to_meanabund) = c("mean_relabund","labelspecies")
data$nodes = join(data$nodes,species_to_meanabund, by = "labelspecies")
data$edges$color = "gray80"

# Generate hiveplot input files
hiveplot_edgefile = data$edges
colnames(hiveplot_edgefile)[5] = "weight"
hiveplot_nodefile = data$nodes
colnames(hiveplot_nodefile)[2] = "connectedness"
module_to_color = as.data.frame(unique(cbind(hiveplot_nodefile$module,hiveplot_nodefile$color)))
module_to_color$V1 = as.integer(as.character(module_to_color$V1))
module_to_color = module_to_color[order(module_to_color$V1),]

# Read in and format MAG info file and indicator info file
ASV_to_MAG = read.table("~/Hallam_Lab/Lulu/CRD1/Manuscript_1/Figures_and_Tables/ASVs_with_MAG_pair_unique.tsv",header=F,sep="\t")
ASVs_with_false_pair = read.table("~/Hallam_Lab/Lulu/CRD1/Manuscript_1/Figures_and_Tables/ASVs_with_false_MAG_pair.txt", header = F)
ASV_to_MAG = as.data.frame(ASV_to_MAG[!(ASV_to_MAG$V1 %in% ASVs_with_false_pair$V1),])
ASV_to_MAG = ASV_to_MAG[,1:2]
colnames(ASV_to_MAG) = c("labelspecies","has_MAG")
ASV_indic_data = indicator_ASV_data[,c(1:5)]
colnames(ASV_indic_data)[5] = "labelspecies"
#write.table(ASV_to_MAG,"~/Hallam_Lab/Lulu/CRD1/Manuscript_1/Figures_and_Tables/ASVs_with_true_MAG_pair.tsv", quote = F, row.names = F, col.names = T, sep = "\t")

# Add all MAG and Indicator data to nodefile
add_indicator_info = join(data$nodes,ASV_indic_data)
final_node_data = join(add_indicator_info, ASV_to_MAG)
final_node_data$indic_color = ifelse(final_node_data$Configuration == "Standard_Operation_I", "#984EA3", "gray60")
final_node_data$indic_color = ifelse(final_node_data$Configuration == "Standard_Operation_II", "#377EB8", as.character(final_node_data$indic_color))
final_node_data$indic_color = ifelse(final_node_data$Configuration == "Summer_2017_Operation_CEPT", "#E41A1C", as.character(final_node_data$indic_color))
final_node_data$indic_color = ifelse(final_node_data$Configuration == "Serial_Operation", "#4DAF4A", as.character(final_node_data$indic_color))
final_node_data$indic_color = ifelse(is.na(final_node_data$Configuration), "gray70", as.character(final_node_data$indic_color))

## Highlight methanogens
final_node_data$MAG_shape = ifelse(!is.na(final_node_data$has_MAG),24,21)
final_node_data$outline = ifelse(grepl("Methanobacteriaceae|Methanospirillaceae|Methanoregulaceae|Methanomicrobiaceae",final_node_data$label),"black","gray40")
colnames(final_node_data)[3] = "module_color"
final_node_data = final_node_data %>% left_join(co_occur$net$comm_results, by = c("id"="taxon"))

## Add aesthetics
data$nodes = final_node_data
data$nodes$size = data$nodes$mean_relabund
data$edges$width = data$edges$value
data$nodes$alpha = 1
data$edges$alpha = 1
data$nodes$number = rownames(data$nodes)
nodes_to_number = data$nodes %>% select(id, number)
data$edges = data$edges %>% left_join(nodes_to_number, by = c("from" = "id")) %>% dplyr::rename("from_number" = number) %>% left_join(nodes_to_number, by= c("to"="id")) %>% dplyr::rename("to_number" = number)
#data$nodes$indic_color = ifelse(data$nodes$module == 23, "orange", data$nodes$indic_color)

# ## Add metaT expression levels to nodes
# asv_to_tpm_table = read.table("~/Hallam_Lab/Lulu/CRD1/Manuscript_1/Figures_and_Tables/ASV_to_MAG_to_TPM.tsv", header = T, sep = "\t", stringsAsFactors = F, quote = "")
# asv_to_tpm_table = asv_to_tpm_table[!(asv_to_tpm_table$otu %in% ASVs_with_false_pair$V1),]
# asv_to_tpm_table = asv_to_tpm_table[order(-asv_to_tpm_table$TPM),]
# best_mag_tpm <- asv_to_tpm_table[match(unique(asv_to_tpm_table$otu), asv_to_tpm_table$otu),]
# colnames(best_mag_tpm)[1] = "labelspecies"
# data$nodes = join(data$nodes, best_mag_tpm, by = "labelspecies")
# data$nodes$TPM[is.na(data$nodes$TPM)] = 0
# data$nodes$tpm_size = as.numeric(data$nodes$TPM)
# data$nodes$size = data$nodes$tpm_size
# data$nodes$outline = ifelse(data$nodes$size == 0, "white", data$nodes$outline)

## Define subnetworks and highlight
subnetwork_to_highlight = read.table("~/Hallam_Lab/Lulu/CRD1/Manuscript_1/Figures_and_Tables/all_subnetworks_table.tsv",header=T,sep="\t",quote = "",comment.char = "")
data$nodes$indic_color = ifelse(!(data$nodes$id %in% subnetwork_to_highlight$lab),"gray97",data$nodes$indic_color)
data$nodes$outline = ifelse(!(data$nodes$id %in% subnetwork_to_highlight$lab),"gray93",data$nodes$outline)
data$edges$color = ifelse(data$edges$from %in% subnetwork_to_highlight$lab & data$edges$to %in% subnetwork_to_highlight$lab, data$edges$color, "gray95")
data$edges$color = ifelse(data$edges$to == "Cloacimonadia__Cloacimonadaceae__b6dbb70631b97fd765ae177007e7cd2b" & data$edges$from == "Bacteroidia__Bacteroidales_UCG-001__83e2eb1a60823ed17cbe47fa756b7c49", "gray95", data$edges$color) # Remove connection that shouldn't span the two subnetworks

## Write nodes and edges
write.table(data$nodes, "~/Hallam_Lab/Lulu/CRD1/Manuscript_1/Figures_and_Tables/network_nodes.tsv", quote=F, sep="\t", col.names = T, row.names = F)
write.table(data$edges, "~/Hallam_Lab/Lulu/CRD1/Manuscript_1/Figures_and_Tables/network_edges.tsv", quote=F, sep="\t", col.names = T, row.names = F)

## Create tidy data for ggraphing
routes_tidy <- tbl_graph(nodes = data$nodes, edges = data$edges, directed = TRUE)

## Plot
set.seed(555)
ASV_network = ggraph(routes_tidy, layout = "fr") + #graphopt or dh
  geom_edge_link(aes(width = width, color=color, alpha = alpha)) + 
  geom_node_point(aes(
                      size=size,
                      fill=indic_color,
                      alpha = alpha,
                      shape = MAG_shape,
                      color=outline),
                      #shape=21,
                      stroke=0.5) +
  scale_edge_width(range = c(1, 4)) +
  scale_edge_alpha_identity() +
  scale_edge_colour_identity() +
  scale_fill_identity() +
  scale_color_identity() +
  scale_shape_identity() +
  scale_alpha_identity() +
  #geom_node_text(aes(label = number), size = 3, repel = F) +
  #labs(edge_width = "Letters") +
  theme_graph()

ASV_network

ggsave("~/Hallam_Lab/Lulu/CRD1/Manuscript_1/Figures_and_Tables/updated_network_subnetworks.svg",ASV_network, device = "svg",scale = 1, width = 9, height = 8, units = "in", dpi = 600)

# Generate hiveplot input files
hiveplot_edgefile = data$edges
colnames(hiveplot_edgefile)[5] = "weight"
hiveplot_nodefile = data$nodes
colnames(hiveplot_nodefile)[2] = "connectedness"

```

###############################################################################
# Plot Big Subnetwork Hiveplot
###############################################################################
```{r}

setwd("~/Hallam_Lab/Lulu/CRD1/Manuscript_1/Figures_and_Tables")

color_nodes_by = "indicator"        # indicator, module, MAG
axis_rules = "hydro_methanogens"    # hydro_methanogens, nonhydro_methanogens

# Create an edgefile from the above network
hiveplot_edgefile_data = hiveplot_edgefile[,c(1,2,5,3)]
colnames(hiveplot_edgefile_data) = c("source","target","link_val","color")

# Modify nodefile from the above network and join with network nodefile metadata
colnames(hiveplot_nodefile)[1] = "lab"
hiveplot_nodefile_main_subnetwork = hiveplot_nodefile #%>%
  #filter(lab %in% c(subnetwork_2$id))

hiveplot_edgefile_data_main_subnetwork = hiveplot_edgefile_data[hiveplot_edgefile_data$source %in% hiveplot_nodefile_main_subnetwork$lab & hiveplot_edgefile_data$target %in% hiveplot_nodefile_main_subnetwork$lab,]

## Subnetwork 1
#methano_node_names = c("bcbe656b2eaec9363f41c74be219001b")
## Subnetwork 2
#methano_node_names = c("7b5c23f01e5cce2034192a7c30e273db")
## Subnetwork 3
#methano_node_names = c("0a5a377b7985c2958f521e0411d90f39","5db3ce16de4115177ff32d188439c9f5")
## Subnetwork 4
#methano_node_names = c("89e1cd0751782bc68f79745453404977")
## Subnetwork 5
#methano_node_names = c("4d29cb0994882c3a95507a70cccbb87b")
## Subnetwork 6
methano_node_names = c("783b1c8f7c0ad464224751018c0d8b90|4bb428291e6becd84162b84a79765f8b|72d50f91d825f0c4b77240e087a16694|c4602217d904252200cacb4644ef5628")

# Find all nodes attached directly to methanogens (first-degreers)
first_degreers_data = hiveplot_edgefile_data_main_subnetwork
first_degreers_data = first_degreers_data[grepl(methano_node_names,first_degreers_data$source) | grepl(methano_node_names,first_degreers_data$target), ]
first_degreers_data = as.data.frame(unique(c(first_degreers_data$source,first_degreers_data$target)))
first_degreers_data = first_degreers_data[!grepl(methano_node_names,first_degreers_data[,1]),]
first_degreers_data = as.data.frame(unique(first_degreers_data))
first_degreers_data$axis = 2
colnames(first_degreers_data)[1] = "names"

# Find all nodes attached directly to first-degreers (second-degreers)
second_degreers_data = hiveplot_edgefile_data_main_subnetwork[hiveplot_edgefile_data_main_subnetwork$source %in% first_degreers_data$names | hiveplot_edgefile_data_main_subnetwork$target %in% first_degreers_data$names, ]
second_degreers_data = as.data.frame(unique(c(second_degreers_data$source,second_degreers_data$target)))
second_degreers_data = second_degreers_data[!grepl(methano_node_names,second_degreers_data[,1]),]
second_degreers_data = second_degreers_data[!(second_degreers_data %in% first_degreers_data$names)]
second_degreers_data = as.data.frame(unique(second_degreers_data))
second_degreers_data$axis = 3
colnames(second_degreers_data)[1] = "names"

# Find all nodes attached directly to second-degreers (third-degreers)
# third_degreers_data = hiveplot_edgefile_data_main_subnetwork[hiveplot_edgefile_data_main_subnetwork$source %in% second_degreers_data$names | hiveplot_edgefile_data_main_subnetwork$target %in% second_degreers_data$names, ]
# third_degreers_data = as.data.frame(unique(c(third_degreers_data$source,third_degreers_data$target)))
# third_degreers_data = third_degreers_data[!grepl(methano_node_names,third_degreers_data[,1]),]
# third_degreers_data = third_degreers_data[!(third_degreers_data %in% first_degreers_data$names)]
# third_degreers_data = third_degreers_data[!(third_degreers_data %in% second_degreers_data$names)]
# third_degreers_data = as.data.frame(unique(third_degreers_data))
# third_degreers_data$axis = 4
# colnames(third_degreers_data)[1] = "names"

# Find all nodes attached directly to third-degreers (fourth-degreers)
# fourth_degreers_data = hiveplot_edgefile_data_main_subnetwork[hiveplot_edgefile_data_main_subnetwork$source %in% third_degreers_data$names | hiveplot_edgefile_data_main_subnetwork$target %in% third_degreers_data$names, ]
# fourth_degreers_data = as.data.frame(unique(c(fourth_degreers_data$source,fourth_degreers_data$target)))
# fourth_degreers_data = fourth_degreers_data[!grepl("Methanobacteriaceae|Methanospirillaceae|Methanoregulaceae|Methanomicrobiaceae",fourth_degreers_data[,1]),]
# fourth_degreers_data = fourth_degreers_data[!(fourth_degreers_data %in% first_degreers_data$names)]
# fourth_degreers_data = fourth_degreers_data[!(fourth_degreers_data %in% second_degreers_data$names)]
# fourth_degreers_data = fourth_degreers_data[!(fourth_degreers_data %in% third_degreers_data$names)]
# fourth_degreers_data = as.data.frame(unique(fourth_degreers_data))
# fourth_degreers_data$axis = 5
# colnames(fourth_degreers_data)[1] = "names"
  
first_second_third_fourth_degreers = as.data.frame(rbind(first_degreers_data,second_degreers_data)) %>% filter(!grepl("Methanofast",names))
methanogen_nodes = hiveplot_nodefile_main_subnetwork %>% select(lab) %>% filter(grepl(methano_node_names,lab)) %>% mutate(axis = 1)
colnames(first_second_third_fourth_degreers)[1] = "lab"
first_second_third_fourth_degreers = rbind(methanogen_nodes, first_second_third_fourth_degreers)

hiveplot_nodefile_main_subnetwork_full = hiveplot_nodefile_main_subnetwork %>%
  select(lab, mean_relabund, indic_color, MAG_shape, module, number) %>%
  left_join(first_second_third_fourth_degreers, by = "lab") %>%
  drop_na(axis)

# Create an empty hiveplot
subnetwork_hiveplot = edge2HPD(hiveplot_edgefile_data_main_subnetwork, type = "2D", axis.cols = c(rep("black",4)))
subnetwork_hiveplot$nodes = subnetwork_hiveplot$nodes %>%
  select(-axis) %>%
  right_join(hiveplot_nodefile_main_subnetwork_full, by = "lab")


id_to_axis = subnetwork_hiveplot$nodes[,c(1,11)]
id_to_taxon = subnetwork_hiveplot$nodes[,c(1,2)]
colnames(id_to_axis) = c("id1","axis1")
subnetwork_hiveplot$edges = join(subnetwork_hiveplot$edges,id_to_axis)
colnames(id_to_axis) = c("id2","axis2")
subnetwork_hiveplot$edges = join(subnetwork_hiveplot$edges,id_to_axis)
colnames(id_to_taxon) = c("id1","taxon1")
subnetwork_hiveplot$edges = join(subnetwork_hiveplot$edges,id_to_taxon)
colnames(id_to_taxon) = c("id2","taxon2")
subnetwork_hiveplot$edges = join(subnetwork_hiveplot$edges,id_to_taxon)
#subnetwork_hiveplot$edges = subnetwork_hiveplot$edges[subnetwork_hiveplot$edges$axis1 != subnetwork_hiveplot$edges$axis2,]
subnetwork_hiveplot$edges = subnetwork_hiveplot$edges[(subnetwork_hiveplot$edges$id1 %in% subnetwork_hiveplot$nodes$id),]
subnetwork_hiveplot$edges = subnetwork_hiveplot$edges[(subnetwork_hiveplot$edges$id2 %in% subnetwork_hiveplot$nodes$id),]
subnetwork_hiveplot$edges$color = c("gray80")

# Calculate connectedness
connectedness_1 = subnetwork_hiveplot$edges %>%
  select(taxon1, weight) %>%
  dplyr::rename(lab = taxon1)
connectedness_2 = subnetwork_hiveplot$edges %>%
  select(taxon2, weight) %>%
  dplyr::rename(lab = taxon2)
connectedness = as.data.frame(rbind(connectedness_1, connectedness_2)) %>%
  group_by(lab) %>%
  summarise_if(is.numeric, sum) %>%
  dplyr::rename(connectedness = weight)
subnetwork_hiveplot$nodes = subnetwork_hiveplot$nodes %>%
  left_join(connectedness, by = "lab")

# Make all the variables in the correct class for hiveplot to be happy
subnetwork_hiveplot$edges$weight = as.numeric(subnetwork_hiveplot$edges$weight)*5
subnetwork_hiveplot$nodes$size = as.numeric(subnetwork_hiveplot$nodes$connectedness)*2
subnetwork_hiveplot$nodes$radius = as.numeric(subnetwork_hiveplot$nodes$mean_relabund)
subnetwork_hiveplot$nodes$axis = as.integer(subnetwork_hiveplot$nodes$axis)
subnetwork_hiveplot$nodes$id = as.integer(subnetwork_hiveplot$nodes$id)
#subnetwork_hiveplot$nodes$color = as.character(subnetwork_hiveplot$nodes$indic_color)
#subnetwork_hiveplot$nodes$color = ifelse(subnetwork_hiveplot$nodes$lab %in% subnetwork_2$id, "black", "gray")
subnetwork_hiveplot$nodes$color = ifelse(subnetwork_hiveplot$nodes$MAG_shape == 24, "black", "gray")
subnetwork_hiveplot$nodes$lab = as.character(subnetwork_hiveplot$nodes$lab)
subnetwork_hiveplot$nodes$MAG_text = ifelse(subnetwork_hiveplot$nodes$MAG == 24, "*","")

#subnetwork_hiveplot$nodes$subnetwork = "S6"

# asv_to_tpm_table = read.table("ASV_to_MAG_to_TPM.tsv", header = T, sep = "\t", stringsAsFactors = F, quote = "")
# ASVs_with_false_pair = read.table("ASVs_with_false_MAG_pair.txt", header = F)
# asv_to_tpm_table = asv_to_tpm_table %>% filter(!(otu %in% ASVs_with_false_pair$V1))
# asv_to_tpm_table = asv_to_tpm_table[order(-asv_to_tpm_table$TPM),]
# best_mag_tpm <- asv_to_tpm_table[match(unique(asv_to_tpm_table$otu), asv_to_tpm_table$otu),]
# subnetwork_hiveplot$nodes$longname = subnetwork_hiveplot$nodes$lab
# subnetwork_hiveplot$nodes = separate(subnetwork_hiveplot$nodes,longname,into=c("class","family","otu"),sep="__")
# subnetwork_hiveplot$nodes = join(subnetwork_hiveplot$nodes, best_mag_tpm, by = "otu")
# subnetwork_hiveplot$nodes$TPM[is.na(subnetwork_hiveplot$nodes$TPM)] = 0
# subnetwork_hiveplot$nodes$size = (log10(as.numeric(subnetwork_hiveplot$nodes$TPM+1)))

# subnetwork_hiveplot$nodes = subnetwork_hiveplot$nodes %>%
#   mutate(axis = ifelse(axis==5,4,axis))
# 
# subnetwork_hiveplot$edges = subnetwork_hiveplot$edges %>%
#   mutate(axis2 = ifelse(axis2==5,4,axis2))
# 
# subnetwork_hiveplot$axis.cols = rep("black",4)

node_labels = as.data.frame(cbind(subnetwork_hiveplot$nodes$lab,subnetwork_hiveplot$nodes$number,0,0,0,0,0, subnetwork_hiveplot$nodes$radius))
colnames(node_labels) = c("node.lab", "node.text", "angle", "radius", "offset", "hjust", "vjust","rel_abund")
node_labels$rel_abund = as.numeric(as.character(node_labels$rel_abund))
write.table(node_labels, "subnetwork_hiveplot_node_labels.txt", sep=",", row.names = F,quote=F)

pdf("hiveplot_subnetwork_6.pdf", width = 10, height = 10)

plotHive(subnetwork_hiveplot,
                ch=0,
                anCoord = "local",
                anNode.gpar = gpar(lty = 'blank', cex=0.8),
                anNodes = "subnetwork_hiveplot_node_labels.txt",
                axLab.gpar = gpar(col = "black", fontsize = 10, fontface="bold"),
                axLab.pos = 0.2,
                bkgnd = "white",
                method="rank")

dev.off()

write.table(subnetwork_hiveplot$nodes, "subnetwork_table_6.tsv", quote=F, sep="\t", col.names = T, row.names = F)

# plotHive(subnetwork_hiveplot,
#                 ch=0.1,
#                 anCoord = "local",
#                 anNode.gpar = gpar(lty = 'blank', cex=0.8),
#                 anNodes = "subnetwork_hiveplot_node_labels.txt",
#                 axLab.gpar = gpar(col = "black", fontsize = 10, fontface="bold"),
#                 axLab.pos = 0.2,
#                 bkgnd = "gray",
#                 method="abs")

```


###############################################################################
# Plot Subnetwork 2 Hiveplot
###############################################################################
```{r}

setwd("~/Hallam_Lab/Lulu/CRD1/Manuscript_1/Figures_and_Tables")

color_nodes_by = "indicator"        # indicator, module, MAG
axis_rules = "hydro_methanogens"    # hydro_methanogens, nonhydro_methanogens

# Create an edgefile from the above network
hiveplot_edgefile_data = hiveplot_edgefile[,c(1,2,5,3)]
colnames(hiveplot_edgefile_data) = c("source","target","link_val","color")

# Modify nodefile from the above network and join with network nodefile metadata
colnames(hiveplot_nodefile)[1] = "lab"
hiveplot_nodefile_subnetwork_2_3 = hiveplot_nodefile %>%
  filter(lab %in% c(subnetwork_2$id))

hiveplot_edgefile_data_subnetwork_2_3 = hiveplot_edgefile_data[hiveplot_edgefile_data$source %in% hiveplot_nodefile_subnetwork_2_3$lab & hiveplot_edgefile_data$target %in% hiveplot_nodefile_subnetwork_2_3$lab,]

# Find all nodes attached directly to methanogens (first-degreers)
first_degreers_data = hiveplot_edgefile_data_subnetwork_2_3
first_degreers_data = first_degreers_data[grepl("Methanobacteriaceae|Methanospirillaceae|Methanoregulaceae|Methanomicrobiaceae",first_degreers_data$source) | grepl("Methanobacteriaceae|Methanospirillaceae|Methanoregulaceae",first_degreers_data$target), ]
first_degreers_data = as.data.frame(unique(c(first_degreers_data$source,first_degreers_data$target)))
first_degreers_data = first_degreers_data[!grepl("Methanobacteriaceae|Methanospirillaceae|Methanoregulaceae|Methanomicrobiaceae",first_degreers_data[,1]),]
first_degreers_data = as.data.frame(unique(first_degreers_data))
first_degreers_data$axis = 2
colnames(first_degreers_data)[1] = "names"

# Find all nodes attached directly to first-degreers (second-degreers)
second_degreers_data = hiveplot_edgefile_data_subnetwork_2_3[hiveplot_edgefile_data_subnetwork_2_3$source %in% first_degreers_data$names | hiveplot_edgefile_data_subnetwork_2_3$target %in% first_degreers_data$names, ]
second_degreers_data = as.data.frame(unique(c(second_degreers_data$source,second_degreers_data$target)))
second_degreers_data = second_degreers_data[!grepl("Methanobacteriaceae|Methanospirillaceae|Methanoregulaceae|Methanomicrobiaceae",second_degreers_data[,1]),]
second_degreers_data = second_degreers_data[!(second_degreers_data %in% first_degreers_data$names)]
second_degreers_data = as.data.frame(unique(second_degreers_data))
second_degreers_data$axis = 3
colnames(second_degreers_data)[1] = "names"

# Find all nodes attached directly to second-degreers (third-degreers)
third_degreers_data = hiveplot_edgefile_data_subnetwork_2_3[hiveplot_edgefile_data_subnetwork_2_3$source %in% second_degreers_data$names | hiveplot_edgefile_data_subnetwork_2_3$target %in% second_degreers_data$names, ]
third_degreers_data = as.data.frame(unique(c(third_degreers_data$source,third_degreers_data$target)))
third_degreers_data = third_degreers_data[!grepl("Methanobacteriaceae|Methanospirillaceae|Methanoregulaceae|Methanomicrobiaceae",third_degreers_data[,1]),]
third_degreers_data = third_degreers_data[!(third_degreers_data %in% first_degreers_data$names)]
third_degreers_data = third_degreers_data[!(third_degreers_data %in% second_degreers_data$names)]
third_degreers_data = as.data.frame(unique(third_degreers_data))
third_degreers_data$axis = 4
colnames(third_degreers_data)[1] = "names"

# Find all nodes attached directly to third-degreers (fourth-degreers)
# fourth_degreers_data = hiveplot_edgefile_data_subnetwork_2_3[hiveplot_edgefile_data_subnetwork_2_3$source %in% third_degreers_data$names | hiveplot_edgefile_data_subnetwork_2_3$target %in% third_degreers_data$names, ]
# fourth_degreers_data = as.data.frame(unique(c(fourth_degreers_data$source,fourth_degreers_data$target)))
# fourth_degreers_data = fourth_degreers_data[!grepl("Methanobacteriaceae|Methanospirillaceae|Methanoregulaceae|Methanomicrobiaceae",fourth_degreers_data[,1]),]
# fourth_degreers_data = fourth_degreers_data[!(fourth_degreers_data %in% first_degreers_data$names)]
# fourth_degreers_data = fourth_degreers_data[!(fourth_degreers_data %in% second_degreers_data$names)]
# fourth_degreers_data = fourth_degreers_data[!(fourth_degreers_data %in% third_degreers_data$names)]
# fourth_degreers_data = as.data.frame(unique(fourth_degreers_data))
# fourth_degreers_data$axis = 5
# colnames(fourth_degreers_data)[1] = "names"
  
first_second_third_fourth_degreers = rbind(first_degreers_data,second_degreers_data,third_degreers_data,fourth_degreers_data)
methanogen_nodes = hiveplot_nodefile_subnetwork_2_3 %>% select(lab) %>% filter(grepl("Methano",lab)) %>% mutate(axis = 1)
colnames(first_second_third_fourth_degreers)[1] = "lab"
first_second_third_fourth_degreers = rbind(methanogen_nodes, first_second_third_fourth_degreers)

hiveplot_nodefile_subnetwork_2_3_full = hiveplot_nodefile_subnetwork_2_3 %>%
  select(lab, mean_relabund, indic_color, MAG_shape, module, number) %>%
  left_join(first_second_third_fourth_degreers, by = "lab")

# Create an empty hiveplot
subnetwork_hiveplot = edge2HPD(hiveplot_edgefile_data_subnetwork_2_3, type = "2D", axis.cols = c(rep("black",4)))
subnetwork_hiveplot$nodes = subnetwork_hiveplot$nodes %>%
  select(-axis) %>%
  left_join(hiveplot_nodefile_subnetwork_2_3_full, by = "lab")


id_to_axis = subnetwork_hiveplot$nodes[,c(1,11)]
id_to_taxon = subnetwork_hiveplot$nodes[,c(1,2)]
colnames(id_to_axis) = c("id1","axis1")
subnetwork_hiveplot$edges = join(subnetwork_hiveplot$edges,id_to_axis)
colnames(id_to_axis) = c("id2","axis2")
subnetwork_hiveplot$edges = join(subnetwork_hiveplot$edges,id_to_axis)
colnames(id_to_taxon) = c("id1","taxon1")
subnetwork_hiveplot$edges = join(subnetwork_hiveplot$edges,id_to_taxon)
colnames(id_to_taxon) = c("id2","taxon2")
subnetwork_hiveplot$edges = join(subnetwork_hiveplot$edges,id_to_taxon)
subnetwork_hiveplot$edges = subnetwork_hiveplot$edges[subnetwork_hiveplot$edges$axis1 != subnetwork_hiveplot$edges$axis2,]
subnetwork_hiveplot$edges = subnetwork_hiveplot$edges[(subnetwork_hiveplot$edges$id1 %in% subnetwork_hiveplot$nodes$id),]
subnetwork_hiveplot$edges = subnetwork_hiveplot$edges[(subnetwork_hiveplot$edges$id2 %in% subnetwork_hiveplot$nodes$id),]
subnetwork_hiveplot$edges$color = c("gray80")

# Calculate connectedness
connectedness_1 = subnetwork_hiveplot$edges %>%
  select(taxon1, weight) %>%
  dplyr::rename(lab = taxon1)
connectedness_2 = subnetwork_hiveplot$edges %>%
  select(taxon2, weight) %>%
  dplyr::rename(lab = taxon2)
connectedness = as.data.frame(rbind(connectedness_1, connectedness_2)) %>%
  group_by(lab) %>%
  summarise_if(is.numeric, sum) %>%
  dplyr::rename(connectedness = weight)
subnetwork_hiveplot$nodes = subnetwork_hiveplot$nodes %>%
  left_join(connectedness, by = "lab")

# Make all the variables in the correct class for hiveplot to be happy
subnetwork_hiveplot$edges$weight = as.numeric(subnetwork_hiveplot$edges$weight)*5
subnetwork_hiveplot$nodes$radius = as.numeric(subnetwork_hiveplot$nodes$connectedness)
subnetwork_hiveplot$nodes$size = as.numeric(subnetwork_hiveplot$nodes$mean_relabund)*20
subnetwork_hiveplot$nodes$axis = as.integer(subnetwork_hiveplot$nodes$axis)
subnetwork_hiveplot$nodes$id = as.integer(subnetwork_hiveplot$nodes$id)
#subnetwork_hiveplot$nodes$color = as.character(subnetwork_hiveplot$nodes$indic_color)
#subnetwork_hiveplot$nodes$color = ifelse(subnetwork_hiveplot$nodes$lab %in% subnetwork_2$id, "black", "gray")
subnetwork_hiveplot$nodes$color = ifelse(subnetwork_hiveplot$nodes$MAG_shape == 24, "black", "gray")
subnetwork_hiveplot$nodes$lab = as.character(subnetwork_hiveplot$nodes$lab)
subnetwork_hiveplot$nodes$MAG_text = ifelse(subnetwork_hiveplot$nodes$MAG == 24, "*","")

# asv_to_tpm_table = read.table("ASV_to_MAG_to_TPM.tsv", header = T, sep = "\t", stringsAsFactors = F, quote = "")
# ASVs_with_false_pair = read.table("ASVs_with_false_MAG_pair.txt", header = F)
# asv_to_tpm_table = asv_to_tpm_table %>% filter(!(otu %in% ASVs_with_false_pair$V1))
# asv_to_tpm_table = asv_to_tpm_table[order(-asv_to_tpm_table$TPM),]
# best_mag_tpm <- asv_to_tpm_table[match(unique(asv_to_tpm_table$otu), asv_to_tpm_table$otu),]
# subnetwork_hiveplot$nodes$longname = subnetwork_hiveplot$nodes$lab
# subnetwork_hiveplot$nodes = separate(subnetwork_hiveplot$nodes,longname,into=c("class","family","otu"),sep="__")
# subnetwork_hiveplot$nodes = join(subnetwork_hiveplot$nodes, best_mag_tpm, by = "otu")
# subnetwork_hiveplot$nodes$TPM[is.na(subnetwork_hiveplot$nodes$TPM)] = 0
# subnetwork_hiveplot$nodes$size = (log10(as.numeric(subnetwork_hiveplot$nodes$TPM+1)))

# subnetwork_hiveplot$nodes = subnetwork_hiveplot$nodes %>%
#   mutate(axis = ifelse(axis==5,4,axis))
# 
# subnetwork_hiveplot$edges = subnetwork_hiveplot$edges %>%
#   mutate(axis2 = ifelse(axis2==5,4,axis2))
# 
# subnetwork_hiveplot$axis.cols = rep("black",4)

node_labels = as.data.frame(cbind(subnetwork_hiveplot$nodes$lab,paste(subnetwork_hiveplot$nodes$number,subnetwork_hiveplot$nodes$MAG_text,sep=""),0,0,0,0,0, subnetwork_hiveplot$nodes$radius))
colnames(node_labels) = c("node.lab", "node.text", "angle", "radius", "offset", "hjust", "vjust","rel_abund")
node_labels$rel_abund = as.numeric(as.character(node_labels$rel_abund))
write.table(node_labels, "subnetwork_hiveplot_node_labels.txt", sep=",", row.names = F,quote=F)


pdf("hiveplot_subnetwork_2.pdf", width = 5, height = 5)

plotHive(subnetwork_hiveplot,
                ch=0,
                anCoord = "local",
                anNode.gpar = gpar(lty = 'blank', cex=0.8),
                anNodes = "subnetwork_hiveplot_node_labels.txt",
                axLab.gpar = gpar(col = "black", fontsize = 10, fontface="bold"),
                axLab.pos = 0.2,
                bkgnd = "white",
                method="rank")

dev.off()


# plotHive(subnetwork_hiveplot,
#                 ch=0.1,
#                 anCoord = "local",
#                 anNode.gpar = gpar(lty = 'blank', cex=0.8),
#                 anNodes = "subnetwork_hiveplot_node_labels.txt",
#                 axLab.gpar = gpar(col = "black", fontsize = 10, fontface="bold"),
#                 axLab.pos = 0.2,
#                 bkgnd = "gray",
#                 method="abs")

```


###############################################################################
# Plot Subnetwork 3 Hiveplot
###############################################################################
```{r}

setwd("~/Hallam_Lab/Lulu/CRD1/Manuscript_1/Figures_and_Tables")

color_nodes_by = "indicator"        # indicator, module, MAG
axis_rules = "hydro_methanogens"    # hydro_methanogens, nonhydro_methanogens

# Create an edgefile from the above network
hiveplot_edgefile_data = hiveplot_edgefile[,c(1,2,5,3)]
colnames(hiveplot_edgefile_data) = c("source","target","link_val","color")

# Modify nodefile from the above network and join with network nodefile metadata
colnames(hiveplot_nodefile)[1] = "lab"
hiveplot_nodefile_subnetwork_2_3 = hiveplot_nodefile %>%
  filter(lab %in% c(subnetwork_3$id))

hiveplot_edgefile_data_subnetwork_2_3 = hiveplot_edgefile_data[hiveplot_edgefile_data$source %in% hiveplot_nodefile_subnetwork_2_3$lab & hiveplot_edgefile_data$target %in% hiveplot_nodefile_subnetwork_2_3$lab,]

# Find all nodes attached directly to methanogens (first-degreers)
first_degreers_data = hiveplot_edgefile_data_subnetwork_2_3
first_degreers_data = first_degreers_data[grepl("Methanobacteriaceae|Methanospirillaceae|Methanoregulaceae|Methanomicrobiaceae",first_degreers_data$source) | grepl("Methanobacteriaceae|Methanospirillaceae|Methanoregulaceae",first_degreers_data$target), ]
first_degreers_data = as.data.frame(unique(c(first_degreers_data$source,first_degreers_data$target)))
first_degreers_data = first_degreers_data[!grepl("Methanobacteriaceae|Methanospirillaceae|Methanoregulaceae|Methanomicrobiaceae",first_degreers_data[,1]),]
first_degreers_data = as.data.frame(unique(first_degreers_data))
first_degreers_data$axis = 2
colnames(first_degreers_data)[1] = "names"

# Find all nodes attached directly to first-degreers (second-degreers)
second_degreers_data = hiveplot_edgefile_data_subnetwork_2_3[hiveplot_edgefile_data_subnetwork_2_3$source %in% first_degreers_data$names | hiveplot_edgefile_data_subnetwork_2_3$target %in% first_degreers_data$names, ]
second_degreers_data = as.data.frame(unique(c(second_degreers_data$source,second_degreers_data$target)))
second_degreers_data = second_degreers_data[!grepl("Methanobacteriaceae|Methanospirillaceae|Methanoregulaceae|Methanomicrobiaceae",second_degreers_data[,1]),]
second_degreers_data = second_degreers_data[!(second_degreers_data %in% first_degreers_data$names)]
second_degreers_data = as.data.frame(unique(second_degreers_data))
second_degreers_data$axis = 3
colnames(second_degreers_data)[1] = "names"

# Find all nodes attached directly to second-degreers (third-degreers)
third_degreers_data = hiveplot_edgefile_data_subnetwork_2_3[hiveplot_edgefile_data_subnetwork_2_3$source %in% second_degreers_data$names | hiveplot_edgefile_data_subnetwork_2_3$target %in% second_degreers_data$names, ]
third_degreers_data = as.data.frame(unique(c(third_degreers_data$source,third_degreers_data$target)))
third_degreers_data = third_degreers_data[!grepl("Methanobacteriaceae|Methanospirillaceae|Methanoregulaceae|Methanomicrobiaceae",third_degreers_data[,1]),]
third_degreers_data = third_degreers_data[!(third_degreers_data %in% first_degreers_data$names)]
third_degreers_data = third_degreers_data[!(third_degreers_data %in% second_degreers_data$names)]
third_degreers_data = as.data.frame(unique(third_degreers_data))
third_degreers_data$axis = 4
colnames(third_degreers_data)[1] = "names"

# Find all nodes attached directly to third-degreers (fourth-degreers)
# fourth_degreers_data = hiveplot_edgefile_data_subnetwork_2_3[hiveplot_edgefile_data_subnetwork_2_3$source %in% third_degreers_data$names | hiveplot_edgefile_data_subnetwork_2_3$target %in% third_degreers_data$names, ]
# fourth_degreers_data = as.data.frame(unique(c(fourth_degreers_data$source,fourth_degreers_data$target)))
# fourth_degreers_data = fourth_degreers_data[!grepl("Methanobacteriaceae|Methanospirillaceae|Methanoregulaceae|Methanomicrobiaceae",fourth_degreers_data[,1]),]
# fourth_degreers_data = fourth_degreers_data[!(fourth_degreers_data %in% first_degreers_data$names)]
# fourth_degreers_data = fourth_degreers_data[!(fourth_degreers_data %in% second_degreers_data$names)]
# fourth_degreers_data = fourth_degreers_data[!(fourth_degreers_data %in% third_degreers_data$names)]
# fourth_degreers_data = as.data.frame(unique(fourth_degreers_data))
# fourth_degreers_data$axis = 5
# colnames(fourth_degreers_data)[1] = "names"
  
first_second_third_fourth_degreers = rbind(first_degreers_data,second_degreers_data,third_degreers_data)
methanogen_nodes = hiveplot_nodefile_subnetwork_2_3 %>% select(lab) %>% filter(grepl("Methano",lab)) %>% mutate(axis = 1)
colnames(first_second_third_fourth_degreers)[1] = "lab"
first_second_third_fourth_degreers = rbind(methanogen_nodes, first_second_third_fourth_degreers)

hiveplot_nodefile_subnetwork_2_3_full = hiveplot_nodefile_subnetwork_2_3 %>%
  select(lab, mean_relabund, indic_color, MAG_shape, module, number) %>%
  left_join(first_second_third_fourth_degreers, by = "lab")

# Create an empty hiveplot
subnetwork_hiveplot = edge2HPD(hiveplot_edgefile_data_subnetwork_2_3, type = "2D", axis.cols = c(rep("black",5)))
subnetwork_hiveplot$nodes = subnetwork_hiveplot$nodes %>%
  select(-axis) %>%
  left_join(hiveplot_nodefile_subnetwork_2_3_full, by = "lab")


id_to_axis = subnetwork_hiveplot$nodes[,c(1,11)]
id_to_taxon = subnetwork_hiveplot$nodes[,c(1,2)]
colnames(id_to_axis) = c("id1","axis1")
subnetwork_hiveplot$edges = join(subnetwork_hiveplot$edges,id_to_axis)
colnames(id_to_axis) = c("id2","axis2")
subnetwork_hiveplot$edges = join(subnetwork_hiveplot$edges,id_to_axis)
colnames(id_to_taxon) = c("id1","taxon1")
subnetwork_hiveplot$edges = join(subnetwork_hiveplot$edges,id_to_taxon)
colnames(id_to_taxon) = c("id2","taxon2")
subnetwork_hiveplot$edges = join(subnetwork_hiveplot$edges,id_to_taxon)
subnetwork_hiveplot$edges = subnetwork_hiveplot$edges[subnetwork_hiveplot$edges$axis1 != subnetwork_hiveplot$edges$axis2,]
subnetwork_hiveplot$edges = subnetwork_hiveplot$edges[(subnetwork_hiveplot$edges$id1 %in% subnetwork_hiveplot$nodes$id),]
subnetwork_hiveplot$edges = subnetwork_hiveplot$edges[(subnetwork_hiveplot$edges$id2 %in% subnetwork_hiveplot$nodes$id),]
subnetwork_hiveplot$edges$color = c("gray80")

# Calculate connectedness
connectedness_1 = subnetwork_hiveplot$edges %>%
  select(taxon1, weight) %>%
  dplyr::rename(lab = taxon1)
connectedness_2 = subnetwork_hiveplot$edges %>%
  select(taxon2, weight) %>%
  dplyr::rename(lab = taxon2)
connectedness = as.data.frame(rbind(connectedness_1, connectedness_2)) %>%
  group_by(lab) %>%
  summarise_if(is.numeric, sum) %>%
  dplyr::rename(connectedness = weight)
subnetwork_hiveplot$nodes = subnetwork_hiveplot$nodes %>%
  left_join(connectedness, by = "lab")

# Make all the variables in the correct class for hiveplot to be happy
subnetwork_hiveplot$edges$weight = as.numeric(subnetwork_hiveplot$edges$weight)*5
subnetwork_hiveplot$nodes$radius = as.numeric(subnetwork_hiveplot$nodes$connectedness)
subnetwork_hiveplot$nodes$size = as.numeric(subnetwork_hiveplot$nodes$mean_relabund)*20
subnetwork_hiveplot$nodes$axis = as.integer(subnetwork_hiveplot$nodes$axis)
subnetwork_hiveplot$nodes$id = as.integer(subnetwork_hiveplot$nodes$id)
#subnetwork_hiveplot$nodes$color = as.character(subnetwork_hiveplot$nodes$indic_color)
#subnetwork_hiveplot$nodes$color = ifelse(subnetwork_hiveplot$nodes$lab %in% subnetwork_2$id, "black", "gray")
subnetwork_hiveplot$nodes$color = ifelse(subnetwork_hiveplot$nodes$MAG_shape == 24, "black", "gray")
subnetwork_hiveplot$nodes$lab = as.character(subnetwork_hiveplot$nodes$lab)
subnetwork_hiveplot$nodes$MAG_text = ifelse(subnetwork_hiveplot$nodes$MAG == 24, "*","")

# asv_to_tpm_table = read.table("ASV_to_MAG_to_TPM.tsv", header = T, sep = "\t", stringsAsFactors = F, quote = "")
# ASVs_with_false_pair = read.table("ASVs_with_false_MAG_pair.txt", header = F)
# asv_to_tpm_table = asv_to_tpm_table %>% filter(!(otu %in% ASVs_with_false_pair$V1))
# asv_to_tpm_table = asv_to_tpm_table[order(-asv_to_tpm_table$TPM),]
# best_mag_tpm <- asv_to_tpm_table[match(unique(asv_to_tpm_table$otu), asv_to_tpm_table$otu),]
# subnetwork_hiveplot$nodes$longname = subnetwork_hiveplot$nodes$lab
# subnetwork_hiveplot$nodes = separate(subnetwork_hiveplot$nodes,longname,into=c("class","family","otu"),sep="__")
# subnetwork_hiveplot$nodes = join(subnetwork_hiveplot$nodes, best_mag_tpm, by = "otu")
# subnetwork_hiveplot$nodes$TPM[is.na(subnetwork_hiveplot$nodes$TPM)] = 0
# subnetwork_hiveplot$nodes$size = (log10(as.numeric(subnetwork_hiveplot$nodes$TPM+1)))


node_labels = as.data.frame(cbind(subnetwork_hiveplot$nodes$lab,paste(subnetwork_hiveplot$nodes$number,subnetwork_hiveplot$nodes$MAG_text,sep=""),0,0,0,0,0, subnetwork_hiveplot$nodes$radius))
colnames(node_labels) = c("node.lab", "node.text", "angle", "radius", "offset", "hjust", "vjust","rel_abund")
node_labels$rel_abund = as.numeric(as.character(node_labels$rel_abund))
write.table(node_labels, "subnetwork_hiveplot_node_labels.txt", sep=",", row.names = F,quote=F)


pdf("hiveplot_subnetwork_3.pdf", width = 5, height = 5)

plotHive(subnetwork_hiveplot,
                ch=0,
                anCoord = "local",
                anNode.gpar = gpar(lty = 'blank', cex=0.8),
                anNodes = "subnetwork_hiveplot_node_labels.txt",
                axLab.gpar = gpar(col = "black", fontsize = 10, fontface="bold"),
                axLab.pos = 0.2,
                bkgnd = "white",
                method="rank")

dev.off()

# plotHive(subnetwork_hiveplot,
#                 ch=0.1,
#                 anCoord = "local",
#                 anNode.gpar = gpar(lty = 'blank', cex=0.8),
#                 anNodes = "subnetwork_hiveplot_node_labels.txt",
#                 axLab.gpar = gpar(col = "black", fontsize = 10, fontface="bold"),
#                 axLab.pos = 0.2,
#                 bkgnd = "gray",
#                 method="abs")

```


###############################################################################
# Plot Hiveplots of full network
###############################################################################
```{r}

setwd("~/Hallam_Lab/Lulu/CRD1/Manuscript_1/Figures_and_Tables")

color_nodes_by = "indicator"        # indicator, module, MAG
axis_rules = "hydro_methanogens"    # hydro_methanogens, nonhydro_methanogens


# Create an edgefile from the above network
hiveplot_edgefile_data = hiveplot_edgefile[,c(1,2,5,3)]
colnames(hiveplot_edgefile_data) = c("source","target","link_val","color")

# Create an empty hiveplot
hpd1 = edge2HPD(hiveplot_edgefile_data,type = "2D", axis.cols = c(rep("white",5)))

# Modify nodefile from the above network and join with network nodefile metadata
colnames(hiveplot_nodefile)[1] = "lab"
hpd1$nodes = hpd1$nodes[,c(1,2)]
hpd1$nodes = join(hpd1$nodes,hiveplot_nodefile,by="lab")

if(color_nodes_by == "indicator") {
  hpd1$nodes$indic_color = ifelse(hpd1$nodes$Configuration == "Standard_Operation_I", piratepal(palette = "pony", trans = 0.5, length.out = 5)[5], as.character(hpd1$nodes$indic_color))
  hpd1$nodes$indic_color = ifelse(hpd1$nodes$Configuration == "Summer_2017_Operation_CEPT", piratepal(palette = "basel", trans = 0.5, length.out = 2)[2], as.character(hpd1$nodes$indic_color))
  hpd1$nodes$indic_color = ifelse(hpd1$nodes$Configuration == "Standard_Operation_II", piratepal(palette = "basel", trans = 0.5, length.out = 1)[1], as.character(hpd1$nodes$indic_color))
  hpd1$nodes$indic_color = ifelse(hpd1$nodes$Configuration == "Serial_Operation", piratepal(palette = "basel", trans = 0.5, length.out = 3)[3], as.character(hpd1$nodes$indic_color))
  hpd1$nodes$indic_color = ifelse(is.na(hpd1$nodes$indic_color),piratepal(palette = "decision", trans = 0.5, length.out = 4)[4],as.character(hpd1$nodes$indic_color))
  hpd1$nodes = data.frame(hpd1$nodes$id,hpd1$nodes$lab,hpd1$nodes$module,hpd1$nodes$mean_relabund,hpd1$nodes$connectedness,hpd1$nodes$indic_color, hpd1$nodes$MAG_shape)
}
if(color_nodes_by == "module") {
  hpd1$nodes = data.frame(hpd1$nodes$id,hpd1$nodes$lab,hpd1$nodes$module,hpd1$nodes$mean_relabund,hpd1$nodes$connectedness,hpd1$nodes$module_color, hpd1$nodes$MAG_shape)
}
if(color_nodes_by == "MAG") {
  hpd1$nodes = data.frame(hpd1$nodes$id,hpd1$nodes$lab,hpd1$nodes$module,hpd1$nodes$mean_relabund,hpd1$nodes$connectedness,hpd1$nodes$has_MAG, hpd1$nodes$MAG_shape)
  hpd1$nodes$has_MAG = ifelse(hpd1$nodes$has_MAG == "yes","black","gray")
}
colnames(hpd1$nodes) = c("id","lab","module","radius","size","color","MAG")

if(axis_rules == "connectivity") {
  new_rules = hpd1$nodes
  new_rules$size = as.integer(as.character(new_rules$size))
  new_rules$axis = ifelse(new_rules$size > 30, 1, 3)
  new_rules$axis = ifelse(new_rules$size <= 30 & new_rules$size > 15, 2, as.integer(new_rules$axis))
  hpd1$nodes = new_rules
}

if(axis_rules == "hydro_methanogens") {
  # Find all nodes attached directly to methanogens (first-degreers)
  first_degreers_data = hiveplot_edgefile_data
  first_degreers_data = first_degreers_data[grepl("Methanobacteriaceae|Methanospirillaceae|Methanoregulaceae",first_degreers_data$source) | grepl("Methanobacteriaceae|Methanospirillaceae|Methanoregulaceae",first_degreers_data$target), ]
  first_degreers_data = as.data.frame(unique(c(first_degreers_data$source,first_degreers_data$target)))
  first_degreers_data = first_degreers_data[!grepl("Methanobacteriaceae|Methanospirillaceae|Methanoregulaceae",first_degreers_data[,1]),]
  first_degreers_data = as.data.frame(unique(first_degreers_data))
  first_degreers_data$axis = 2
  colnames(first_degreers_data)[1] = "names"
  
  # Find all nodes attached directly to first-degreers (second-degreers)
  second_degreers_data = hiveplot_edgefile_data[hiveplot_edgefile_data$source %in% first_degreers_data$names | hiveplot_edgefile_data$target %in% first_degreers_data$names, ]
  second_degreers_data = as.data.frame(unique(c(second_degreers_data$source,second_degreers_data$target)))
  second_degreers_data = second_degreers_data[!grepl("Methanobacteriaceae|Methanospirillaceae|Methanoregulaceae",second_degreers_data[,1]),]
  second_degreers_data = second_degreers_data[!(second_degreers_data %in% first_degreers_data$names)]
  second_degreers_data = as.data.frame(unique(second_degreers_data))
  second_degreers_data$axis = 3
  colnames(second_degreers_data)[1] = "names"
  
  # Find all nodes attached directly to second-degreers (third-degreers)
  third_degreers_data = hiveplot_edgefile_data[hiveplot_edgefile_data$source %in% second_degreers_data$names | hiveplot_edgefile_data$target %in% second_degreers_data$names, ]
  third_degreers_data = as.data.frame(unique(c(third_degreers_data$source,third_degreers_data$target)))
  third_degreers_data = third_degreers_data[!grepl("Methanobacteriaceae|Methanospirillaceae|Methanoregulaceae",third_degreers_data[,1]),]
  third_degreers_data = third_degreers_data[!(third_degreers_data %in% first_degreers_data$names)]
  third_degreers_data = third_degreers_data[!(third_degreers_data %in% second_degreers_data$names)]
  third_degreers_data = as.data.frame(unique(third_degreers_data))
  third_degreers_data$axis = 4
  colnames(third_degreers_data)[1] = "names"
  
  # Find all nodes attached directly to third-degreers (fourth-degreers)
  fourth_degreers_data = hiveplot_edgefile_data[hiveplot_edgefile_data$source %in% third_degreers_data$names | hiveplot_edgefile_data$target %in% third_degreers_data$names, ]
  fourth_degreers_data = as.data.frame(unique(c(fourth_degreers_data$source,fourth_degreers_data$target)))
  fourth_degreers_data = fourth_degreers_data[!grepl("Methanobacteriaceae|Methanospirillaceae|Methanoregulaceae",fourth_degreers_data[,1]),]
  fourth_degreers_data = fourth_degreers_data[!(fourth_degreers_data %in% first_degreers_data$names)]
  fourth_degreers_data = fourth_degreers_data[!(fourth_degreers_data %in% second_degreers_data$names)]
  fourth_degreers_data = fourth_degreers_data[!(fourth_degreers_data %in% third_degreers_data$names)]
  fourth_degreers_data = as.data.frame(unique(fourth_degreers_data))
  fourth_degreers_data$axis = 5
  colnames(fourth_degreers_data)[1] = "names"
  
  first_second_third_fourth_degreers = rbind(first_degreers_data,second_degreers_data,third_degreers_data,fourth_degreers_data)
  colnames(first_second_third_fourth_degreers)[1] = "lab"
  
  hpd1$nodes = join(hpd1$nodes,first_second_third_fourth_degreers,by="lab")
  hpd1$nodes$axis = ifelse(is.na(hpd1$nodes$axis),5,hpd1$nodes$axis)
  hpd1$nodes$axis = ifelse(grepl("Methanobacteriaceae|Methanospirillaceae|Methanoregulaceae",hpd1$nodes$lab),1,hpd1$nodes$axis)
  
}

if(axis_rules == "nonhydro_methanogens") {
  # Find all nodes attached directly to methanogens (first-degreers)
  first_degreers_data = hiveplot_edgefile_data
  first_degreers_data = first_degreers_data[grepl("Methanosaetaceae|Methanofast",first_degreers_data$source) | grepl("Methanosaetaceae|Methanofast",first_degreers_data$target), ]
  first_degreers_data = as.data.frame(unique(c(first_degreers_data$source,first_degreers_data$target)))
  first_degreers_data = first_degreers_data[!grepl("Methanosaetaceae|Methanofast",first_degreers_data[,1]),]
  first_degreers_data = as.data.frame(unique(first_degreers_data))
  first_degreers_data$axis = 2
  colnames(first_degreers_data)[1] = "names"
  
  # Find all nodes attached directly to first-degreers (second-degreers)
  second_degreers_data = hiveplot_edgefile_data[hiveplot_edgefile_data$source %in% first_degreers_data$names | hiveplot_edgefile_data$target %in% first_degreers_data$names, ]
  second_degreers_data = as.data.frame(unique(c(second_degreers_data$source,second_degreers_data$target)))
  second_degreers_data = second_degreers_data[!grepl("Methanosaetaceae|Methanofast",second_degreers_data[,1]),]
  second_degreers_data = second_degreers_data[!(second_degreers_data %in% first_degreers_data$names)]
  second_degreers_data = as.data.frame(unique(second_degreers_data))
  second_degreers_data$axis = 3
  colnames(second_degreers_data)[1] = "names"
  
  # Find all nodes attached directly to second-degreers (third-degreers)
  third_degreers_data = hiveplot_edgefile_data[hiveplot_edgefile_data$source %in% second_degreers_data$names | hiveplot_edgefile_data$target %in% second_degreers_data$names, ]
  third_degreers_data = as.data.frame(unique(c(third_degreers_data$source,third_degreers_data$target)))
  third_degreers_data = third_degreers_data[!grepl("Methanosaetaceae|Methanofast",third_degreers_data[,1]),]
  third_degreers_data = third_degreers_data[!(third_degreers_data %in% first_degreers_data$names)]
  third_degreers_data = third_degreers_data[!(third_degreers_data %in% second_degreers_data$names)]
  third_degreers_data = as.data.frame(unique(third_degreers_data))
  third_degreers_data$axis = 4
  colnames(third_degreers_data)[1] = "names"
  
  # Find all nodes attached directly to third-degreers (fourth-degreers)
  fourth_degreers_data = hiveplot_edgefile_data[hiveplot_edgefile_data$source %in% third_degreers_data$names | hiveplot_edgefile_data$target %in% third_degreers_data$names, ]
  fourth_degreers_data = as.data.frame(unique(c(fourth_degreers_data$source,fourth_degreers_data$target)))
  fourth_degreers_data = fourth_degreers_data[!grepl("Methanosaetaceae|Methanofast",fourth_degreers_data[,1]),]
  fourth_degreers_data = fourth_degreers_data[!(fourth_degreers_data %in% first_degreers_data$names)]
  fourth_degreers_data = fourth_degreers_data[!(fourth_degreers_data %in% second_degreers_data$names)]
  fourth_degreers_data = fourth_degreers_data[!(fourth_degreers_data %in% third_degreers_data$names)]
  fourth_degreers_data = as.data.frame(unique(fourth_degreers_data))
  fourth_degreers_data$axis = 5
  colnames(fourth_degreers_data)[1] = "names"
  
  first_second_third_fourth_degreers = rbind(first_degreers_data,second_degreers_data,third_degreers_data,fourth_degreers_data)
  colnames(first_second_third_fourth_degreers)[1] = "lab"
  
  hpd1$nodes = join(hpd1$nodes,first_second_third_fourth_degreers,by="lab")
  hpd1$nodes$axis = ifelse(is.na(hpd1$nodes$axis),5,hpd1$nodes$axis)
  hpd1$nodes$axis = ifelse(grepl("Methanosaetaceae|Methanofast",hpd1$nodes$lab),1,hpd1$nodes$axis)
  
}

# Remove nodes without correlation or extraneous nodes not in the original network
nodes_with_connection = c(hpd1$edges$id1,hpd1$edges$id2)
id_to_axis = hpd1$nodes[,c(1,3)]
id_to_taxon = hpd1$nodes[,c(1,2)]
colnames(id_to_axis) = c("id1","axis1")
hpd1$edges = join(hpd1$edges,id_to_axis)
colnames(id_to_axis) = c("id2","axis2")
hpd1$edges = join(hpd1$edges,id_to_axis)
colnames(id_to_taxon) = c("id1","taxon1")
hpd1$edges = join(hpd1$edges,id_to_taxon)
colnames(id_to_taxon) = c("id2","taxon2")
hpd1$edges = join(hpd1$edges,id_to_taxon)
#hpd1$edges = hpd1$edges[hpd1$edges$axis1 != hpd1$edges$axis2,]
hpd1$nodes = hpd1$nodes[hpd1$nodes$id %in% nodes_with_connection,]
hpd1$edges = hpd1$edges[(hpd1$edges$id1 %in% hpd1$nodes$id),]
hpd1$edges = hpd1$edges[(hpd1$edges$id2 %in% hpd1$nodes$id),]
hpd1$edges$color = c("gray80")

node_sizing = "expression"
# Make all the variables in the correct class for hiveplot to be happy
hpd1$edges$weight = as.numeric(hpd1$edges$weight)/2
hpd1$nodes$radius = as.numeric(hpd1$nodes$radius)
if(node_sizing == "relabund"){
  hpd1$nodes$size = as.numeric(hpd1$nodes$size)/20
}
if(node_sizing == "expression"){
  asv_to_tpm_table = read.table("ASV_to_MAG_to_TPM.tsv", header = T, sep = "\t", stringsAsFactors = F, quote = "")
  asv_to_tpm_table = asv_to_tpm_table[order(-asv_to_tpm_table$TPM),]
  best_mag_tpm <- asv_to_tpm_table[match(unique(asv_to_tpm_table$otu), asv_to_tpm_table$otu),]
  hpd1$nodes$longname = hpd1$nodes$lab
  hpd1$nodes = separate(hpd1$nodes,longname,into=c("class","family","otu"),sep="__")
  hpd1$nodes = join(hpd1$nodes, best_mag_tpm, by = "otu")
  hpd1$nodes$TPM[is.na(hpd1$nodes$TPM)] = 0
  hpd1$nodes$size = (sqrt(as.numeric(hpd1$nodes$TPM+1)))/20
}

hpd1$nodes$axis = as.integer(hpd1$nodes$axis)
hpd1$nodes$id = as.integer(hpd1$nodes$id)
hpd1$nodes$color = as.character(hpd1$nodes$color)
hpd1$nodes = hpd1$nodes[order(hpd1$nodes$color,-hpd1$nodes$radius),]
hpd1$nodes$lab = as.character(hpd1$nodes$lab)
hpd1$nodes$MAG_text = ifelse(hpd1$nodes$MAG == 24, "*","")

plot_subnetwork = "T"
if(plot_subnetwork == "T"){
  ## Add subnetwork coloration for chosen group
  #list_of_subnetwork_nodes = c("Methanomicrobia__Methanoregulaceae__bcbe656b2eaec9363f41c74be219001b","Methanobacteria__Methanobacteriaceae__89e1cd0751782bc68f79745453404977","Bacteroidia__Rikenellaceae__9aecd2432afddd446d1e70fbc0c44973","Bacteroidia__Rikenellaceae__49a3ab555a3613f702cc7b705ff18ab9","Bacteroidia__Rikenellaceae__735d9804f96418f1e35cc4fbce381224","Synergistia__Synergistaceae__74a7fff88dd221a224f3ce6430a130da", "Clostridia__Christensenellaceae__7f5fa3456219c2be62f4288e7bc86858","Bacteroidia__Bacteroidales_UCG-001__83e2eb1a60823ed17cbe47fa756b7c49")
  #list_of_subnetwork_nodes = data$nodes[data$nodes$number %in% c(369,368,370,390,374,373,179,176,177,178,44,46,323,271),]$id
  hpd1$edges$color = ifelse(hpd1$edges$taxon2 %in% subnetwork_1$id,"black",as.character(hpd1$edges$color))
  hpd1$edges$color = ifelse(hpd1$edges$taxon1 %in% subnetwork_1$id,"black",as.character(hpd1$edges$color))
  hpd1$edges$color = ifelse(hpd1$edges$taxon2 %in% subnetwork_2$id,"black",as.character(hpd1$edges$color))
  #hpd1$edges$color = ifelse(hpd1$edges$taxon1 %in% subnetwork_2$id,"gray40",as.character(hpd1$edges$color))
  hpd1$nodes$family_names = t(as.data.frame(strsplit(hpd1$nodes$lab, "__")))[,2]
  hpd1$nodes$subnetwork_text = ifelse(hpd1$nodes$lab %in% subnetwork_1$id, hpd1$nodes$family_names, "")
  hpd1$nodes$subnetwork_text = ifelse(hpd1$nodes$lab %in% subnetwork_2$id, hpd1$nodes$family_names, hpd1$nodes$subnetwork_text)
  #hpd1$nodes$size = 1
}

node_labels = as.data.frame(cbind(hpd1$nodes$lab,hpd1$nodes$subnetwork_text,0,0,0,0,0, hpd1$nodes$radius))
colnames(node_labels) = c("node.lab", "node.text", "angle", "radius", "offset", "hjust", "vjust","rel_abund")
node_labels$rel_abund = as.numeric(as.character(node_labels$rel_abund))
write.table(node_labels, "hpd1_node_labels.txt", sep=",", row.names = F,quote=F)

plotHive(hpd1,
                ch=0.1,
                anCoord = "local",
                anNode.gpar = gpar(lty = 'blank', cex=0.8),
                anNodes = "hpd1_node_labels.txt",
                axLab.gpar = gpar(col = "black", fontsize = 10, fontface="bold"),
                axLab.pos = 0.2,
                bkgnd = "white",
                method="ranknorm")

# Plot
ggsave(paste("hiveplot_of_network_methanogen-proximity_connect_",axis_rules,".svg",sep=""),
       plotHive(hpd1,
                ch=0.1,
                anCoord = "local",
                anNode.gpar = gpar(lty = 'blank', cex=0.8),
                anNodes = "hpd1_node_labels.txt",
                axLab.gpar = gpar(col = "black", fontsize = 10, fontface="bold"),
                axLab.pos = 0.2,
                bkgnd = "white",
                method="ranknorm"),
       device = "svg",scale = 1, width = 7, height = 7, units = "in", dpi = 600)


# SVG graphics device
svg("hiveplot_of_network_methanogen-proximity_connect_hydro_methanogens.svg")

# Code of the plot
plotHive(hpd1,
                ch=0.1,
                anCoord = "local",
                anNode.gpar = gpar(lty = 'blank', cex=0.8),
                anNodes = "hpd1_node_labels.txt",
                axLab.gpar = gpar(col = "black", fontsize = 10, fontface="bold"),
                axLab.pos = 0.2,
                bkgnd = "white",
                method="ranknorm")

# Close the graphics device
dev.off()

axis_counts_table = hpd1$nodes
axis_counts_table = separate(axis_counts_table,lab,into=c("class","family","otu"),sep="__")
axis_counts_table = join(axis_counts_table,unique(ASV_taxonomy_table[,c(8,2,3,4,5,6),]),by="otu")
axis_counts_table$class = gsub("Marine_group_B","",axis_counts_table$class)
axis_counts_table$class = gsub("SAR406_clade","",axis_counts_table$class)
axis_counts_table$group = ifelse(axis_counts_table$axis %in% c(1,2,3), "Connected", "Unconnected")
axis_counts_table$taxon = paste(axis_counts_table$class,axis_counts_table$family,axis_counts_table$otu,sep="__")
#axis_counts_table = axis_counts_table[!grepl("Methano",axis_counts_table$taxon),]

total_taxa_counts = aggregate(radius ~ taxon + group, axis_counts_table, sum)
total_taxa_counts = dcast(total_taxa_counts, taxon ~ group, sum, value.var="radius")
rownames(total_taxa_counts) = total_taxa_counts$taxon
total_taxa_counts$taxon = NULL
total_taxa_counts = sweep(total_taxa_counts, 2, colSums(total_taxa_counts), '/')
total_taxa_counts$taxon = rownames(total_taxa_counts)
total_taxa_counts$difference = total_taxa_counts$Connected-total_taxa_counts$Unconnected
total_taxa_counts$Connected = NULL
total_taxa_counts$Unconnected = NULL
colnames(total_taxa_counts)[1] = "label"
total_taxa_counts = join(total_taxa_counts,hiveplot_nodefile,by="label")
total_taxa_counts$indic_color = ifelse(total_taxa_counts$indic_color == "gray",NA,as.character(total_taxa_counts$indic_color))
total_taxa_counts = separate(total_taxa_counts,label,into=c("class","family","otu"),sep="__")
total_taxa_counts$taxon = paste(total_taxa_counts$class," (",total_taxa_counts$family,")",sep="")
total_taxa_counts$taxon = gsub("_midas","midas",total_taxa_counts$taxon)
total_taxa_counts = total_taxa_counts[order(-total_taxa_counts$difference),]
total_taxa_counts$alpha = ifelse(total_taxa_counts$difference > 0, 1, 0.2)
total_taxa_counts$taxon = factor(total_taxa_counts$taxon,levels = unique(total_taxa_counts$taxon))
total_taxa_counts$difference = -total_taxa_counts$difference

axis_taxonomy_plot = ggplot(total_taxa_counts, aes(x=difference*100,y=taxon,shape=MAG_shape,fill=indic_color,color=outline)) +
  geom_point(size=1.75) +
  geom_vline(xintercept =0, lty="dotted") +
  scale_shape_identity() +
  scale_fill_identity() +
  scale_color_identity() +
  #geom_hline(yintercept = 20.5, lty="dotted") +
  #annotate("rect",xmin=0-Inf,xmax=0,ymin=0.5,ymax = 18.5,color="black",size=0.5,fill=NA,lty="dotted") +
  xlab("Relative representation (%) of ASVs in\n1-2 degree vs. 3+ degree axes") +
  ylab("") +
  scale_x_continuous(limits = c(-15,5), breaks = c(-15,-10,-5,0,5), labels = c("15","10","5","0","5")) +
  #scale_alpha_identity(guide=F) +
  theme_minimal() +
   theme(axis.text.y = element_text(color="black",size=10),
        axis.text.x = element_text(color="black",size=8),
        axis.title.x = element_text(color="black",size=8),
        panel.background = element_blank(),
        panel.grid.major = element_blank(),
        panel.grid.minor = element_blank(),
        axis.line = element_line(color="black"))

#ggsave("hiveplot_axis_taxonomic_composition.svg",axis_taxonomy_plot, device = "svg",scale = 1, width = 6, height = 8, units = "in", dpi = 600)
  
axis_taxonomy_plot

```


###############################################################################
# Plot Sankey taxonomy
###############################################################################
```{r}

# Read in MIDAS data and create categories for PID
ASV_to_midas = read.table("ASV_to_midas_results_updated.tsv", header=T, sep="\t", check.names=FALSE, stringsAsFactors = F)
ASV_to_midas$pid = as.numeric(as.character(ASV_to_midas$percentid))

ASV_to_midas$category = ifelse(ASV_to_midas$pid >= 99, "99-100% ID","<90% ID")
ASV_to_midas$category = ifelse(ASV_to_midas$pid < 99 & ASV_to_midas$pid >= 95, "95-99% ID",as.character(ASV_to_midas$category))
ASV_to_midas$category = ifelse(ASV_to_midas$pid < 95 & ASV_to_midas$pid >= 90, "90-95% ID",as.character(ASV_to_midas$category))
ASV_to_midas = ASV_to_midas[,c(1,10,11)]
colnames(ASV_to_midas) = c("otu","pid","category")

# Subset ASV table and aggregate by family
physeq_RAC = tax_glom(physeq_derep_relative, taxrank="otu", NArm=FALSE)
taxa_names(physeq_RAC) <- paste(tax_table(physeq_RAC)[,1],tax_table(physeq_RAC)[,3],tax_table(physeq_RAC)[,5],tax_table(physeq_RAC)[,7],tax_table(physeq_RAC)[,8],sep="__")

# Melt to add zero values to all phyla
ASV_table_RAC_melt = melt(otu_table(physeq_RAC))
colnames(ASV_table_RAC_melt)[2] = "Updated_SampleID_runner"
ASV_table_RAC_data = merge(ASV_table_RAC_melt,samplerunner_to_config,by=c("Updated_SampleID_runner"))
ASV_table_RAC_data$Var1 = gsub("_SAR406_clade","",ASV_table_RAC_data$Var1)
ASV_table_RAC_data$Var1 = gsub("Marine_group_B","",ASV_table_RAC_data$Var1)

ASV_table_RAC_data = separate(ASV_table_RAC_data, Var1, into = c("domain","class","family","species","otu"), sep = "__")
ASV_table_RAC_data = aggregate(value ~ domain + class + family + species + otu, ASV_table_RAC_data, FUN=mean)

sankey_data = join(ASV_table_RAC_data, ASV_to_midas, by = "otu")
sankey_data = aggregate(value ~ domain + class + family + category, sankey_data, FUN = sum)
class_level_agg = aggregate(value ~ domain + class, sankey_data, FUN=sum)
class_level_agg$value = ifelse(grepl("Archaea", class_level_agg$domain), class_level_agg$value+2,class_level_agg$value)
class_level_above_threshold = class_level_agg[class_level_agg$value >= 0.02,]$class
family_level_agg = aggregate(value ~ family, sankey_data, FUN=sum)
family_level_agg$value = ifelse(grepl("Methano", family_level_agg$family), family_level_agg$value+2,family_level_agg$value)
family_level_above_threshold = family_level_agg[family_level_agg$value >= 0.02,]$family

sankey_data$class = ifelse(sankey_data$class %in% class_level_above_threshold, as.character(sankey_data$class), "Other Classes")
sankey_data$family = ifelse(sankey_data$family %in% family_level_above_threshold, as.character(sankey_data$family), "Other Families")

links_mydata_1 = sankey_data[,c(1,2,5),]
links_mydata_1 = aggregate(value ~ domain + class, links_mydata_1, FUN=sum)
links_mydata_2 = sankey_data[,c(2,3,5),]
links_mydata_2 = aggregate(value ~ class + family, links_mydata_2, FUN=sum)
links_mydata_3 = sankey_data[,c(3,4,5),]
colnames(links_mydata_1) = c("source","target","value")
colnames(links_mydata_2) = c("source","target","value")
colnames(links_mydata_3) = c("source","target","value")
links_mydata = rbind(links_mydata_1, links_mydata_2,links_mydata_3)
links_mydata = links_mydata[order(-links_mydata$value),]
node_ordering = as.data.frame(rbind(cbind(links_mydata$source,links_mydata$value),cbind(links_mydata$target,links_mydata$value)))
node_ordering$V2 = as.numeric(as.character(node_ordering$V2))
node_ordering = node_ordering[order(-node_ordering$V2),]
node_ordering = node_ordering[!grepl("% ID",node_ordering$V1),]
node_ordering = c(unique(as.character(node_ordering$V1)),"99-100% ID","95-99% ID","90-95% ID", "<90% ID")

nodes_mydata = data.frame(name=c(as.character(links_mydata$source), as.character(links_mydata$target)) %>% unique())
nodes_mydata = as.data.frame(unique(nodes_mydata[match(node_ordering, nodes_mydata$name),]))
colnames(nodes_mydata) = "name"

links_mydata = aggregate(value ~ source + target, links_mydata, FUN=sum)
links_mydata$IDsource = match(links_mydata$source, nodes_mydata$name)-1
links_mydata$IDtarget = match(links_mydata$target, nodes_mydata$name)-1

p = sankeyNetwork(Links = links_mydata, Nodes = nodes_mydata,
                  Source = "IDsource", Target = "IDtarget",
                  Value = "value", NodeID = "name",
                  sinksRight=F, fontSize = 12, fontFamily = "sans",
                  width=800, height = 800,
                  iterations = 0)


saveWidget(p, file=paste0( getwd(), "/sankey.html"))
webshot("./sankey.html" , "sankey.pdf", delay = 0.2)
```


###############################################################################
# Plot Physicochemistry
###############################################################################
```{r}
combined_RDA_metadata = interpolated_metadata[!grepl("AD2",interpolated_metadata$Sample),]
combined_RDA_metadata = combined_RDA_metadata[,grepl("H2|Temp|pH|HRT|Final|Sample|Load|Dig1|Inflow|SolC|SolB|Raw|Vol_Solids_Perc", colnames(combined_RDA_metadata))]
combined_RDA_metadata = combined_RDA_metadata[,!grepl("Tot_Solids_Perc|SampleID|Sample_order|Final_Chlorides|Alk|Final_Ammonia|NH3|UnI|Raw_COD|Raw_TBOD|Dig2|VSR|tday|VSS",colnames(combined_RDA_metadata))]
combined_RDA_metadata = combined_RDA_metadata[combined_RDA_metadata$Sample != "AD1_37",] ## Chloride measurement is off
rownames(combined_RDA_metadata) = combined_RDA_metadata$Sample
combined_RDA_metadata = as.matrix(combined_RDA_metadata)

combined_RDA_metadata_melted = melt(combined_RDA_metadata)
colnames(combined_RDA_metadata_melted) = c("Updated_SampleID_runner","variable","value")
combined_RDA_metadata_melted$sample_order = gsub("AD1_","",combined_RDA_metadata_melted$Updated_SampleID_runner)
combined_RDA_metadata_melted = join(combined_RDA_metadata_melted,samplerunner_to_config)
combined_RDA_metadata_melted$variable = ifelse(grepl("H2",combined_RDA_metadata_melted$variable),"Sulfides (ppm)",as.character(combined_RDA_metadata_melted$variable))
combined_RDA_metadata_melted$variable = ifelse(grepl("CH4_Perc",combined_RDA_metadata_melted$variable),"CH4 (%)",as.character(combined_RDA_metadata_melted$variable))
combined_RDA_metadata_melted$variable = ifelse(grepl("Inflow",combined_RDA_metadata_melted$variable),"Inflow (ML/day)",as.character(combined_RDA_metadata_melted$variable))
combined_RDA_metadata_melted$variable = ifelse(grepl("Org_Load",combined_RDA_metadata_melted$variable),"Org Load (kg/m^3)",as.character(combined_RDA_metadata_melted$variable))
combined_RDA_metadata_melted$variable = ifelse(grepl("CO2_Perc",combined_RDA_metadata_melted$variable),"CO2 (%)",as.character(combined_RDA_metadata_melted$variable))
combined_RDA_metadata_melted$variable = ifelse(grepl("HRT",combined_RDA_metadata_melted$variable),"HRT (d)",as.character(combined_RDA_metadata_melted$variable))
combined_RDA_metadata_melted$variable = ifelse(grepl("Temp|temp",combined_RDA_metadata_melted$variable),"Temp (C)",as.character(combined_RDA_metadata_melted$variable))
combined_RDA_metadata_melted$variable = ifelse(grepl("Conduct",combined_RDA_metadata_melted$variable),"Conduct (umhoscm)",as.character(combined_RDA_metadata_melted$variable))
combined_RDA_metadata_melted$variable = ifelse(grepl("COD",combined_RDA_metadata_melted$variable),"COD (mg/L)",as.character(combined_RDA_metadata_melted$variable))
combined_RDA_metadata_melted$variable = ifelse(grepl("SolBOD",combined_RDA_metadata_melted$variable),"SolBOD (mg/L)",as.character(combined_RDA_metadata_melted$variable))
combined_RDA_metadata_melted$variable = ifelse(grepl("TSS",combined_RDA_metadata_melted$variable),"TSS (mg/L)",as.character(combined_RDA_metadata_melted$variable))
combined_RDA_metadata_melted$variable = ifelse(grepl("Vol_Solids_Perc",combined_RDA_metadata_melted$variable),"Vol. Solids (%)",as.character(combined_RDA_metadata_melted$variable))
combined_RDA_metadata_melted$variable = ifelse(grepl("PO4",combined_RDA_metadata_melted$variable),"Phosphate (uM)",as.character(combined_RDA_metadata_melted$variable))
combined_RDA_metadata_melted$variable = ifelse(grepl("_Tot",combined_RDA_metadata_melted$variable),"Total Biogas (m^3)",as.character(combined_RDA_metadata_melted$variable))
combined_RDA_metadata_melted$variable = ifelse(grepl("pH",combined_RDA_metadata_melted$variable),"pH",as.character(combined_RDA_metadata_melted$variable))
combined_RDA_metadata_melted$variable = ifelse(grepl("Vol_Acid",combined_RDA_metadata_melted$variable),"VFAs (mg/L)",as.character(combined_RDA_metadata_melted$variable))
combined_RDA_metadata_melted$variable = ifelse(grepl("^Cl",combined_RDA_metadata_melted$variable),"Chloride (uM)",as.character(combined_RDA_metadata_melted$variable))
combined_RDA_metadata_melted$variable = ifelse(grepl("^FeT",combined_RDA_metadata_melted$variable),"Iron (uM)",as.character(combined_RDA_metadata_melted$variable))
combined_RDA_metadata_melted$variable = ifelse(grepl("Ammonia",combined_RDA_metadata_melted$variable),"NH3 (mg/L)",as.character(combined_RDA_metadata_melted$variable))
combined_RDA_metadata_melted$variable = ifelse(grepl("loading",combined_RDA_metadata_melted$variable),"Org. Loading (kg/m^3)",as.character(combined_RDA_metadata_melted$variable))
combined_RDA_metadata_melted$variable = ifelse(grepl("Tot_Gas",combined_RDA_metadata_melted$variable),"Total Gas (m^3)",as.character(combined_RDA_metadata_melted$variable))
combined_RDA_metadata_melted$variable = ifelse(grepl("Nitrite",combined_RDA_metadata_melted$variable),"NO2 (mg/L)",as.character(combined_RDA_metadata_melted$variable))
combined_RDA_metadata_melted$variable = ifelse(grepl("Nitrate",combined_RDA_metadata_melted$variable),"NO3 (mg/L)",as.character(combined_RDA_metadata_melted$variable))
combined_RDA_metadata_melted$variable = ifelse(grepl("Chlorides",combined_RDA_metadata_melted$variable),"Chlorides (mg/L)",as.character(combined_RDA_metadata_melted$variable))
combined_RDA_metadata_melted$variable = ifelse(grepl("Dest",combined_RDA_metadata_melted$variable),"Vol. Sol. Dest. (kg)",as.character(combined_RDA_metadata_melted$variable))

combined_RDA_metadata_melted = combined_RDA_metadata_melted[grepl("Total Gas|HRT|CH4|Org|NH3|VFA", combined_RDA_metadata_melted$variable),]
samplerunner_to_date$xid = paste(samplerunner_to_date$Updated_SampleID_runner,": ",samplerunner_to_date$Date_ymd,sep="")
samplerunner_to_date$xid = gsub("AD1_","",samplerunner_to_date$xid)
combined_RDA_metadata_melted = merge(combined_RDA_metadata_melted, samplerunner_to_date, by="Updated_SampleID_runner")
combined_RDA_metadata_melted$Date_ymd = factor(combined_RDA_metadata_melted$Date_ymd, unique(samplerunner_to_date$Date_ymd))
combined_RDA_metadata_melted$Updated_SampleID_runner = factor(combined_RDA_metadata_melted$Updated_SampleID_runner, unique(samplerunner_to_date$Updated_SampleID_runner))
combined_RDA_metadata_melted$linegroup = "AD1"
combined_RDA_metadata_melted$value = as.numeric(as.character(combined_RDA_metadata_melted$value))
combined_RDA_metadata_melted$xid = factor(combined_RDA_metadata_melted$xid, unique(samplerunner_to_date$xid))

biochem_plot = ggplot(combined_RDA_metadata_melted, aes(x=xid,y=value,fill=color)) +
  geom_boxplot(aes(group=color), show.legend = T, outlier.size = 0.5, size = 0.25,alpha=1) +
  geom_point(aes(color=color), size=1) +
  scale_fill_identity() +
  scale_color_identity() +
  geom_smooth(aes(group=linegroup),color="black",se = T, span=0.15, size=0.5) +
  #scale_x_discrete(labels = combined_RDA_metadata_melted$sample_order) +
  #geom_point(shape=21, size = 2) +
  facet_wrap(~variable,ncol = 1, scales="free_y") +
  scale_y_continuous() +
  theme_minimal() +
  ylab("") + xlab("") +
  theme(axis.text.x = element_text(color="black", size=7, angle = 60, vjust = 1, hjust = 1),
        axis.text.y = element_text(color="black",size=10),
        panel.background = element_blank(),
        panel.grid.major = element_blank(),
        panel.grid.minor = element_blank(),
        axis.line = element_line(colour = "black"),
        panel.border = element_rect(colour = "black", fill=NA, size=1))


biochem_plot

ggsave("physicochem_sparklines.svg", biochem_plot, device = "svg",scale = 1, width = 5, height = 7.5, units = "in", dpi = 600)
```


###############################################################################
# Plot Rank-abundance curve
###############################################################################
```{r}
  # Create rank abundance curve
  # Subset ASV table and aggregate by phylum
  physeq_RAC = tax_glom(physeq_derep_relative, taxrank="class", NArm=FALSE)
  taxa_names(physeq_RAC) <- paste(tax_table(physeq_RAC)[,2],tax_table(physeq_RAC)[,3],sep="__")
  
  # Melt to add zero values to all phyla
  ASV_table_RAC_melt = melt(otu_table(physeq_RAC))
  colnames(ASV_table_RAC_melt)[2] = "Updated_SampleID_runner"
  ASV_table_RAC_data = merge(ASV_table_RAC_melt,samplerunner_to_config,by=c("Updated_SampleID_runner"))
  ASV_table_RAC_data$Var1 = gsub("_SAR406_clade","",ASV_table_RAC_data$Var1)

  # Define aesthetics
    phylum_order = rev(c("Cloacimonetes", "Proteobacteria", "Bacteroidetes", "Firmicutes", "Spirochaetes", "Chloroflexi", "Verrucomicrobia","Euryarchaeota", "Marinimicrobia", "Thermotogae", "Planctomycetes", "Synergistetes", "Tenericutes", "Kiritimatiellaeota", "Patescibacteria", "Acidobacteria", "Fusobacteria", "Atribacteria", "Hydrogenedentes", "Actinobacteria", "Fibrobacteres", "WS1")) 
  ASV_table_RAC_data = separate(ASV_table_RAC_data, Var1, into = c("phylum","class"), sep = "__")
  ASV_table_RAC_data$phylum = factor(ASV_table_RAC_data$phylum, levels=phylum_order)
  ASV_table_RAC_data$color = factor(ASV_table_RAC_data$color, levels=rev(ordered_colors))

  # Plot
  rank_abundance_curve = ggplot(ASV_table_RAC_data, aes(x=class, y=sqrt(value*100), color=color, fill=color)) +
    geom_boxplot(show.legend = F, outlier.size = 0.25, size = 0.25, width = 0.9, outlier.colour = NULL, color="black") +
    xlab("") +
    ylab("Relative Abundance (sqrt %)") +
    scale_color_identity() +
    scale_fill_identity() +
    coord_flip() +
    theme_minimal() +
    scale_x_discrete(position = "top") +
    scale_y_continuous(expand = c(0,0)) +
    ylab("Sqrt Relative Abund") +
    xlab("") +
    facet_grid(rows = vars(phylum), scales="free_y", space = "free", switch="y") +
    theme(axis.text.x = element_text(angle=0,color="black",size=12),
          axis.text.y = element_text(angle=0,color="black",size=10),
          panel.background = element_blank(),
          #panel.spacing = unit(1, "lines"),
          strip.background = element_blank(),
          strip.text.x = element_blank(),
          strip.text.y.left = element_text(size=12, color="black", angle=0, hjust = 1),
          panel.border=element_rect(colour="gray80",size=0.75, fill=NA))
  
  #rank_abundance_curve

  ggsave("rank_abundance_plot_phylum-level.svg", rank_abundance_curve, device = "svg",scale = 1, width = 6, height = 10, units = "in", dpi = 600)
```


###############################################################################
# Plot Faith phylogenetic diversity
###############################################################################
```{r}
  # Read in and configure the metadata file (with pre-calculated Faith PD values)
  ASV_metadata_DIV = ASV_metadata
  ASV_metadata_DIV = ASV_metadata_DIV[ASV_metadata_DIV$Digester ==1,]
  ASV_metadata_DIV = ASV_metadata_DIV[order(ASV_metadata_DIV$Sample_order),]
  ASV_metadata_DIV$Updated_SampleID_runner = factor(ASV_metadata_DIV$Updated_SampleID_runner,levels=unique(ASV_metadata_DIV$Updated_SampleID_runner))
  ASV_metadata_DIV$color = factor(ASV_metadata_DIV$color, levels=ordered_colors)

  
  Faith_PD_anova_results = data.frame(matrix(NA, nrow = 1, ncol = 5))
  colnames(Faith_PD_anova_results) = c("Data","Df","F","R2","p")
  
  Faith_PD_anova_results[1,] = c("Faith PD", round(adonis(PD ~ Configuration, data = ASV_metadata_DIV)[1]$aov.tab[1][1,],3), round(adonis(PD ~ Configuration, data = ASV_metadata_DIV)[1]$aov.tab[4][1,], 3), round(adonis(PD ~ Configuration, data = ASV_metadata_DIV)[1]$aov.tab[5][1,],3), round(adonis(PD ~ Configuration, data = ASV_metadata_DIV)[1]$aov.tab[6][1,],3))
  mytheme <- gridExtra::ttheme_default(core = list(fg_params=list(cex = 0.75)),colhead = list(fg_params=list(cex = 0.75)),rowhead = list(fg_params=list(cex = 0.75)))
  rownames(Faith_PD_anova_results) = ""

  ASV_diversity_plot = ggplot(ASV_metadata_DIV, aes(x=Updated_SampleID_runner,y=PD, fill=color)) +
    geom_boxplot(aes(group = Configuration), outlier.color = "gray80") +
    annotation_custom(tableGrob(Faith_PD_anova_results, theme = mytheme), xmin=5, xmax=20, ymin=18.2, ymax=19.2) +
    scale_fill_identity(guide = "legend", labels = ordered_configurations, name = "") +
    ylab("Faith PD") +
    theme_classic() +
    theme(axis.text.x = element_text(color="black",size=7,angle = 60, vjust=1,hjust=1),
          axis.title.x = element_blank(),
          axis.title.y = element_text(size = 12),
          axis.text.y = element_text(angle=0,color="black",size=12))

  ASV_diversity_plot

  ggsave("faith_pd_plot.svg", ASV_diversity_plot, device = "svg",scale = 1, width = 8, height = 5, units = "in", dpi = 600)

```


###############################################################################
# Plot scatter-and-box of genera over time
###############################################################################
```{r}
  setwd("~/Hallam_Lab/Lulu/CRD1/Manuscript_1/Figures_and_Tables")
# Create a plot of top family-level populations over time
  ps.genus = tax_glom(physeq, taxrank="genus", NArm=FALSE)
  ps.genus  = transform_sample_counts(ps.genus, function(x) x / sum(x) )
  
  taxa_names(ps.genus) <- paste(tax_table(ps.genus)[,4],tax_table(ps.genus)[,5],tax_table(ps.genus)[,6],sep="__")
  genera = data.frame(otu_table(ps.genus))
  colnames(genera) = sub("_[^_]+$", "", colnames(genera))
  genera = as.data.frame(sapply(unique(names(genera)),function(col) rowMeans(genera[names(genera) == col])))
  top_genera = as.data.frame(rowSums(genera))
  top_genera = top_genera[order(-top_genera$`rowSums(genera)`),,drop=F]
  methanos = rownames(top_genera[grepl("Methano",rownames(top_genera)),,drop=F])
  top_genera = unique(c(rownames(top_genera)[1:31],methanos))
  
  genera = as.data.frame(t(genera[rownames(genera) %in% top_genera,]))
  genera_melted = melt(as.matrix(genera))
  colnames(genera_melted) = c("Updated_SampleID_runner","genus","value")
  
  genera_with_info = merge(genera_melted, samplerunner_to_config, by = "Updated_SampleID_runner")

  genera_with_info = genera_with_info[!grepl("AD2",genera_with_info$Updated_SampleID_runner),]
  genera_with_info$Updated_SampleID_runner = as.character(genera_with_info$Updated_SampleID_runner)
  genera_with_info$timepoint = gsub("AD1_","",genera_with_info$Updated_SampleID_runner)
  genera_with_info$timepoint = as.numeric(genera_with_info$timepoint)
  genera_with_info = genera_with_info[order(-genera_with_info$timepoint),]
  genera_with_info$Configuration = factor(genera_with_info$Configuration, levels=ordered_configurations)
  genera_with_info$value = genera_with_info$value*100
  genera_with_info$genus = factor(genera_with_info$genus, levels = top_genera)

  genera_with_info_unmelted = dcast(data = genera_with_info,formula = genus~Updated_SampleID_runner,fun.aggregate = sum,value.var = "value")
  rownames(genera_with_info_unmelted) = genera_with_info_unmelted$genus
  genera_with_info_unmelted$genus = NULL
  genera_with_info_remelted = melt(as.matrix(genera_with_info_unmelted))
  colnames(genera_with_info_remelted) = c("Configuration","Updated_SampleID_runner","value")
  genera_with_info_remelted = merge(genera_with_info_remelted, samplerunner_to_config, by="Updated_SampleID_runner")
  
  # Run PERMANOVA models iteratively for every top taxon
  anova_models = vector(mode = "list", length = length(top_genera))
  anova_model_df = matrix(nrow=length(top_genera), ncol=2)
  for(i in top_genera){
    anova_models[[i]] = adonis(value ~ Configuration, genera_with_info[genera_with_info$genus == i,], method = "euclidean")
    row = c(i, anova_models[[i]]$aov.tab$`Pr(>F)`[1])
    anova_model_df= rbind(anova_model_df,row)
  }
  anova_model_df = as.data.frame(anova_model_df)
  anova_model_df = anova_model_df[complete.cases(anova_model_df),]
  fdr_pvals = p.adjust(as.numeric(as.character(anova_model_df$V2)),method = "fdr")
  anova_model_df$V2 = fdr_pvals
  colnames(anova_model_df) = c("genus","pvalue")
  
  plotting_data = merge(genera_with_info, anova_model_df, by = "genus")
  plotting_data$sig = ifelse(plotting_data$pvalue <= 0.05,"*","n.s.")
  plotting_data$sig = ifelse(plotting_data$pvalue <= 0.01,"**", plotting_data$sig)
  plotting_data$sig = ifelse(plotting_data$pvalue <= 0.001,"***", plotting_data$sig)
  plotting_data$genus = paste(plotting_data$genus, plotting_data$sig, sep="__")
  plotting_data$genus = gsub("__","\n",plotting_data$genus)
  plotting_data = plotting_data[order(-plotting_data$value),]
  plotting_data$genus = factor(plotting_data$genus, levels = unique(plotting_data$genus))
  
  # Plot
  genera_over_time = ggplot(plotting_data,aes(x=timepoint,y=value,color=color,group=genus)) +
    #geom_boxplot(outlier.shape = NA) +
    geom_point() +
    stat_smooth(se = T, color="black", span = 0.25) +
    scale_color_identity() +
    theme_minimal() +
    xlab("Sampling Day") +
    ylab("Relative Abundance (%)") +
    facet_wrap(~genus, scales = "free") +
    theme(strip.text = element_text(size=7, color="black", family="sans"),
          axis.text.x = element_text(size=8, color="black",angle=0, family="sans"),
          panel.grid.minor = element_blank())
  
  genera_over_time

  # autosave
  setwd("~/Hallam_Lab/Lulu/CRD1/Manuscript_1/Figures_and_Tables")
  svglite("./genera_over_time.svg", width = 12, height = 10)
  genera_over_time
  dev.off()
    
    #ggsave("genera_over_time.svg", genera_over_time, device = "svg",scale = 1, width = 12, height = 10, units = "in", dpi = 600)

```


###############################################################################
# Plot genus-to-physicochem correlations
###############################################################################
```{r}
  # Aggregate phyloseq object into genera
  phyloseq_genus_level = tax_glom(physeq, taxrank="genus", NArm=FALSE)
  taxa_names(phyloseq_genus_level) <- paste(tax_table(phyloseq_genus_level)[,4], tax_table(phyloseq_genus_level)[,6], sep = "__")
  
  # Get only topmost abundant genera to plot
  genera = data.frame(otu_table(phyloseq_genus_level))
  colnames(genera) = sub("_[^_]+$", "", colnames(genera))
  genera = as.data.frame(sapply(unique(names(genera)),function(col) rowMeans(genera[names(genera) == col])))
  top_genera = as.data.frame(rowSums(genera))
  top_genera = top_genera[order(-top_genera$`rowSums(genera)`),,drop=F]
  methanos = rownames(top_genera[grepl("Methano",rownames(top_genera)),,drop=F])
  top_genera = unique(c(rownames(top_genera)[1:40],methanos))
  genera = as.data.frame(t(genera[rownames(genera) %in% top_genera,]))
  genera$Sample = rownames(genera)
  
  # Subset the metadata by only predictive values
  biochem = interpolated_metadata[!grepl("AD2",interpolated_metadata$SampleID),]
  biochem = biochem[,grepl("Final|Sample|Load|Dig1|Inflow|SolC|SolB|Raw|Conduct",colnames(biochem))]
  biochem = biochem[,!grepl("H2S|Final_Chlorides|Final_Ammonia|Vol_Solids_Perc|NH3|UnI|Tot_Solids_Perc|Raw_COD|Raw_TBOD|VSS_Perc|Dig2|pH|VSR|Dest|tday",colnames(biochem))]
  colnames(biochem) = gsub("Raw_","",colnames(biochem))
  colnames(biochem) = gsub("Final_","",colnames(biochem))
  biochem$SampleID = NULL
  rownames(biochem) = biochem$Sample
  
  # Combine the metadata and top genera data
  biochem = merge(biochem, genera, by="Sample")
  
  # Run correlation tests on the variable matrix
  find_correlations = biochem[,3:ncol(biochem)]
  missing_data = apply(find_correlations, 1, function(row) all(row !=0 ))
  find_correlations = find_correlations[missing_data,]
  find_correlations_calc = cor(find_correlations, method = "pearson")
  
  # Clean the correlation matrix
  get_upper_tri <- function(cormat){
    cormat[lower.tri(cormat)]<- NA
    return(cormat)
  }
  cormat <- reorder_cormat(find_correlations_calc)
  upper_tri = cormat

  # Melt the correlation matrix
  melted_cormat <- melt(upper_tri, na.rm = TRUE)

  # Create a ggheatmap object
  plot_correlation_matrix <- ggplot(melted_cormat, aes(Var2, Var1, fill = value))+
    geom_tile(color = "white")+
    scale_fill_gradient2(low = "blue", high = "red", mid = "white", 
                         midpoint = 0, limit = c(-1,1), space = "Lab", 
                         name="Pearson\nCorrelation") +
    xlab("") +
    ylab("") +
    theme_minimal()+ # minimal theme
    theme(axis.text.x = element_text(angle = 45, vjust = 1, size = 6, hjust = 1),
          axis.text.y = element_text(size=6)) +
    coord_fixed(ratio = 1:1)
  
  # Plot
  plot_correlation_matrix
  
  setwd("~/Hallam_Lab/Lulu/CRD1/Manuscript_1/Figures_and_Tables")
  svglite("./biochem_genus_correlation_matrix.svg", width = 10, height = 10)
  plot_correlation_matrix
  dev.off()
  
  #setwd("~/Hallam_Lab/Lulu/CRD1/Manuscript_1/Figures_and_Tables")
 # ggsave("biochem_genus_correlation_matrix.svg", plot_correlation_matrix, device = "svg",scale = 1, width = 8, height = 8, units = "in", dpi = 600)

```


###############################################################################
# Print physicochemistry table
###############################################################################
```{r}
  table_1 = read.table("./Table_1.csv",header=T, stringsAsFactors = F, sep=",")
  
  table_1_print = kable(table_1, "html", caption = "Table 1") %>% kable_styling("striped") %>% scroll_box(width = "100%")
  
  table_1_print

```


###############################################################################
# Print bioenv model table
###############################################################################
```{r}
  calculate_bioenv_meta = interpolated_metadata[!grepl("AD2",interpolated_metadata$Sample),]
  calculate_bioenv_meta = calculate_bioenv_meta[,c(2,6,8,11:15,17,19,21,27,30,32,34,36,39:57)]
  rownames(calculate_bioenv_meta) = calculate_bioenv_meta$Sample
  calculate_bioenv_meta = calculate_bioenv_meta[calculate_bioenv_meta$Sample != "AD1_37",]
  calculate_bioenv_meta$Sample = NULL
  calculate_bioenv_meta = as.data.frame(t(calculate_bioenv_meta))
  
  sample_names = colnames(calculate_bioenv_meta)
  metadata_names = rownames(calculate_bioenv_meta)
  
  find_correlations = cor(t(calculate_bioenv_meta), method = "pearson")
  remove_correlated_vars = findCorrelation(find_correlations, cutoff = 0.5, verbose = F,names = T,exact = F)
  calculate_bioenv_meta$metadata = rownames(calculate_bioenv_meta)
  calculate_bioenv_meta = calculate_bioenv_meta[!(calculate_bioenv_meta$metadata %in% remove_correlated_vars),]
  calculate_bioenv_meta$metadata = NULL
  
  physeq_subset = tax_glom(physeq, taxrank="species", NArm=FALSE)
  calculate_bioenv_spec = data.frame(otu_table(physeq_subset))
  colnames(calculate_bioenv_spec) = sub("_[^_]+$", "", colnames(calculate_bioenv_spec))
  calculate_bioenv_spec = as.data.frame(sapply(unique(names(calculate_bioenv_spec)),function(col) rowMeans(calculate_bioenv_spec[names(calculate_bioenv_spec) == col])))
  calculate_bioenv_spec = calculate_bioenv_spec[,colnames(calculate_bioenv_spec) %in% sample_names]
  
  calculate_bioenv_meta = as.data.frame(t(calculate_bioenv_meta))
  calculate_bioenv_spec = as.data.frame(t(calculate_bioenv_spec))
  
  bioenv_correlation_model = bioenv(comm = wisconsin(calculate_bioenv_spec), env = calculate_bioenv_meta)

  bioenv_correlation_model_results = cbind(data.frame(c(unlist(summary(bioenv_correlation_model)[3]))), data.frame(c(as.numeric(unlist(summary(bioenv_correlation_model)[2])))))
  colnames(bioenv_correlation_model_results) = c("vars","corr")
  bioenv_correlation_model_results = bioenv_correlation_model_results[order(-bioenv_correlation_model_results$corr),]
  bioenv_correlation_model_results$vars = gsub(" "," + ",bioenv_correlation_model_results$vars)
  rownames(bioenv_correlation_model_results) = NULL
  colnames(bioenv_correlation_model_results) = c("Variable Combinations","Explained Variance")
  
  write.table(bioenv_correlation_model_results, "bioenv_correlation_model_results.tsv", quote = F, sep = "\t")
  
  table_2_print = kable(bioenv_correlation_model_results, "html", caption = "Table 2") %>% kable_styling("striped") %>% scroll_box(width = "100%")
  table_2_print

```
